# Supplementary material for: MicroRNAs and essential components of the microRNA processing machinery are not encoded in the genome of the ctenophore Mnemiopsis leidyi
Source: BMC Genomics. 2012 Dec 20;13:714. doi: 10.1186/1471-2164-13-714 (PMC3563456; doi:10.1186/1471-2164-13-714)
Supplement: Additional file 1 — Dataset 1. contains a folder of source data files (i.e., protein sequence alignments and NEWICK formatted trees containing bootstrap support and Bayesian posterior probabilities, respectively) in plain text format to accompany the phylogenetic trees produced for Figure 3 and Additional file 2: Figure S1. [file 1471-2164-13-714-S1.zip › Additional_Dataset_1/a_Fig3_RNaseIIIs_aligned.fa]

>HmDi1a
ERLEILGDSFLKQAVSIFVFFQNPSFHEGKLTIRRKNCISNENLCKVGKSVGIQNIICNS
QFGIKSSNSENRNWLPPGY-------------LYQNVQPKSIADCVEALIGVYFEVGG
>HmDi1b
QQYEFLGDAILDFLITLHIQSNTQNLSPGQLTYFRSAVVNNNTFGLLAIKHSFYKYIYSS
SNELFSSYNSFIEIVKDDQGLKDEY-------FEGYQAPKVLGDLFESVAGAIFLDSG
>HmDi2a
ERLEVLGDSFLKQAVSIFVFFQNPSFHEGKLTIRRKKCISNENLCKVGKSVGIQNIICTK
S-SNSENRNPWTVWLPPGYLRAELDDMK----QYQNVQPKSIADCVEALIGVYFEVGG
>HmDi2b
QQYEFLGDAILDFLITLHIQSNTQNLSPGQLTYFRSAVVNNNTFGLLAIKHSFYKYIYSS
SNELFSSYNSFIEIVKD-------DHGLKDEYFEGYQAPKVLGDLFESVAGAIFLDSG
>HmDr1a
---------------SMHLFLMFPEKGPGKLSIFRSGLVQGEHLRTIANKLNLVDFLLVK
HRSQVLQNL-----------------------------GYFLGNAVEAVIGAVYLDAG
>HmDr1b
EQLEFLGDAILKYICSDYLYKHFPNHQEGHLTLLRISLINLKCLAKASEEIDLIKYIVFH
PNHEPSTTN-----------------------------EKTFSDVFEAFLAALHLDKG
>AqDr1a
ERLEFLGDAVIEFLCSIQLYLMFPSFTDSHLVIFRKALICNQNLATVAKRIHLEKYLLMD
VNFKNADI------------------------------NHIYANTLEALIGAVYKDSD
>AqDr1b
QRMEFLGDAILQFLTSDYVYDTFPLHHEGHLSTFRTAIVHNKQLAEVSVELGFPQHLLLG
KDQTVT-N------------------------------FKVHADLIESFITALYLDKG
>NvDi1a
ERLEMLGDAFLKQAVSIFLYCCYKDGDEGKLTKRKTSQLSNRALYRVACRLGLPEYLQKS
QKTASNKRCQ------SASRQPENRPEMSTLEKHQSIPDKSVADSVEALIGAYLTTCG
>NvDi1b
QRLEFLGDALLDFLVTELIYSRNTNLDPGELTDLRQALVNNNIFAEIAVKHGFNKSLFQM
SPEWFNKIGVFVDHVKEREARGIQISKDPFLTLEGIEAPKVLGDIFESVAGAIFLDSG
>NvDi2a
ERLEIYGDAFIKYAISELLYSDFPNVNEGRLSFLRGLRVSNQQLFYLGRSRGLAPLILDE
DSLDHSEI-----QDISGNECRGNVEPMLLPPHFTVISDKTVADTIEALIGACLMSSG
>NvDi2b
EQLEFLGDALLDYLVTRHVLQRFPRLSPGAITDLRSAVVNNYSLACLTIQRDFHKHMRSM
SMALFKVVRRFVRRLSEIEEKETRPDQVY---SEAIEVPKVLGDLFEALLGALYVDCG
>TaDr1a
ETLEYLGDAVINYISSVELFFMFPDLSEGDLSVYRSALVNNKQLGRLGKSELMGTWM---
----------------------------------------------------------
>TaDr1b
QRLEFLGDAILSYMLASHVYRQFPHYREGHLSILRSSLSNNELQSKVAEDLLLDKYLYTG
VNDRDKD---------------------------------------------------
>TaDr1bp
QRLEFLGDAILSYMLASHVYRQFPHYREGHLSILRSSLSNNELQSKVAEDLLLDKYLYTG
VNDRDKIL--------------------------HSKRQKIMADILESFIGALFIDKG
>TaDi1a
ETLEFLGDSYLKYAVSISFFLSY-SKHEGQLSSLKSKIVSNENLYQIGIKMGLPGYIIF-
--------------SIAKKSDSIGLEEQLSTLNTQKLKNKCIADVMEALLGGILLELG
>TaDi1b
QRLEFLGDAILQYIVVRHCYHANNNYKPADLHDFVEASLQNESLAVMTMVYGIHKYFFYN
SPSLFSQINQLLQIVDTNEECEQRLSTEEKALVDGVMIPKPLGDLFESLIGAIFIDCG
>TaDi2a
ERLEFLGDSFLKFIIAANLFISHPKYHEGQLTNELTKIVRNDNLLKLGKSTPICEYIIL-
---LSSKVKNLDEKVTSDLDGDKAVTHQKF-------SSKSIADVMKAILAAILLEFD
>TaDi2b
QKLEFLGDTILQYIIARHFFNSHPDAKPAKLHDFQEAIVNNKCLAVIGIAIGVSKYVFQE
SPDLFRDIDQFAK----IITCDYMIDDEMNYNDEEVKIPKPVSDVVEALIGAIYIDTG
>TaDi3a
ERLEILGDSYLKFITTADYFFRNPNMKEGAMSLMRAINVSNSHLSRTSKLKGLTLYQFLP
PGFTCIRN----NANLVANNMLTDGSKQRDSESKQVMSVKNISDTVEGLVGVYSLASG
>TaDi3b
QRLEYLGDAILEYLLIEFVYCRKPYFGPGKISHFKSVMTRNQTFSLIAIAFQFYTHIRCH
SKLKLDIMDSIQNFKEILLDNHQDDHQPDIGHFN---RPKVCADVFEAFIAAIYLDCG
>TaDi4a
ERLEFLGDRYLNYKITLTTLLEHPSWSINEVINRMRFLTKNKKLFRLGAGRRIPYYIVGC
PFNQNKSWVPPGFVIN--QTVSELSIAMSREYTHQPLTKKAIADCVEGLIGYLCLVCG
>TaDi4b
EKLAFLGDTLLIYQICLFLYTQYTDYQPKDYHLLLEYLTCNRMYGIVAIASDLCKFLLHK
SRELTLQIDEIYQALEADDVQSFSSTVQSGCSYL---LPKELGDTFAAVVAAVFLDNY
>TaDi5a
NKIKYIGKVFIKLVLAVNLYQTCPDDNSYALTMKRRQQSSEFYLFNLAAKTNIPSYIID-
----SSSDS--------------ALAERTIIESDNFLSVKSIAECISAIVGALLFPDN
>TaDi5b
EKLEFVGDSILNYLVIKYLFLAT-DQDITRSKFFYGIAISNEVYGLLSYAYNFHHLFYQS
PF-VKEMILGFEKKTADLLEGGSIPRNGNKHDWDDFSIPKELADVFESLAAAIYFDSG
>AqDi1a
ERLELLGDSFLKLVTSVYLYNLRPNSHEGKLSEARSRRVANINLFVLGKKKGITSAILSD
DFVSGIDSFK--ERLTWVPPGY----------ASHKVTDKSVADTVEALIGAHTVAGG
>AqDi1b
QRLEFLGDAILDYLVTCHIYQSDSSAEPGEITELRSALVCNSRFAKLAISLNLHKSLCHG
SPNLFNDMKKYAQSLR--QREKEDMFEEMSINDAQAIVPKSLSDCFEALAGAVFIDSG
>AqDi2a
------------------------------------------------------------
---------------------------------SHKVTDKSVADTVEALIGAHTVAGG
>AqDi2b
QRLEFLGDAILDYLVTCHIYQSDSSAEPGRMTELRSALVCNSRFAELAISLNLHRSLCHG
SPNLFNDMKKYAQSLKQREDRERKLEEMSINDDAQVIVPKSLSDCFEALAGAVFIDSG
>AqDi3a
ERLETLGDSFLKLAVSVSLFCGRGKDHEGKLTRSRINRISNFNLSFLAKKKGLPGLLQIP
PGFSLSLDSALPD----HVPPNTLPAVIQK--YYHKVTDKGIADSTEALLGAYLIAGG
>AqDi3b
QRLEFLGDAVLDYLITCCLYTEFPSYTPGQITETRSALVNNVTFAEIAVKLSLHTYLLDQ
SENVHE-------------EMNGDIAMLEEEEETELEPPKVLGDVLESLAGALFLDSG
>AqDi4a
NRLAWLGDSVLRLATSVYLYNTRPHNSNGELAVARDRLVSNYILSYLGKKKGITCTMQST
YFEKLRLLPPGYEAASK--EFYKIISL----------QNIQVADIVEALIGAHTLTGG
>AqDi4b
SRLKFLGDAILDYLVTCHVHVFQQEFSSVRVHVLKSAIFRDSCFAELAVSLNLHKCLRHN
SPQLLANMTSYRERLEEKKNEELGIKFEEISMNDMTHPPKSLRECFVSLAGAVFIDSG
>NvDr1a
ERLEFLGDAVLELICSKHLFFMLPDMDEGHLATFRSALVQNRHLALLAKMLDLSDYMQFS
HGPDLCQEDDL---------------------------NHAMANCLEALLGAVYLEAG
>NvDr1b
QRLEFLGDSVLQFVVSVFLYQHFPDHHEGHLTLLRSSLVNSRSQAEIARQLNLQEFINTG
PTNVR---------------------------------EKMLADVLEALIAAVFVDKG
>MlDi1a
ERLEFLGDRFLKFVSTLYYYRTMPDKHEGWLSRYRSEMISNQNLARSCKEIELPRYILK-
-------------------------------------KTKDVADSMEALLGLCVARYG
>MlDi1b
QRLEFLGDAVLDVLMVFRIYEDHPEYDQGQMTDLLSSLVCNTTLSKVCTKLQLHKSLLWC
KDLSLERVFV------DTVDCDTPDKIPILNLDKVVQAPKLLGDLVESVIGAIYLDCD
>HsDr1a
ERLEFLGDAVVEFLTSVHLYYLFPSLEEGGLATYRTAIVQNQHLAMLAKKLELDRFMLYA
HGPDLCRESDL---------------------------RHAMANCFEALIGAVYLEGS
>HsDr1b
QRMEFLGDSIMQLVATEYLFIHFPDHHEGHLTLLRSSLVNNRTQAKVAEELGMQEYAITN
DKTKRPVA----------------------------LRTKTLADLLESFIAALYIDKD
>HsDi1a
ERLEMLGDSFLKHAITTYLFCTYPDAHEGRLSYMRSKKVSNCNLYRLGKKKGLPSRMVDP
SKAVEEDDFVVGFWNPSEENCGVDTGKQSISYDEQCIADKSIADCVEALLGCYLTSCG
>HsDi1b
QRLEFLGDAILDYLITKHLYEDPRQHSPGVLTDLRSALVNNTIFASLAVKYDYHKYFKAV
SPELFHVIDDFVQFQLEKNEMQGMDSELRRSEEEDIEVPKAMGDIFESLAGAIYMDSG
>AgDi1a
ERLETIGDSFLKYAITTYLYCRY-DNHEGKLSHLRSKQVSNLNLYRLGRRKRLGDCMIDE
DDDDDDDD----TTTGEGNEHEADNGSCYIPYNQHSIPDKSVADCVEALIGAYLIECG
>AgDi1b
QRLEFLGDAILDYLITRHLYEDRRQHSPGALTDLRSALVNNTIFASLAVRHGFHKYFLHL
SPGLQEVIDRFVRIQQENGHRITEEEYYLPDEDG---APKALGDVFESIAGAIFLDSD
>AgDi2a
ERFEVLGDAFLKFAVSVYILFRH-TSHEGYLTTCKGRMVSNRNLLYCAMGYGLPGKIKTE
EEIQSGVVAQATVDKFLPLIEQAPAPSQSTLHTQVQIRDKVVADVTEALLGVCVKTVG
>AgDi2b
QQLEFLGDAVLDFLVSMYIYERNPSMSPGQLTDLRSALVNNVNLACVLVRNELHRHILSQ
SPMLTDAIGKFVAVHRCHRNQGSNWVRLLTEESEYVDVPKVLGDVLEALIGAIYLDSG
>AgDr1a
ERLEFLGDAVVEFITSIHLFHMFPDLEEGGLATYRAAIVQNQHLAVLAKKLHLEEFMLYA
HGSDLCHELEL---------------------------RHALANCFEALMGALLLDGG
>AgDr1b
QRLEFLGDTVLQLICSEYLYRHFPEHHEGHLSLLRSSLVNNRTQAVVCDDLGMTQYAVYS
NPKADLK-------------------------------TKDRADLLEAFLGALYVDKG
>CeDi1a
ERFETIGDSFLKFATTDYLYHTLLDQHEGKLSFARSKEVSNCNLYRLGKKLGIPQLIVIG
GDVSKSTTDGIETITFPKQARVGNDDISPLPYNQQHISDKSIADAVEALIGVHLLTLG
>CeDi1b
QRLEFLGDAVLDYMITRYLFEDSRQYSPGVLTDLRSALVNNTIFASLAVKFEFQKHFILC
SERNFDTNFNA------EMYMVTTEE------EEDIEVPKAMGDIFESVAGAIYLDSG
>CeDr1a
ERLEYLGDAVVELIVSHHLYFMLTHHFEGGLATYRTALVQNRNLATLAKNCRIDEMLQYS
HGADLINVAEF---------------------------KHALANAFEAVMAAIYLDGG
>CeDr1b
QRLEWLGDSVLQLIVSDFLYRRFPYHHEGHMSLLRTSLVSNQTQAVVCDDLGFTEFVIKA
PYKTPELK------------------------------LKDKADLVEAFIGALYVDRG
>DmDi1a
ERLETIGDSFLKYAITTYLYITYE-NHEGKLSHLRSKQVANLNLYRLGRRKRLGEYMIKA
DALGLEQNGGAQNGQLDDSNDSCNDFSCFIPYNQHSIPDKSIADCVEALIGAYLIECG
>DmDi1b
QRLEFLGDAVLDYLITRHLYEDPRQHSPGALTDLRSALVNNTIFASLAVRHGFHKFFRHL
SPGLNDVIDRFVRIQQENGHCISEEYYLLSEEEEDVEVPKALGDVFESIAGAIFLDSN
>DmDr1a
ERLEFLGDAVVEFLSSIHLFFMFPELEEGGLATYRAAIVQNQHLALLAKKLQLEEFMLYA
HGSDLCHELEL---------------------------RHAMANCFEALMGALLLDGG
>DmDr1b
QRLEFLGDTVLQLICSEYLYRHFPEHHEGHLSLLRSSLVNNRTQAVVCDDLGMPKYAVYA
NPKADLK-------------------------------TKDRADLLEAFLGALYVDKG
>SpDi1a
ERLEMLGDSFLKQAVTAYLYCTYPHLDEGKLSFLRSKQVSNFNLYCLGDKKALAHKMQRE
EKDKEQWSFSVGDPDDVPGLTYTGAKTQDLGSVQHSMSDKSIADCVEALIGCYLVSCG
>SpDi1b
QRLEFLGDALLDYLITRHLYDHHTNLSPGALTDLRSALVNNTIFASLAVKFNFHKYFKAY
TANMFQVIDNFVTFVDAKNEALGMDSQLKYSEMEDIEVPKALGDIFESVAGAIYLDSG
>DrDr1a
ERLEFLGDAVVEFLTSVHLYHLFPSLEEGGLATYRTAIVQNQHLAMLAKKLELDRFMLYA
HGPDLCRESDL---------------------------RHAMANCFEALIGAVYLEGG
>DrDr1b
QRMEFLGDSIMQLVATEYLFIHFPDHHEGHLTLLRSSLVNNRTQAKVAEELGMQEFAITN
DKTKRPVA----------------------------LRTKTLADLLESFIAALYIDKD
>XtDr1a
ERLEFLGDAVVEFLTSVHLYYLFPLLEEGGLATYRTAIVQNQHLAMLAKKLELDRFMLYA
HGPDLCRESDL---------------------------RHAMANCFEALMGAVYLEGG
>XtDr1b
QRMEFLGDSIMQLVATEYLFIHFPDHHEGHLTLLRSSLVNNRTQAKVAEELGMQEFAITN
DKTKRPVV----------------------------LRTKTLADLLESFIAALYIDKD
>MmDr1a
ERLEFLGDAVVEFLTSVHLYYLFPSLEEGGLATYRTAIVQNQHLAMLAKKLELDRFMLYA
HGPDLCRESDL---------------------------RHAMANCFEALIGAVYLEGS
>MmDr1b
QRMEFLGDSIMQLVATEYLFIHFPDHHEGHLTLLRSSLVNNRTQAKVAEELGMQEYAITN
DKTKRPVA----------------------------LRTKTLADLLESFIAALYIDKD
>GgDr1a
ERLEFLGDAVVEFLTSVHLYYLFPTLEEGGLATYRTAIVQNQHLAMLAKKLELDRFMLYA
HGPDLCRESDL---------------------------RHAMANCFEALIGAVYLEGS
>GgDr1b
QRMEFLGDSIMQLVATEYLFIHFPDHHEGHLTLLRSSLVNNRTQAKVAEELGMQEFAITN
DKTKRPVA----------------------------LRTKTLADLLESFIAALYIDKD
>BtDr1a
ERLEFLGDAVVEFLTSVHLYYLFPSLEEGGLATYRTAIVQNQHLAMLAKKLELDRFMLYA
HGPDLCRESDL---------------------------RHAMANCFEALIGAVYLEGS
>BtDr1b
QRMEFLGDSIMQLVATEYLFIHFPDHHEGHLTLLRSSLVNNRTQAKVAEELGMQEYAITN
DKTKRPVA----------------------------LRTKTLADLLESFIAALYIDKD
