# Supplementary material for: MicroRNAs and essential components of the microRNA processing machinery are not encoded in the genome of the ctenophore Mnemiopsis leidyi
Source: BMC Genomics. 2012 Dec 20;13:714. doi: 10.1186/1471-2164-13-714 (PMC3563456; doi:10.1186/1471-2164-13-714)
Supplement: Additional file 1 — Dataset 1. contains a folder of source data files (i.e., protein sequence alignments and NEWICK formatted trees containing bootstrap support and Bayesian posterior probabilities, respectively) in plain text format to accompany the phylogenetic trees produced for Figure 3 and Additional file 2: Figure S1. [file 1471-2164-13-714-S1.zip › Additional_Dataset_1/b_Fig3_RNaseIIIs_aligned_trimmed.fa]

>HmDi1a
ERLEILGDSFLKQAVSIFVFFQNPSFHEGKLTIRRKNCISNENLCKVGKSVGIQNIICPKSIADCVEALIGVYFEVGG
>HmDi1b
QQYEFLGDAILDFLITLHIQSNTQNLSPGQLTYFRSAVVNNNTFGLLAIKHSFYKYIYPKVLGDLFESVAGAIFLDSG
>HmDi2a
ERLEVLGDSFLKQAVSIFVFFQNPSFHEGKLTIRRKKCISNENLCKVGKSVGIQNIICPKSIADCVEALIGVYFEVGG
>HmDi2b
QQYEFLGDAILDFLITLHIQSNTQNLSPGQLTYFRSAVVNNNTFGLLAIKHSFYKYIYPKVLGDLFESVAGAIFLDSG
>HmDr1a
---------------SMHLFLMFPEKGPGKLSIFRSGLVQGEHLRTIANKLNLVDFLLGYFLGNAVEAVIGAVYLDAG
>HmDr1b
EQLEFLGDAILKYICSDYLYKHFPNHQEGHLTLLRISLINLKCLAKASEEIDLIKYIVEKTFSDVFEAFLAALHLDKG
>AqDr1a
ERLEFLGDAVIEFLCSIQLYLMFPSFTDSHLVIFRKALICNQNLATVAKRIHLEKYLLNHIYANTLEALIGAVYKDSD
>AqDr1b
QRMEFLGDAILQFLTSDYVYDTFPLHHEGHLSTFRTAIVHNKQLAEVSVELGFPQHLLFKVHADLIESFITALYLDKG
>NvDi1a
ERLEMLGDAFLKQAVSIFLYCCYKDGDEGKLTKRKTSQLSNRALYRVACRLGLPEYLQDKSVADSVEALIGAYLTTCG
>NvDi1b
QRLEFLGDALLDFLVTELIYSRNTNLDPGELTDLRQALVNNNIFAEIAVKHGFNKSLFPKVLGDIFESVAGAIFLDSG
>NvDi2a
ERLEIYGDAFIKYAISELLYSDFPNVNEGRLSFLRGLRVSNQQLFYLGRSRGLAPLILDKTVADTIEALIGACLMSSG
>NvDi2b
EQLEFLGDALLDYLVTRHVLQRFPRLSPGAITDLRSAVVNNYSLACLTIQRDFHKHMRPKVLGDLFEALLGALYVDCG
>TaDr1a
ETLEYLGDAVINYISSVELFFMFPDLSEGDLSVYRSALVNNKQLGRLGKSELMGTWM---------------------
>TaDr1b
QRLEFLGDAILSYMLASHVYRQFPHYREGHLSILRSSLSNNELQSKVAEDLLLDKYLY--------------------
>TaDr1bp
QRLEFLGDAILSYMLASHVYRQFPHYREGHLSILRSSLSNNELQSKVAEDLLLDKYLYQKIMADILESFIGALFIDKG
>TaDi1a
ETLEFLGDSYLKYAVSISFFLSY-SKHEGQLSSLKSKIVSNENLYQIGIKMGLPGYIINKCIADVMEALLGGILLELG
>TaDi1b
QRLEFLGDAILQYIVVRHCYHANNNYKPADLHDFVEASLQNESLAVMTMVYGIHKYFFPKPLGDLFESLIGAIFIDCG
>TaDi2a
ERLEFLGDSFLKFIIAANLFISHPKYHEGQLTNELTKIVRNDNLLKLGKSTPICEYIISKSIADVMKAILAAILLEFD
>TaDi2b
QKLEFLGDTILQYIIARHFFNSHPDAKPAKLHDFQEAIVNNKCLAVIGIAIGVSKYVFPKPVSDVVEALIGAIYIDTG
>TaDi3a
ERLEILGDSYLKFITTADYFFRNPNMKEGAMSLMRAINVSNSHLSRTSKLKGLTLYQFVKNISDTVEGLVGVYSLASG
>TaDi3b
QRLEYLGDAILEYLLIEFVYCRKPYFGPGKISHFKSVMTRNQTFSLIAIAFQFYTHIRPKVCADVFEAFIAAIYLDCG
>TaDi4a
ERLEFLGDRYLNYKITLTTLLEHPSWSINEVINRMRFLTKNKKLFRLGAGRRIPYYIVKKAIADCVEGLIGYLCLVCG
>TaDi4b
EKLAFLGDTLLIYQICLFLYTQYTDYQPKDYHLLLEYLTCNRMYGIVAIASDLCKFLLPKELGDTFAAVVAAVFLDNY
>TaDi5a
NKIKYIGKVFIKLVLAVNLYQTCPDDNSYALTMKRRQQSSEFYLFNLAAKTNIPSYIIVKSIAECISAIVGALLFPDN
>TaDi5b
EKLEFVGDSILNYLVIKYLFLAT-DQDITRSKFFYGIAISNEVYGLLSYAYNFHHLFYPKELADVFESLAAAIYFDSG
>AqDi1a
ERLELLGDSFLKLVTSVYLYNLRPNSHEGKLSEARSRRVANINLFVLGKKKGITSAILDKSVADTVEALIGAHTVAGG
>AqDi1b
QRLEFLGDAILDYLVTCHIYQSDSSAEPGEITELRSALVCNSRFAKLAISLNLHKSLCPKSLSDCFEALAGAVFIDSG
>AqDi2a
----------------------------------------------------------DKSVADTVEALIGAHTVAGG
>AqDi2b
QRLEFLGDAILDYLVTCHIYQSDSSAEPGRMTELRSALVCNSRFAELAISLNLHRSLCPKSLSDCFEALAGAVFIDSG
>AqDi3a
ERLETLGDSFLKLAVSVSLFCGRGKDHEGKLTRSRINRISNFNLSFLAKKKGLPGLLQDKGIADSTEALLGAYLIAGG
>AqDi3b
QRLEFLGDAVLDYLITCCLYTEFPSYTPGQITETRSALVNNVTFAEIAVKLSLHTYLLPKVLGDVLESLAGALFLDSG
>AqDi4a
NRLAWLGDSVLRLATSVYLYNTRPHNSNGELAVARDRLVSNYILSYLGKKKGITCTMQNIQVADIVEALIGAHTLTGG
>AqDi4b
SRLKFLGDAILDYLVTCHVHVFQQEFSSVRVHVLKSAIFRDSCFAELAVSLNLHKCLRPKSLRECFVSLAGAVFIDSG
>NvDr1a
ERLEFLGDAVLELICSKHLFFMLPDMDEGHLATFRSALVQNRHLALLAKMLDLSDYMQNHAMANCLEALLGAVYLEAG
>NvDr1b
QRLEFLGDSVLQFVVSVFLYQHFPDHHEGHLTLLRSSLVNSRSQAEIARQLNLQEFINEKMLADVLEALIAAVFVDKG
>MlDi1a
ERLEFLGDRFLKFVSTLYYYRTMPDKHEGWLSRYRSEMISNQNLARSCKEIELPRYILTKDVADSMEALLGLCVARYG
>MlDi1b
QRLEFLGDAVLDVLMVFRIYEDHPEYDQGQMTDLLSSLVCNTTLSKVCTKLQLHKSLLPKLLGDLVESVIGAIYLDCD
>HsDr1a
ERLEFLGDAVVEFLTSVHLYYLFPSLEEGGLATYRTAIVQNQHLAMLAKKLELDRFMLRHAMANCFEALIGAVYLEGS
>HsDr1b
QRMEFLGDSIMQLVATEYLFIHFPDHHEGHLTLLRSSLVNNRTQAKVAEELGMQEYAITKTLADLLESFIAALYIDKD
>HsDi1a
ERLEMLGDSFLKHAITTYLFCTYPDAHEGRLSYMRSKKVSNCNLYRLGKKKGLPSRMVDKSIADCVEALLGCYLTSCG
>HsDi1b
QRLEFLGDAILDYLITKHLYEDPRQHSPGVLTDLRSALVNNTIFASLAVKYDYHKYFKPKAMGDIFESLAGAIYMDSG
>AgDi1a
ERLETIGDSFLKYAITTYLYCRY-DNHEGKLSHLRSKQVSNLNLYRLGRRKRLGDCMIDKSVADCVEALIGAYLIECG
>AgDi1b
QRLEFLGDAILDYLITRHLYEDRRQHSPGALTDLRSALVNNTIFASLAVRHGFHKYFLPKALGDVFESIAGAIFLDSD
>AgDi2a
ERFEVLGDAFLKFAVSVYILFRH-TSHEGYLTTCKGRMVSNRNLLYCAMGYGLPGKIKDKVVADVTEALLGVCVKTVG
>AgDi2b
QQLEFLGDAVLDFLVSMYIYERNPSMSPGQLTDLRSALVNNVNLACVLVRNELHRHILPKVLGDVLEALIGAIYLDSG
>AgDr1a
ERLEFLGDAVVEFITSIHLFHMFPDLEEGGLATYRAAIVQNQHLAVLAKKLHLEEFMLRHALANCFEALMGALLLDGG
>AgDr1b
QRLEFLGDTVLQLICSEYLYRHFPEHHEGHLSLLRSSLVNNRTQAVVCDDLGMTQYAVTKDRADLLEAFLGALYVDKG
>CeDi1a
ERFETIGDSFLKFATTDYLYHTLLDQHEGKLSFARSKEVSNCNLYRLGKKLGIPQLIVDKSIADAVEALIGVHLLTLG
>CeDi1b
QRLEFLGDAVLDYMITRYLFEDSRQYSPGVLTDLRSALVNNTIFASLAVKFEFQKHFIPKAMGDIFESVAGAIYLDSG
>CeDr1a
ERLEYLGDAVVELIVSHHLYFMLTHHFEGGLATYRTALVQNRNLATLAKNCRIDEMLQKHALANAFEAVMAAIYLDGG
>CeDr1b
QRLEWLGDSVLQLIVSDFLYRRFPYHHEGHMSLLRTSLVSNQTQAVVCDDLGFTEFVILKDKADLVEAFIGALYVDRG
>DmDi1a
ERLETIGDSFLKYAITTYLYITYE-NHEGKLSHLRSKQVANLNLYRLGRRKRLGEYMIDKSIADCVEALIGAYLIECG
>DmDi1b
QRLEFLGDAVLDYLITRHLYEDPRQHSPGALTDLRSALVNNTIFASLAVRHGFHKFFRPKALGDVFESIAGAIFLDSN
>DmDr1a
ERLEFLGDAVVEFLSSIHLFFMFPELEEGGLATYRAAIVQNQHLALLAKKLQLEEFMLRHAMANCFEALMGALLLDGG
>DmDr1b
QRLEFLGDTVLQLICSEYLYRHFPEHHEGHLSLLRSSLVNNRTQAVVCDDLGMPKYAVTKDRADLLEAFLGALYVDKG
>SpDi1a
ERLEMLGDSFLKQAVTAYLYCTYPHLDEGKLSFLRSKQVSNFNLYCLGDKKALAHKMQDKSIADCVEALIGCYLVSCG
>SpDi1b
QRLEFLGDALLDYLITRHLYDHHTNLSPGALTDLRSALVNNTIFASLAVKFNFHKYFKPKALGDIFESVAGAIYLDSG
>DrDr1a
ERLEFLGDAVVEFLTSVHLYHLFPSLEEGGLATYRTAIVQNQHLAMLAKKLELDRFMLRHAMANCFEALIGAVYLEGG
>DrDr1b
QRMEFLGDSIMQLVATEYLFIHFPDHHEGHLTLLRSSLVNNRTQAKVAEELGMQEFAITKTLADLLESFIAALYIDKD
>XtDr1a
ERLEFLGDAVVEFLTSVHLYYLFPLLEEGGLATYRTAIVQNQHLAMLAKKLELDRFMLRHAMANCFEALMGAVYLEGG
>XtDr1b
QRMEFLGDSIMQLVATEYLFIHFPDHHEGHLTLLRSSLVNNRTQAKVAEELGMQEFAITKTLADLLESFIAALYIDKD
>MmDr1a
ERLEFLGDAVVEFLTSVHLYYLFPSLEEGGLATYRTAIVQNQHLAMLAKKLELDRFMLRHAMANCFEALIGAVYLEGS
>MmDr1b
QRMEFLGDSIMQLVATEYLFIHFPDHHEGHLTLLRSSLVNNRTQAKVAEELGMQEYAITKTLADLLESFIAALYIDKD
>GgDr1a
ERLEFLGDAVVEFLTSVHLYYLFPTLEEGGLATYRTAIVQNQHLAMLAKKLELDRFMLRHAMANCFEALIGAVYLEGS
>GgDr1b
QRMEFLGDSIMQLVATEYLFIHFPDHHEGHLTLLRSSLVNNRTQAKVAEELGMQEFAITKTLADLLESFIAALYIDKD
>BtDr1a
ERLEFLGDAVVEFLTSVHLYYLFPSLEEGGLATYRTAIVQNQHLAMLAKKLELDRFMLRHAMANCFEALIGAVYLEGS
>BtDr1b
QRMEFLGDSIMQLVATEYLFIHFPDHHEGHLTLLRSSLVNNRTQAKVAEELGMQEYAITKTLADLLESFIAALYIDKD
