# Supplementary material for: MicroRNAs and essential components of the microRNA processing machinery are not encoded in the genome of the ctenophore Mnemiopsis leidyi
Source: BMC Genomics. 2012 Dec 20;13:714. doi: 10.1186/1471-2164-13-714 (PMC3563456; doi:10.1186/1471-2164-13-714)
Supplement: Additional file 1 — Dataset 1. contains a folder of source data files (i.e., protein sequence alignments and NEWICK formatted trees containing bootstrap support and Bayesian posterior probabilities, respectively) in plain text format to accompany the phylogenetic trees produced for Figure 3 and Additional file 2: Figure S1. [file 1471-2164-13-714-S1.zip › Additional_Dataset_1/c_Fig3_MLTree_bootstraps.newick]

((((TaDi3a:1.16626585302707841407,(SpDi1a:0.27252793920211032530,HsDi1a:0.10233928106660006296)58:0.07432776876805761990)5:0.00000091983722893808,(CeDi1a:0.41452335996778411076,(AgDi1a:0.05049369203786015919,DmDi1a:0.04207178911882002853)98:0.17781216061480523138)27:0.04640231598534381302)1:0.06246870411686345631,((AqDi3a:0.52544906740407604229,(AqDi4a:0.54300571557979271375,(AqDi1a:0.00000091983722893808,AqDi2a:0.00000091983722893808)99:0.11878970941126774929)78:0.21466987342452470422)38:0.15261813472904023348,NvDi2a:0.72211487879659008726)7:0.12844464525316701131)12:0.12880709542160764802,((((MlDi1a:0.75472589280926216659,((AqDr1a:0.49197335272324060895,(TaDr1a:0.63141072448735291456,(HmDr1a:0.63920301868889939367,(NvDr1a:0.19317074155398464286,((AgDr1a:0.05476083827395700210,DmDr1a:0.05213259005070622343)58:0.07789965216992518482,((XtDr1a:0.01358920405443192134,(DrDr1a:0.01321335520669486042,(GgDr1a:0.01325566115876503949,(BtDr1a:0.00000091983722893808,(HsDr1a:0.00000091983722893808,MmDr1a:0.00000091983722893808)26:0.00000091983722893808)53:0.00000091983722893808)69:0.01342453860879740460)51:0.01461491944709820273)68:0.11708383804813540796,CeDr1a:0.53582983434977748960)29:0.01394196437527527033)65:0.24236776444859381430)44:0.05930356870016065263)36:0.06351898314859606709)31:0.04375074564976612346)76:0.36449998814200446073,((AqDr1b:0.59428733755003226857,(((TaDr1b:0.00000091983722893808,TaDr1bp:0.00000091983722893808)100:0.61839718575257907052,(NvDr1b:0.35164904153157344746,((CeDr1b:0.29985807260541458286,(DmDr1b:0.02844779446875041889,AgDr1b:0.00000091983722893808)57:0.04745473909402279228)90:0.21367080775879310206,(((DrDr1b:0.00000091983722893808,GgDr1b:0.00000091983722893808)26:0.00000091983722893808,XtDr1b:0.00000091983722893808)72:0.01302532169944083627,((BtDr1b:0.00000091983722893808,MmDr1b:0.00000091983722893808)26:0.00000091983722893808,HsDr1b:0.00000091983722893808)63:0.00000091983722893808)96:0.16528784488060072055)40:0.09276771923467844183)23:0.06320766667500156422)27:0.04169236893436045754,HmDr1b:0.44400779050507799273)20:0.12276716411775208393)49:0.20411837462752313588,((TaDi1b:0.42281744914895219578,TaDi2b:0.34434874004508420064)53:0.29613898237335867236,(TaDi3b:0.81194575161505466721,((NvDi2b:0.44780645296665799737,AgDi2b:0.28766736877299498021)48:0.12137447834465302232,(MlDi1b:0.60391978227112341759,(((((TaDi4b:1.22775758822137404103,TaDi5b:0.78483901737596462045)46:0.54666989493761797281,(HmDi2b:0.00000091983722893808,HmDi1b:0.00000091983722893808)100:0.23399412391493557006)11:0.11965275759445632986,NvDi1b:0.21922278529520458634)4:0.06329259648388568804,(SpDi1b:0.02180489941325216077,((CeDi1b:0.15767605275615817484,HsDi1b:0.06018247887527643919)66:0.03206252809423880412,(AgDi1b:0.04105258780065635521,DmDi1b:0.03143258616965152741)84:0.11546724001168853779)61:0.11519575158010224303)58:0.15456740745014294069)17:0.13096732665204491308,(AqDi3b:0.26427984861591169441,(AqDi4b:0.49143824137233815819,(AqDi1b:0.02864937293358058024,AqDi2b:0.02502248680844617809)75:0.13389808135812406031)88:0.28854194759401358139)24:0.07238219603143686287)18:0.09935289273113083464)8:0.05635556052686828410)6:0.05801117916882916892)14:0.13855226873860265746)79:0.37932970478975891471)47:0.17470657614874479657)86:0.30329740921518100194)36:0.16192542202395235340,(TaDi1a:0.31079560540189843376,TaDi2a:0.62785304059622915052)32:0.15274627338593327330)16:0.08630427234496755584,(TaDi5a:1.54008324879287461506,TaDi4a:1.26121634532730575451)17:0.10026122063261569406)13:0.12588385581792113643,(AgDi2a:0.80250255107640666719,(HmDi1a:0.02470082784465232190,HmDi2a:0.00000091983722893808)97:0.48825576377420493168)14:0.22657621299431435213)3:0.03958524324430773983,NvDi1a:0.49545237065081110250);
