# Supplementary material for: MicroRNAs and essential components of the microRNA processing machinery are not encoded in the genome of the ctenophore Mnemiopsis leidyi
Source: BMC Genomics. 2012 Dec 20;13:714. doi: 10.1186/1471-2164-13-714 (PMC3563456; doi:10.1186/1471-2164-13-714)
Supplement: Additional file 1 — Dataset 1. contains a folder of source data files (i.e., protein sequence alignments and NEWICK formatted trees containing bootstrap support and Bayesian posterior probabilities, respectively) in plain text format to accompany the phylogenetic trees produced for Figure 3 and Additional file 2: Figure S1. [file 1471-2164-13-714-S1.zip › Additional_Dataset_1/h_AddFig1_MLTree_bayesianpp.newick]

(((AqDr1a:0.52978883279112487514,(((((AgDr1a:0.05761327431486889389,DmDr1a:0.05578721615366198650)63:0.08449799337196724214,(CeDr1a:0.56942330446721967085,(XtDr1a:0.01441650377757111232,((GgDr1a:0.01404190961696293385,((MmDr1a:0.00000091430716398293,HsDr1a:0.00000091430716398293)26:0.00000091430716398293,BtDr1a:0.00000091430716398293)53:0.00000091430716398293)71:0.01423277075416720487,DrDr1a:0.01401756371477139336)52:0.01555341139081792626)68:0.12549885543261643517)25:0.01138174734087800052)62:0.24742048576522196468,NvDr1a:0.21514685370967848166)37:0.07927104126958664509,HmDr1a:0.66408203158856915493)29:0.05528303352007636617,TaDr1a:0.68862341451394237790)25:0.01703997785033064052)78:0.49407533031235850718,((PmRna3:1.30573636533825343520,((MtRna3:0.46177117042378612588,((EcRna3:0.02138938594698910553,SeRna3:0.08815119029399123840)100:0.78980896751667706290,SsRna3:0.20954143880374176412)21:0.10082047720803437307)60:0.32550511748520744026,(NoRna3:0.85888842016484956421,(StRna3:0.47145485141460136136,SaRna3:0.44575405597234896149)40:0.04594541583798047307)41:0.13722909325839202643)20:0.06960648309444376902)40:0.22008236929831526130,(((TaDi1b:0.44306131632732220771,TaDi2b:0.36427496193291869497)52:0.36486348000611856790,(((NvDi2b:0.48437715074507137203,AgDi2b:0.29671843832714156486)46:0.12306097037634330937,(MlDi1b:0.63973837505158326344,(((AqDi4b:0.51943920841420077039,(AqDi2b:0.02654069330570096863,AqDi1b:0.03045278564688595757)76:0.14268593054326847436)86:0.31084010095224934300,AqDi3b:0.27670207337191032870)25:0.07730140815696882883,((((TaDi5b:0.82612795520600834642,TaDi4b:1.31941849688670442831)45:0.58221353368188810684,(HmDi1b:0.00000091430716398293,HmDi2b:0.00000091430716398293)100:0.24208465021094244252)11:0.13175334837313898428,NvDi1b:0.23022205786915170278)5:0.06778198835622736840,(SpDi1b:0.02081996511447663928,((DmDi1b:0.03244146406891155326,AgDi1b:0.04373879275817146167)86:0.12147952998927738499,(HsDi1b:0.06424311985473585285,CeDi1b:0.16579112899495104805)63:0.03342583945453210525)64:0.12300623642100318167)57:0.16704126874052080409)14:0.13894940736442906726)19:0.10720995508864258894)9:0.06658444938585812711)5:0.03711569357166819710,TaDi3b:0.88876357205243128323)16:0.12259041924072469620)73:0.37459891951500912111,(AqDr1b:0.68398268542686524452,(HmDr1b:0.49487391051781770557,((TaDr1b:0.00000091430716398293,TaDr1bp:0.00000091430716398293)100:0.67602140408269650873,(NvDr1b:0.34532784021801227192,(((DmDr1b:0.03022847417284421287,AgDr1b:0.00000091430716398293)68:0.06408497424792029828,CeDr1b:0.30397156318581414203)86:0.22756446098892407770,(((GgDr1b:0.00000091430716398293,XtDr1b:0.00000091430716398293)28:0.00000091430716398293,DrDr1b:0.00000091430716398293)70:0.01385052307727558177,((BtDr1b:0.00000091430716398293,HsDr1b:0.00000091430716398293)24:0.00000091430716398293,MmDr1b:0.00000091430716398293)59:0.00000091430716398293)98:0.17312465005193306000)42:0.10819079341355215818)21:0.05714964105112788767)23:0.04843208050340615245)16:0.06707535651759201356)44:0.25729758169286304215)16:0.06759443906458736939)25:0.17075132528873482318)79:0.35770077867385080550,((TaDi2a:0.65167608038405167026,TaDi1a:0.33417764228613855426)35:0.16161980811665266344,((TaDi5a:1.62127909915926071704,TaDi4a:1.31251492486644627533)19:0.14800025644392630908,((((((AqDi2a:0.00000091430716398293,AqDi1a:0.00000091430716398293)99:0.13973977912004578728,AqDi4a:0.57306982301200515284)76:0.27418845285400678113,AqDi3a:0.52006921126979310799)43:0.24161690515556863423,((CeDi1a:0.43818073661892403825,(AgDi1a:0.05374350260489470232,DmDi1a:0.04495706482844749607)95:0.18468055555353976582)26:0.04831753093784699887,((HsDi1a:0.10796024908921497687,SpDi1a:0.29136527724365640646)58:0.07415352313764386749,(NvDi2a:0.75520431956892697389,TaDi3a:1.08603156683885071487)9:0.19489414814039973667)3:0.00753274094174287163)3:0.11462769678312455246)9:0.09646780580356721646,NvDi1a:0.51505999186622075658)3:0.05189090631524968800,(AgDi2a:0.84438726323793922290,(HmDi1a:0.02620183374384225938,HmDi2a:0.00000091430716398293)98:0.51850361345464657248)16:0.24276161735944129516)12:0.12234242831814742813)18:0.10606944661888119408)34:0.10685598903181008079,MlDi1a:0.81000358536674532672);
