# Supplementary material for: MicroRNAs and essential components of the microRNA processing machinery are not encoded in the genome of the ctenophore Mnemiopsis leidyi
Source: BMC Genomics. 2012 Dec 20;13:714. doi: 10.1186/1471-2164-13-714 (PMC3563456; doi:10.1186/1471-2164-13-714)
Supplement: Additional file 1 — Dataset 1. contains a folder of source data files (i.e., protein sequence alignments and NEWICK formatted trees containing bootstrap support and Bayesian posterior probabilities, respectively) in plain text format to accompany the phylogenetic trees produced for Figure 3 and Additional file 2: Figure S1. [file 1471-2164-13-714-S1.zip › Additional_Dataset_1/TOC.txt]

Table of Contents

----> Additional_Dataset_1: Source data for phylogenetic trees in Figure 3 and Additional Figure 1.

--------> a_Fig3_RNaseIIIs_aligned.fa
				RNaseIII domain amino acid sequence alignment, before trimming, used in Figure 3. FASTA formatted.

--------> b_Fig3_RNaseIIIs_aligned_trimmed.fa
				RNaseIII domain amino acid sequence alignment, after trimming, used in Figure 3. FASTA formatted.

--------> c_Fig3_MLTree_bootstraps.newick
				NEWICK formatted tree source file from Figure 3, with bootstrap values only.

--------> d_Fig3_MLTree_bayesian.newick
				NEWICK formatted tree source file from Figure 3, with Bayesian posterior probability values only.
				
--------> e_AddFig1_RNaseIIIs_aligned.fa
				RNaseIII domain amino acid sequence alignment, before trimming, used in Supplemental Figure 1. FASTA formatted.

--------> f_AddFig1_RNaseIIIs_aligned_trimmed.fa
				RNaseIII domain amino acid sequence alignment, after trimming, used in Supplemental Figure 1. FASTA formatted.

--------> g_AddFig1_MLTree_bootstraps.newick
				NEWICK formatted tree source file from Supplemental Figure 1, with bootstrap values only.

--------> h_AddFig1_MLTree_bayesian.newick
				NEWICK formatted tree source file from Supplemental Figure 1, with Bayesian posterior probability values only.				
