# Supplementary material for: MicroRNAs and essential components of the microRNA processing machinery are not encoded in the genome of the ctenophore Mnemiopsis leidyi
Source: BMC Genomics. 2012 Dec 20;13:714. doi: 10.1186/1471-2164-13-714 (PMC3563456; doi:10.1186/1471-2164-13-714)
Supplement: Additional file 3 — Dataset 2. contains a folder of output data files in plain text format related to the miRNA predictions (both canonical and mirtron) produced by the various programs described in the Methods. [file 1471-2164-13-714-S3.zip]

Archive with 18 entries (15 files):
- Additional_Dataset_2/
- Additional_Dataset_2/.DS_Store
- __MACOSX/
- __MACOSX/Additional_Dataset_2/
- __MACOSX/Additional_Dataset_2/._.DS_Store
- Additional_Dataset_2/a_sample1_md2_scores_gt2.pdf
- Additional_Dataset_2/b_sample2_md2_scores_gt10.pdf
- Additional_Dataset_2/c_sample1_miRDeep2.txt
- Additional_Dataset_2/d_coordinates_sample1_miRDeep2.txt
- Additional_Dataset_2/e_s2n_sample1_miRDeep2.html
- Additional_Dataset_2/f_sample2_miRDeep2.txt
- Additional_Dataset_2/g_coordinates_sample2_miRDeep2.txt
- Additional_Dataset_2/h_s2n_sample2_miRDeep2.html
- Additional_Dataset_2/i_sample1_miRanalyzer.txt
- Additional_Dataset_2/j_sample2_miRanalyzer.txt
- Additional_Dataset_2/k_introns_50_120.fa
- Additional_Dataset_2/TOC.txt
- __MACOSX/Additional_Dataset_2/._TOC.txt
