# Supplementary material for: MicroRNAs and essential components of the microRNA processing machinery are not encoded in the genome of the ctenophore Mnemiopsis leidyi
Source: BMC Genomics. 2012 Dec 20;13:714. doi: 10.1186/1471-2164-13-714 (PMC3563456; doi:10.1186/1471-2164-13-714)
Supplement: Additional file 3 — Dataset 2. contains a folder of output data files in plain text format related to the miRNA predictions (both canonical and mirtron) produced by the various programs described in the Methods. [file 1471-2164-13-714-S3.zip › Additional_Dataset_2/c_sample1_miRDeep2.txt]

>ML0013_431
score total		          -7.1
score for star read(s)	          -1.3
score for read counts	          -5.4
score for mfe		          -1.1
score for randfold	          -2.2
score for cons. seed	             3
miRNA with same seed	osa-miR171g_MIMAT0001068_Oryza_sativa_miR171g
total read count	             1
mature read count	             1
loop read count		             0
star read count		             0
exp                                     ffffffffSSSSSSSSSSSSSSSSSSSSSSllllllllllllllllllllllllllllllllllllllllMMMMMMMMMMMMMMMMMMMMMMMMffffffffffffffffff
pri_seq                                 uucaugacaccauugucuguuuuaaccacucaacuagaugacaaaauuuguuugcgucauaagguguggguaggugagggcauuccaauguauuuguuacuaauaaguugca
pri_struct                              ....(((((.(((((..((((((.(((((((((((..(((((.(((....)))..)))))..))).))))).))).))))))...)))))....))))).............	#MM
seq_10831039_x1                         ......................................................................uaggugagggcauuccaauguaGu..................	1


>ML0013_432
score total		         -12.3
score for star read(s)	          -1.3
score for read counts	          -5.4
score for mfe		          -6.3
score for randfold	          -2.2
score for cons. seed	             3
miRNA with same seed	osa-miR171g_MIMAT0001068_Oryza_sativa_miR171g
total read count	             1
mature read count	             1
loop read count		             0
star read count		             0
exp                                     ffffffffffffffffffffMMMMMMMMMMMMMMMMMMMMMMMMllllllllllllllllllllllllllllllllllSSSSSSSSSSSSSSSSSSSSSSSSSfffffffff
pri_seq                                 uuugcgucauaagguguggguaggugagggcauuccaauguauuuguuacuaauaaguugcaauuuuauauagucaaauggaaggaaggcaugaauagcagcucaaaugaua
pri_struct                              .....(((((......(((((.(.((...((.((((..(.((((((..(((((((((.......))))).)))))))))).).)))).)).....)).).))))).))))).	#MM
seq_10831039_x1                         ....................uaggugagggcauuccaauguaGu....................................................................	1


>ML0032_1114
score total		          -3.5
score for star read(s)	          -1.3
score for read counts	             0
score for mfe		           0.5
score for randfold	          -2.2
score for cons. seed	          -0.6
total read count	           344
mature read count	           337
loop read count		             0
star read count		             7
exp                                     ffffffffffffffffffffMMMMMMMMMMMMMMMMMMMMMlllllllSSSSSSSSSSSSSSSSSSSSfffffffffffffffffffffffffffffffffffffffffff
obs                                     ffffffffffffffffffffMMMMMMMMMMMMMMMMMMMMMlllllllllSSSSSSSSSSSSSSSSSSSSSffffffffffffffffffffffffffffffffffffffff
pri_seq                                 gaaacgcaaaaaaguuaaaaguuaggcuggagaacccgggcaucgaucccgguaccucucgcaugcuaagcgagcgcucuaccauuugagcuaguuccccuuguugcaaga
pri_struct                              .....((((..(((.....(((...((.((((...(((((.......)))))...)))).))..)))....((((((((........))))..))))..))).))))....	#MM
seq_11623323_x1                         ...............uaaaaguuaggcuggagaacc...........................................................................	0
seq_6963488_x6                          ................aaaaguuaggcuggagaaccc..........................................................................	0
seq_9051425_x1                          .................aaaguuaggcuggagaacccgC........................................................................	1
seq_5991490_x13                         ..................aaguuaggcuggagaacccgg........................................................................	0
seq_9951543_x1                          ..................aaguuaggcuggagaacccggg.......................................................................	0
seq_8655329_x2                          ...................aguuaggcuggagaacccgg........................................................................	0
seq_4590772_x46                         ...................aguuaggcuggagaacccggg.......................................................................	0
seq_11236052_x1                         ...................aguuaggcuggagaacccgggc......................................................................	0
seq_9375452_x1                          ...................aguuaggcuggagaacccgggU......................................................................	1
seq_10768045_x1                         ....................guuaggcuggagaacccgg........................................................................	0
seq_8665257_x2                          ....................guuaggcuggagaacccggg.......................................................................	0
seq_11835297_x1                         ....................guuaggcuggagaaccUgggc......................................................................	1
seq_9671779_x1                          ....................guuaggcuggaAaacccgggc......................................................................	1
seq_11994445_x1                         ....................guuaggcuggagaacccggUc......................................................................	1
seq_3390177_x185                        ....................guuaggcuggagaacccgggc......................................................................	0
seq_6997352_x6                          ....................guuaggcuggagaacccgggcU.....................................................................	1
seq_11727515_x1                         .....................uuaggcuggagaaccGgggca.....................................................................	1
seq_5084033_x29                         .....................uuaggcuggagaacccgggca.....................................................................	0
seq_8204869_x2                          ......................uaggcuggagaacccgggca.....................................................................	0
seq_11193235_x1                         ......................uaggcuggagaacccgggcau....................................................................	0
seq_7851829_x3                          ......................uaggcuggagaacccgggcaG....................................................................	1
seq_6475313_x9                          ......................uaggcuggagaacccgggcaC....................................................................	1
seq_11373451_x1                         ......................uaggcuggagaacccgggcaCc...................................................................	1
seq_6334251_x10                         .......................aggcuggagaacccgggcaCc...................................................................	1
seq_7268466_x5                          .......................aggcuggagaacccgggcaGc...................................................................	1
seq_6109206_x12                         .......................aggcuggagaacccgggcaAc...................................................................	1
seq_7638808_x3                          .......................aggcuggagaacccgggcauc...................................................................	0
seq_11641507_x1                         .............................gagaacccgggcaucgauccc.............................................................	0
seq_10958099_x1                         ............................................gaucccgguaccucucgcaug..............................................	0
seq_10420744_x1                         .............................................aucccgguaccucucgcaAgc.............................................	1
seq_9125442_x1                          ..............................................ucccgguaccucucgcaugcC............................................	1
seq_8625229_x2                          ..................................................gguaccucucgcaugcAaagc........................................	1
seq_7823740_x3                          ..................................................gguaccucucgcaugcCaagc........................................	1
seq_11970154_x1                         ...................................................guaccucucgcaugcCaagcg.......................................	1
seq_9068698_x1                          .............................................................caugcuaagcgagcgcucuac.............................	0
seq_8967938_x1                          ...............................................................................uaccauuugagcuaguucccc...........	0


>ML0072_2602
score total		          -6.8
score for star read(s)	          -1.3
score for read counts	          -2.8
score for mfe		           0.1
score for randfold	          -2.2
score for cons. seed	          -0.6
total read count	             6
mature read count	             6
loop read count		             0
star read count		             0
exp                                     ffffffffffffffffffffMMMMMMMMMMMMMMMMMMMMMlllllllllllllllllllllllllllllllSSSSSSSSSSSSSSSSSSSffffffffffffffffffff
pri_seq                                 agagguuggaggacuagggggugauguaguggauucugcacuaucugaugucugauccaaaggacugguggugcguaucauugcagaacuuguaagaggugaaaagugaag
pri_struct                              .............((.(.((((..((((((((....(((((((((....((((........)))).)))))))))..))))))))..)))).).))...............	#MM
seq_9323064_x1                          ...................ggugauguaguggauucugca.......................................................................	0
seq_7249581_x5                          ....................gugauguaguggauucugcac......................................................................	0


>ML0074_2654
score total		         -13.9
score for star read(s)	          -1.3
score for read counts	             0
score for mfe		          -9.8
score for randfold	          -2.2
score for cons. seed	          -0.6
total read count	            40
mature read count	            40
loop read count		             0
star read count		             0
exp                                     ffffffffffffffffffffMMMMMMMMMMMMMMMMMMMMMMMMMlllllllllllllllllllllllllllllllSSSSSSSSSSSSSSSSSSSSSSSSSffffffffffffff
pri_seq                                 ucaaaaagucccuaucgaguuaaguagaacagacacgacauacaccaauuuugcacuaauugucucuuuaucugacugcagucugucucccucuucuuaaauugcaauguuuuga
pri_struct                              ((((((.........(((.(((((.(((..(((((.(((............((((......(((.........)))))))))))))))...))).))))).))).....))))))	#MM
seq_9464927_x1                          ........ucccuaucgaguuaaguagaacagacacgac............................................................................	0
seq_11685549_x1                         ..............uGgaguuaaguagaacagacacgaca...........................................................................	1
seq_10409220_x1                         ...................uuaaguagaacagacacgaca...........................................................................	0
seq_10740817_x1                         ...................uuaaguagaacagacacgCcauac........................................................................	1
seq_11919542_x1                         ...................uuaaguagaacagacacgacauac........................................................................	0
seq_7538313_x4                          ...................uuaaguagaacagacacgacauacac......................................................................	0
seq_10235544_x1                         ...................uuaaguagaacagacacgacauacacc.....................................................................	0
seq_5285897_x24                         ....................uaaguagaacagacacgacauacac......................................................................	0
seq_10775038_x1                         ....................uaaguagaacagacacgacauacCc......................................................................	1
seq_8950911_x1                          ....................uaaguagaacagacacgacaCacac......................................................................	1
seq_10194690_x1                         ....................uaaguagaacagacacgacauacaccaauuu................................................................	0
seq_11273800_x1                         .......................guagaacagacacAacauacaccaa...................................................................	1
seq_8459643_x2                          ........................uagaacagacacgacauacaccaa...................................................................	0
seq_11474317_x1                         ........................uagaacagacacAacauacaccaau..................................................................	1
seq_9233053_x1                          ........................uagaacagacacgacauacaccaau..................................................................	0
seq_10535882_x1                         ........................uagaacagacacgacauacaccaauu.................................................................	0


>ML0080_2866
score total		          -1.3
score for star read(s)	          -1.3
score for read counts	             0
score for mfe		          -0.8
score for randfold	          -2.2
score for cons. seed	             3
miRNA with same seed	iltv-miR-I2_MIMAT0012725_Infectious_laryngotracheitis_miR-I2
total read count	            36
mature read count	            34
loop read count		             2
star read count		             0
exp                                     fffffffSSSSSSSSSSSSSSSSSSSSSllllllllllllllllllllllllllllllllllllllllllMMMMMMMMMMMMMMMMMMMMMffffffffffffffffffff
pri_seq                                 caggagagacauauuuauaauguauaaagauuucgacauccagcgggcaugauggucugcuccaggucuuugaaggcuguagguguaucccuucuuucauucgaugcugcc
pri_struct                              .(((((.((.(((((((((.(.(.(((((((((.((......((((((......)))))))).))))))))).).).))))))))).)).)))))................	#MM
seq_9143732_x1                          .........................aaagauuucgacauccagcgg.................................................................	0
seq_10828551_x1                         ...........................agauuucgacauccagcgggc...............................................................	0
seq_9169248_x1                          ...........................agauuucgacauccagcgggcau.............................................................	0
seq_11249741_x1                         ....................................................................uuugaaggcuguagguguauc......................	0
seq_9268116_x1                          .....................................................................uugaaggcuguagguguauAc.....................	1
seq_6398453_x9                          .....................................................................uugaaggcuguagguguaucc.....................	0
seq_10276469_x1                         ......................................................................ugaaggcuguaggGguauccc....................	1
seq_8764445_x2                          ......................................................................ugaaggcuguagguguauAcc....................	1
seq_5595887_x18                         ......................................................................ugaaggcuguagguguauccc....................	0
seq_10768978_x1                         ........................................................................aaggcuguagguguaucccuu..................	0
seq_10686975_x1                         .........................................................................aggcuguagguguaucccuuc.................	0


>ML0082_2930
score total		            23
score for star read(s)	           3.9
score for read counts	            19
score for mfe		          -4.4
score for randfold	           1.6
score for cons. seed	             3
miRNA with same seed	crm-miR-86*_MIMAT0011586_Caenorhabditis_remanei_miR-86*
total read count	            49
mature read count	            32
loop read count		             6
star read count		            11
exp                                     ffffffffffffffffffffMMMMMMMMMMMMMMMMMMMMMllllllllllllllllllllllllllllllllSSSSSSSSSSSSSSSSSSSSSSSSSfffffffffffff
obs                                     ffffffffffffffffffffMMMMMMMMMMMMMMMMMMMMMlllllllllllllllllllllllllllllllllSSSSSSSSSSSSSSSSSSSSSffffffffffffffff
pri_seq                                 nnnnnnnnnnnnnnnnnncucugggcuacuguuuagcaggccgcuucagcgaauauuauuugcuagauguacccugagagauaacuuuguaacuggaacuuuagucauuua
pri_struct                              ...................((..(..((((((((..((((..((.(((((((((...))))))).)).))..))))..))))).....))).)..))..............	#MM
seq_7618135_x3                          ...................ucugggcuacuguuuagcagg.......................................................................	0
seq_11112817_x1                         ....................cugggcuGcuguuuagcaggc......................................................................	1
seq_5177681_x26                         ....................cugggcuacuguuuagcaggc......................................................................	0
seq_9621620_x1                          .....................ugggcuacuguuuagcagg.......................................................................	0
seq_11701859_x1                         .....................ugggcuacuguuuagcaggcc.....................................................................	0
seq_10839024_x1                         .............................uguuuagcaggccgcuucagc.............................................................	0
seq_7370573_x4                          ....................................................auauuauuugcuagauguacc......................................	0
seq_9359243_x1                          ....................................................auGuuauuugcuagauguacc......................................	1
seq_9865615_x1                          ......................................................auuauuugcuagauguacc......................................	0
seq_10411084_x1                         ............................................................ugcuagauguacccugagag...............................	0
seq_8506999_x2                          .........................................................................cugagagauaacuuuguaacu.................	0
seq_7715020_x3                          ..........................................................................ugagagauaacuuuguaacug................	0
seq_11006420_x1                         ..........................................................................ugagagauaacuuuguaacuggaa.............	0
seq_8762881_x2                          ...........................................................................gagagauaacuuuguaacugg...............	0
seq_10358024_x1                         ............................................................................agagauaacuuuguaacugg...............	0
seq_10601088_x1                         ............................................................................agagauaacuuugAaacugga..............	1
seq_9940594_x1                          ............................................................................agagauaacuuuguaacugga..............	0
seq_9556555_x1                          .................................................................................uaacuuuguaacuggaacuuuagC......	1


>ML0087_3032
score total		            -5
score for star read(s)	          -1.3
score for read counts	             0
score for mfe		          -0.9
score for randfold	          -2.2
score for cons. seed	          -0.6
total read count	            41
mature read count	            37
loop read count		             0
star read count		             4
exp                                     ffffffffffffffffffffMMMMMMMMMMMMMMMMMMMMMMMMMllllllllllllllllllllSSSSSSSSSSSSSSSSSSSSSSSSSSSSffffffffffffffffffffff
obs                                     ffffffffffffffffffffMMMMMMMMMMMMMMMMMMMMMMMMMllllllllllllllllllllSSSSSSSSSSSSSSSSSSSSSfffffffffffffffffffffffffffff
pri_seq                                 auaucgacgagugcaaguguugaauuaugcauuagaaaucucagcuuuaccgcggggggcgaaacugaugagggucucaugucagggggcgaaacuuacuuacgcgauuuugaau
pri_struct                              ..((((..(((((..(((.(((..(..(((((.(((..((((((.((..((......))..)).)))).))...))).))).))..)..))).))))))))...)))).......	#MM
seq_11525199_x1                         ...............aguguugaauuaugcauuG.................................................................................	1
seq_8384411_x2                          ...................uugaauuaugcauuagaaaucucagc......................................................................	0
seq_9667457_x1                          ....................ugaauuaugcauuagaaaucuG.........................................................................	1
seq_11206469_x1                         ....................ugaauuaugcauuagaaaucuUagc......................................................................	1
seq_5110148_x28                         ....................ugaauuaugcauuagaaaucucagc......................................................................	0
seq_10725386_x1                         ....................ugaauuaAgcauuagaaaucucagc......................................................................	1
seq_9237702_x1                          ....................ugaauuaugcauCagaaaucucagc......................................................................	1
seq_8495051_x2                          ....................ugaauuaugcauuagaaaCcucagc......................................................................	1
seq_9505381_x1                          .....................gaauuaugcauuagaaaucuG.........................................................................	1
seq_8320585_x2                          .................................................................ugaugagggucucaugucagg.............................	0
seq_11153725_x1                         ...................................................................Nugagggucucaugucagggg...........................	1
seq_9552713_x1                          ....................................................................ugagggucucaugucagggggc.........................	0
seq_11989680_x1                         ....................................................................................gggggcgaaacuuacuuacgc..........	0
seq_9936040_x1                          ..............................................................................................cuuacuuacgcgauuuCgaa.	1


>ML0091_3122
score total		           -10
score for star read(s)	          -1.3
score for read counts	             0
score for mfe		          -5.9
score for randfold	          -2.2
score for cons. seed	          -0.6
total read count	            86
mature read count	            86
loop read count		             0
star read count		             0
exp                                     ffffffffffffffffffffMMMMMMMMMMMMMMMMMMMMMlllllllllllSSSSSSSSSSSSSSSSSSSSfffffffffffffffffffffffffffffffffffffff
pri_seq                                 acaagagcaucauucguauacaagacuugaucaagaagacucuccuggagaguaucuuucacaggucuuuuucuaguuauaucauugauaaaauaacaaguuaaaccauug
pri_struct                              .....(((.............((((((((...((((..((((((...)))))).))))...))))))))......(((((............)))))..))).........	#MM
seq_8980530_x1                          ........aucauucguauacaagacuug..................................................................................	0
seq_10860716_x1                         ...............guauacaagacuugaucaag............................................................................	0
seq_10898623_x1                         ...............guauacaagacuugaucaaga...........................................................................	0
seq_8605235_x2                          .................auaUaagacuugaucaagaag.........................................................................	1
seq_8147275_x2                          ..................uaUaagacuugaucaagaag.........................................................................	1
seq_9422844_x1                          ..................uacaagacuugaucaagaaga........................................................................	0
seq_11965460_x1                         ..................uacaagacuugaucaagaagacucucc..................................................................	0
seq_10667645_x1                         ...................acaaUacuugaucaagaagac.......................................................................	1
seq_6800081_x7                          ...................acaagacuugaucaagaagac.......................................................................	0
seq_9716899_x1                          ....................caagacuugaucaagaagac.......................................................................	0
seq_5257928_x25                         ....................caagacuugaucaagaagacu......................................................................	0
seq_11017065_x1                         .....................aagacuugaucaagaagGc.......................................................................	1
seq_8234487_x2                          .....................aagacuugaucaagaagacuc.....................................................................	0
seq_5457917_x21                         .....................aagacuugaucaagaagGcuc.....................................................................	1
seq_9749513_x1                          ......................agacuugaucaagaagGc.......................................................................	1
seq_8963208_x1                          ......................agacuugaucaagaagGcuc.....................................................................	1
seq_6870800_x6                          ......................agacuugaucaagaagGcucu....................................................................	1
seq_7926961_x3                          ......................agacuugaucaagaagacucu....................................................................	0
seq_8664041_x2                          .......................gacuugaucaagaagGcucuc...................................................................	1
seq_7656304_x3                          .......................gacuugaucaagaagacucuc...................................................................	0
seq_7867627_x3                          ........................acuugaucaagaagacucucc..................................................................	0
seq_7459017_x4                          ........................acuugGucaagaagacucucc..................................................................	1
seq_9378494_x1                          .........................cuugaucaagaagacucuccu.................................................................	0
seq_7669480_x3                          ...........................ugGucaagaagacucuccugg...............................................................	1
seq_10291665_x1                         ...........................ugaucaagaagacucuccugg...............................................................	0


>ML0094_3247
score total		          -6.3
score for star read(s)	          -1.3
score for read counts	             0
score for mfe		          -2.2
score for randfold	          -2.2
score for cons. seed	          -0.6
total read count	           109
mature read count	           108
loop read count		             0
star read count		             1
exp                                     ffffffffffffffffffffffffffffffSSSSSSSSSSSSSSSSSSSSSSSSSSSSSlllllllllllMMMMMMMMMMMMMMMMMMMMMMMMMfffffffffffffffffff
obs                                     ffffffffffffffffffffffffffffffffSSSSSSSSSSSSSSSSSSSSSSSSSSllllllllllllMMMMMMMMMMMMMMMMMMMMMMMMMfffffffffffffffffff
pri_seq                                 uucugcauuauuuuugcuugauguagauugcuuccuuggucugauuggauauuuucaggaauuccaaacuugaacaaccauuuuuccagaaggcauugugcuauuucuuuagac
pri_struct                              .(((((((((........))))))))).(((((..((((...((.(((.....((((((.........))))))...))).))..)))).))))).....(((......)))..	#MM
seq_9011882_x1                          .ucugcauuauuuuugcuugaugua.........................................................................................	0
seq_9093837_x1                          .......uuauuuuugcuugauguagauugc...................................................................................	0
seq_10296400_x1                         ........uauuuuugcuugauguagauug....................................................................................	0
seq_10592537_x1                         ........uauuuuugcuugauguagauugc...................................................................................	0
seq_9617257_x1                          ........uauuuuugcuugauguagauugcu..................................................................................	0
seq_11011637_x1                         ........uauuuuugcuugauguagauugcuuc................................................................................	0
seq_11084781_x1                         ..............ugcuugauguagauugcuuccuugg...........................................................................	0
seq_10221338_x1                         .................uugauguagauugcuuccuugguc.........................................................................	0
seq_10586775_x1                         ..................ugauguagauugcuuccuugguc.........................................................................	0
seq_10421378_x1                         ..................ugauguagauugcuuccuuggucu........................................................................	0
seq_9146082_x1                          ......................guagauugcuuccuuggucug.......................................................................	0
seq_10633007_x1                         .......................uagauugcuuccuuggucugauugga.................................................................	0
seq_10280780_x1                         ................................uccuuggucugauuggauauuuucag........................................................	0
seq_11677410_x1                         .....................................................................uugaacaaccauuuuucca..........................	0
seq_6584557_x8                          .....................................................................uugaacaaccauuuuuccagaaggc....................	0
seq_10173993_x1                         .....................................................................uugaacaaccauuuuuccagUaggc....................	1
seq_9471118_x1                          .....................................................................uCgaacaaccauuuuuccagaaggc....................	1
seq_11569830_x1                         .....................................................................uuCaacaaccauuuuuccagaaggca...................	1
seq_5420747_x21                         .....................................................................uugaacaaccauuuuuccagaaggca...................	0
seq_9199333_x1                          .....................................................................uugaacaaccauuuuuccagaaggcauugC...............	1
seq_11157790_x1                         ......................................................................ugaacaaccauuuuuccagaagg.....................	0
seq_8249611_x2                          ......................................................................ugaacaaccauuuuuccagaagCc....................	1
seq_5794088_x15                         ......................................................................ugaacaaccauuuuuccagaaggc....................	0
seq_9231594_x1                          ......................................................................ugaacaaGcauuuuuccagaaggca...................	1
seq_4538069_x49                         ......................................................................ugaacaaccauuuuuccagaaggca...................	0
seq_11684379_x1                         ......................................................................ugaacaaccauuuuuccagaaggcC...................	1
seq_7773322_x3                          ......................................................................ugaacaaccauuuuuccagaaggcau..................	0
seq_9995191_x1                          .......................................................................gaacaaccauuuuuccagaaggca...................	0
seq_11127026_x1                         ..........................................................................caaccauuuuuccagaaggcauug................	0


>ML0098_3622
score total		          -6.6
score for star read(s)	          -1.3
score for read counts	          -2.8
score for mfe		           0.3
score for randfold	          -2.2
score for cons. seed	          -0.6
total read count	             6
mature read count	             6
loop read count		             0
star read count		             0
exp                                     ffffffffffffffffffffMMMMMMMMMMMMMMMMMMMMMllllllllllllllllllllllllllllllllllllllllllllllllllSSSSSSSSSSSSSSSSSfff
pri_seq                                 uuauuuauuaauccaccgacggcggacuaaguccacggcggaacuaugucgcugacucgaggaaucaugccaagcggauccgaucgguuccgagaaauauuucgccgaaac
pri_struct                              ...................(((((((.((..((.....(((((((..((((..((..((.((.......))...))..)))))).))))))).))..)).)))))))....	#MM
seq_9997818_x1                          ..................acAgcggacuaaguccacggc........................................................................	1
seq_7060856_x5                          ....................ggcggacuaaguccacggcgg......................................................................	0


>ML0100_3703
score total		          -3.5
score for star read(s)	          -1.3
score for read counts	             0
score for mfe		          -3.2
score for randfold	           1.6
score for cons. seed	          -0.6
total read count	           248
mature read count	           248
loop read count		             0
star read count		             0
exp                                     fffffffffffffffffffffffffffffffffffffSSSSSSSSSSSSSSSSSSSllllllllllllllMMMMMMMMMMMMMMMMMMMMMffffffffffffffffffff
pri_seq                                 ccagaaaaacgaaaaauauaucuuugaagcuccagcuuucagaucacacacauuaauaagguauccaaucaaugugaucuggucugccgggucagauuuucaaaacgauaa
pri_struct                              ..................(((((((((((.((..((((.(((((((..((((((.....((...))....))))))...)))))))..))))..)).)))))))..)))).	#MM
seq_10465135_x1                         ........................ugaagcuccagcuuucagauc..................................................................	0
seq_10804913_x1                         ..................................................................aaucaaugugaucuggucugc........................	0
seq_9926242_x1                          ...................................................................aucaaugugaucuggucugcc.......................	0
seq_10376218_x1                         ......................................................................aaugugaucuggucugccg......................	0
seq_8338905_x2                          ......................................................................aaugugaucuggucugccgg.....................	0
seq_3229269_x234                        ......................................................................aaugugaucuggucugccggg....................	0
seq_10238201_x1                         ......................................................................aaugugaucuggucugccggU....................	1
seq_10007431_x1                         ......................................................................aaugugGucuggucugccggg....................	1
seq_11932123_x1                         ......................................................................aaugGgaucuggucugccggg....................	1
seq_10208532_x1                         ......................................................................aaugugaucuggucugccAgg....................	1
seq_10112638_x1                         ......................................................................aaugAgaucuggucugccggg....................	1
seq_9284080_x1                          ......................................................................Naugugaucuggucugccggg....................	1
seq_11676390_x1                         ......................................................................aaugugaucuggucugccggC....................	1
seq_8856106_x1                          ......................................................................aauUugaucuggucugccggg....................	1
seq_7956610_x3                          .......................................................................augugaucuggucugccggg....................	0


>ML0120_4349
score total		          -7.5
score for star read(s)	          -1.3
score for read counts	             0
score for mfe		          -3.4
score for randfold	          -2.2
score for cons. seed	          -0.6
total read count	            18
mature read count	            11
loop read count		             7
star read count		             0
exp                                     ffMMMMMMMMMMMMMMMMMMMMllllllllllllllllllllllllllllllllllllllllllllllllllllllllllllSSSSSSSSSSSSSSSSSSSffffffff
pri_seq                                 gcgacgugaaugauaaaacucuuguaccguucauuuugaucaacugugcuaugcaccacuuucuuaauaacguuugcugaaggauuuuguuuucacgacaugacugucg
pri_struct                              ....((((((.(((((((..((((((.((((.(((..((......((((...)))).....))..)))))))..)))..)))..)))))))))))))............	#MM
seq_9339725_x1                          gcgCcgugaaugauaaaacuc........................................................................................	1
seq_8102857_x2                          .cgCcgugaaugauaaaacuc........................................................................................	1
seq_10641404_x1                         .cgacgugaaugauaaaacucu.......................................................................................	0
seq_9958606_x1                          .cgCcgugaaugauaaaacucu.......................................................................................	1
seq_8705903_x2                          ..gCcgugaaugauaaaacucu.......................................................................................	1
seq_8138923_x2                          ..gCcgugaaugauaaaacucuu......................................................................................	1
seq_8174665_x2                          ..gacgugaaugauaaaacucuu......................................................................................	0
seq_11615908_x1                         ..........................ccguucauuuugaucaacu................................................................	0
seq_9617121_x1                          ...........................cguucauuuugaucaacugug.............................................................	0
seq_10316352_x1                         ............................guucauuuugaucaacugugc............................................................	0
seq_9618868_x1                          .....................................................caccacuuucuuUauaacguu...................................	1
seq_12148013_x1                         ........................................................cacuuucuuaauaacguuugc................................	0
seq_9513963_x1                          .........................................................acuuucAuaauaacguuugcu...............................	1
seq_11399925_x1                         ..........................................................cuuucuuaauaacguuugcug..............................	0
seq_8873445_x1                          ..............................................................................gaaggauuuuguuuucacgac..........	0


>ML0174_5725
score total		         -10.3
score for star read(s)	          -1.3
score for read counts	          -4.4
score for mfe		          -1.8
score for randfold	          -2.2
score for cons. seed	          -0.6
total read count	             3
mature read count	             2
loop read count		             1
star read count		             0
exp                                     ffffffffffffffffffffffSSSSSSSSSSSSSSSSSSSlllllllllllllllllllllllllllllMMMMMMMMMMMMMMMMMMMMffffffffffffffffffff
pri_seq                                 acaauuacauacucaagaucuugcuggaguuggucacaauccucuugaguagauaucuuuuugccuacucuugugucgucagcaaagcuguucaucuuagaguuuuuaau
pri_struct                              ...((((...(((((((((...(((...(((((.(((((.......((((((.((......)).)))))))))))...)))))..))).....))))).))))...))))	#MM
seq_10562477_x1                         ...........................................cuugaguagauaucuuuuugc..............................................	0
seq_12073114_x1                         ....................................................................ucuugugucgucagcaaagcu.....................	0
seq_10852569_x1                         ......................................................................uugugucgucagcaaagcug....................	0


>ML0180_6025
score total		             0
score for star read(s)	          -1.3
score for read counts	             0
score for mfe		           0.4
score for randfold	          -2.2
score for cons. seed	             3
miRNA with same seed	ath-miR164a_MIMAT0000185_Arabidopsis_thaliana_miR164a
total read count	            13
mature read count	            11
loop read count		             2
star read count		             0
exp                                     fffSSSSSSSSSSSSSSSSSSSllllllllllllllllllllllllllllllllllllllllllllllllMMMMMMMMMMMMMMMMMMMMMffffffffffffffffffff
pri_seq                                 auuucgcuaagcuuguucuacugaaguuaaggcgugugaaggcugcucugaacuuacuacgccgcgcagguggagaagcuucuggacgacucgggucaaacucacaaagac
pri_struct                              ...(((((((((((.(((((((...((...(((((((((...(......)...)))).)))))..)).))))))))))))..))).)))...(((.....)))........	#MM
seq_11175902_x1                         ........................aguuaaggcgugugaaggcug..................................................................	0
seq_10279447_x1                         .........................guuaaggcgugugaaggcugc.................................................................	0
seq_6349201_x10                         ......................................................................uggagaagcuucuggacgacu....................	0
seq_10164367_x1                         .......................................................................ggagaagcuucuggacgacuc...................	0
seq_10311470_x1                         ................................................................................ucuggacgacucgggucaaac..........	0


>ML0201_6717
score total		          -9.8
score for star read(s)	          -1.3
score for read counts	          -5.4
score for mfe		          -0.2
score for randfold	          -2.2
score for cons. seed	          -0.6
total read count	             1
mature read count	             1
loop read count		             0
star read count		             0
exp                                     fffffffffffffffffffffffffMMMMMMMMMMMMMMMMMMMMMllllllllllSSSSSSSSSSSSSSSSSSSSSSSSSSfffffffffffffffffffffffffff
pri_seq                                 ucugggcuauaaguauaacaugagaguuaucucguuugcguauaguuuccgcuaauuaucucuugcauugaugggguaauggaucgugggccguggcaucauccuguaa
pri_struct                              ..((((((((..((....(((((..(((((((((((((((.((((((......))))))....))))..)))))))))))...))))).)).))))).)))........	#MM
seq_10077809_x1                         .........................guGaucucguuugcguauagu...............................................................	1


>ML0211_6802
score total		           2.2
score for star read(s)	           3.9
score for read counts	           3.7
score for mfe		          -2.5
score for randfold	          -2.2
score for cons. seed	          -0.6
total read count	            19
mature read count	            18
loop read count		             0
star read count		             1
exp                                     ffffffffffffffffffffMMMMMMMMMMMMMMMMMMMMMMMMllllllllllllllllllllSSSSSSSSSSSSSSSSSSSSSSSSSSSSSfffffffffffffffffffff
obs                                     ffffffffffffffffffffMMMMMMMMMMMMMMMMMMMMMMMMlllllllllllllllllllllSSSSSSSSSSSSSSSSSSSSSSSffffffffffffffffffffffffff
pri_seq                                 agguggcaagaaauaauuggugagcauuuuuucaggacggagauugauauaucacuagcuuuaucuccuugaaagcuuuuuaucgugcuuuggauuucuucacugucgcagggu
pri_struct                              ..((((((.(((..((((.(.((((((.(((((((...((((((.....((....)).....))))))))))))).........))))))).))))..)))..)))))).....	#MM
seq_9290966_x1                          ..guggcaagaaauaauuggugagcauu......................................................................................	0
seq_7701970_x3                          ....................ugagcauuuuuucaggacggaga.......................................................................	0
seq_6293001_x10                         ....................ugagcauuuuuucaggacggagau......................................................................	0
seq_8026078_x3                          ....................ugagcauuuuuucaggacggagauu.....................................................................	0
seq_10012277_x1                         ....................Ngagcauuuuuucaggacggagauu.....................................................................	1
seq_8865596_x1                          .......................gcauuuuuucaggacggaga.......................................................................	0
seq_11810659_x1                         .................................................................uccuugaaagcuuuuuaucgugc..........................	0


>ML0212_6952
score total		          -4.6
score for star read(s)	          -1.3
score for read counts	             0
score for mfe		          -0.5
score for randfold	          -2.2
score for cons. seed	          -0.6
total read count	            16
mature read count	            13
loop read count		             0
star read count		             3
exp                                     ffffffffffffffffffffMMMMMMMMMMMMMMMMMMMMMMMMMllllllllllllllllllllllllllllllSSSSSSSSSSSSSSSSSSSSSSSSSSSSSfffffffffff
obs                                     ffffffffffffffffffffMMMMMMMMMMMMMMMMMMMMMMMMMllllllllllllllllllllllllllllllllllllllllSSSSSSSSSSSSSSSSSSSSSSSSffffff
pri_seq                                 uuuuauugucaguaagcuaguaacauugucacauuucuuuuucgcacaccuuauaaacuagagcccagguguaguggguuggggguuacauugaaaaugugguaggagcauugcg
pri_struct                              ...........(((((((....(((((.(((.((..((..(((((((((((...............)))))).)))))..))..)).....))).)))))......))).)))).	#MM
seq_6702445_x7                          ....................uaacauugucacauuucuuuuucgc......................................................................	0
seq_11877157_x1                         ....................uaacauugucacauuucuuuuucgcC.....................................................................	1
seq_7835071_x3                          ....................uaacauugucacauuucuuuuucgca.....................................................................	0
seq_11794992_x1                         ....................uaacauugucacauuucuuuuucgcG.....................................................................	1
seq_11905591_x1                         ....................uaacauugucacauuucuuuuucgcac....................................................................	0
seq_11014975_x1                         .....................................uuuuucgcGcaccuuauaaacuaga.....................................................	1
seq_9088692_x1                          .....................................................................................uuacauugaaaaugugguaggagc......	0
seq_10606495_x1                         ......................................................................................uacauuUaaaaugugguaggagc......	1
seq_8983532_x1                          .......................................................................................acauugaaaaugugguaggag.......	0


>ML0223_7058
score total		          -2.4
score for star read(s)	          -1.3
score for read counts	          -0.8
score for mfe		            -1
score for randfold	          -2.2
score for cons. seed	             3
miRNA with same seed	bmo-miR-3204a_MIMAT0015381_Bombyx_mori_miR-3204a
total read count	            10
mature read count	            10
loop read count		             0
star read count		             0
exp                                     ffffffffffffffffffffMMMMMMMMMMMMMMMMMMMMMMMMlllllllllllllllllllllllllSSSSSSSSSSSSSSSSSSSSSffffffffffffffffffffffff
pri_seq                                 gccguuugcccuguaaaaagugcgucauagauuuuaggaauguuuaacaguccaugaaaguggaaaaagcugcuuaguuuaugccguuggucguaguguaaauaaaaugagaau
pri_struct                              ...((((((.(((..(.....(((.(((((((..((((...((((.....(((((....)))))..))))..))))))))))).)))...)..))).))))))...........	#MM
seq_11222785_x1                         ....................ugcguUauagauuuuaggaauguu......................................................................	1
seq_6524141_x8                          ....................ugcgucauagauuuuaggaauguu......................................................................	0
seq_9726233_x1                          ....................ugcgucauagauuuuaggaauguuu.....................................................................	0
seq_11042420_x1                         ........................................uguuuaacaguccaugaaaguggaaaaagcCgc.........................................	1


>ML0246_7391
score total		          12.6
score for star read(s)	           3.9
score for read counts	          10.8
score for mfe		          -2.9
score for randfold	          -2.2
score for cons. seed	             3
miRNA with same seed	hsa-miR-4782-5p_MIMAT0019944_Homo_sapiens_miR-4782-5p
total read count	            33
mature read count	            32
loop read count		             0
star read count		             1
exp                                     ffffffffffffffffffffMMMMMMMMMMMMMMMMMMMMMllllllllllllllllllllSSSSSSSSSSSSSSSSSSSSSfffffffffffffffffffffffffffff
obs                                     ffffffffffffffffffffMMMMMMMMMMMMMMMMMMMMMlllllllllllllllllllllSSSSSSSSSSSSSSSSSSSSSffffffffffffffffffffffffffff
pri_seq                                 gaacaauggaacuaaaacacuucuggaucccaacuguacggcaucugauaguucuagucaacaacaguggaaaucuaggcaucugauaguucuagucaacaacaguggaaa
pri_struct                              ((....((((((((.......(((((((.(((.((((..(((....((....))..)))....)))))))..))))))).......)))))))).))..............	#MM
seq_9800495_x1                          .................cacuucuggauccUaacuguacggca....................................................................	1
seq_9265687_x1                          ....................uucuggaucccaacuguacg.......................................................................	0
seq_5478041_x20                         ....................uucuggaucccaacuguacgg......................................................................	0
seq_10333643_x1                         ....................uucuggaucccaacuguacggc.....................................................................	0
seq_11804914_x1                         .....................ucuggaucccaacuguacgg......................................................................	0
seq_6873788_x6                          .....................ucuggaucccaacuguacggc.....................................................................	0
seq_10714659_x1                         ......................cuggaucccaacuguacggca....................................................................	0
seq_10667909_x1                         .......................uggaucccaacuguacggcau...................................................................	0
seq_10327073_x1                         .........................gaucccaacuguacggcaucu.................................................................	0
seq_9215680_x1                          ..........................aucccaacuguacggcaucug................................................................	0
seq_11733825_x1                         ..............................caacuguacggcaucugauag............................................................	0
seq_12065957_x1                         ..............................................................aacaguggaaaucuaggcauc............................	0


>ML0252_7531
score total		          -3.3
score for star read(s)	          -1.3
score for read counts	             0
score for mfe		          -2.8
score for randfold	          -2.2
score for cons. seed	             3
miRNA with same seed	hsa-miR-561_MIMAT0003225_Homo_sapiens_miR-561
total read count	           549
mature read count	           374
loop read count		           175
star read count		             0
exp                                     ffffffffffffffffffffffMMMMMMMMMMMMMMMMMMMMMllllllllllllllllllllllllllllllSSSSSSSSSSSSSSSSSSSSSSSfffffffffffffff
pri_seq                                 uugucacaaguuuugaaaaaaguaaaguuuuccaagugcuuucagcgggucucgaacucgugaucgucugaccuagcacaucaggauaauuucuaaccaucuacgccagug
pri_struct                              ....(((...((((....))))..(((((.(((..(((((.((((..((((.((....)).))))..))))...)))))....))).)))))................)))	#MM
seq_11028618_x1                         .................aaaaguaaaguuuuccaagug.........................................................................	0
seq_9938586_x1                          .................aaaaguaaaguuuCccaagugc........................................................................	1
seq_9356227_x1                          ..................aaaguaaaguuuuccaagugc........................................................................	0
seq_8502803_x2                          ...................aaguaaaguuuuccaagugcu.......................................................................	0
seq_8932094_x1                          ...................aaguaaaguuuuccGagugcu.......................................................................	1
seq_9406276_x1                          ...................Gaguaaaguuuuccaagugcuuu.....................................................................	1
seq_9560537_x1                          ....................aguaaaguuuucUaagugcu.......................................................................	1
seq_11681792_x1                         ....................aguaaaguuuuccaagugcuC......................................................................	1
seq_10248848_x1                         ....................Gguaaaguuuuccaagugcuu......................................................................	1
seq_8439005_x2                          ....................aguaaaguuuCccaagugcuu......................................................................	1
seq_6920234_x6                          ....................aguaaaguuuuccaagugcuu......................................................................	0
seq_11180199_x1                         .....................guaaaguuuuccGagugc........................................................................	1
seq_9532646_x1                          .....................guaaaguuuuccaagugcu.......................................................................	0
seq_12145098_x1                         .....................guaaaguuuuccaagugcuu......................................................................	0
seq_11602082_x1                         .....................guaaaguuuuccGagugcuu......................................................................	1
seq_5554842_x19                         .....................guaaaguuuuccaagugcuuu.....................................................................	0
seq_8575757_x2                          .....................guaaaguuuCccaagugcuuu.....................................................................	1
seq_10183011_x1                         .....................guaaaguuuuccGagugcuuu.....................................................................	1
seq_11350036_x1                         ......................uaaaguuuuccaagugcuu......................................................................	0
seq_8264343_x2                          ......................uaaaguuuuccaagugcuuu.....................................................................	0
seq_9470233_x1                          ......................uaaCguuuuccaagugcuuuc....................................................................	1
seq_7393845_x4                          ......................uaaaguuuuccaagugcuCuc....................................................................	1
seq_9993487_x1                          ......................Aaaaguuuuccaagugcuuuc....................................................................	1
seq_5604041_x18                         ......................uaaaguuuCccaagugcuuuc....................................................................	1
seq_6083178_x12                         ......................uaaaguuuuccGagugcuuuc....................................................................	1
seq_8496451_x2                          ......................Naaaguuuuccaagugcuuuc....................................................................	1
seq_10537246_x1                         ......................uaaaguuuuccaagugcCuuc....................................................................	1
seq_12148926_x1                         ......................uGaaguuuuccaagugcuuuc....................................................................	1
seq_11277973_x1                         ......................uaaaguuuuUcaagugcuuuc....................................................................	1
seq_3373106_x190                        ......................uaaaguuuuccaagugcuuuc....................................................................	0
seq_7387857_x4                          ......................uaaaguuuuccaagugcuuAc....................................................................	1
seq_8137747_x2                          ......................uaaaguuuuccaagugcuuCc....................................................................	1
seq_11814436_x1                         ......................Caaaguuuuccaagugcuuuc....................................................................	1
seq_11406771_x1                         ......................uaaaguuuuccaagugcuuAca...................................................................	1
seq_7324885_x4                          .......................aaaguuuuccaagugcuuuc....................................................................	0
seq_8942394_x1                          .......................aaaguuuuccaagugcuuAca...................................................................	1
seq_10456746_x1                         .......................Naaguuuuccaagugcuuuca...................................................................	1
seq_6326481_x10                         .......................aaaguuuuccaagugcuuuca...................................................................	0
seq_9564631_x1                          .......................aaaguuuuccaagugcuCuca...................................................................	1
seq_8914674_x1                          ........................aaguuuuccaagugcuuuc....................................................................	0
seq_6361769_x9                          ........................aaguuuuccaagugcuuucag..................................................................	0
seq_11495445_x1                         ........................aaguuuCccaagugcuuucag..................................................................	1
seq_10183697_x1                         .........................aguuuuccaagugcuuuc....................................................................	0
seq_9391432_x1                          .........................aguuuuccGagugcuuucagc.................................................................	1
seq_8279003_x2                          .........................aguuuCccaagugcuuucagc.................................................................	1
seq_11693944_x1                         .........................Nguuuuccaagugcuuucagc.................................................................	1
seq_5347233_x23                         .........................aguuuuccaagugcuuucagc.................................................................	0
seq_9241883_x1                          ..........................guuuuccaagugcuuucU...................................................................	1
seq_10328140_x1                         ..........................guuuuccaagugcuuucagc.................................................................	0
seq_6407858_x9                          ..........................guuuuccaagugcuuucagcg................................................................	0
seq_8249827_x2                          ..........................guuuuccGagugcuuucagcg................................................................	1
seq_8175535_x2                          ..........................guuuuccaagugcuuAcagcg................................................................	1
seq_12126033_x1                         ...........................Guuuccaagugcuuucag..................................................................	1
seq_11408760_x1                         ...........................uuuuccaagugcuuucagcg................................................................	0
seq_5578697_x18                         ...........................uuuuccaagugcuuucagcgg...............................................................	0
seq_8378185_x2                          ...........................uuuuccaagugcuuAcagcgg...............................................................	1
seq_11510145_x1                         ...........................uuuucUaagugcuuucagcgg...............................................................	1
seq_10313538_x1                         ............................uuuccaagugcuuucagc.................................................................	0
seq_10621735_x1                         ............................uuCccaagugcuuucagcggg..............................................................	1
seq_9147503_x1                          ............................uuuUcaagugcuuucagcggg..............................................................	1
seq_10381584_x1                         ....................................ugcuuucagcgggucucga........................................................	0
seq_8456343_x2                          ....................................ugcuuucagcgggucucgaac......................................................	0
seq_10609746_x1                         .....................................gcuuucagcggguUucgaacu.....................................................	1
seq_10824624_x1                         .......................................uuucagcgggucucgaacucg...................................................	0
seq_5692993_x17                         .........................................ucagcgggucucgaacucgug.................................................	0
seq_7479061_x4                          .........................................ucagcggguUucgaacucgug.................................................	1
seq_10184424_x1                         .........................................ucCgcgggucucgaacucgug.................................................	1
seq_5741728_x16                         ............................................gcgggucucgaacucgug.................................................	0
seq_9349908_x1                          ............................................gcggguUucgaacucgug.................................................	1
seq_11921998_x1                         ............................................gcgggucucgaacucAug.................................................	1
seq_11674040_x1                         ............................................gcggUucucgaacucgugauc..............................................	1
seq_7394249_x4                          ............................................gcggguUucgaacucgugauc..............................................	1
seq_5394768_x22                         ............................................gcgggucucgaacucgugauc..............................................	0
seq_9114846_x1                          ............................................gcgggucucgaacucgAgauc..............................................	1
seq_7755373_x3                          ............................................gcgggucucgaacucgugaucgucG..........................................	1
seq_10768849_x1                         .............................................cggguUucgaacucgugauc..............................................	1
seq_8460137_x2                          .............................................cgggucucgaacuUgugaucg.............................................	1
seq_6885944_x6                          .............................................cgggucucgaacucgugaucg.............................................	0
seq_7917190_x3                          .............................................cggguUucgaacucgugaucg.............................................	1
seq_10567872_x1                         ..............................................ggguUucgaacucgugaucgu............................................	1
seq_8553453_x2                          ...............................................ggucucgaacucgugauc..............................................	0
seq_8072443_x2                          ...............................................ggucucgaacucgugaucguc...........................................	0
seq_8374527_x2                          ...............................................gguUucgaacucgugaucguc...........................................	1
seq_11824881_x1                         ................................................gucucgaacucgugaucgu............................................	0
seq_6285881_x10                         ................................................gucucgaacucgugaucgucu..........................................	0
seq_10294622_x1                         ................................................guUucgaacucgugaucgucu..........................................	1
seq_8096065_x2                          .................................................ucucgaacucgugaucguc...........................................	0
seq_7697845_x3                          .................................................ucucgaacucgugaucgucu..........................................	0
seq_10063461_x1                         .................................................ucucgaacucgugaucgucAg.........................................	1
seq_5094125_x29                         .................................................ucucgaacucgugaucgucug.........................................	0
seq_11913792_x1                         .................................................Ncucgaacucgugaucgucug.........................................	1
seq_11141362_x1                         .................................................uUucgaacucgugaucgucug.........................................	1
seq_11114775_x1                         ..................................................cucgaacucgugaucgucu..........................................	0
seq_9695082_x1                          ..................................................cucgaacucgugaucgucug.........................................	0
seq_7466409_x4                          ..................................................cucgaacucgugaucgucuga........................................	0
seq_11269664_x1                         ..................................................cuUgaacucgugaucgucuga........................................	1
seq_9571455_x1                          ...................................................ucgaacucgugaucgucuga........................................	0
seq_9573696_x1                          ....................................................cgaacucgugaucgucuga........................................	0
seq_7950376_x3                          ....................................................cgaacucgugaucgucugacc......................................	0
seq_7345849_x4                          .......................................................acucgugaucgucugaccuag...................................	0
seq_11080958_x1                         .......................................................acucgugaucgucugaccuagc..................................	0
seq_7103461_x5                          ........................................................cucgugaucgucugaccuagc..................................	0
seq_11149958_x1                         .........................................................Gcgugaucgucugaccuagca.................................	1
seq_6183456_x11                         .........................................................ucgugaucgucugaccuagca.................................	0
seq_11944931_x1                         .........................................................Acgugaucgucugaccuagca.................................	1
seq_10201479_x1                         .........................................................ucgugaucgucugaccCagca.................................	1
seq_8651053_x2                          ...........................................................gugaucgucugaccuagcaca...............................	0
seq_8130403_x2                          ...............................................................ucgucugaccuagcacaucag...........................	0
seq_11845126_x1                         ................................................................cgucugaccuagcacaucagg..........................	0
seq_10981232_x1                         .................................................................gucugaccuagcacaucag...........................	0
seq_11365893_x1                         .................................................................gucugaccuagcacaucagga.........................	0
seq_8852389_x1                          .................................................................gucugaccuagcacaucaggG.........................	1
seq_12091475_x1                         .................................................................................caggauaauuucuaaccaucu.........	0
seq_11589958_x1                         ......................................................................................uaauuucuaaccaucuacgcc....	0
seq_12093568_x1                         ..........................................................................................uucuaaccaucuacgccagug	0


>ML0257_7552
score total		             0
score for star read(s)	          -1.3
score for read counts	             0
score for mfe		           0.5
score for randfold	          -2.2
score for cons. seed	             3
miRNA with same seed	iltv-miR-I6*_MIMAT0012730_Infectious_laryngotracheitis_miR-I6*
total read count	           165
mature read count	           160
loop read count		             1
star read count		             4
exp                                     fffffffffffffffffffffffSSSSSSSSSSSSSSSSSSSSSSlllllllllllllllllllllllllMMMMMMMMMMMMMMMMMMMMffffffffffffffffffff
obs                                     fffffffffffffffffffffffffSSSSSSSSSSSSSSSSSSSSSllllllllllllllllllllllllMMMMMMMMMMMMMMMMMMMMffffffffffffffffffff
pri_seq                                 ccucagguuaguaagucaacgguaacucuccuaugcaggaguaugcggguucgaaucccgccuagccuacuucuccugaaggaccacucuuuuguaaauuuagcuuaggc
pri_struct                              (((.(((((((.....(((.((......((((...((((((((.(((((.......))))).))........)))))).)))).....)).))).....)))))))))).	#MM
seq_10268582_x1                         .cucagguuaguaagucaacgg........................................................................................	0
seq_9992399_x1                          .cucagguuaguaagucaacggu.......................................................................................	0
seq_9771113_x1                          ..ucagguuaguaagucaacgguaac....................................................................................	0
seq_11875497_x1                         ........uaguaagucaacgguaacucucc...............................................................................	0
seq_10811272_x1                         ...........uaagucaacgguaacucuccuaugcagAag.....................................................................	1
seq_11967977_x1                         ...............ucaacgguaacucuccuaugcagA.......................................................................	1
seq_11720444_x1                         ...............ucaacgguaacucuccuaugcagC.......................................................................	1
seq_9304703_x1                          ...............ucaacgguaacucuccuaugcagga......................................................................	0
seq_8452669_x2                          ...............ucaacgguaacucuccuaugcagAag.....................................................................	1
seq_11953164_x1                         .................aacgguaacucuccuaugcag........................................................................	0
seq_8604725_x2                          .........................cucuccuaugcaggaguaugc................................................................	0
seq_8422365_x2                          ............................uccuaugcaggaguaugcggg.............................................................	0
seq_10777749_x1                         ...................................caggaguaugcggguucgaau......................................................	0
seq_11114548_x1                         ......................................................aucccgccuagccuacuucuc...................................	0
seq_10889782_x1                         ..............................................................Nagccuacuucuccugaagga...........................	1
seq_8892974_x1                          ..............................................................uagccuacuucuccugaaggaccacu......................	0
seq_11162592_x1                         ................................................................gccuacuucuccugaaggaccacucu....................	0
seq_7355733_x4                          .....................................................................cuucuccugaaggaccacucu....................	0
seq_10471942_x1                         .....................................................................cuucuccugaaggaccacucuA...................	1
seq_10612684_x1                         ......................................................................uucuccugaaggaccacu......................	0
seq_5506961_x20                         ......................................................................uucuccugaaggaccacuc.....................	0
seq_11769825_x1                         ......................................................................uucuccugaaggaUcacuc.....................	1
seq_7376201_x4                          ......................................................................uucuccugaaggaccacucC....................	1
seq_11969804_x1                         ......................................................................Gucuccugaaggaccacucu....................	1
seq_10453050_x1                         ......................................................................Aucuccugaaggaccacucu....................	1
seq_4564439_x47                         ......................................................................uucuccugaaggaccacucu....................	0
seq_7720441_x3                          ......................................................................uucuccugaaggaccacucA....................	1
seq_11810945_x1                         ......................................................................uucuccugaaggaccacucuG...................	1
seq_9691024_x1                          ......................................................................uucuccugaaggaccacucCu...................	1
seq_7135266_x5                          ......................................................................uucuccugaaggaccacucuA...................	1
seq_9948992_x1                          ......................................................................uucuccugaaggaccacucAu...................	1
seq_4603179_x45                         ......................................................................uucuccugaaggaccacucuu...................	0
seq_10915394_x1                         ......................................................................uucuccugaaggCccacucuu...................	1
seq_5533087_x19                         ......................................................................uucuccugaaggaccacucuuu..................	0
seq_10771323_x1                         ......................................................................Nucuccugaaggaccacucuuu..................	1
seq_8096661_x2                          ......................................................................uucuccugaaggaccacucuuuu.................	0
seq_9816247_x1                          ......................................................................uucuccugaaggaccacucuuuuU................	1


>ML0266_7721
score total		           5.1
score for star read(s)	          -1.3
score for read counts	             0
score for mfe		           1.8
score for randfold	           1.6
score for cons. seed	             3
miRNA with same seed	zma-miR171c*_MIMAT0015198_Zea_mays_miR171c*
total read count	         38089
mature read count	         31913
loop read count		          5844
star read count		           332
exp                                     fffSSSSSSSSSSSSSSSSSSSSSlllllllllllllllllllllllllllllllllllllMMMMMMMMMMMMMMMMMMMMMfffffffffffffffffffffffffffff
obs                                     fSSSSSSSSSSSSSSSSSSSSSlllllllllllllllllllllllllllllllllllllllMMMMMMMMMMMMMMMMMMMMMfffffffffffffffffffffffffffff
pri_seq                                 gcuccugcagaagccaauugguggcuccugcagaagaaaauugguggcuccugcagaagccaauugguggcuccugcagaagaucagucccuuaaguaaaugaugguccac
pri_struct                              .((.((((((.(((((.....(((((.((((((.((..(.....)..)).)))))).))))).....))))).)))))).))....(..(((((......))).))..)..	#MM
seq_10685838_x1                         Acuccugcagaagccaauu............................................................................................	1
seq_8010796_x3                          gcuccugcagaagccaauug...........................................................................................	0
seq_4046268_x81                         gcuccugcagaagccaauugg..........................................................................................	0
seq_7760488_x3                          Acuccugcagaagccaauugg..........................................................................................	1
seq_11568230_x1                         gcuccugcagaUgccaauugg..........................................................................................	1
seq_9939125_x1                          gcuccugcCgaagccaauugg..........................................................................................	1
seq_11245400_x1                         .cuccugcagaagccaauu............................................................................................	0
seq_8576981_x2                          .cuccugcagaagccaauugg..........................................................................................	0
seq_8578805_x2                          .cuUcugcagaagccaauuggu.........................................................................................	1
seq_9072744_x1                          .cuccugcagaagccaauuAgu.........................................................................................	1
seq_12116316_x1                         .cuccugcagaagcAaauuggu.........................................................................................	1
seq_3907297_x95                         .cuccugcagaagccaauuggu.........................................................................................	0
seq_8993852_x1                          .cuccugcagaagccaauugguU........................................................................................	1
seq_11952480_x1                         ..uccugcagaagccaauuggu.........................................................................................	0
seq_4409848_x55                         ..uccugcagaagccaauuggug........................................................................................	0
seq_8913284_x1                          ..uccuUcagaagccaauuggug........................................................................................	1
seq_7737316_x3                          ..Accugcagaagccaauuggug........................................................................................	1
seq_11261973_x1                         ..uccugcagaagccaauuggCg........................................................................................	1
seq_9454944_x1                          ..Nccugcagaagccaauuggug........................................................................................	1
seq_7563525_x4                          ..uccugcagaagccaauuggugU.......................................................................................	1
seq_10021123_x1                         ...ccugcagaagccaauuggug........................................................................................	0
seq_8349699_x2                          ...ccugcagaagcAaauuggugg.......................................................................................	1
seq_8929819_x1                          ...Ucugcagaagccaauuggugg.......................................................................................	1
seq_11653655_x1                         ...ccCgcagaagccaauuggugg.......................................................................................	1
seq_10817907_x1                         ...ccugcagaagccaaCuggugg.......................................................................................	1
seq_5887198_x14                         ...ccugcagaagccaauuggugg.......................................................................................	0
seq_8356879_x2                          ....cugcagaagccaauuggug........................................................................................	0
seq_7364585_x4                          ....cugcagaagccaauuggugg.......................................................................................	0
seq_4903290_x34                         ....cugcagaagccaauugguggc......................................................................................	0
seq_11527926_x1                         ....cugcagaagcAaauugguggc......................................................................................	1
seq_11975810_x1                         ....cugcagaagccaauugguggcuU....................................................................................	1
seq_7724053_x3                          .....ugcagaagccaauuggug........................................................................................	0
seq_7529377_x4                          .....ugcagaagccaauuggugg.......................................................................................	0
seq_9195361_x1                          .....Cgcagaagccaauuggugg.......................................................................................	1
seq_10384781_x1                         .....uAcagaagccaauugguggc......................................................................................	1
seq_4156685_x72                         .....ugcagaagccaauugguggc......................................................................................	0
seq_12121883_x1                         .....ugcagaagccaauugguggcG.....................................................................................	1
seq_9344759_x1                          .....ugcagaagccCauugguggcu.....................................................................................	1
seq_10306645_x1                         .....ugcagaagcAaauugguggcu.....................................................................................	1
seq_11152119_x1                         .....ugcagUagccaauugguggcu.....................................................................................	1
seq_10049222_x1                         .....ugcagaagccaauugguggcC.....................................................................................	1
seq_10283614_x1                         .....ugcagaagccaauuAguggcu.....................................................................................	1
seq_3418542_x178                        .....ugcagaagccaauugguggcu.....................................................................................	0
seq_11435148_x1                         .....ugcagaagccaauugguggcuc....................................................................................	0
seq_4369189_x58                         .....ugcagaagccaauugguggcuU....................................................................................	1
seq_11780090_x1                         ......gcagaagccaauugguggc......................................................................................	0
seq_7792300_x3                          ......gcagaagccaauugguggcu.....................................................................................	0
seq_9751870_x1                          ......gcagaagcUaauugguggcuc....................................................................................	1
seq_9897874_x1                          ......gcagaagcAaauugguggcuc....................................................................................	1
seq_4481357_x51                         ......gcagaagccaauugguggcuc....................................................................................	0
seq_10636447_x1                         ......gcagUagccaauugguggcuc....................................................................................	1
seq_7765690_x3                          ......gcagaagccaauugguggcucU...................................................................................	1
seq_11733625_x1                         .......cagaagcAaauugguggcuc....................................................................................	1
seq_6368042_x9                          .......cagaagccaauugguggcucc...................................................................................	0
seq_9278136_x1                          .......cagaagcAaauugguggcucc...................................................................................	1
seq_10526060_x1                         ........agaagcAaauugguggcuccu..................................................................................	1
seq_7306705_x4                          ........agaagccaauugguggcuccu..................................................................................	0
seq_8021104_x3                          .........gaagccaauugguggcuccug.................................................................................	0
seq_11797668_x1                         ..........aagccaauugguggcuccug.................................................................................	0
seq_11094149_x1                         ..........aagccGauugguggcuccugc................................................................................	1
seq_4491557_x51                         ..........aagccaauugguggcuccugc................................................................................	0
seq_9582290_x1                          ..........aagcUaauugguggcuccugc................................................................................	1
seq_9462083_x1                          ..........aagccaauugguggcuccCgc................................................................................	1
seq_10117868_x1                         ..........aagccaauuggCggcuccugc................................................................................	1
seq_6580533_x8                          ..........aagcAaauugguggcuccugc................................................................................	1
seq_11236662_x1                         ..........aGgccaauugguggcuccugc................................................................................	1
seq_8250113_x2                          ..........aagccaauugguggcuccugcU...............................................................................	1
seq_10533197_x1                         ...........agccaauugguggcuccugc................................................................................	0
seq_6364046_x9                          ...........agccaauugguggcuccugca...............................................................................	0
seq_7647424_x3                          ...........agcAaauugguggcuccugca...............................................................................	1
seq_9387534_x1                          ...........agAcaauugguggcuccugca...............................................................................	1
seq_9836768_x1                          ............gccaauugguggcuccug.................................................................................	0
seq_10206134_x1                         ............gccaauugguggcuccugc................................................................................	0
seq_8631613_x2                          ............gcAaauugguggcuccugcag..............................................................................	1
seq_9327337_x1                          ............Nccaauugguggcuccugcag..............................................................................	1
seq_5089427_x29                         ............gccaauugguggcuccugcag..............................................................................	0
seq_9213060_x1                          ............gccaauugguggcuccuAcag..............................................................................	1
seq_9499538_x1                          ............gccaauugguggcuccugcagU.............................................................................	1
seq_11105041_x1                         ............gUcaauugguggcuccugcagaa............................................................................	1
seq_11795087_x1                         ............gccaauugguggcuccugcagaagU..........................................................................	1
seq_11008840_x1                         .............ccaauugguggcuccugc................................................................................	0
seq_8025868_x3                          .............ccaauugguggcuccugca...............................................................................	0
seq_12044456_x1                         .............ccaauugguggAuccugcag..............................................................................	1
seq_9296090_x1                          .............cAaauugguggcuccugcag..............................................................................	1
seq_5142569_x27                         .............ccaauugguggcuccugcag..............................................................................	0
seq_9598167_x1                          .............ccaauugguggcuccCgcag..............................................................................	1
seq_2736783_x542                        .............ccaauugguggcuccugcaga.............................................................................	0
seq_11944410_x1                         .............ccaauugguggcuccugcGga.............................................................................	1
seq_11388037_x1                         .............ccaauugguUgcuccugcaga.............................................................................	1
seq_9396463_x1                          .............Acaauugguggcuccugcaga.............................................................................	1
seq_7743628_x3                          .............Ncaauugguggcuccugcaga.............................................................................	1
seq_10469522_x1                         .............ccaauugguggcCccugcaga.............................................................................	1
seq_10986936_x1                         .............ccaauuggugAcuccugcaga.............................................................................	1
seq_9754760_x1                          .............ccaauugguggcuccCgcaga.............................................................................	1
seq_11124034_x1                         .............ccaaCugguggcuccugcaga.............................................................................	1
seq_9167939_x1                          .............ccaauugUuggcuccugcaga.............................................................................	1
seq_6784205_x7                          .............cAaauugguggcuccugcaga.............................................................................	1
seq_8349311_x2                          .............ccaauugguggcuccugcagU.............................................................................	1
seq_12096443_x1                         .............ccCauugguggcuccugcaga.............................................................................	1
seq_10896302_x1                         .............ccaaAugguggcuccugcaga.............................................................................	1
seq_8398405_x2                          .............ccaauuUguggcuccugcaga.............................................................................	1
seq_10394392_x1                         .............ccaauuggugUcuccugcaga.............................................................................	1
seq_7836568_x3                          .............ccaauugguggcuUcugcaga.............................................................................	1
seq_6051546_x12                         .............ccaauugguggcuccugcagaU............................................................................	1
seq_11763054_x1                         .............Acaauugguggcuccugcagaa............................................................................	1
seq_11737233_x1                         .............ccaauugguggcuccugcagaa............................................................................	0
seq_10919954_x1                         .............ccaauugguggcuccugcagaag...........................................................................	0
seq_9910891_x1                          ..............caauuggugAcuccugca...............................................................................	1
seq_6229689_x11                         ..............caauugguggcuccugca...............................................................................	0
seq_8349619_x2                          ..............Naauugguggcuccugcag..............................................................................	1
seq_11126870_x1                         ..............caaCugguggcuccugcag..............................................................................	1
seq_10401016_x1                         ..............caauugguggcuUcugcag..............................................................................	1
seq_11595480_x1                         ..............caauugguggcuccCgcag..............................................................................	1
seq_3419610_x178                        ..............caauugguggcuccugcag..............................................................................	0
seq_8165785_x2                          ..............caauugAuggcuccugcag..............................................................................	1
seq_10605444_x1                         ..............caauugguggcuccugcUg..............................................................................	1
seq_7057581_x5                          ..............caauugguggcuUcugcaga.............................................................................	1
seq_8040526_x3                          ..............caauugguCgcuccugcaga.............................................................................	1
seq_8689857_x2                          ..............Naauugguggcuccugcaga.............................................................................	1
seq_8236455_x2                          ..............cCauugguggcuccugcaga.............................................................................	1
seq_9783936_x1                          ..............caauugguggcuccugcCga.............................................................................	1
seq_11920190_x1                         ..............Gaauugguggcuccugcaga.............................................................................	1
seq_11184594_x1                         ..............caauuggugAcuccugcaga.............................................................................	1
seq_10887964_x1                         ..............caauugguggcuccugcUga.............................................................................	1
seq_10308012_x1                         ..............caauuggCggcuccugcaga.............................................................................	1
seq_7269731_x5                          ..............caauugAuggcuccugcaga.............................................................................	1
seq_11757658_x1                         ..............caauugguAgcuccugcaga.............................................................................	1
seq_9660660_x1                          ..............caauugguggcuccugUaga.............................................................................	1
seq_11533131_x1                         ..............caauugguggcuccugcGga.............................................................................	1
seq_2781313_x495                        ..............caauugguggcuccugcaga.............................................................................	0
seq_8344323_x2                          ..............caauugguggcCccugcaga.............................................................................	1
seq_11849736_x1                         ..............caauuUguggcuccugcaga.............................................................................	1
seq_8992731_x1                          ..............caauugguggcuccuUcaga.............................................................................	1
seq_11303923_x1                         ..............caauugguggcucAugcaga.............................................................................	1
seq_7352777_x4                          ..............caauugguggcuccugcagU.............................................................................	1
seq_11439548_x1                         ..............caauGgguggcuccugcagaa............................................................................	1
seq_5692891_x17                         ..............caauugguggcuUcugcagaa............................................................................	1
seq_8164511_x2                          ..............caauuggCggcuccugcagaa............................................................................	1
seq_8091549_x2                          ..............caauugguggUuccugcagaa............................................................................	1
seq_5991438_x13                         ..............caauugguggcCccugcagaa............................................................................	1
seq_7436509_x4                          ..............caauuggugAcuccugcagaa............................................................................	1
seq_7356501_x4                          ..............caauugguggcucAugcagaa............................................................................	1
seq_7317957_x4                          ..............caauugUuggcuccugcagaa............................................................................	1
seq_1886273_x5300                       ..............caauugguggcuccugcagaa............................................................................	0
seq_7681057_x3                          ..............caauugguggcuccugUagaa............................................................................	1
seq_7342757_x4                          ..............caauugguggcuccugcagGa............................................................................	1
seq_7622152_x3                          ..............caauugguggcuccugcCgaa............................................................................	1
seq_9377819_x1                          ..............caauugguggcuccugcagaC............................................................................	1
seq_6677742_x7                          ..............cCauugguggcuccugcagaa............................................................................	1
seq_11533014_x1                         ..............caauugguAgcuccugcagaa............................................................................	1
seq_7291049_x4                          ..............caaCugguggcuccugcagaa............................................................................	1
seq_9732555_x1                          ..............caauugguggcuccugcaCaa............................................................................	1
seq_6548981_x8                          ..............caauAgguggcuccugcagaa............................................................................	1
seq_4825362_x37                         ..............Naauugguggcuccugcagaa............................................................................	1
seq_4833968_x36                         ..............caauugguggcuccugcagaU............................................................................	1
seq_4712173_x41                         ..............caauugAuggcuccugcagaa............................................................................	1
seq_7818649_x3                          ..............caauugguggAuccugcagaa............................................................................	1
seq_9050229_x1                          ..............caauugguggcucGugcagaa............................................................................	1
seq_7719955_x3                          ..............caauugguggcucUugcagaa............................................................................	1
seq_10659426_x1                         ..............caauugguggcuccugcGgaa............................................................................	1
seq_8482363_x2                          ..............caGuugguggcuccugcagaa............................................................................	1
seq_6110850_x12                         ..............caauugguggcuccCgcagaa............................................................................	1
seq_5822543_x15                         ..............caauuUguggcuccugcagaa............................................................................	1
seq_7167321_x5                          ..............caauugguCgcuccugcagaa............................................................................	1
seq_8699617_x2                          ..............caauugguggcuccugAagaa............................................................................	1
seq_10983191_x1                         ..............caauugguggcuccugcaAaa............................................................................	1
seq_7936213_x3                          ..............caauugguggcuccugcagaG............................................................................	1
seq_6621493_x8                          ..............caauCgguggcuccugcagaa............................................................................	1
seq_8333091_x2                          ..............caauugguggcuccugcagCa............................................................................	1
seq_7789846_x3                          ..............caauugguggcuAcugcagaa............................................................................	1
seq_11709431_x1                         ..............caauugguggcuccAgcagaa............................................................................	1
seq_7435321_x4                          ..............caauuggugUcuccugcagaa............................................................................	1
seq_7994362_x3                          ..............caauugguggcuccugGagaa............................................................................	1
seq_4521017_x49                         ..............caauugguggcuccugcagaag...........................................................................	0
seq_10556175_x1                         ..............Uaauugguggcuccugcagaag...........................................................................	1
seq_9956018_x1                          ..............cGauugguggcuccugcagaag...........................................................................	1
seq_10749639_x1                         ..............caaCugguggcuccugcagaag...........................................................................	1
seq_6792962_x7                          ..............caauugguggcuccugcagaaC...........................................................................	1
seq_10340728_x1                         ..............Gaauugguggcuccugcagaag...........................................................................	1
seq_6724698_x7                          ..............caauugguggcuccugcagaaAa..........................................................................	1
seq_8461015_x2                          ..............caauugguggcuccugcagaaCa..........................................................................	1
seq_6827612_x6                          ..............caauugguggcuccugcagaaga..........................................................................	0
seq_6584325_x8                          ..............caauugguggcuccugcagaagU..........................................................................	1
seq_11209291_x1                         ..............caauugguggcuccugcagaagUa.........................................................................	1
seq_8397435_x2                          ..............caauugguggcuccugcagaaAaa.........................................................................	1
seq_8374961_x2                          ..............caauugguggcuccugcagaagaG.........................................................................	1
seq_8387879_x2                          ..............caauugguggcuccugcagaagaa.........................................................................	0
seq_11459581_x1                         ..............caauugguggcuccugcagaagUaa........................................................................	1
seq_5756080_x16                         ...............aauugguggcuccugcag..............................................................................	0
seq_10822762_x1                         ...............aauugguggcuccugcCg..............................................................................	1
seq_11437509_x1                         ...............aauuggCggcuccugcaga.............................................................................	1
seq_9106847_x1                          ...............aauGgguggcuccugcaga.............................................................................	1
seq_2977032_x349                        ...............aauugguggcuccugcaga.............................................................................	0
seq_10443965_x1                         ...............aauugguggcuccugAaga.............................................................................	1
seq_9187415_x1                          ...............aauugguggcuccCgcaga.............................................................................	1
seq_8143187_x2                          ...............aauugguggcuccugcagC.............................................................................	1
seq_8079993_x2                          ...............aCuugguggcuccugcaga.............................................................................	1
seq_7633009_x3                          ...............Nauugguggcuccugcaga.............................................................................	1
seq_10804304_x1                         ...............aauugguggcuccugGagaa............................................................................	1
seq_8021992_x3                          ...............Nauugguggcuccugcagaa............................................................................	1
seq_9552559_x1                          ...............aauugguggcuccugcCgaa............................................................................	1
seq_12099223_x1                         ...............aauuCguggcuccugcagaa............................................................................	1
seq_8886118_x1                          ...............aauugguggcucUugcagaa............................................................................	1
seq_2684498_x606                        ...............aauugguggcuccugcagaa............................................................................	0
seq_11500654_x1                         ...............aauuggugAcuccugcagaa............................................................................	1
seq_10227584_x1                         ...............aauugguggAuccugcagaa............................................................................	1
seq_11318077_x1                         ...............aauugguggcuccuUcagaa............................................................................	1
seq_11386531_x1                         ...............aUuugguggcuccugcagaa............................................................................	1
seq_11662148_x1                         ...............aaAugguggcuccugcagaa............................................................................	1
seq_11307533_x1                         ...............aauugguggcuccugcagaG............................................................................	1
seq_7439661_x4                          ...............aauugguggcuccugcagaCg...........................................................................	1
seq_9198613_x1                          ...............aauugguggcuccugcUgaag...........................................................................	1
seq_11321578_x1                         ...............aauugguggcuccugAagaag...........................................................................	1
seq_6721982_x7                          ...............aauugguggcuccugcaCaag...........................................................................	1
seq_6600117_x8                          ...............aauugguggUuccugcagaag...........................................................................	1
seq_7357821_x4                          ...............aauugguggcuccugcagaUg...........................................................................	1
seq_7182216_x5                          ...............aauugguggcuccugcaAaag...........................................................................	1
seq_3970803_x88                         ...............Nauugguggcuccugcagaag...........................................................................	1
seq_5719120_x16                         ...............aauuggCggcuccugcagaag...........................................................................	1
seq_6683034_x7                          ...............aauugguggcuccugUagaag...........................................................................	1
seq_7832290_x3                          ...............aauuggAggcuccugcagaag...........................................................................	1
seq_6232923_x11                         ...............aauugguggcuccugcagGag...........................................................................	1
seq_5415896_x21                         ...............aauugguggcuccCgcagaag...........................................................................	1
seq_5605931_x18                         ...............aauugguCgcuccugcagaag...........................................................................	1
seq_9894256_x1                          ...............aauugguggcuGcugcagaag...........................................................................	1
seq_7119771_x5                          ...............aauugUuggcuccugcagaag...........................................................................	1
seq_9041834_x1                          ...............aauuggGggcuccugcagaag...........................................................................	1
seq_6697321_x7                          ...............aGuugguggcuccugcagaag...........................................................................	1
seq_7957624_x3                          ...............aauuggugUcuccugcagaag...........................................................................	1
seq_6403430_x9                          ...............aauugguggcuccugcagaaC...........................................................................	1
seq_8786935_x2                          ...............aauCgguggcuccugcagaag...........................................................................	1
seq_5129300_x28                         ...............aauugguggcuccugcagCag...........................................................................	1
seq_11239680_x1                         ...............aauugguggcuccugcagUag...........................................................................	1
seq_7339781_x4                          ...............aUuugguggcuccugcagaag...........................................................................	1
seq_5625857_x18                         ...............aauugguggcuccugcCgaag...........................................................................	1
seq_4704998_x41                         ...............aauuUguggcuccugcagaag...........................................................................	1
seq_10558272_x1                         ...............aauugguggcuccGgcagaag...........................................................................	1
seq_6239303_x11                         ...............aauugguggcuccuUcagaag...........................................................................	1
seq_10680193_x1                         ...............aauugguUgcuccugcagaag...........................................................................	1
seq_7129996_x5                          ...............aauAgguggcuccugcagaag...........................................................................	1
seq_5536412_x19                         ...............aauugguggcuccuAcagaag...........................................................................	1
seq_6953690_x6                          ...............aaAugguggcuccugcagaag...........................................................................	1
seq_5162117_x27                         ...............aauuCguggcuccugcagaag...........................................................................	1
seq_7961911_x3                          ...............aauugguggGuccugcagaag...........................................................................	1
seq_7910284_x3                          ...............aauGgguggcuccugcagaag...........................................................................	1
seq_8693497_x2                          ...............aauuggugCcuccugcagaag...........................................................................	1
seq_6254181_x10                         ...............aauugguggcuccugcGgaag...........................................................................	1
seq_6788601_x7                          ...............aCuugguggcuccugcagaag...........................................................................	1
seq_7438293_x4                          ...............Uauugguggcuccugcagaag...........................................................................	1
seq_11048587_x1                         ...............aauugguggcAccugcagaag...........................................................................	1
seq_6147541_x11                         ...............aauugguggcuUcugcagaag...........................................................................	1
seq_10735259_x1                         ...............aaGugguggcuccugcagaag...........................................................................	1
seq_7424709_x4                          ...............aauugguggAuccugcagaag...........................................................................	1
seq_12121970_x1                         ...............Cauugguggcuccugcagaag...........................................................................	1
seq_7749802_x3                          ...............aauugguggcCccugcagaag...........................................................................	1
seq_1303777_x23944                      ...............aauugguggcuccugcagaag...........................................................................	0
seq_5198117_x26                         ...............aauuAguggcuccugcagaag...........................................................................	1
seq_6539581_x8                          ...............Gauugguggcuccugcagaag...........................................................................	1
seq_5298233_x24                         ...............aauuggugAcuccugcagaag...........................................................................	1
seq_7930663_x3                          ...............aauugguggcuccugcaUaag...........................................................................	1
seq_9246595_x1                          ...............aauugguggcuAcugcagaag...........................................................................	1
seq_6504141_x8                          ...............aauugguggcucUugcagaag...........................................................................	1
seq_6246841_x10                         ...............aauugAuggcuccugcagaag...........................................................................	1
seq_7941067_x3                          ...............aauugguggcuccAgcagaag...........................................................................	1
seq_9186968_x1                          ...............aauugguggcucAugcagaag...........................................................................	1
seq_11345256_x1                         ...............aaCugguggcuccugcagaag...........................................................................	1
seq_4886769_x35                         ...............aauugguAgcuccugcagaag...........................................................................	1
seq_7154736_x5                          ...............aauugguggcuccugcagaGg...........................................................................	1
seq_6419486_x9                          ...............aauugguggcuccuCcagaag...........................................................................	1
seq_5061471_x29                         ...............aauugguggcuccugcagaaga..........................................................................	0
seq_3142083_x266                        ...............aauugguggcuccugcagaagU..........................................................................	1
seq_9814441_x1                          ...............aUuugguggcuccugcagaaga..........................................................................	1
seq_7444373_x4                          ...............aauugguggcuccugcagaagG..........................................................................	1
seq_8861108_x1                          ...............aauugguggcuccugcagaagUa.........................................................................	1
seq_11225909_x1                         ...............aauugguggcuccugcagaagaC.........................................................................	1
seq_9811775_x1                          ...............aauugguggcuccugcagaaAaa.........................................................................	1
seq_11549635_x1                         ...............aauugguggcuccugcagaagaa.........................................................................	0
seq_8562685_x2                          ...............aauugguggcuccugcagaagaGa........................................................................	1
seq_9871832_x1                          ...............aauugguggcuccugcagaagaaa........................................................................	0
seq_10123304_x1                         ...............aauugguggcuccugcagaagaGaa.......................................................................	1
seq_7079051_x5                          ................auugguggcuccugcaga.............................................................................	0
seq_9269105_x1                          ................auugguggcuccuUcagaa............................................................................	1
seq_4866714_x35                         ................auugguggcuccugcagaa............................................................................	0
seq_9857387_x1                          ................auugCuggcuccugcagaa............................................................................	1
seq_11063771_x1                         ................auugguggcCccugcagaa............................................................................	1
seq_10456832_x1                         ................auugAuggcuccugcagaag...........................................................................	1
seq_3937595_x92                         ................auugguggcuccugcagaag...........................................................................	0
seq_2811144_x464                        ................auugguggcuccugcagaaga..........................................................................	0
seq_10761152_x1                         ................aAugguggcuccugcagaaga..........................................................................	1
seq_11548697_x1                         ................auugAuggcuccugcagaaga..........................................................................	1
seq_10349253_x1                         ................auugguggcuccugGagaaga..........................................................................	1
seq_11166841_x1                         ................aCugguggcuccugcagaaga..........................................................................	1
seq_8556237_x2                          ................Nuugguggcuccugcagaaga..........................................................................	1
seq_9541324_x1                          ................auugguggcCccugcagaaga..........................................................................	1
seq_7050221_x5                          ................auugguggcuccugcagaagU..........................................................................	1
seq_10457851_x1                         ................auugguggcuccugUagaaga..........................................................................	1
seq_8835583_x2                          ................auugguggcuccCgcagaaga..........................................................................	1
seq_10393987_x1                         ................auugguAgcuccugcagaaga..........................................................................	1
seq_7106756_x5                          .................uugguggcuccugcagaa............................................................................	0
seq_12143781_x1                         .................uugguggcuccugUagaag...........................................................................	1
seq_11643649_x1                         .................Augguggcuccugcagaag...........................................................................	1
seq_5598263_x18                         .................uugguggcuccugcagaag...........................................................................	0
seq_7840657_x3                          .................uugguggcuccugcagaaga..........................................................................	0
seq_8269867_x2                          .................uugguggcuccugcagaagaC.........................................................................	1
seq_3877831_x99                         .................uugguggcuccugcagaagaa.........................................................................	0
seq_9237543_x1                          .................uugguAgcuccugcagaagaa.........................................................................	1
seq_12048326_x1                         .................uugguggcuccugcagaagaaG........................................................................	1
seq_8834377_x2                          .................uugguggcuccugcagaagaaU........................................................................	1
seq_11580612_x1                         ..................ugguggcuccugcagaCg...........................................................................	1
seq_11115911_x1                         ..................uggugAcuccugcagaag...........................................................................	1
seq_11074589_x1                         ..................ugguCgcuccugcagaag...........................................................................	1
seq_4318702_x61                         ..................ugguggcuccugcagaag...........................................................................	0
seq_9190361_x1                          ..................ugguggcuccugcagaaga..........................................................................	0
seq_8381279_x2                          ..................ugguggcuccugcagaagU..........................................................................	1
seq_8414919_x2                          ..................ugguggcuccugcagaagaa.........................................................................	0
seq_10844298_x1                         ..................ugguUgcuccugcagaagaaa........................................................................	1
seq_11559944_x1                         ..................ugguggcuccugcCgaagaaa........................................................................	1
seq_12029098_x1                         ..................ugguggcuccugcagaagaCa........................................................................	1
seq_4556743_x48                         ..................ugguggcuccugcagaagaaa........................................................................	0
seq_12036114_x1                         ..................ugguggcuccugcagaagCaa........................................................................	1
seq_10715824_x1                         ..................Ngguggcuccugcagaagaaa........................................................................	1
seq_12014632_x1                         ..................ugguggcCccugcagaagaaa........................................................................	1
seq_10120590_x1                         ...................gguggcuccugcagaagaa.........................................................................	0
seq_8843765_x2                          ...................gguggcuccugcagaagaaa........................................................................	0
seq_6648342_x7                          ...................gguggcuccugcagaagaaaa.......................................................................	0
seq_10383055_x1                         ...................gguggcuccugcagaagCaaa.......................................................................	1
seq_11723079_x1                         ....................guggcuccugcagaagaaa........................................................................	0
seq_10849682_x1                         ....................guggcuccCgcagaagaaa........................................................................	1
seq_11520577_x1                         ....................guggcuccugcagaagCaaa.......................................................................	1
seq_11451806_x1                         ....................guggcuccugcagaagaaaa.......................................................................	0
seq_4455088_x53                         ....................guggcuccugcagaagaaaau......................................................................	0
seq_7882264_x3                          ....................guggcuccugcagaagCaaau......................................................................	1
seq_10235556_x1                         ....................guggcuccugcagaagaaaauuU....................................................................	1
seq_10457777_x1                         ....................Uuggcuccugcagaagaaaauug....................................................................	1
seq_7117696_x5                          .....................uggcuccugcagaagaaaauu.....................................................................	0
seq_10261214_x1                         ......................ggcuccugcagaagaaaauug....................................................................	0
seq_8423825_x2                          .......................gcuccugcagaagaaaauugg...................................................................	0
seq_9744746_x1                          .......................Acuccugcagaagaaaauugg...................................................................	1
seq_9609173_x1                          .......................gUuccugcagaagaaaauugg...................................................................	1
seq_12116316_x1                         ........................cuccugcagaagCaaauuggu..................................................................	1
seq_6411746_x9                          ........................cuccugcagaagaaaauuggu..................................................................	0
seq_7649068_x3                          .........................uccugcagaagaaaauuggug.................................................................	0
seq_8349699_x2                          ..........................ccugcagaagCaaauuggugg................................................................	1
seq_8504417_x2                          ..........................ccugcagaagaaaauuggugg................................................................	0
seq_7195681_x5                          ...........................cugcagaagaaaauugguggc...............................................................	0
seq_11527926_x1                         ...........................cugcagaagCaaauugguggc...............................................................	1
seq_10306645_x1                         ............................ugcagaagCaaauugguggcu..............................................................	1
seq_9199301_x1                          ............................ugcagaagaaaauugguggcu..............................................................	0
seq_9897874_x1                          .............................gcagaagCaaauugguggcuc.............................................................	1
seq_7952917_x3                          .............................gcagaagaaaauugguggcuc.............................................................	0
seq_11716253_x1                         ..............................cagaagaaaauugguggcuc.............................................................	0
seq_11733625_x1                         ..............................cagaagCaaauugguggcuc.............................................................	1
seq_9278136_x1                          ..............................cagaagCaaauugguggcucc............................................................	1
seq_6360331_x10                         ..............................cagaagaaaauugguggcucc............................................................	0
seq_11827870_x1                         ..............................Uagaagaaaauugguggcucc............................................................	1
seq_9967539_x1                          ...............................agaagaaaauugguggcu..............................................................	0
seq_11095762_x1                         ...............................agaagaaaauugguggcucc............................................................	0
seq_6507725_x8                          ...............................agaagaaaauugguggcuccu...........................................................	0
seq_10526060_x1                         ...............................agaagCaaauugguggcuccu...........................................................	1
seq_9608725_x1                          ...............................agaaUaaaauugguggcuccu...........................................................	1
seq_11072469_x1                         ................................gaagaaaauugguggcuccu...........................................................	0
seq_6365657_x9                          ................................gaagaaaauugguggcuccug..........................................................	0
seq_10227610_x1                         .................................aagaaaauugguggcuccug..........................................................	0
seq_6580533_x8                          .................................aagCaaauugguggcuccugc.........................................................	1
seq_6006817_x13                         .................................aagaaaauugguggcuccugc.........................................................	0
seq_7647424_x3                          ..................................agCaaauugguggcuccugca........................................................	1
seq_9387534_x1                          ..................................agaCaauugguggcuccugca........................................................	1
seq_5638853_x18                         ..................................agaaaauugguggcuccugca........................................................	0
seq_11571452_x1                         ..................................aAaaaauugguggcuccugcagaag....................................................	1
seq_11493144_x1                         ...................................gaaaauugguggcuccugc.........................................................	0
seq_11145199_x1                         ...................................Naaaauugguggcuccugcag.......................................................	1
seq_6308031_x10                         ...................................gaaaauugguggcuccugcag.......................................................	0
seq_8631613_x2                          ...................................gCaaauugguggcuccugcag.......................................................	1
seq_11592298_x1                         ...................................gaaaauugAuggcuccugcag.......................................................	1
seq_10547448_x1                         ...................................Aaaaauugguggcuccugcaga......................................................	1
seq_11156945_x1                         ...................................gaaaauugguggcuccugcagaag....................................................	0
seq_9721301_x1                          ....................................aaaauugguggcuccugca........................................................	0
seq_9296090_x1                          ....................................Caaauugguggcuccugcag.......................................................	1
seq_7674118_x3                          ....................................aaaauugguggcuccugcag.......................................................	0
seq_11248076_x1                         ....................................aaaauuggAggcuccugcaga......................................................	1
seq_4514348_x50                         ....................................aaaauugguggcuccugcaga......................................................	0
seq_10671342_x1                         ....................................Naaauugguggcuccugcaga......................................................	1
seq_6784205_x7                          ....................................Caaauugguggcuccugcaga......................................................	1
seq_9396463_x1                          ....................................aCaauugguggcuccugcaga......................................................	1
seq_11763054_x1                         ....................................aCaauugguggcuccugcagaa.....................................................	1
seq_7018706_x6                          .....................................aaauugguggcuccugcag.......................................................	0
seq_8349619_x2                          .....................................Naauugguggcuccugcag.......................................................	1
seq_11920190_x1                         .....................................Gaauugguggcuccugcaga......................................................	1
seq_5713232_x16                         .....................................aaauugguggcuccugcaga......................................................	0
seq_8689857_x2                          .....................................Naauugguggcuccugcaga......................................................	1
seq_9629070_x1                          .....................................aaauugguggcuAcugcagaa.....................................................	1
seq_3318368_x205                        .....................................aaauugguggcuccugcagaa.....................................................	0
seq_10099890_x1                         .....................................aaauuCguggcuccugcagaa.....................................................	1
seq_4825362_x37                         .....................................Naauugguggcuccugcagaa.....................................................	1
seq_10738360_x1                         .....................................aUauugguggcuccugcagaag....................................................	1
seq_6473387_x9                          .....................................aaauugguggcuccugcagaaU....................................................	1
seq_10340728_x1                         .....................................Gaauugguggcuccugcagaag....................................................	1
seq_7701901_x3                          .....................................aaUuugguggcuccugcagaag....................................................	1
seq_10556175_x1                         .....................................Uaauugguggcuccugcagaag....................................................	1
seq_11757511_x1                         .....................................aaauugguggcuccugcagaaC....................................................	1
seq_9937991_x1                          .....................................aaauugguggcuccugcagaaA....................................................	1
seq_11737672_x1                         .....................................aaauugguggcuccugcagaagcca.................................................	0
seq_8811953_x2                          .....................................aaauugguggcuccugcagaaAcca.................................................	1
seq_11141885_x1                         .....................................Uaauugguggcuccugcagaagcca.................................................	1
seq_10822762_x1                         ......................................aauugguggcuccugcCg.......................................................	1
seq_5756080_x16                         ......................................aauugguggcuccugcag.......................................................	0
seq_2977032_x349                        ......................................aauugguggcuccugcaga......................................................	0
seq_11437509_x1                         ......................................aauuggCggcuccugcaga......................................................	1
seq_8079993_x2                          ......................................aCuugguggcuccugcaga......................................................	1
seq_10443965_x1                         ......................................aauugguggcuccugAaga......................................................	1
seq_8143187_x2                          ......................................aauugguggcuccugcagC......................................................	1
seq_9187415_x1                          ......................................aauugguggcuccCgcaga......................................................	1
seq_9106847_x1                          ......................................aauGgguggcuccugcaga......................................................	1
seq_7633009_x3                          ......................................Nauugguggcuccugcaga......................................................	1
seq_12099223_x1                         ......................................aauuCguggcuccugcagaa.....................................................	1
seq_10804304_x1                         ......................................aauugguggcuccugGagaa.....................................................	1
seq_11500654_x1                         ......................................aauuggugAcuccugcagaa.....................................................	1
seq_9552559_x1                          ......................................aauugguggcuccugcCgaa.....................................................	1
seq_11307533_x1                         ......................................aauugguggcuccugcagaG.....................................................	1
seq_11386531_x1                         ......................................aUuugguggcuccugcagaa.....................................................	1
seq_11318077_x1                         ......................................aauugguggcuccuUcagaa.....................................................	1
seq_10227584_x1                         ......................................aauugguggAuccugcagaa.....................................................	1
seq_8886118_x1                          ......................................aauugguggcucUugcagaa.....................................................	1
seq_11662148_x1                         ......................................aaAugguggcuccugcagaa.....................................................	1
seq_2684498_x606                        ......................................aauugguggcuccugcagaa.....................................................	0
seq_8021992_x3                          ......................................Nauugguggcuccugcagaa.....................................................	1
seq_6953690_x6                          ......................................aaAugguggcuccugcagaag....................................................	1
seq_6147541_x11                         ......................................aauugguggcuUcugcagaag....................................................	1
seq_4704998_x41                         ......................................aauuUguggcuccugcagaag....................................................	1
seq_9198613_x1                          ......................................aauugguggcuccugcUgaag....................................................	1
seq_5605931_x18                         ......................................aauugguCgcuccugcagaag....................................................	1
seq_5625857_x18                         ......................................aauugguggcuccugcCgaag....................................................	1
seq_5162117_x27                         ......................................aauuCguggcuccugcagaag....................................................	1
seq_8693497_x2                          ......................................aauuggugCcuccugcagaag....................................................	1
seq_6600117_x8                          ......................................aauugguggUuccugcagaag....................................................	1
seq_6254181_x10                         ......................................aauugguggcuccugcGgaag....................................................	1
seq_7910284_x3                          ......................................aauGgguggcuccugcagaag....................................................	1
seq_6504141_x8                          ......................................aauugguggcucUugcagaag....................................................	1
seq_3970803_x88                         ......................................Nauugguggcuccugcagaag....................................................	1
seq_5719120_x16                         ......................................aauuggCggcuccugcagaag....................................................	1
seq_7438293_x4                          ......................................Uauugguggcuccugcagaag....................................................	1
seq_7357821_x4                          ......................................aauugguggcuccugcagaUg....................................................	1
seq_9894256_x1                          ......................................aauugguggcuGcugcagaag....................................................	1
seq_7424709_x4                          ......................................aauugguggAuccugcagaag....................................................	1
seq_11321578_x1                         ......................................aauugguggcuccugAagaag....................................................	1
seq_6419486_x9                          ......................................aauugguggcuccuCcagaag....................................................	1
seq_7832290_x3                          ......................................aauuggAggcuccugcagaag....................................................	1
seq_9246595_x1                          ......................................aauugguggcuAcugcagaag....................................................	1
seq_10735259_x1                         ......................................aaGugguggcuccugcagaag....................................................	1
seq_6539581_x8                          ......................................Gauugguggcuccugcagaag....................................................	1
seq_7129996_x5                          ......................................aauAgguggcuccugcagaag....................................................	1
seq_7439661_x4                          ......................................aauugguggcuccugcagaCg....................................................	1
seq_6246841_x10                         ......................................aauugAuggcuccugcagaag....................................................	1
seq_8786935_x2                          ......................................aauCgguggcuccugcagaag....................................................	1
seq_5536412_x19                         ......................................aauugguggcuccuAcagaag....................................................	1
seq_11345256_x1                         ......................................aaCugguggcuccugcagaag....................................................	1
seq_7957624_x3                          ......................................aauuggugUcuccugcagaag....................................................	1
seq_10558272_x1                         ......................................aauugguggcuccGgcagaag....................................................	1
seq_5129300_x28                         ......................................aauugguggcuccugcagCag....................................................	1
seq_6697321_x7                          ......................................aGuugguggcuccugcagaag....................................................	1
seq_5298233_x24                         ......................................aauuggugAcuccugcagaag....................................................	1
seq_11239680_x1                         ......................................aauugguggcuccugcagUag....................................................	1
seq_9041834_x1                          ......................................aauuggGggcuccugcagaag....................................................	1
seq_6232923_x11                         ......................................aauugguggcuccugcagGag....................................................	1
seq_5415896_x21                         ......................................aauugguggcuccCgcagaag....................................................	1
seq_7930663_x3                          ......................................aauugguggcuccugcaUaag....................................................	1
seq_7339781_x4                          ......................................aUuugguggcuccugcagaag....................................................	1
seq_1303777_x23944                      ......................................aauugguggcuccugcagaag....................................................	0
seq_4886769_x35                         ......................................aauugguAgcuccugcagaag....................................................	1
seq_7119771_x5                          ......................................aauugUuggcuccugcagaag....................................................	1
seq_7749802_x3                          ......................................aauugguggcCccugcagaag....................................................	1
seq_10680193_x1                         ......................................aauugguUgcuccugcagaag....................................................	1
seq_6403430_x9                          ......................................aauugguggcuccugcagaaC....................................................	1
seq_7961911_x3                          ......................................aauugguggGuccugcagaag....................................................	1
seq_5198117_x26                         ......................................aauuAguggcuccugcagaag....................................................	1
seq_7941067_x3                          ......................................aauugguggcuccAgcagaag....................................................	1
seq_9186968_x1                          ......................................aauugguggcucAugcagaag....................................................	1
seq_6788601_x7                          ......................................aCuugguggcuccugcagaag....................................................	1
seq_6683034_x7                          ......................................aauugguggcuccugUagaag....................................................	1
seq_6721982_x7                          ......................................aauugguggcuccugcaCaag....................................................	1
seq_11048587_x1                         ......................................aauugguggcAccugcagaag....................................................	1
seq_7154736_x5                          ......................................aauugguggcuccugcagaGg....................................................	1
seq_12121970_x1                         ......................................Cauugguggcuccugcagaag....................................................	1
seq_6239303_x11                         ......................................aauugguggcuccuUcagaag....................................................	1
seq_7182216_x5                          ......................................aauugguggcuccugcaAaag....................................................	1
seq_8559249_x2                          ......................................Cauugguggcuccugcagaagc...................................................	1
seq_7444373_x4                          ......................................aauugguggcuccugcagaagG...................................................	1
seq_3142083_x266                        ......................................aauugguggcuccugcagaagU...................................................	1
seq_4758147_x39                         ......................................aauugguggcuccugcagaagc...................................................	0
seq_7635406_x3                          ......................................aauugguggcuccugcagaagcc..................................................	0
seq_11225909_x1                         ......................................aauugguggcuccugcagaagAc..................................................	1
seq_7627894_x3                          ......................................aauugguggcuccugcagaagcca.................................................	0
seq_10987819_x1                         ......................................aUuugguggcuccugcagaagccaa................................................	1
seq_7079051_x5                          .......................................auugguggcuccugcaga......................................................	0
seq_4866714_x35                         .......................................auugguggcuccugcagaa.....................................................	0
seq_9269105_x1                          .......................................auugguggcuccuUcagaa.....................................................	1
seq_11063771_x1                         .......................................auugguggcCccugcagaa.....................................................	1
seq_9857387_x1                          .......................................auugCuggcuccugcagaa.....................................................	1
seq_3937595_x92                         .......................................auugguggcuccugcagaag....................................................	0
seq_10456832_x1                         .......................................auugAuggcuccugcagaag....................................................	1
seq_7091176_x5                          .......................................aAugguggcuccugcagaagc...................................................	1
seq_10062351_x1                         .......................................auugguggcuccugcGgaagc...................................................	1
seq_9988396_x1                          .......................................auugguggcCccugcagaagc...................................................	1
seq_7877152_x3                          .......................................auugguggcuccugcagaCgc...................................................	1
seq_9945487_x1                          .......................................auugguggcuccuAcagaagc...................................................	1
seq_7113146_x5                          .......................................auugguggcuccugcCgaagc...................................................	1
seq_8392273_x2                          .......................................auugguggcuccuCcagaagc...................................................	1
seq_9866533_x1                          .......................................auugguggcuUcugcagaagc...................................................	1
seq_7073226_x5                          .......................................auugAuggcuccugcagaagc...................................................	1
seq_2091543_x2665                       .......................................auugguggcuccugcagaagc...................................................	0
seq_7601781_x4                          .......................................auugCuggcuccugcagaagc...................................................	1
seq_8792829_x2                          .......................................auuggCggcuccugcagaagc...................................................	1
seq_6987050_x6                          .......................................auugguggcuccCgcagaagc...................................................	1
seq_7050221_x5                          .......................................auugguggcuccugcagaagU...................................................	1
seq_6856520_x6                          .......................................auuggugAcuccugcagaagc...................................................	1
seq_7107286_x5                          .......................................auugguggcuccuUcagaagc...................................................	1
seq_11893301_x1                         .......................................auugguggcuGcugcagaagc...................................................	1
seq_7920736_x3                          .......................................auugUuggcuccugcagaagc...................................................	1
seq_8823633_x2                          .......................................auugguggcuccugcagaaCc...................................................	1
seq_7476865_x4                          .......................................auugguAgcuccugcagaagc...................................................	1
seq_7978774_x3                          .......................................auugguggcuccugUagaagc...................................................	1
seq_11982907_x1                         .......................................auugguggcuccugcagCagc...................................................	1
seq_11018784_x1                         .......................................auugguggcuAcugcagaagc...................................................	1
seq_6517093_x8                          .......................................auugguCgcuccugcagaagc...................................................	1
seq_8709159_x2                          .......................................auuAguggcuccugcagaagc...................................................	1
seq_6505157_x8                          .......................................Nuugguggcuccugcagaagc...................................................	1
seq_8830053_x2                          .......................................aCugguggcuccugcagaagc...................................................	1
seq_9766396_x1                          .......................................Guugguggcuccugcagaagc...................................................	1
seq_11145172_x1                         .......................................auugguggcuccugcagaaUc...................................................	1
seq_6228149_x11                         .......................................auugguggcuccugcagaagcU..................................................	1
seq_11199155_x1                         .......................................Uuugguggcuccugcagaagcc..................................................	1
seq_6968948_x6                          .......................................auugguggcuccugcagaagcc..................................................	0
seq_7106756_x5                          ........................................uugguggcuccugcagaa.....................................................	0
seq_11643649_x1                         ........................................Augguggcuccugcagaag....................................................	1
seq_12143781_x1                         ........................................uugguggcuccugUagaag....................................................	1
seq_5598263_x18                         ........................................uugguggcuccugcagaag....................................................	0
seq_4422278_x55                         ........................................uugguggcuccugcagaagc...................................................	0
seq_10687556_x1                         ........................................uugguggcucUugcagaagc...................................................	1
seq_11859410_x1                         ........................................uugguggcucAugcagaagcc..................................................	1
seq_8467309_x2                          ........................................uuggGggcuccugcagaagcc..................................................	1
seq_9879861_x1                          ........................................uugguggcuUcugcagaagcc..................................................	1
seq_9664306_x1                          ........................................uugguggcuccugcagaaCcc..................................................	1
seq_7106641_x5                          ........................................Nugguggcuccugcagaagcc..................................................	1
seq_2212079_x1658                       ........................................uugguggcuccugcagaagcc..................................................	0
seq_8250887_x2                          ........................................uugguggcuccugcCgaagcc..................................................	1
seq_11367185_x1                         ........................................uugguggcuccugcagaagcG..................................................	1
seq_8938318_x1                          ........................................uugguggcuccugcagaGgcc..................................................	1
seq_8269867_x2                          ........................................uugguggcuccugcagaagAc..................................................	1
seq_10968710_x1                         ........................................uuggAggcuccugcagaagcc..................................................	1
seq_11631698_x1                         ........................................Cugguggcuccugcagaagcc..................................................	1
seq_8741507_x2                          ........................................uugguggcuccugcagaagcU..................................................	1
seq_7768171_x3                          ........................................uuggCggcuccugcagaagcc..................................................	1
seq_8891948_x1                          ........................................uuggugAcuccugcagaagcc..................................................	1
seq_10319028_x1                         ........................................uugguAgcuccugcagaagcc..................................................	1
seq_7885597_x3                          ........................................uugguggcuccCgcagaagcc..................................................	1
seq_7592061_x4                          ........................................uugguggcuccugcagaagccU.................................................	1
seq_4318702_x61                         .........................................ugguggcuccugcagaag....................................................	0
seq_11074589_x1                         .........................................ugguCgcuccugcagaag....................................................	1
seq_11580612_x1                         .........................................ugguggcuccugcagaCg....................................................	1
seq_11115911_x1                         .........................................uggugAcuccugcagaag....................................................	1
seq_7530745_x4                          .........................................ugguggcuccugcagaagc...................................................	0
seq_8381279_x2                          .........................................ugguggcuccugcagaagU...................................................	1
seq_4835048_x36                         .........................................ugguggcuccugcagaagcc..................................................	0
seq_10085152_x1                         .........................................ugguggcuccugcagCagcc..................................................	1
seq_12038582_x1                         .........................................ugguAgcuccugcagaagcca.................................................	1
seq_12029098_x1                         .........................................ugguggcuccugcagaagAca.................................................	1
seq_9291241_x1                          .........................................ugguggcuccugcagaagcUa.................................................	1
seq_12036114_x1                         .........................................ugguggcuccugcagaagcAa.................................................	1
seq_4365419_x58                         .........................................ugguggcuccugcagaagcca.................................................	0
seq_11807584_x1                         .........................................ugguggcuccugcagaagccaU................................................	1
seq_11186959_x1                         .........................................ugguggcuccugcagaagccaUu...............................................	1
seq_4781746_x38                         ..........................................gguggcuccugcagaagc...................................................	0
seq_8899364_x1                          ..........................................gguggcuccugcGgaagc...................................................	1
seq_11983696_x1                         ..........................................gguggcuccugcaUaagc...................................................	1
seq_11753028_x1                         ..........................................gguggcuccugcagaagcU..................................................	1
seq_7750114_x3                          ..........................................gguggcuccugcagaagccaC................................................	1
seq_6808544_x7                          ..........................................gguggcuccugcagaagccaa................................................	0
seq_10338315_x1                         ..........................................gguCgcuccugcagaagccaa................................................	1
seq_10383055_x1                         ..........................................gguggcuccugcagaagcAaa................................................	1
seq_10897249_x1                         ..........................................gguggcuccugcagaagccaau...............................................	0
seq_8307893_x2                          ...........................................guggcuccugcagaagcc..................................................	0
seq_8981147_x1                          ...........................................guggcuccCgcagaagcc..................................................	1
seq_11520577_x1                         ...........................................guggcuccugcagaagcAaa................................................	1
seq_11496454_x1                         ...........................................gugAcuccugcagaagccaa................................................	1
seq_11796861_x1                         ...........................................guggcuccugcagaagccaa................................................	0
seq_11476351_x1                         ...........................................guCgcuccugcagaagccaau...............................................	1
seq_7882264_x3                          ...........................................guggcuccugcagaagcAaau...............................................	1
seq_6175360_x11                         ...........................................guggcuccugcagaagccaau...............................................	0
seq_7945081_x3                          ...........................................guggcuccugcagaagccaauu..............................................	0
seq_8891629_x1                          ...........................................guggcuccugcagaagccaauA..............................................	1
seq_12104300_x1                         ............................................uggcuccugcagaagccaauu..............................................	0
seq_9793206_x1                          .............................................Ugcuccugcagaagccaauug.............................................	1
seq_6034039_x13                         .............................................ggcuccugcagaagccaauug.............................................	0
seq_10685838_x1                         ..............................................Acuccugcagaagccaauu..............................................	1
seq_8010796_x3                          ..............................................gcuccugcagaagccaauug.............................................	0
seq_7760488_x3                          ..............................................Acuccugcagaagccaauugg............................................	1
seq_11568230_x1                         ..............................................gcuccugcagaUgccaauugg............................................	1
seq_9939125_x1                          ..............................................gcuccugcCgaagccaauugg............................................	1
seq_4046268_x81                         ..............................................gcuccugcagaagccaauugg............................................	0
seq_11245400_x1                         ...............................................cuccugcagaagccaauu..............................................	0
seq_8576981_x2                          ...............................................cuccugcagaagccaauugg............................................	0
seq_12116316_x1                         ...............................................cuccugcagaagcAaauuggu...........................................	1
seq_9072744_x1                          ...............................................cuccugcagaagccaauuAgu...........................................	1
seq_8578805_x2                          ...............................................cuUcugcagaagccaauuggu...........................................	1
seq_3907297_x95                         ...............................................cuccugcagaagccaauuggu...........................................	0
seq_8993852_x1                          ...............................................cuccugcagaagccaauugguU..........................................	1
seq_11952480_x1                         ................................................uccugcagaagccaauuggu...........................................	0
seq_11261973_x1                         ................................................uccugcagaagccaauuggCg..........................................	1
seq_4409848_x55                         ................................................uccugcagaagccaauuggug..........................................	0
seq_9454944_x1                          ................................................Nccugcagaagccaauuggug..........................................	1
seq_8913284_x1                          ................................................uccuUcagaagccaauuggug..........................................	1
seq_7737316_x3                          ................................................Accugcagaagccaauuggug..........................................	1
seq_7563525_x4                          ................................................uccugcagaagccaauuggugU.........................................	1
seq_10021123_x1                         .................................................ccugcagaagccaauuggug..........................................	0
seq_10817907_x1                         .................................................ccugcagaagccaaCuggugg.........................................	1
seq_11653655_x1                         .................................................ccCgcagaagccaauuggugg.........................................	1
seq_8929819_x1                          .................................................Ucugcagaagccaauuggugg.........................................	1
seq_5887198_x14                         .................................................ccugcagaagccaauuggugg.........................................	0
seq_8349699_x2                          .................................................ccugcagaagcAaauuggugg.........................................	1
seq_8356879_x2                          ..................................................cugcagaagccaauuggug..........................................	0
seq_7364585_x4                          ..................................................cugcagaagccaauuggugg.........................................	0
seq_11527926_x1                         ..................................................cugcagaagcAaauugguggc........................................	1
seq_4903290_x34                         ..................................................cugcagaagccaauugguggc........................................	0
seq_11975810_x1                         ..................................................cugcagaagccaauugguggcuU......................................	1
seq_7724053_x3                          ...................................................ugcagaagccaauuggug..........................................	0
seq_9195361_x1                          ...................................................Cgcagaagccaauuggugg.........................................	1
seq_7529377_x4                          ...................................................ugcagaagccaauuggugg.........................................	0
seq_10384781_x1                         ...................................................uAcagaagccaauugguggc........................................	1
seq_4156685_x72                         ...................................................ugcagaagccaauugguggc........................................	0
seq_9344759_x1                          ...................................................ugcagaagccCauugguggcu.......................................	1
seq_12121883_x1                         ...................................................ugcagaagccaauugguggcG.......................................	1
seq_3418542_x178                        ...................................................ugcagaagccaauugguggcu.......................................	0
seq_10283614_x1                         ...................................................ugcagaagccaauuAguggcu.......................................	1
seq_10306645_x1                         ...................................................ugcagaagcAaauugguggcu.......................................	1
seq_10049222_x1                         ...................................................ugcagaagccaauugguggcC.......................................	1
seq_11152119_x1                         ...................................................ugcagUagccaauugguggcu.......................................	1
seq_11435148_x1                         ...................................................ugcagaagccaauugguggcuc......................................	0
seq_4369189_x58                         ...................................................ugcagaagccaauugguggcuU......................................	1
seq_11780090_x1                         ....................................................gcagaagccaauugguggc........................................	0
seq_7792300_x3                          ....................................................gcagaagccaauugguggcu.......................................	0
seq_9751870_x1                          ....................................................gcagaagcUaauugguggcuc......................................	1
seq_10636447_x1                         ....................................................gcagUagccaauugguggcuc......................................	1
seq_4481357_x51                         ....................................................gcagaagccaauugguggcuc......................................	0
seq_9897874_x1                          ....................................................gcagaagcAaauugguggcuc......................................	1
seq_7765690_x3                          ....................................................gcagaagccaauugguggcucU.....................................	1
seq_11733625_x1                         .....................................................cagaagcAaauugguggcuc......................................	1
seq_6368042_x9                          .....................................................cagaagccaauugguggcucc.....................................	0
seq_9278136_x1                          .....................................................cagaagcAaauugguggcucc.....................................	1
seq_7306705_x4                          ......................................................agaagccaauugguggcuccu....................................	0
seq_10526060_x1                         ......................................................agaagcAaauugguggcuccu....................................	1
seq_8021104_x3                          .......................................................gaagccaauugguggcuccug...................................	0
seq_11797668_x1                         ........................................................aagccaauugguggcuccug...................................	0
seq_6580533_x8                          ........................................................aagcAaauugguggcuccugc..................................	1
seq_11094149_x1                         ........................................................aagccGauugguggcuccugc..................................	1
seq_4491557_x51                         ........................................................aagccaauugguggcuccugc..................................	0
seq_9462083_x1                          ........................................................aagccaauugguggcuccCgc..................................	1
seq_9582290_x1                          ........................................................aagcUaauugguggcuccugc..................................	1
seq_10117868_x1                         ........................................................aagccaauuggCggcuccugc..................................	1
seq_11236662_x1                         ........................................................aGgccaauugguggcuccugc..................................	1
seq_8250113_x2                          ........................................................aagccaauugguggcuccugcU.................................	1
seq_10533197_x1                         .........................................................agccaauugguggcuccugc..................................	0
seq_7647424_x3                          .........................................................agcAaauugguggcuccugca.................................	1
seq_6364046_x9                          .........................................................agccaauugguggcuccugca.................................	0
seq_9387534_x1                          .........................................................agAcaauugguggcuccugca.................................	1
seq_9836768_x1                          ..........................................................gccaauugguggcuccug...................................	0
seq_10206134_x1                         ..........................................................gccaauugguggcuccugc..................................	0
seq_9213060_x1                          ..........................................................gccaauugguggcuccuAcag................................	1
seq_9327337_x1                          ..........................................................Nccaauugguggcuccugcag................................	1
seq_8631613_x2                          ..........................................................gcAaauugguggcuccugcag................................	1
seq_5089427_x29                         ..........................................................gccaauugguggcuccugcag................................	0
seq_9499538_x1                          ..........................................................gccaauugguggcuccugcagU...............................	1
seq_11105041_x1                         ..........................................................gUcaauugguggcuccugcagaa..............................	1
seq_11795087_x1                         ..........................................................gccaauugguggcuccugcagaagU............................	1
seq_11008840_x1                         ...........................................................ccaauugguggcuccugc..................................	0
seq_8025868_x3                          ...........................................................ccaauugguggcuccugca.................................	0
seq_12044456_x1                         ...........................................................ccaauugguggAuccugcag................................	1
seq_9598167_x1                          ...........................................................ccaauugguggcuccCgcag................................	1
seq_5142569_x27                         ...........................................................ccaauugguggcuccugcag................................	0
seq_9296090_x1                          ...........................................................cAaauugguggcuccugcag................................	1
seq_7836568_x3                          ...........................................................ccaauugguggcuUcugcaga...............................	1
seq_10896302_x1                         ...........................................................ccaaAugguggcuccugcaga...............................	1
seq_8398405_x2                          ...........................................................ccaauuUguggcuccugcaga...............................	1
seq_7743628_x3                          ...........................................................Ncaauugguggcuccugcaga...............................	1
seq_10986936_x1                         ...........................................................ccaauuggugAcuccugcaga...............................	1
seq_11388037_x1                         ...........................................................ccaauugguUgcuccugcaga...............................	1
seq_12096443_x1                         ...........................................................ccCauugguggcuccugcaga...............................	1
seq_2736783_x542                        ...........................................................ccaauugguggcuccugcaga...............................	0
seq_11944410_x1                         ...........................................................ccaauugguggcuccugcGga...............................	1
seq_11124034_x1                         ...........................................................ccaaCugguggcuccugcaga...............................	1
seq_9754760_x1                          ...........................................................ccaauugguggcuccCgcaga...............................	1
seq_10469522_x1                         ...........................................................ccaauugguggcCccugcaga...............................	1
seq_6784205_x7                          ...........................................................cAaauugguggcuccugcaga...............................	1
seq_9396463_x1                          ...........................................................Acaauugguggcuccugcaga...............................	1
seq_9167939_x1                          ...........................................................ccaauugUuggcuccugcaga...............................	1
seq_10394392_x1                         ...........................................................ccaauuggugUcuccugcaga...............................	1
seq_8349311_x2                          ...........................................................ccaauugguggcuccugcagU...............................	1
seq_11763054_x1                         ...........................................................Acaauugguggcuccugcagaa..............................	1
seq_11737233_x1                         ...........................................................ccaauugguggcuccugcagaa..............................	0
seq_6051546_x12                         ...........................................................ccaauugguggcuccugcagaU..............................	1
seq_10919954_x1                         ...........................................................ccaauugguggcuccugcagaag.............................	0
seq_6229689_x11                         ............................................................caauugguggcuccugca.................................	0
seq_9910891_x1                          ............................................................caauuggugAcuccugca.................................	1
seq_8349619_x2                          ............................................................Naauugguggcuccugcag................................	1
seq_3419610_x178                        ............................................................caauugguggcuccugcag................................	0
seq_10401016_x1                         ............................................................caauugguggcuUcugcag................................	1
seq_8165785_x2                          ............................................................caauugAuggcuccugcag................................	1
seq_11595480_x1                         ............................................................caauugguggcuccCgcag................................	1
seq_11126870_x1                         ............................................................caaCugguggcuccugcag................................	1
seq_10605444_x1                         ............................................................caauugguggcuccugcUg................................	1
seq_11184594_x1                         ............................................................caauuggugAcuccugcaga...............................	1
seq_8992731_x1                          ............................................................caauugguggcuccuUcaga...............................	1
seq_10887964_x1                         ............................................................caauugguggcuccugcUga...............................	1
seq_7057581_x5                          ............................................................caauugguggcuUcugcaga...............................	1
seq_9783936_x1                          ............................................................caauugguggcuccugcCga...............................	1
seq_11533131_x1                         ............................................................caauugguggcuccugcGga...............................	1
seq_10308012_x1                         ............................................................caauuggCggcuccugcaga...............................	1
seq_8344323_x2                          ............................................................caauugguggcCccugcaga...............................	1
seq_8040526_x3                          ............................................................caauugguCgcuccugcaga...............................	1
seq_2781313_x495                        ............................................................caauugguggcuccugcaga...............................	0
seq_11303923_x1                         ............................................................caauugguggcucAugcaga...............................	1
seq_11920190_x1                         ............................................................Gaauugguggcuccugcaga...............................	1
seq_7269731_x5                          ............................................................caauugAuggcuccugcaga...............................	1
seq_7352777_x4                          ............................................................caauugguggcuccugcagU...............................	1
seq_11757658_x1                         ............................................................caauugguAgcuccugcaga...............................	1
seq_9660660_x1                          ............................................................caauugguggcuccugUaga...............................	1
seq_8689857_x2                          ............................................................Naauugguggcuccugcaga...............................	1
seq_8236455_x2                          ............................................................cCauugguggcuccugcaga...............................	1
seq_11849736_x1                         ............................................................caauuUguggcuccugcaga...............................	1
seq_9050229_x1                          ............................................................caauugguggcucGugcagaa..............................	1
seq_7291049_x4                          ............................................................caaCugguggcuccugcagaa..............................	1
seq_11533014_x1                         ............................................................caauugguAgcuccugcagaa..............................	1
seq_6677742_x7                          ............................................................cCauugguggcuccugcagaa..............................	1
seq_4825362_x37                         ............................................................Naauugguggcuccugcagaa..............................	1
seq_10659426_x1                         ............................................................caauugguggcuccugcGgaa..............................	1
seq_7436509_x4                          ............................................................caauuggugAcuccugcagaa..............................	1
seq_5991438_x13                         ............................................................caauugguggcCccugcagaa..............................	1
seq_7681057_x3                          ............................................................caauugguggcuccugUagaa..............................	1
seq_6548981_x8                          ............................................................caauAgguggcuccugcagaa..............................	1
seq_8699617_x2                          ............................................................caauugguggcuccugAagaa..............................	1
seq_10983191_x1                         ............................................................caauugguggcuccugcaAaa..............................	1
seq_8333091_x2                          ............................................................caauugguggcuccugcagCa..............................	1
seq_7818649_x3                          ............................................................caauugguggAuccugcagaa..............................	1
seq_7622152_x3                          ............................................................caauugguggcuccugcCgaa..............................	1
seq_8091549_x2                          ............................................................caauugguggUuccugcagaa..............................	1
seq_7719955_x3                          ............................................................caauugguggcucUugcagaa..............................	1
seq_9377819_x1                          ............................................................caauugguggcuccugcagaC..............................	1
seq_7994362_x3                          ............................................................caauugguggcuccugGagaa..............................	1
seq_7342757_x4                          ............................................................caauugguggcuccugcagGa..............................	1
seq_6110850_x12                         ............................................................caauugguggcuccCgcagaa..............................	1
seq_7789846_x3                          ............................................................caauugguggcuAcugcagaa..............................	1
seq_5692891_x17                         ............................................................caauugguggcuUcugcagaa..............................	1
seq_1886273_x5300                       ............................................................caauugguggcuccugcagaa..............................	0
seq_8482363_x2                          ............................................................caGuugguggcuccugcagaa..............................	1
seq_7167321_x5                          ............................................................caauugguCgcuccugcagaa..............................	1
seq_6621493_x8                          ............................................................caauCgguggcuccugcagaa..............................	1
seq_9732555_x1                          ............................................................caauugguggcuccugcaCaa..............................	1
seq_4833968_x36                         ............................................................caauugguggcuccugcagaU..............................	1
seq_7317957_x4                          ............................................................caauugUuggcuccugcagaa..............................	1
seq_7936213_x3                          ............................................................caauugguggcuccugcagaG..............................	1
seq_8164511_x2                          ............................................................caauuggCggcuccugcagaa..............................	1
seq_5822543_x15                         ............................................................caauuUguggcuccugcagaa..............................	1
seq_4712173_x41                         ............................................................caauugAuggcuccugcagaa..............................	1
seq_7356501_x4                          ............................................................caauugguggcucAugcagaa..............................	1
seq_7435321_x4                          ............................................................caauuggugUcuccugcagaa..............................	1
seq_11709431_x1                         ............................................................caauugguggcuccAgcagaa..............................	1
seq_11439548_x1                         ............................................................caauGgguggcuccugcagaa..............................	1
seq_10340728_x1                         ............................................................Gaauugguggcuccugcagaag.............................	1
seq_10556175_x1                         ............................................................Uaauugguggcuccugcagaag.............................	1
seq_4521017_x49                         ............................................................caauugguggcuccugcagaag.............................	0
seq_6792962_x7                          ............................................................caauugguggcuccugcagaaC.............................	1
seq_10749639_x1                         ............................................................caaCugguggcuccugcagaag.............................	1
seq_9956018_x1                          ............................................................cGauugguggcuccugcagaag.............................	1
seq_8461015_x2                          ............................................................caauugguggcuccugcagaaCa............................	1
seq_6827612_x6                          ............................................................caauugguggcuccugcagaaga............................	0
seq_6584325_x8                          ............................................................caauugguggcuccugcagaagU............................	1
seq_6724698_x7                          ............................................................caauugguggcuccugcagaaAa............................	1
seq_11285155_x1                         ............................................................Naauugguggcuccugcagaagau...........................	1
seq_8374961_x2                          ............................................................caauugguggcuccugcagaagaG...........................	1
seq_9478253_x1                          ............................................................caauugguggcuccugcagaaAau...........................	1
seq_12137197_x1                         ............................................................caauugguggcuccugcagaagau...........................	0
seq_7452665_x4                          ............................................................caauugguggcuccugcagaagUu...........................	1
seq_10171504_x1                         ............................................................caauugguggcuccugcagaagaCc..........................	1
seq_10767791_x1                         ............................................................Aaauugguggcuccugcagaagauc..........................	1
seq_5756080_x16                         .............................................................aauugguggcuccugcag................................	0
seq_10822762_x1                         .............................................................aauugguggcuccugcCg................................	1
seq_8143187_x2                          .............................................................aauugguggcuccugcagC...............................	1
seq_7633009_x3                          .............................................................Nauugguggcuccugcaga...............................	1
seq_10443965_x1                         .............................................................aauugguggcuccugAaga...............................	1
seq_2977032_x349                        .............................................................aauugguggcuccugcaga...............................	0
seq_9106847_x1                          .............................................................aauGgguggcuccugcaga...............................	1
seq_8079993_x2                          .............................................................aCuugguggcuccugcaga...............................	1
seq_9187415_x1                          .............................................................aauugguggcuccCgcaga...............................	1
seq_11437509_x1                         .............................................................aauuggCggcuccugcaga...............................	1
seq_9552559_x1                          .............................................................aauugguggcuccugcCgaa..............................	1
seq_11500654_x1                         .............................................................aauuggugAcuccugcagaa..............................	1
seq_2684498_x606                        .............................................................aauugguggcuccugcagaa..............................	0
seq_10227584_x1                         .............................................................aauugguggAuccugcagaa..............................	1
seq_11662148_x1                         .............................................................aaAugguggcuccugcagaa..............................	1
seq_11386531_x1                         .............................................................aUuugguggcuccugcagaa..............................	1
seq_12099223_x1                         .............................................................aauuCguggcuccugcagaa..............................	1
seq_10804304_x1                         .............................................................aauugguggcuccugGagaa..............................	1
seq_8886118_x1                          .............................................................aauugguggcucUugcagaa..............................	1
seq_11307533_x1                         .............................................................aauugguggcuccugcagaG..............................	1
seq_11318077_x1                         .............................................................aauugguggcuccuUcagaa..............................	1
seq_8021992_x3                          .............................................................Nauugguggcuccugcagaa..............................	1
seq_6246841_x10                         .............................................................aauugAuggcuccugcagaag.............................	1
seq_7154736_x5                          .............................................................aauugguggcuccugcagaGg.............................	1
seq_11345256_x1                         .............................................................aaCugguggcuccugcagaag.............................	1
seq_7832290_x3                          .............................................................aauuggAggcuccugcagaag.............................	1
seq_5719120_x16                         .............................................................aauuggCggcuccugcagaag.............................	1
seq_7749802_x3                          .............................................................aauugguggcCccugcagaag.............................	1
seq_4886769_x35                         .............................................................aauugguAgcuccugcagaag.............................	1
seq_5198117_x26                         .............................................................aauuAguggcuccugcagaag.............................	1
seq_6788601_x7                          .............................................................aCuugguggcuccugcagaag.............................	1
seq_6239303_x11                         .............................................................aauugguggcuccuUcagaag.............................	1
seq_7439661_x4                          .............................................................aauugguggcuccugcagaCg.............................	1
seq_6403430_x9                          .............................................................aauugguggcuccugcagaaC.............................	1
seq_7941067_x3                          .............................................................aauugguggcuccAgcagaag.............................	1
seq_7129996_x5                          .............................................................aauAgguggcuccugcagaag.............................	1
seq_1303777_x23944                      .............................................................aauugguggcuccugcagaag.............................	0
seq_4704998_x41                         .............................................................aauuUguggcuccugcagaag.............................	1
seq_8693497_x2                          .............................................................aauuggugCcuccugcagaag.............................	1
seq_8786935_x2                          .............................................................aauCgguggcuccugcagaag.............................	1
seq_3970803_x88                         .............................................................Nauugguggcuccugcagaag.............................	1
seq_11239680_x1                         .............................................................aauugguggcuccugcagUag.............................	1
seq_6600117_x8                          .............................................................aauugguggUuccugcagaag.............................	1
seq_5625857_x18                         .............................................................aauugguggcuccugcCgaag.............................	1
seq_7339781_x4                          .............................................................aUuugguggcuccugcagaag.............................	1
seq_5415896_x21                         .............................................................aauugguggcuccCgcagaag.............................	1
seq_9041834_x1                          .............................................................aauuggGggcuccugcagaag.............................	1
seq_6953690_x6                          .............................................................aaAugguggcuccugcagaag.............................	1
seq_6504141_x8                          .............................................................aauugguggcucUugcagaag.............................	1
seq_6721982_x7                          .............................................................aauugguggcuccugcaCaag.............................	1
seq_6147541_x11                         .............................................................aauugguggcuUcugcagaag.............................	1
seq_10735259_x1                         .............................................................aaGugguggcuccugcagaag.............................	1
seq_5536412_x19                         .............................................................aauugguggcuccuAcagaag.............................	1
seq_7438293_x4                          .............................................................Uauugguggcuccugcagaag.............................	1
seq_10680193_x1                         .............................................................aauugguUgcuccugcagaag.............................	1
seq_6697321_x7                          .............................................................aGuugguggcuccugcagaag.............................	1
seq_7424709_x4                          .............................................................aauugguggAuccugcagaag.............................	1
seq_9246595_x1                          .............................................................aauugguggcuAcugcagaag.............................	1
seq_7961911_x3                          .............................................................aauugguggGuccugcagaag.............................	1
seq_9894256_x1                          .............................................................aauugguggcuGcugcagaag.............................	1
seq_7182216_x5                          .............................................................aauugguggcuccugcaAaag.............................	1
seq_6539581_x8                          .............................................................Gauugguggcuccugcagaag.............................	1
seq_7910284_x3                          .............................................................aauGgguggcuccugcagaag.............................	1
seq_7119771_x5                          .............................................................aauugUuggcuccugcagaag.............................	1
seq_11321578_x1                         .............................................................aauugguggcuccugAagaag.............................	1
seq_11048587_x1                         .............................................................aauugguggcAccugcagaag.............................	1
seq_6254181_x10                         .............................................................aauugguggcuccugcGgaag.............................	1
seq_5605931_x18                         .............................................................aauugguCgcuccugcagaag.............................	1
seq_9186968_x1                          .............................................................aauugguggcucAugcagaag.............................	1
seq_5298233_x24                         .............................................................aauuggugAcuccugcagaag.............................	1
seq_6683034_x7                          .............................................................aauugguggcuccugUagaag.............................	1
seq_7957624_x3                          .............................................................aauuggugUcuccugcagaag.............................	1
seq_7357821_x4                          .............................................................aauugguggcuccugcagaUg.............................	1
seq_10558272_x1                         .............................................................aauugguggcuccGgcagaag.............................	1
seq_5129300_x28                         .............................................................aauugguggcuccugcagCag.............................	1
seq_12121970_x1                         .............................................................Cauugguggcuccugcagaag.............................	1
seq_9198613_x1                          .............................................................aauugguggcuccugcUgaag.............................	1
seq_7930663_x3                          .............................................................aauugguggcuccugcaUaag.............................	1
seq_6232923_x11                         .............................................................aauugguggcuccugcagGag.............................	1
seq_6419486_x9                          .............................................................aauugguggcuccuCcagaag.............................	1
seq_5162117_x27                         .............................................................aauuCguggcuccugcagaag.............................	1
seq_5061471_x29                         .............................................................aauugguggcuccugcagaaga............................	0
seq_3142083_x266                        .............................................................aauugguggcuccugcagaagU............................	1
seq_9814441_x1                          .............................................................aUuugguggcuccugcagaaga............................	1
seq_7444373_x4                          .............................................................aauugguggcuccugcagaagG............................	1
seq_11225909_x1                         .............................................................aauugguggcuccugcagaagaC...........................	1
seq_11968580_x1                         .............................................................Nauugguggcuccugcagaagau...........................	1
seq_7856881_x3                          .............................................................aauugguggcuccugcagaagGu...........................	1
seq_5838773_x15                         .............................................................aauugguggcuccugcagaagUu...........................	1
seq_6861218_x6                          .............................................................aauugguggcuccugcagaagau...........................	0
seq_8121235_x2                          .............................................................aauugguggcuccugcagaagaCc..........................	1
seq_10225336_x1                         .............................................................aauugguggcuccugcagaagUuc..........................	1
seq_10025696_x1                         .............................................................aauugguggcuccugcagaagauU..........................	1
seq_8429439_x2                          .............................................................aauugguggcuccugcagaagaCca.........................	1
seq_7079051_x5                          ..............................................................auugguggcuccugcaga...............................	0
seq_9269105_x1                          ..............................................................auugguggcuccuUcagaa..............................	1
seq_11063771_x1                         ..............................................................auugguggcCccugcagaa..............................	1
seq_4866714_x35                         ..............................................................auugguggcuccugcagaa..............................	0
seq_9857387_x1                          ..............................................................auugCuggcuccugcagaa..............................	1
seq_10456832_x1                         ..............................................................auugAuggcuccugcagaag.............................	1
seq_3937595_x92                         ..............................................................auugguggcuccugcagaag.............................	0
seq_7050221_x5                          ..............................................................auugguggcuccugcagaagU............................	1
seq_10393987_x1                         ..............................................................auugguAgcuccugcagaaga............................	1
seq_8556237_x2                          ..............................................................Nuugguggcuccugcagaaga............................	1
seq_11548697_x1                         ..............................................................auugAuggcuccugcagaaga............................	1
seq_8835583_x2                          ..............................................................auugguggcuccCgcagaaga............................	1
seq_2811144_x464                        ..............................................................auugguggcuccugcagaaga............................	0
seq_9541324_x1                          ..............................................................auugguggcCccugcagaaga............................	1
seq_10457851_x1                         ..............................................................auugguggcuccugUagaaga............................	1
seq_11166841_x1                         ..............................................................aCugguggcuccugcagaaga............................	1
seq_10761152_x1                         ..............................................................aAugguggcuccugcagaaga............................	1
seq_10349253_x1                         ..............................................................auugguggcuccugGagaaga............................	1
seq_6228149_x11                         ..............................................................auugguggcuccugcagaagCu...........................	1
seq_8063189_x2                          ..............................................................auugguggcuccugcagaagau...........................	0
seq_9346550_x1                          ..............................................................auugguggcuccugcagaagaCca.........................	1
seq_7106756_x5                          ...............................................................uugguggcuccugcagaa..............................	0
seq_12143781_x1                         ...............................................................uugguggcuccugUagaag.............................	1
seq_11643649_x1                         ...............................................................Augguggcuccugcagaag.............................	1
seq_5598263_x18                         ...............................................................uugguggcuccugcagaag.............................	0
seq_7840657_x3                          ...............................................................uugguggcuccugcagaaga............................	0
seq_10106756_x1                         ...............................................................uugguggcuccuAcagaagau...........................	1
seq_11920217_x1                         ...............................................................uugguggcuccugcagCagau...........................	1
seq_8106587_x2                          ...............................................................uugguggcuccugcaAaagau...........................	1
seq_9032688_x1                          ...............................................................Nugguggcuccugcagaagau...........................	1
seq_3530146_x154                        ...............................................................uugguggcuccugcagaagau...........................	0
seq_8741507_x2                          ...............................................................uugguggcuccugcagaagCu...........................	1
seq_8269867_x2                          ...............................................................uugguggcuccugcagaagaC...........................	1
seq_7875532_x3                          ...............................................................uugguggcuccugcagaagauU..........................	1
seq_4318702_x61                         ................................................................ugguggcuccugcagaag.............................	0
seq_11580612_x1                         ................................................................ugguggcuccugcagaCg.............................	1
seq_11074589_x1                         ................................................................ugguCgcuccugcagaag.............................	1
seq_11115911_x1                         ................................................................uggugAcuccugcagaag.............................	1
seq_9190361_x1                          ................................................................ugguggcuccugcagaaga............................	0
seq_8381279_x2                          ................................................................ugguggcuccugcagaagU............................	1
seq_11839526_x1                         ................................................................ugguAgcuccugcagaagau...........................	1
seq_3802549_x108                        ................................................................ugguggcuccugcagaagauc..........................	0
seq_8087547_x2                          ................................................................Ngguggcuccugcagaagauc..........................	1
seq_9242225_x1                          ................................................................Cgguggcuccugcagaagauca.........................	1
seq_11447922_x1                         ................................................................ugguggcuccugcagaagaucaA........................	1
seq_11124484_x1                         ................................................................ugguggcuccugcagaagaucaAu.......................	1
seq_11753028_x1                         .................................................................gguggcuccugcagaagCu...........................	1
seq_10415638_x1                         .................................................................gguggcuccugcagaagaCc..........................	1
seq_7537033_x4                          .................................................................gguggcuccugcagaagauc..........................	0
seq_11250104_x1                         .................................................................gguggcuccuCcagaagauca.........................	1
seq_10134074_x1                         .................................................................gguggcuccugcagaagaucC.........................	1
seq_4552711_x48                         .................................................................gguggcuccugcagaagauca.........................	0
seq_8491707_x2                          .................................................................gguggcuccugcagaagaucU.........................	1
seq_6500901_x8                          ..................................................................guggcuccugcagaagauc..........................	0
seq_10275478_x1                         ..................................................................gugAcuccugcagaagauc..........................	1
seq_7145296_x5                          ..................................................................guggcuccugcagaagauca.........................	0
seq_8607919_x2                          ..................................................................guggcuccugcagaaUaucag........................	1
seq_8942467_x1                          ..................................................................gGggcuccugcagaagaucag........................	1
seq_9527210_x1                          ..................................................................guggcuccugcCgaagaucag........................	1
seq_8104845_x2                          ..................................................................guggUuccugcagaagaucag........................	1
seq_9970825_x1                          ..................................................................guggcuccugcaAaagaucag........................	1
seq_10141151_x1                         ..................................................................guggcuccugcGgaagaucag........................	1
seq_8691095_x2                          ..................................................................guggcuccugcagaagaucaC........................	1
seq_3168217_x257                        ..................................................................guggcuccugcagaagaucag........................	0
seq_9751638_x1                          ..................................................................guggcuccuAcagaagaucag........................	1
seq_9113529_x1                          ..................................................................guggcuccugcagCagaucag........................	1
seq_6350541_x10                         ..................................................................guggcuccugcagaagaucagu.......................	0
seq_7764373_x3                          ..................................................................guggcuccugcagaagaucaguU......................	1
seq_5833478_x15                         ...................................................................uggcuccugcagaagaucagu.......................	0
seq_7500965_x4                          ....................................................................ggcuccugcagaagaucaguc......................	0
seq_7009790_x6                          .....................................................................gcuccugcagaagaucagucc.....................	0
seq_6441158_x9                          ......................................................................cuccugcagaagaucaguccc....................	0
seq_11232251_x1                         ......................................................................cuccugcagaagaucagucccu...................	0
seq_11606265_x1                         ......................................................................cuccugcagaagaucagucccuuU.................	1
seq_7882204_x3                          .......................................................................uccugcagaagaucagucccu...................	0
seq_9638227_x1                          .......................................................................uccugcagaagaucagucccuu..................	0
seq_10071015_x1                         .........................................................................cugcagaagaucagucccuua.................	0
seq_8361565_x2                          .........................................................................cugcagaagaucagucccuAa.................	1
seq_9618174_x1                          .........................................................................cugcagaagaucagucccuuaU................	1
seq_7453657_x4                          ..........................................................................ugcagaagaucagucccuuaa................	0
seq_6825542_x6                          ..........................................................................ugcagaagaucagucccuAaa................	1
seq_6791471_x7                          ...........................................................................gcagaagaucagucccuuaag...............	0
seq_6135672_x11                         ...........................................................................gcagaagaucagucccuAaag...............	1
seq_12025206_x1                         ...........................................................................gcaAaagaucagucccuuaag...............	1
seq_11464478_x1                         ............................................................................cagaagaucagucccuAaa................	1
seq_11651637_x1                         ............................................................................cagaagaucagucccuuaag...............	0
seq_6527989_x8                          ............................................................................cagaagaucagucccuuaagu..............	0
seq_7798447_x3                          ............................................................................cagaagaucagucccuAaagu..............	1
seq_10437896_x1                         .............................................................................agaagaucagucccuuaag...............	0
seq_8396455_x2                          .............................................................................agaagaucagucccuuaagua.............	0
seq_8148301_x2                          ..............................................................................gaagaucagucccuAaag...............	1
seq_10191466_x1                         ..............................................................................gUagaucagucccuuaaguaa............	1
seq_9343747_x1                          ................................................................................agaucagucccuAaaguaa............	1
seq_8266175_x2                          ................................................................................agaucagucccuAaaguaaa...........	1
seq_8137019_x2                          ................................................................................agaucagucccuuaaguaaau..........	0
seq_8901566_x1                          ................................................................................agaucagucccuAaaguaaau..........	1
seq_9009093_x1                          ................................................................................agaucagucccuAaaguaaaugaugguc...	1
seq_11706264_x1                         .................................................................................gaucagucccuAaaguaaau..........	1
seq_6313271_x10                         .................................................................................gaucagucccuAaaguaaaug.........	1
seq_6437405_x9                          .................................................................................gaucagucccuuaaguaaaug.........	0
seq_9237769_x1                          .................................................................................gaucaguccUuuaaguaaaug.........	1
seq_8823789_x2                          ..................................................................................aucagucccuuaaguaaauga........	0
seq_10965682_x1                         ...................................................................................ucagucccuAaaguaaaug.........	1
seq_6207832_x11                         ...................................................................................ucagucccuuaaguaaaugau.......	0
seq_6387707_x9                          ...................................................................................ucagucccuAaaguaaaugau.......	1
seq_7138176_x5                          ...................................................................................ucagucccuuaaguaaaugaugg.....	0
seq_8446189_x2                          ...................................................................................ucagucccuAaaguaaaugaugg.....	1
seq_8192119_x2                          ...................................................................................ucagucccuAaaguaaaugauggu....	1
seq_10138827_x1                         ...................................................................................ucagucccuAaaguaaaugaugguc...	1
seq_10460014_x1                         ....................................................................................cagucccuAaaguaaaug.........	1
seq_7417125_x4                          ....................................................................................cagucccuAaaguaaauga........	1
seq_9848892_x1                          ....................................................................................cagucccuuaaguaaaugau.......	0
seq_7502549_x4                          ....................................................................................cagucccuAaaguaaaugau.......	1
seq_4095748_x77                         ....................................................................................cagucccuuaaguaaaugaug......	0
seq_3733603_x117                        ....................................................................................cagucccuAaaguaaaugaug......	1
seq_9522554_x1                          ....................................................................................cagucccuuaaguaaaugaugg.....	0
seq_8121849_x2                          ....................................................................................cagucccuuaaguaaaugaugUu....	1
seq_11148296_x1                         .....................................................................................agucccuAaaguaaaugau.......	1
seq_9602890_x1                          .....................................................................................agucccuuaaguaaaugau.......	0
seq_8166131_x2                          .....................................................................................agucccuuaaguaaaugaug......	0
seq_8406153_x2                          .....................................................................................agucccuAaaguaaaugaug......	1
seq_5378092_x22                         .....................................................................................agucccuAaaguaaaugaugg.....	1
seq_5479601_x20                         .....................................................................................agucccuuaaguaaaugaugg.....	0
seq_5891146_x14                         ......................................................................................gucccuAaaguaaaugauggu....	1
seq_5675058_x17                         ......................................................................................gucccuuaaguaaaugauggu....	0
seq_10093855_x1                         .......................................................................................ucccuAaaguaaaugaugguc...	1
seq_11378934_x1                         .......................................................................................ucccuuaaguaaaugaugguc...	0
seq_10595320_x1                         ........................................................................................cccuuaaguaaaugaugg.....	0
seq_8964322_x1                          ........................................................................................cccuAaaguaaaugaugg.....	1
seq_9724573_x1                          ........................................................................................cccuAaaguaaaugaugguc...	1
seq_8945347_x1                          ........................................................................................cccuuaaguaaaugauggucc..	0


>ML0273_7758
score total		           5.1
score for star read(s)	          -1.3
score for read counts	             0
score for mfe		           1.8
score for randfold	           1.6
score for cons. seed	             3
miRNA with same seed	hsa-miR-4282_MIMAT0016912_Homo_sapiens_miR-4282
total read count	            54
mature read count	            54
loop read count		             0
star read count		             0
exp                                     ffffSSSSSSSSSSSSSSSSSSSSSSSSllllllllllllllllllllllllllllllllllllllllllMMMMMMMMMMMMMMMMMMMMMMMffffffffffffffffffff
pri_seq                                 aaaguuuucccgauuuucgggaauagaaucccgggauuuauuuuggucgggauucccgaaucccgggauuuaaaauuuagaucgggaaugacuucacuaacggacacacuaau
pri_struct                              .(((((((((((((((.........((((((((((((.........(((((...))))))))))))))))).......)))))))))).)))))...................	#MM
seq_9343558_x1                          ....................................................................uuuaaaauuuagaucgggaaugG......................	1
seq_7625197_x3                          ....................................................................uuuaaaauuuagaucgggaaugac.....................	0
seq_10415704_x1                         ....................................................................uuuaaaauuuagaucgggaaugacu....................	0
seq_7346597_x4                          .....................................................................uuaaaauuuagaucgggaaugac.....................	0
seq_5945717_x13                         .....................................................................uuaaaauuuagaucgggaaugacu....................	0
seq_12093032_x1                         ......................................................................uaaaauuuagaucgggaauga......................	0
seq_5173349_x27                         ......................................................................uaaaauuuagaucgggaaugacu....................	0
seq_9030376_x1                          ......................................................................uaaaauuuagaucgggaaugacuu...................	0
seq_8379925_x2                          ......................................................................uaaaauuuagaucgggaaugacuuc..................	0
seq_10416108_x1                         .......................................................................Uaaauuuagaucgggaaugacuucac................	1
seq_8231609_x2                          ...........................................................................uuuagaucgggaaugacuucacuaCc............	1
seq_11120330_x1                         ............................................................................uuagaucgggaaugacuucacua..............	0
seq_9175632_x1                          ............................................................................uuagaucgggaaugacuucacuaC.............	1
seq_10208050_x1                         .............................................................................uagaucgggaaugacuucacuaGc............	1


>ML0287_7913
score total		         -13.4
score for star read(s)	          -1.3
score for read counts	             0
score for mfe		          -9.3
score for randfold	          -2.2
score for cons. seed	          -0.6
total read count	            20
mature read count	            20
loop read count		             0
star read count		             0
exp                                     fffffffffffffffffffMMMMMMMMMMMMMMMMMMMllllllllllllllllllllllllllSSSSSSSSSSSSSSSSSSSfffffffffffffffffffffffff
pri_seq                                 ggaaacuucaaacaaauaucaaacuuguguugcugaugauauguggggaccuuugcacgcgugcacgauaacaagagaaaauaaaaauauugaagucauuuuucauau
pri_struct                              (((((((((((............(((.(((((.((.((.((((((............)))))))))).))))).)))............)))))))....))))....	#MM
seq_8882912_x1                          ..................Ncaaacuuguguugcugaug......................................................................	1
seq_6217127_x11                         ...................caaacuuguguugcugaug......................................................................	0
seq_6701297_x7                          ....................aaacuuguguugcugaug......................................................................	0
seq_11301650_x1                         ......................acuuguguugcugaGgauaug.................................................................	1
seq_9041866_x1                          .........................uguguugcugaGgauaugugg..............................................................	1


>ML0287_7914
score total		          -4.1
score for star read(s)	          -1.3
score for read counts	             0
score for mfe		             0
score for randfold	          -2.2
score for cons. seed	          -0.6
total read count	            20
mature read count	            20
loop read count		             0
star read count		             0
exp                                     fffffffffffffffffffffffffffffffSSSSSSSSSSSSSSSSSSllllllllllllllllllllMMMMMMMMMMMMMMMMMMMffffffffffffffffffff
pri_seq                                 cuuaauuuggccagcagucuggucccucaaaucgcacaccaaguuaauguggaaacuucaaacaaauaucaaacuuguguugcugaugauauguggggaccuuugcac
pri_struct                              .............((((...(((((((((.(((((((((.(((((.(((((....).........))))..)))))))).))).)))....)).))))))).))))..	#MM
seq_8882912_x1                          ....................................................................Ncaaacuuguguugcugaug....................	1
seq_6217127_x11                         .....................................................................caaacuuguguugcugaug....................	0
seq_6701297_x7                          ......................................................................aaacuuguguugcugaug....................	0
seq_11301650_x1                         ........................................................................acuuguguugcugaGgauaug...............	1
seq_9041866_x1                          ...........................................................................uguguugcugaGgauaugugg............	1


>ML0298_8024
score total		         -13.1
score for star read(s)	          -1.3
score for read counts	             0
score for mfe		            -9
score for randfold	          -2.2
score for cons. seed	          -0.6
total read count	           273
mature read count	           249
loop read count		             0
star read count		            24
exp                                     ffffffffffffffffffffffffffffffffffffffffffffffSSSSSSSSSSSSSSSSSSSSSSllMMMMMMMMMMMMMMMMMMMMMffffffffffffffffffff
obs                                     fffffffffffffffffffffffffffffffffffffffffffffffffSSSSSSSSSSSSSSSSSSSSSMMMMMMMMMMMMMMMMMMMMMffffffffffffffffffff
pri_seq                                 gaauucaaccaaguuagcuaacuagcuauuuaauguaaaagcuucacuuguuuaaagguucugauacagccaucacgacugggaagauugggaguaacauccaaacuagaa
pri_struct                              ...(((.....((((((....)))))).....((((....(((((...(.(((...((((.((((......)))).))))..))).)...))))).))))........)))	#MM
seq_11427826_x1                         ..auucaaccaaguuagcuaacu........................................................................................	0
seq_9572415_x1                          ....ucaaccaaguuagcuaacu........................................................................................	0
seq_7403261_x4                          .....caaccaaguuagcuaacuagc.....................................................................................	0
seq_7555793_x4                          .....cUaccaaguuagcuaacuagc.....................................................................................	1
seq_9429435_x1                          ......Uaccaaguuagcuaacuagcua...................................................................................	1
seq_12125016_x1                         .......accaaguuagcGaacuagcu....................................................................................	1
seq_10931869_x1                         ....................................aaaagcuuUacuuguuuaa........................................................	1
seq_11248870_x1                         ....................................aaaagcuucacuuguuuaaU.......................................................	1
seq_10716842_x1                         ............................................cacuuguuuaaagguucugauU.............................................	1
seq_10965852_x1                         ...............................................uuguuuaaagguucugau..............................................	0
seq_9573461_x1                          ...............................................uuguuuaaUgguucugauaca...........................................	1
seq_7059151_x5                          ...............................................uuguuuaaagguucugauaca...........................................	0
seq_10459491_x1                         ...............................................uuguuuaGagguucugauaca...........................................	1
seq_11129315_x1                         ................................................uguuuaaUgguucugauacag..........................................	1
seq_7930171_x3                          ................................................uguuuaaagguucugauacag..........................................	0
seq_6308251_x10                         .................................................guuuaaagguucugauacagc.........................................	0
seq_11831413_x1                         .................................................guuuaaUgguucugauacagc.........................................	1
seq_10910352_x1                         ..........................................................uucugauacagccaucacgac................................	0
seq_9396363_x1                          ...........................................................ucugauacagccaucacgacu...............................	0
seq_11729917_x1                         .............................................................ugauacagccaucacgacugg.............................	0
seq_7615690_x3                          .............................................................ugauGcagccaucacgacugg.............................	1
seq_8272961_x2                          ..............................................................gauGcagccaucacgacuggg............................	1
seq_9819612_x1                          .................................................................Gcagccaucacgacugggaag.........................	1
seq_8002777_x3                          ....................................................................gccaucacgacugggaagauu......................	0
seq_9515142_x1                          ......................................................................caucacgacugggaagauu......................	0
seq_7663459_x3                          ......................................................................caucacgacugggaagauug.....................	0
seq_3315075_x206                        ......................................................................caucacgacugggaagauugg....................	0
seq_10083721_x1                         ......................................................................caucacgacugggaagauAgg....................	1
seq_9325731_x1                          ......................................................................Naucacgacugggaagauugg....................	1
seq_11576866_x1                         ......................................................................caAcacgacugggaagauugg....................	1
seq_7927900_x3                          ......................................................................caucacgacugggaagauGgg....................	1
seq_9877290_x1                          ......................................................................caucacgaUugggaagauugg....................	1
seq_11358693_x1                         ......................................................................caucacgacugggaagUuugg....................	1
seq_11465280_x1                         .......................................................................aucacgacugggaagauugg....................	0
seq_8290953_x2                          .......................................................................aAcacgacugggaagauuggg...................	1
seq_5539262_x19                         .......................................................................aucacgacugggaagauuggg...................	0
seq_10108819_x1                         ........................................................................ucacgacugggaagauuggg...................	0
seq_10314369_x1                         ........................................................................ucacgacugggaagauuAgga..................	1
seq_8463679_x2                          ........................................................................ucacgacugggaagauuggga..................	0
seq_9733245_x1                          ........................................................................ucacgaAugggaagauuggga..................	1
seq_12058417_x1                         ...........................................................................cgacugggaagauugggagua...............	0
seq_9305461_x1                          .............................................................................acugggaagauugggaguaac.............	0
seq_8501465_x2                          .............................................................................acuggAaagauugggaguaac.............	1
seq_11286385_x1                         ................................................................................gggaagauugggaguaacauc..........	0
seq_8680591_x2                          .................................................................................ggaagauugggaguaacaucc.........	0


>ML0303_8318
score total		           4.2
score for star read(s)	           3.9
score for read counts	          -0.8
score for mfe		           0.4
score for randfold	          -2.2
score for cons. seed	             3
miRNA with same seed	crm-miR-60*_MIMAT0011561_Caenorhabditis_remanei_miR-60*
total read count	            10
mature read count	             9
loop read count		             0
star read count		             1
exp                                     fffffffffffffffffffffffSSSSSSSSSSSSSSSSSSSSSSSSSSlllllllllllllllllllllMMMMMMMMMMMMMMMMMMMMMffffffffffffffffffff
obs                                     ffffffffffffffffffffffSSSSSSSSSSSSSSSSSSSSSlllllllllllllllllllllllllllMMMMMMMMMMMMMMMMMMMMMffffffffffffffffffff
pri_seq                                 gucaccuguaaagcgccugacauaaagcgccugacuuuugaagugccugacauaucaaaaagacuuguuaagcuagaaucuaggccugaaguggccuguugcgggaaaacc
pri_struct                              ....(((((((((.(((........((.(((((..(((((....((.(((((..((.....))..))))).)))))))..))))))).....))))).)))))))......	#MM
seq_11606375_x1                         ......................uaaagcgccugacuuuugaag....................................................................	0
seq_11326833_x1                         .......................................gaagugccugacauaucaaaaagacu..............................................	0
seq_11467932_x1                         ......................................................................agcuagaaucuaggccugaa.....................	0
seq_6862946_x6                          ......................................................................agcuagaaucuaggccugaag....................	0
seq_10584255_x1                         .......................................................................gcuagaaucuaggccugaagu...................	0
seq_9523518_x1                          .........................................................................uagaaucuaggccugaagugg.................	0


>ML0303_8339
score total		         -29.2
score for star read(s)	          -1.3
score for read counts	          -1.8
score for mfe		         -23.1
score for randfold	          -2.2
score for cons. seed	          -0.6
total read count	             8
mature read count	             8
loop read count		             0
star read count		             0
exp                                     ffffffffffffffffffffMMMMMMMMMMMMMMMMMMMMMllllllllllllllllllllllllllSSSSSSSSSSSSSSSSSSSSffffffffffffffffffffffff
pri_seq                                 uguacucaauuuauuuuaaauuuaucgucuggagaguugacgagaaaaaauaauaaagcuccauugcuaacgcuccauuacuaaauuuguucugcacguaaucuagauuua
pri_struct                              ................((((((((.....(((((.((((.(((....................))).)))).)))))....))))))))......................	#MM
seq_6715129_x7                          ....................uuuaucgucuggagaguugac......................................................................	0
seq_11959474_x1                         ......................uaucgucuggagaguugacg.....................................................................	0


>ML0305_8399
score total		           -15
score for star read(s)	          -1.3
score for read counts	             0
score for mfe		         -10.9
score for randfold	          -2.2
score for cons. seed	          -0.6
total read count	            45
mature read count	            45
loop read count		             0
star read count		             0
exp                                     ffffffffffffffffffffMMMMMMMMMMMMMMMMMMMMMllllllllllllllllllSSSSSSSSSSSSSSSSSSSSSSSSffffffffffffffffffffffffffff
pri_seq                                 gccuugcauucuuuuuuugauuugaggauggacugacugucugaauugaacucuucacacuuguuuucuaucucuacaagaucccuauugauuaugguugaaaaucuguuu
pri_struct                              (((......((.......(((((.((((((((..(((.((.((((........)))).))..))).)))))).))...)))))......))....))).............	#MM
seq_10596023_x1                         .......auucuuuuuuugCuuugagga...................................................................................	1
seq_9671465_x1                          ..............uuuugCuuugaggauggacug............................................................................	1
seq_10033069_x1                         ....................uuugaggauggacugacug........................................................................	0
seq_5619035_x18                         ....................uuugaggauggacugacuguc......................................................................	0
seq_11151678_x1                         .....................Nugaggauggacugacugucu.....................................................................	1
seq_5928106_x14                         .....................uugaggauggacugacugucu.....................................................................	0
seq_6163062_x11                         ......................ugaggauggacugacugucug....................................................................	0
seq_11360840_x1                         ................................................aacucuucacacuuguuuucu..........................................	0


>ML0305_8402
score total		         -20.3
score for star read(s)	          -1.3
score for read counts	          -5.4
score for mfe		         -10.7
score for randfold	          -2.2
score for cons. seed	          -0.6
total read count	             1
mature read count	             1
loop read count		             0
star read count		             0
exp                                     ffffffffffffffffffffffffffffffffffSSSSSSSSSSSSSSSSSSSSlllllllllllllMMMMMMMMMMMMMMMMMMMMMfffffffffffffffffffff
pri_seq                                 uugagaggaauaugagacagauuaggacauguuuacagguacuuugaagauugcgaaaaugauagauaaugccucagaggguuuguacuauguaacaucaccgaugcug
pri_struct                              .................(((....((..(((((((((((..((((((.((((((..........).)))).).))))))..))))))......)))))..))....)))	#MM
seq_10157320_x1                         ...................................................................aaugccucagaggguuuguaG.....................	1


>ML0313_8517
score total		         -11.3
score for star read(s)	          -1.3
score for read counts	          -0.8
score for mfe		          -6.3
score for randfold	          -2.2
score for cons. seed	          -0.6
total read count	            10
mature read count	            10
loop read count		             0
star read count		             0
exp                                     ffffffffffffffffffffMMMMMMMMMMMMMMMMMMMMMMMMlllllllllllllllllllSSSSSSSSSSSSSSSSSSSSSSSSfffffffffffffffffffffffffff
pri_seq                                 guuuaacuauugggugggguuuguaaaauuguugagcugacagcuaauacgguuuaaccgaucuaagcgaucaauaauuugauaagauauuuaagaaaaacuucugcgagauuc
pri_struct                              ((((.....(((((((...(((((.((((((((((.......(((....(((.....))).....)))..)))))))))).))))).)))))))...)))).............	#MM
seq_10255245_x1                         ...................uuuguaaaauuguugagcugacagc......................................................................	0
seq_10818378_x1                         ....................uuguCaaauuguugagcugacagc......................................................................	1
seq_7217121_x5                          ....................uuguaaaauuguugagcugacagc......................................................................	0
seq_7822489_x3                          .....................uguaaaauuguugagcugacagc......................................................................	0
seq_11666938_x1                         ............................uuguugagcugacagcuaauacgg..............................................................	0


>ML0321_8597
score total		          -1.2
score for star read(s)	          -1.3
score for read counts	             0
score for mfe		          -0.7
score for randfold	          -2.2
score for cons. seed	             3
miRNA with same seed	dme-miR-981-5p_MIMAT0020878_Drosophila_melanogaster_miR-981-5p
total read count	            21
mature read count	            21
loop read count		             0
star read count		             0
exp                                     fffffffffffffffffMMMMMMMMMMMMMMMMMMMMMlllllllllllllllllllllllllllSSSSSSSSSSSSSSSSSSSfffffffffffffffffffffffffff
pri_seq                                 uccguccgauucaugaaaggguuucuaauguggauagcugcuuaaaauugauaaugagaggcagcuucuccagcgugaaauuuucauauuguuucuuuugccagcgcagaa
pri_struct                              ......((((..((((((..(((((..(((((((.((((((((...((.....))...))))))))..)))).)))))))))))))))))).....(((((....))))).	#MM
seq_6426515_x9                          .................aggguuucuaauguggauagc.........................................................................	0
seq_10444070_x1                         ....................guuucuaauguggauagc.........................................................................	0
seq_9066618_x1                          ....................guuuUuaauguggauagcugc......................................................................	1
seq_6570549_x8                          ....................guuucuaauguggauagcugc......................................................................	0
seq_8603359_x2                          .....................uuucuaauguggauagcugcu.....................................................................	0


>ML0321_8599
score total		          -5.5
score for star read(s)	          -1.3
score for read counts	          -0.3
score for mfe		          -4.6
score for randfold	          -2.2
score for cons. seed	             3
miRNA with same seed	pab-miR3698_MIMAT0018130_Picea_abies_miR3698
total read count	            11
mature read count	            11
loop read count		             0
star read count		             0
exp                                     ffffffffffffffffffffMMMMMMMMMMMMMMMMMMMMMlllllllllllllSSSSSSSSSSSSSSSSSSSSSffffffffffffffffffffffffffffffffffff
pri_seq                                 uugaaacugacaguuuucucauugcaacagaucauguagacuuaauuuuuacugcuacagguaaaguuguuucgauuaaaaacugucccauuacacauuagucugauaauu
pri_struct                              ........(((((((((.((...(((((..(((.(((((.(............)))))))))...)))))...))...)))))))))..((((.((....)).))))....	#MM
seq_11672742_x1                         ................ucucauugcaacagaucauguagac......................................................................	0
seq_9889234_x1                          ..................ucauugcaacagaucauguag........................................................................	0
seq_8540499_x2                          ..................ucauugcaacagaucauguagac......................................................................	0
seq_6889694_x6                          ....................auugcaacagaucauguagac......................................................................	0
seq_8468083_x2                          .....................uugcaacagaucauguagacu.....................................................................	0


>ML0322_8638
score total		         -20.8
score for star read(s)	          -1.3
score for read counts	          -5.4
score for mfe		         -11.2
score for randfold	          -2.2
score for cons. seed	          -0.6
total read count	             1
mature read count	             1
loop read count		             0
star read count		             0
exp                                     fSSSSSSSSSSSSSSSSlllMMMMMMMMMMMMMMMMMMMffffffffffffffffffffffffffffffffffffffffffffffffffffffffffffffffffffff
pri_seq                                 gauagagguaucuauuucauuuacaugcaaucucuguucuacucuucuagcauuccucaauaaccucgaaauugcacauccauugagguuacacuucuuuuuuagacuu
pri_struct                              (((((((((((.((.......)).))))...))))))).......(((((..........(((((((((.............)))))))))..........)))))...	#MM
seq_11036494_x1                         ....................uuacaugcaaucucuguuc......................................................................	0


>ML0326_9024
score total		         -26.6
score for star read(s)	           3.9
score for read counts	          -0.8
score for mfe		         -30.4
score for randfold	          -2.2
score for cons. seed	             3
miRNA with same seed	sme-miR-87c*_MIMAT0012133_Schmidtea_mediterranea_miR-87c*
total read count	            10
mature read count	             9
loop read count		             0
star read count		             1
exp                                     ffffffffffffffffffffMMMMMMMMMMMMMMMMMMMMMllllllllllllllllllllSSSSSSSSSSSSSSSSSSSSffffffffffffffffffffffffffffff
obs                                     ffffffffffffffffffffMMMMMMMMMMMMMMMMMMMMMlllllllllllllllllllSSSSSSSSSSSSSSSSSSSffffffffffffffffffffffffffffffff
pri_seq                                 uuauuaauacuacuaucgauuucaauugcaagugaaucaggaccuuuaucauaaaauguuuggacuaacuucacaugaacucaguaaaagagaauuucaguaaaagauaau
pri_struct                              .........((..(((.((.((((..((.((((...((..(((.(((......))).)))..))...))))))..)))).)).)))..)).....................	#MM
seq_7110596_x5                          ....................uucaauugcaagugaaucagg......................................................................	0
seq_11881799_x1                         ....................uucaaCugcaagugaaucagg......................................................................	1
seq_7739548_x3                          .....................ucaauugcaagugaaucagga.....................................................................	0
seq_11941982_x1                         ............................................................uggacuaacuucacaugaa................................	0


>ML0329_9079
score total		          -1.9
score for star read(s)	          -1.3
score for read counts	             0
score for mfe		          -5.2
score for randfold	           1.6
score for cons. seed	             3
miRNA with same seed	mmu-miR-194-1*_MIMAT0016999_Mus_musculus_miR-194-1*
total read count	            40
mature read count	            16
loop read count		            24
star read count		             0
exp                                     fffffffffffffffffffMMMMMMMMMMMMMMMMMMMMMllllllllllllllllllllllllllllllllllllllllllllllllSSSSSSSSSSSSSSSSSSSSSSf
pri_seq                                 nnnnnnnnnnnnnnnnnnaucaguggacuuagaugacagucuguuucauccaaugacuugaacaugcuggaacuaauguacaacacccugucucuauuaguuuuuuggguc
pri_struct                              ...................((((..((((((((.(((((..((((.(((((((((.......)))..)))).....))...))))..)))))))))..))))..))))...	#MM
seq_11355511_x1                         ..................aucaguggacuuagaugacag........................................................................	0
seq_9838448_x1                          ...................ucaguggacuuagaugac..........................................................................	0
seq_6972050_x6                          ...................ucaguggacuuagaugacagu.......................................................................	0
seq_10079643_x1                         ....................Uaguggacuuagaugacaguc......................................................................	1
seq_6875786_x6                          ....................caguggacuuagaugacaguc......................................................................	0
seq_9377435_x1                          .....................aguggacuuagaugacagucu.....................................................................	0
seq_8837491_x2                          ..........................................guuucauccaaugacuugaac................................................	0
seq_7312649_x4                          ..............................................cauccaaugacuugaacaugc............................................	0
seq_7704625_x3                          ..................................................caaugacuugaacaugcugga........................................	0
seq_7250051_x5                          ....................................................augacuugaacaugcuggaac......................................	0
seq_11201779_x1                         ..........................................................ugaacaugcuggaacuaaugu................................	0
seq_11163937_x1                         ..........................................................ugaacaugcuggaacuaauguaca.............................	0
seq_8185257_x2                          ...............................................................augcuggaacuaauguacaac...........................	0
seq_7422233_x4                          ..................................................................cuggaacuaauguacaacacc........................	0
seq_10184142_x1                         ...................................................................uggaacuaauguacaacaccc.......................	0
seq_9448157_x1                          .......................................................................acuaauguacaacacccuguc...................	0


>ML0334_9153
score total		          -9.6
score for star read(s)	          -1.3
score for read counts	          -5.4
score for mfe		             0
score for randfold	          -2.2
score for cons. seed	          -0.6
total read count	             1
mature read count	             1
loop read count		             0
star read count		             0
exp                                     ffffffffffffMMMMMMMMMMMMMMMMMMMMMMMMMllllllllllllllllllllllllllllllllllllllllSSSSSSSSSSSSSSSSSSSSSSSSffffffff
pri_seq                                 caguacuguuuguuaugcauguguugaacuugaaguuuucuugucucugcaaacaccuuuguagagauuuuacccaucuuggaggauacagacgccuaguaaacugcgu
pri_struct                              ..(((..((((((((.((.(.(((....(((.(((.......(((((((((((....))))))))))).........))).)))...))).).)).)))))))))))..	#MM
seq_11131158_x1                         ............uuaugcauguguugaacuugaaguu........................................................................	0


>ML0336_9203
score total		         -12.9
score for star read(s)	          -1.3
score for read counts	          -4.9
score for mfe		          -3.8
score for randfold	          -2.2
score for cons. seed	          -0.6
total read count	             2
mature read count	             2
loop read count		             0
star read count		             0
exp                                     fffffffffffffffffffffffSSSSSSSSSSSSSSSSSllllllllllllllllllllllllllllllMMMMMMMMMMMMMMMMMMMffffffffffffffffffff
pri_seq                                 agagauuacaucacauucaagucacgaagcucuaauugaagaugcccuugcaccuguugaugcaugagcaagaugaaaugcuuccgugagaugucgcaguccaaaaaau
pri_struct                              .(.(((((((((.........(((((((((....(((.....(((.(.((((.(....).)))).).))).))).....)))).))))))))))...))))).......	#MM
seq_10684492_x1                         ......................................................................agaugaaaAgcuuccgug.....................	1
seq_9359640_x1                          ......................................................................agaugaaaCgcuuccguga....................	1


>ML0346_9413
score total		          36.7
score for star read(s)	           3.9
score for read counts	          27.7
score for mfe		           0.5
score for randfold	           1.6
score for cons. seed	             3
miRNA with same seed	lgi-miR-750_MIMAT0009600_Lottia_gigantea_miR-750
total read count	            66
mature read count	            63
loop read count		             2
star read count		             1
exp                                     fffffffffffffSSSSSSSSSSSSSSSSSSSllllllllllllllllllllllllllllllllllllllMMMMMMMMMMMMMMMMMMMMMffffffffffffffffffff
obs                                     ffffffffffffSSSSSSSSSSSSSSSSSSSSSlllllllllllllllllllllllllllllllllllllMMMMMMMMMMMMMMMMMMMMMffffffffffffffffffff
pri_seq                                 aguuucucgcauccgucucuuuucuauauaaccuguacuggauuugguuuucagaguccaagcucaggguuagaucuagaaaguugacggauuuucuaauuccgaaugguu
pri_struct                              ..........(((((((..(((((((..(((((((..((((((((........)))))).))..)).)))))....)))))))..)))))))...................	#MM
seq_10174838_x1                         ............ccgucucuuuucuauauaacc..............................................................................	0
seq_11359111_x1                         ....................uuucuauauaaccuguacuggau....................................................................	0
seq_10321914_x1                         ......................................uggauuugguuuucGgaguccaagcucaggg..........................................	1
seq_11270193_x1                         ......................................uggauuugguuuucGgaguccaagcucagggu.........................................	1
seq_10638904_x1                         .......................................................guccaagcucaggguuagauc...................................	0
seq_11350028_x1                         ........................................................uccaagcucaggguuagaucu..................................	0
seq_12075957_x1                         ........................................................uccaagcucaggguuaAaucuagaa..............................	1
seq_11779653_x1                         ..........................................................caagcucaggguuagaucuag................................	0
seq_10775683_x1                         ................................................................caggguuaAaucuagaaaguug.........................	1
seq_11180525_x1                         .................................................................aggguuagaucuagaaaguug.........................	0
seq_9107134_x1                          .....................................................................uuagaucuagaaaguugacgg.....................	0
seq_8412953_x2                          .....................................................................uuagaucuagaaaguugacggau...................	0
seq_11268932_x1                         ......................................................................uagaucuagaaaguugacg......................	0
seq_4610244_x45                         ......................................................................uagaucuagaaaguugacgga....................	0
seq_6472190_x9                          .......................................................................agaucuagaaaguugacggau...................	0
seq_9976679_x1                          ........................................................................gaucuagaaaguugacggauu..................	0
seq_12010935_x1                         ..........................................................................ucuGgaaaguugacggauuuu................	1
seq_8403791_x2                          ..........................................................................ucuagaaaguugacggauuuu................	0
seq_10411230_x1                         ...........................................................................cuagaaaguugacggauuuuc...............	0


>ML0355_10038
score total		          -4.1
score for star read(s)	          -1.3
score for read counts	             0
score for mfe		             0
score for randfold	          -2.2
score for cons. seed	          -0.6
total read count	            57
mature read count	            49
loop read count		             0
star read count		             8
exp                                     fffffffffffffffffffffffffSSSSSSSSSSSSSSSSSSSSSSlllllllllllllllllllllllMMMMMMMMMMMMMMMMMMMMMffffffffffffffffffff
obs                                     ffffffffffffffffffffffffSSSSSSSSSSSSSSSSSSSSSlllllllllllllllllllllllllMMMMMMMMMMMMMMMMMMMMMffffffffffffffffffff
pri_seq                                 uuagcgcacuccucuugaacugagucugagcccaucuugaaacuguugcuuggauaagacaaacccguaauucuucaggggcaauguagacagccaugcggaggcugcuuu
pri_struct                              ..(((((.((((.(.((..((..(((((.((((....((((...(((((..((..........)).)))))..)))).))))....))))))).)).).)))))).)))..	#MM
seq_9077734_x1                          .......................gucugagcccaucuugaaacu...................................................................	0
seq_7282661_x4                          ........................ucugagcccaucuugaaacug..................................................................	0
seq_10063038_x1                         .............................gcccaucuugaaacuguugcu.............................................................	0
seq_10577837_x1                         ..............................cccaucuugaaacuguugcuu............................................................	0
seq_9838474_x1                          ...............................ccaucuugaaacuguugcuug...........................................................	0
seq_8836683_x2                          ................................caucuugaaacuguugcuugg..........................................................	0
seq_9043081_x1                          ........................................aacuguugcuuggauaagaca..................................................	0
seq_7324013_x4                          .....................................................................auucuucaggggcaauguaga.....................	0
seq_10418612_x1                         .....................................................................auucuucaggggcaauguagac....................	0
seq_10300031_x1                         ......................................................................uucuucaggggcaUuguagac....................	1
seq_5400246_x22                         ......................................................................uucuucaggggcaauguagac....................	0
seq_8828405_x2                          .......................................................................ucuucaggggcaauguagaca...................	0
seq_8412743_x2                          ........................................................................cuucaggggcaauguagacag..................	0
seq_8858189_x1                          .........................................................................uucaggggcaauguagacag..................	0
seq_6970790_x6                          .........................................................................uucaggggcaauguagacagc.................	0
seq_8981065_x1                          .........................................................................uucaggggcaauguagacagcU................	1
seq_6462182_x9                          ..........................................................................ucaggggcaauguagacagcc................	0


>ML0371_10357
score total		          -1.3
score for star read(s)	          -1.3
score for read counts	             0
score for mfe		            -1
score for randfold	           1.6
score for cons. seed	          -0.6
total read count	            24
mature read count	            21
loop read count		             3
star read count		             0
exp                                     ffffffffffffffffffffSSSSSSSSSSSSSSSSSSSSSlllllllllllllllllllllllllllllMMMMMMMMMMMMMMMMMMMMMffffffffffffffffffff
pri_seq                                 uuuaaaagauauuuguaacguuucaaauuccuuugagacugcacuuguaggugauuuuaacuugccagauguuucaugggaaucuggaagcuuaaaaaauuguaauguuac
pri_struct                              ..............(((((((((((.((((((.((((((....((.((((((.......)))))).))..)))))).)))))).))))................)))))))	#MM
seq_9884216_x1                          ...........................................cuuguUggugauuuuaacuug...............................................	1
seq_10350806_x1                         ............................................uuguUggugauuuuaacuugc..............................................	1
seq_10696947_x1                         ............................................uuguaggugauuuuaacuugc..............................................	0
seq_10534771_x1                         ..............................................................ugccagauguuucauggg...............................	0
seq_10253128_x1                         ..................................................................agauguuucaugggaaucugg........................	0
seq_11680082_x1                         ....................................................................Nuguuucaugggaaucuggaagc....................	1
seq_9333593_x1                          ....................................................................auguuucaugggaaAcuggaagc....................	1
seq_6858746_x6                          ....................................................................auguuucaugggaaucuggaagc....................	0
seq_6313431_x10                         ......................................................................guuucaugggaaucuggaagc....................	0
seq_11762883_x1                         .......................................................................uuucaugggaaucuggaagc....................	0
seq_9445764_x1                          ........................................................................uucaugggaaAcuggaagc....................	1
seq_8971571_x1                          ........................................................................uucaugggaaAcuggaagcuu..................	1


>ML0407_10813
score total		             5
score for star read(s)	          -1.3
score for read counts	             0
score for mfe		           1.7
score for randfold	           1.6
score for cons. seed	             3
miRNA with same seed	iltv-miR-I6*_MIMAT0012730_Infectious_laryngotracheitis_miR-I6*
total read count	           161
mature read count	           160
loop read count		             1
star read count		             0
exp                                     fffffffffffffffffffffffSSSSSSSSSSSSSSSSSSSSSSlllllllllllllllllllllllllMMMMMMMMMMMMMMMMMMMMfffffffffffffffffff
pri_seq                                 ccucaggcuagugagucaacgguaacucuccuaugcaggagaauguggguucgaaucccgccuagccuacuucuccugaaggaccacucuuuugaauugaguggccuca
pri_struct                              ....((((((.(.((((((.((......((((...((((((((.(((((((.(........).))))))))))))))).)))).....)).))).))).).))))))..	#MM
seq_8196645_x2                          .cucaggcuagugagucaacgg.......................................................................................	0
seq_10798754_x1                         ..ucaggcuagugagucaacggu......................................................................................	0
seq_8781469_x2                          ..ucaggcuagugagucaacgguaac...................................................................................	0
seq_9722705_x1                          .......cuagugagucaacgguaacuc.................................................................................	0
seq_11747857_x1                         ...........ugagucaacgguaacucuccuaugc.........................................................................	0
seq_11967977_x1                         ...............ucaacgguaacucuccuaugcagA......................................................................	1
seq_11720444_x1                         ...............ucaacgguaacucuccuaugcagC......................................................................	1
seq_9304703_x1                          ...............ucaacgguaacucuccuaugcagga.....................................................................	0
seq_8452669_x2                          ...............ucaacgguaacucuccuaugcagAag....................................................................	1
seq_11953164_x1                         .................aacgguaacucuccuaugcag.......................................................................	0
seq_10497856_x1                         ......................................gagaauguggguucgaauccc..................................................	0
seq_11114548_x1                         ......................................................aucccgccuagccuacuucuc..................................	0
seq_10889782_x1                         ..............................................................Nagccuacuucuccugaagga..........................	1
seq_8892974_x1                          ..............................................................uagccuacuucuccugaaggaccacu.....................	0
seq_11162592_x1                         ................................................................gccuacuucuccugaaggaccacucu...................	0
seq_7355733_x4                          .....................................................................cuucuccugaaggaccacucu...................	0
seq_10471942_x1                         .....................................................................cuucuccugaaggaccacucuA..................	1
seq_10612684_x1                         ......................................................................uucuccugaaggaccacu.....................	0
seq_11769825_x1                         ......................................................................uucuccugaaggaUcacuc....................	1
seq_5506961_x20                         ......................................................................uucuccugaaggaccacuc....................	0
seq_7720441_x3                          ......................................................................uucuccugaaggaccacucA...................	1
seq_4564439_x47                         ......................................................................uucuccugaaggaccacucu...................	0
seq_10453050_x1                         ......................................................................Aucuccugaaggaccacucu...................	1
seq_11969804_x1                         ......................................................................Gucuccugaaggaccacucu...................	1
seq_7376201_x4                          ......................................................................uucuccugaaggaccacucC...................	1
seq_9691024_x1                          ......................................................................uucuccugaaggaccacucCu..................	1
seq_11810945_x1                         ......................................................................uucuccugaaggaccacucuG..................	1
seq_4603179_x45                         ......................................................................uucuccugaaggaccacucuu..................	0
seq_9948992_x1                          ......................................................................uucuccugaaggaccacucAu..................	1
seq_7135266_x5                          ......................................................................uucuccugaaggaccacucuA..................	1
seq_10915394_x1                         ......................................................................uucuccugaaggCccacucuu..................	1
seq_5533087_x19                         ......................................................................uucuccugaaggaccacucuuu.................	0
seq_10771323_x1                         ......................................................................Nucuccugaaggaccacucuuu.................	1
seq_8096661_x2                          ......................................................................uucuccugaaggaccacucuuuu................	0
seq_9816247_x1                          ......................................................................uucuccugaaggaccacucuuuuU...............	1


>ML0428_11257
score total		          -7.5
score for star read(s)	          -1.3
score for read counts	             0
score for mfe		            -7
score for randfold	          -2.2
score for cons. seed	             3
miRNA with same seed	hsa-miR-2964a-3p_MIMAT0019748_Homo_sapiens_miR-2964a-3p
total read count	           121
mature read count	           121
loop read count		             0
star read count		             0
exp                                     ffffffffffffffffffffMMMMMMMMMMMMMMMMMMMMMllllllllllllllllllSSSSSSSSSSSSSSSSSSSSffffffffffffffffffffffffffffffff
pri_seq                                 uuaccaauacuacuacaacuugaauugcaagugagucuggagcuuuacuauaaaaggaguggacuuaaguaacaucaaguguaucuuuaaaauauauaauggaaccaccac
pri_struct                              .............((((.(((((.((((...(((((((...(((((.........)))))))))))).))))..)))))))))................(((.....))).	#MM
seq_9353784_x1                          ..............Ncaacuugaauugcaagugag............................................................................	1
seq_10894492_x1                         .................acuugaauugcaagugagu...........................................................................	0
seq_6575853_x8                          ..................cuugaauugcaagugagucug........................................................................	0
seq_11666779_x1                         ..................cuugaauugcaagugagucugg.......................................................................	0
seq_8577027_x2                          ..................cuugaauugcaagugagucugU.......................................................................	1
seq_8339161_x2                          ...................uugaauugcaagugagucug........................................................................	0
seq_4805937_x37                         ...................uugaauugcaagugagucugg.......................................................................	0
seq_9351244_x1                          ...................uugaauugcaagugaguUuggagc....................................................................	1
seq_8690599_x2                          ....................ugaauugcaagugagucugg.......................................................................	0
seq_4494719_x51                         ....................ugaauugcaagugagucugga......................................................................	0
seq_6532877_x8                          .....................gaauugcaagugagucuggag.....................................................................	0
seq_9537072_x1                          ......................aauugcaagugagucuggag.....................................................................	0
seq_7149321_x5                          ......................aauugcaagugagucuggagc....................................................................	0
seq_10281312_x1                         .......................auugcaagugagucuggagcu...................................................................	0
seq_8744171_x2                          ........................uugcaagugagucuggagcuu..................................................................	0
seq_11138083_x1                         ...........................caagugagucuggagcuuuac...............................................................	0
seq_11414150_x1                         .............................agugagucuggagcuuuaUua.............................................................	1
seq_10922078_x1                         ................................gagucuggagcuuuacuauaaaaggaguggac...............................................	0
seq_7700563_x3                          ...................................ucuggagcuuuacuauaaaag.......................................................	0
seq_8335441_x2                          ....................................cuggagcuuuacuauaaaagg......................................................	0
seq_11323313_x1                         ........................................................................................aaaauauauaauggaaccacc..	0


>ML0452_11504
score total		          -3.8
score for star read(s)	          -1.3
score for read counts	             0
score for mfe		          -3.3
score for randfold	          -2.2
score for cons. seed	             3
miRNA with same seed	hsa-miR-561_MIMAT0003225_Homo_sapiens_miR-561
total read count	           374
mature read count	           374
loop read count		             0
star read count		             0
exp                                     ffffffffffffffffSSSSSSSSSSSSSSSSSSSSSSSSSSllllllllllllllllllllllllllllllMMMMMMMMMMMMMMMMMMMMMffffffffffffffffff
pri_seq                                 uguugugacuguguugauguacguaaaaacuauuaauuuaaguuuuuugauugucauaaguuuuaaaaaaaguaaaguuuuccaagugcuuucagcgggucucgaacucgu
pri_struct                              ..(((.((((.((((((.((((...((((((......(((..((((((((............))))))))..)))))))))....))))..)))))))))).)))......	#MM
seq_9291653_x1                          ..uugugacuguguugauguacguaaaaacuau..............................................................................	0
seq_11199013_x1                         ...ugugacuguguugauguacguaaaaC..................................................................................	1
seq_9424316_x1                          ......................................uaaguuuuuugauugucaua.....................................................	0
seq_11028618_x1                         ...................................................................aaaaguaaaguuuuccaagug.......................	0
seq_9938586_x1                          ...................................................................aaaaguaaaguuuCccaagugc......................	1
seq_9356227_x1                          ....................................................................aaaguaaaguuuuccaagugc......................	0
seq_8932094_x1                          .....................................................................aaguaaaguuuuccGagugcu.....................	1
seq_8502803_x2                          .....................................................................aaguaaaguuuuccaagugcu.....................	0
seq_9406276_x1                          .....................................................................Gaguaaaguuuuccaagugcuuu...................	1
seq_9560537_x1                          ......................................................................aguaaaguuuucUaagugcu.....................	1
seq_10248848_x1                         ......................................................................Gguaaaguuuuccaagugcuu....................	1
seq_11681792_x1                         ......................................................................aguaaaguuuuccaagugcuC....................	1
seq_8439005_x2                          ......................................................................aguaaaguuuCccaagugcuu....................	1
seq_6920234_x6                          ......................................................................aguaaaguuuuccaagugcuu....................	0
seq_11180199_x1                         .......................................................................guaaaguuuuccGagugc......................	1
seq_9532646_x1                          .......................................................................guaaaguuuuccaagugcu.....................	0
seq_11602082_x1                         .......................................................................guaaaguuuuccGagugcuu....................	1
seq_12145098_x1                         .......................................................................guaaaguuuuccaagugcuu....................	0
seq_8575757_x2                          .......................................................................guaaaguuuCccaagugcuuu...................	1
seq_10183011_x1                         .......................................................................guaaaguuuuccGagugcuuu...................	1
seq_5554842_x19                         .......................................................................guaaaguuuuccaagugcuuu...................	0
seq_11350036_x1                         ........................................................................uaaaguuuuccaagugcuu....................	0
seq_8264343_x2                          ........................................................................uaaaguuuuccaagugcuuu...................	0
seq_10537246_x1                         ........................................................................uaaaguuuuccaagugcCuuc..................	1
seq_11814436_x1                         ........................................................................Caaaguuuuccaagugcuuuc..................	1
seq_6083178_x12                         ........................................................................uaaaguuuuccGagugcuuuc..................	1
seq_12148926_x1                         ........................................................................uGaaguuuuccaagugcuuuc..................	1
seq_5604041_x18                         ........................................................................uaaaguuuCccaagugcuuuc..................	1
seq_8137747_x2                          ........................................................................uaaaguuuuccaagugcuuCc..................	1
seq_7393845_x4                          ........................................................................uaaaguuuuccaagugcuCuc..................	1
seq_3373106_x190                        ........................................................................uaaaguuuuccaagugcuuuc..................	0
seq_9470233_x1                          ........................................................................uaaCguuuuccaagugcuuuc..................	1
seq_7387857_x4                          ........................................................................uaaaguuuuccaagugcuuAc..................	1
seq_11277973_x1                         ........................................................................uaaaguuuuUcaagugcuuuc..................	1
seq_8496451_x2                          ........................................................................Naaaguuuuccaagugcuuuc..................	1
seq_9993487_x1                          ........................................................................Aaaaguuuuccaagugcuuuc..................	1
seq_11406771_x1                         ........................................................................uaaaguuuuccaagugcuuAca.................	1
seq_7324885_x4                          .........................................................................aaaguuuuccaagugcuuuc..................	0
seq_10456746_x1                         .........................................................................Naaguuuuccaagugcuuuca.................	1
seq_9564631_x1                          .........................................................................aaaguuuuccaagugcuCuca.................	1
seq_8942394_x1                          .........................................................................aaaguuuuccaagugcuuAca.................	1
seq_6326481_x10                         .........................................................................aaaguuuuccaagugcuuuca.................	0
seq_8914674_x1                          ..........................................................................aaguuuuccaagugcuuuc..................	0
seq_6361769_x9                          ..........................................................................aaguuuuccaagugcuuucag................	0
seq_11495445_x1                         ..........................................................................aaguuuCccaagugcuuucag................	1
seq_10183697_x1                         ...........................................................................aguuuuccaagugcuuuc..................	0
seq_11693944_x1                         ...........................................................................Nguuuuccaagugcuuucagc...............	1
seq_5347233_x23                         ...........................................................................aguuuuccaagugcuuucagc...............	0
seq_9391432_x1                          ...........................................................................aguuuuccGagugcuuucagc...............	1
seq_8279003_x2                          ...........................................................................aguuuCccaagugcuuucagc...............	1
seq_9241883_x1                          ............................................................................guuuuccaagugcuuucU.................	1
seq_10328140_x1                         ............................................................................guuuuccaagugcuuucagc...............	0
seq_8249827_x2                          ............................................................................guuuuccGagugcuuucagcg..............	1
seq_6407858_x9                          ............................................................................guuuuccaagugcuuucagcg..............	0
seq_8175535_x2                          ............................................................................guuuuccaagugcuuAcagcg..............	1
seq_12126033_x1                         .............................................................................Guuuccaagugcuuucag................	1
seq_11408760_x1                         .............................................................................uuuuccaagugcuuucagcg..............	0
seq_8378185_x2                          .............................................................................uuuuccaagugcuuAcagcgg.............	1
seq_5578697_x18                         .............................................................................uuuuccaagugcuuucagcgg.............	0
seq_11510145_x1                         .............................................................................uuuucUaagugcuuucagcgg.............	1
seq_10313538_x1                         ..............................................................................uuuccaagugcuuucagc...............	0
seq_10621735_x1                         ..............................................................................uuCccaagugcuuucagcggg............	1
seq_9147503_x1                          ..............................................................................uuuUcaagugcuuucagcggg............	1
seq_10381584_x1                         ......................................................................................ugcuuucagcgggucucga......	0
seq_8456343_x2                          ......................................................................................ugcuuucagcgggucucgaac....	0
seq_10609746_x1                         .......................................................................................gcuuucagcggguUucgaacu...	1
seq_10824624_x1                         .........................................................................................uuucagcgggucucgaacucg.	0


>ML0463_11607
score total		          -8.8
score for star read(s)	          -1.3
score for read counts	          -3.3
score for mfe		          -1.3
score for randfold	          -2.2
score for cons. seed	          -0.6
total read count	             5
mature read count	             5
loop read count		             0
star read count		             0
exp                                     fffffffffffffffffffffffffSSSSSSSSSSSSSSSSSSSllllllllllllllllllllllllMMMMMMMMMMMMMMMMMMMMMfffffffffffffffffffff
pri_seq                                 aucacgugugccugcuauugaaagcucauauuccauggccuuguccgacucuuaauugaucuuacguuucgugccgucggcguaugcgauaacaucaugcugauacacga
pri_struct                              ....((((((.(.((...(((...(.(((((.((((((((.(((..((.((......))))..)))....).))))).)).))))).)......))).)).).)))))).	#MM
seq_9141109_x1                          ...................................................................Gucgugccgucggcguaugcg......................	1
seq_10493328_x1                         ....................................................................Ncgugccgucggcguaugcga.....................	1
seq_8436265_x2                          ....................................................................ucgugccgucggcguaugcga.....................	0
seq_9956129_x1                          ......................................................................gugccgucggcguaugcgau....................	0


>ML0474_12077
score total		             0
score for star read(s)	          -1.3
score for read counts	          -1.8
score for mfe		          -1.4
score for randfold	           1.6
score for cons. seed	             3
miRNA with same seed	ppt-miR902j-5p_MIMAT0005083_Physcomitrella_patens_miR902j-5p
total read count	             8
mature read count	             8
loop read count		             0
star read count		             0
exp                                     fSSSSSSSSSSSSSSSSSSSllllllllllllllllllllllllllllllllllllllllllllllllMMMMMMMMMMMMMMMMMMMMMffffffffffffffffffff
pri_seq                                 ucagucauuuuuaaacauaaugaaauauucauaaaugcauauauacauacauuuaugaauauaacauuauauguugaaaacugacaggcuaaauuauggaacaauuuau
pri_struct                              ...(((((((((((..((((((..(((((((((((((.((......)).)))))))))))))..))))))...))))))).))))........................	#MM
seq_6773187_x7                          ....................................................................Uuauguugaaaacugacaggc....................	1
seq_11969948_x1                         .....................................................................uauguugaaaacugacaggcG...................	1


>ML0479_12174
score total		         -36.4
score for star read(s)	          -1.3
score for read counts	          -5.4
score for mfe		         -30.4
score for randfold	          -2.2
score for cons. seed	             3
miRNA with same seed	mmu-miR-1941-3p_MIMAT0009406_Mus_musculus_miR-1941-3p
total read count	             1
mature read count	             1
loop read count		             0
star read count		             0
exp                                     ffffffffffffffffMMMMMMMMMMMMMMMMMMllllllllllllllllllllllSSSSSSSSSSSSSffffffffffffffffffffffffffffffffffffffff
pri_seq                                 acgaaaaauaacuuacaaucuuagagcauacugaacuggcagguaaaauaccguucacuuccagauugagcgucagaacaaaaagauaaauuuuaaaaaaagagccaaa
pri_struct                              ...............((((((..(((.....(((((.....((((...))))))))))))..)))))).........................................	#MM
seq_11511966_x1                         ................aUucuuagagcauacuga...........................................................................	1


>ML0486_12260
score total		            -8
score for star read(s)	          -1.3
score for read counts	             0
score for mfe		          -7.5
score for randfold	          -2.2
score for cons. seed	             3
miRNA with same seed	mcmv-miR-m01-3*_MIMAT0005537_Mouse_cytomegalovirus_miR-m01-3*
total read count	            18
mature read count	            18
loop read count		             0
star read count		             0
exp                                     ffffffffffffffffffffMMMMMMMMMMMMMMMMMMMMMMMMMllllllSSSSSSSSSSSSSSSSSSSSffffffffffffffffffffffffffffffffffffffffffff
pri_seq                                 agguauuaugauacugccguugaggaacaaacagcaagugcuagcaaaaucugcccuguuuguuacuuacacccaugacccaauuacugcacuggauuauacaaucauuacauuc
pri_struct                              ..(((..(((((......((.(((.(((((((((...(.((.((......)))))))))))))).)))))....((((.(((..........))).))))...))))))))....	#MM
seq_10890723_x1                         ...................uugaggaacaaacagcaagu............................................................................	0
seq_11971260_x1                         ...................uugaggaacaaacagcaagugcuagc......................................................................	0
seq_11588449_x1                         ....................ugaggaacaaacagcaagu............................................................................	0
seq_10861008_x1                         ....................ugaggaacaaacagcaagugcuag.......................................................................	0
seq_6002410_x13                         ....................ugaggaacaaacagcaagugcuagc......................................................................	0
seq_11765167_x1                         ....................ugaggaacaaacagcaagugcuagcaaaa..................................................................	0


>ML0514_13040
score total		         -16.5
score for star read(s)	          -1.3
score for read counts	             0
score for mfe		           -16
score for randfold	          -2.2
score for cons. seed	             3
miRNA with same seed	hsa-miR-4732-3p_MIMAT0019856_Homo_sapiens_miR-4732-3p
total read count	            14
mature read count	            14
loop read count		             0
star read count		             0
exp                                     ffffffffffffffffffffMMMMMMMMMMMMMMMMMMMMMllllllllSSSSSSSSSSSSSSSSSSSSSfffffffffffffffffffffffffffffffffffffffff
pri_seq                                 uaauuaauuucauuuaugcaacccugaccgacuguaagaccuaaucagaccuuacacccguccgagguaacuauagauauuaaauacuauucauaaaauaaaaauaauuac
pri_struct                              ((((((.(((..((((((..(((.((..((..((((((..((....))..))))))..))..)).)))....((((..........)))).))))))...))).)))))).	#MM
seq_6194995_x11                         ....................acccugaccgacuguaagacc......................................................................	0
seq_7654117_x3                          ....................acccAgaccgacuguaagacc......................................................................	1
seq_12012728_x1                         ............................cgacuguaagaccuaaucagG..............................................................	1


>ML0529_13271
score total		          -2.5
score for star read(s)	          -1.3
score for read counts	             0
score for mfe		            -2
score for randfold	          -2.2
score for cons. seed	             3
miRNA with same seed	osa-miR2871a_MIMAT0013820_Oryza_sativa_miR2871a
total read count	            17
mature read count	            13
loop read count		             0
star read count		             4
exp                                     fffffffffffffffffffffffffSSSSSSSSSSSSSSSSSSSSSSSSSSlllllllllllllllllllMMMMMMMMMMMMMMMMMMMMMMMMMffffffffffffffffffff
obs                                     ffffffffffffffffffffffffSSSSSSSSSSSSSSSSSSSSSSSSSlllllllllllllllllllllMMMMMMMMMMMMMMMMMMMMMMMMMffffffffffffffffffff
pri_seq                                 uagcucauuggaaaggcaagaaaauuaauuuccugaagauauaaacauaaggcuucaaccuggcuaagccuauuuuagaucauuaggcaauuaagcaugauuuugauugccaaaa
pri_struct                              ..............(((((..(((((((((.(((((.(((.((((.(((.(((((..........)))))))))))).))).))))).)))))).......)))..)))))....	#MM
seq_11933126_x1                         ........................uuaauuuccugaagauauGaacaua..................................................................	1
seq_9253184_x1                          .........................uaauuuccugaagauauG........................................................................	1
seq_9814955_x1                          ..............................uccugaagauauGaacauaaggcu.............................................................	1
seq_9268289_x1                          ..................................gaagauauGaacauaaggcuu............................................................	1
seq_10742024_x1                         ......................................................................uGuuuuagaucauuaggcaauuaag....................	1
seq_6448808_x9                          ......................................................................uauuuuagaucauuaggcaauuaag....................	0
seq_11961782_x1                         ......................................................................Nauuuuagaucauuaggcaauuaag....................	1
seq_10127457_x1                         .......................................................................auuuuagaucauuaggcaauG.......................	1
seq_9444792_x1                          ..........................................................................uuagaucauuaggcaauuaagcau.................	0


>ML0537_13398
score total		           4.3
score for star read(s)	          -1.3
score for read counts	             0
score for mfe		             1
score for randfold	           1.6
score for cons. seed	             3
miRNA with same seed	hsa-miR-920_MIMAT0004970_Homo_sapiens_miR-920
total read count	           327
mature read count	           327
loop read count		             0
star read count		             0
exp                                     ffffffffffffffffffffffffffffffffffffffffffSSSSSSSSSSSSSSSSSSSlllllllllMMMMMMMMMMMMMMMMMMMMMffffffffffffffffffff
pri_seq                                 aauuaagaagguuugacuuuagcaucaaggcauucaguuuuauuaacaguugguuucccauuucaccagcggggagcuagcucaaaugguagagcgcucgcuuagcaugcg
pri_struct                              ......((((......)))).(((((.((((.....(((((((((..((((((((((((...........))))))))))))....)))))))))....)))).).)))).	#MM
seq_10745877_x1                         ....................................................................gcggggagcuagcucaaaugguagag.................	0
seq_11756856_x1                         ......................................................................ggAgagcuagcucaaaugg......................	1
seq_3959570_x90                         ......................................................................ggggagcuagcucaaaugg......................	0
seq_8100267_x2                          ......................................................................ggggUgcuagcucaaaugg......................	1
seq_4306865_x62                         ......................................................................ggggagcuagcucaaauggu.....................	0
seq_11646529_x1                         ......................................................................gUggagcuagcucaaauggu.....................	1
seq_7314729_x4                          ......................................................................ggggagcuagcucaaaugguU....................	1
seq_3910527_x95                         ......................................................................ggggagcuagcucaaauggua....................	0
seq_11232367_x1                         ......................................................................Ngggagcuagcucaaauggua....................	1
seq_7987096_x3                          ......................................................................ggggagcuaAcucaaauggua....................	1
seq_7368973_x4                          ......................................................................ggggagcuagcucaaaugguaU...................	1
seq_7832893_x3                          ......................................................................ggggagcuagcucaaaugguag...................	0
seq_11533501_x1                         ......................................................................ggggagcuagcucaaaugguGga..................	1
seq_5740256_x16                         ......................................................................ggggagcuagcucaaaugguaga..................	0
seq_7740502_x3                          ......................................................................ggggagcuagcucaaaugguagag.................	0
seq_10835547_x1                         ......................................................................ggggaUcuagcucaaaugguagagc................	1
seq_9832455_x1                          ......................................................................ggggagcuaCcucaaaugguagagc................	1
seq_5204929_x26                         ......................................................................ggggagcuagcucaaaugguagagc................	0
seq_12037095_x1                         ......................................................................ggggagcuagcucaaaugguagagcU...............	1
seq_8216547_x2                          ......................................................................ggggagcuagcucaaaugguagagcC...............	1
seq_8073311_x2                          ......................................................................ggggagcuagcucaaaugguagagcUc..............	1
seq_11502477_x1                         ......................................................................ggggagcuagcucaaaugguagagcgc..............	0
seq_11712789_x1                         ......................................................................ggggagcuagcucaaaugguagagcAc..............	1
seq_11156551_x1                         ......................................................................ggggagcuagcucaaaugguagagAgcu.............	1
seq_11021478_x1                         ......................................................................ggggagcuagcucaaaugguagagcAcu.............	1
seq_11789086_x1                         ......................................................................ggggagcuagcucaaaugguagagcAcuc............	1
seq_8792437_x2                          ......................................................................ggggagcuagcucaaaugguagagcUcucg...........	1
seq_12003157_x1                         ......................................................................ggggagcuagcucaaaugguagagcgcucgc..........	0
seq_11438106_x1                         ......................................................................ggggagcuagcucaaaugguagagcgcucgcu.........	0
seq_8378741_x2                          ......................................................................ggggagcuagcucaaaugguagagcgcucgcuuGgc.....	1
seq_11195772_x1                         .........................................................................gagcuagcucaaaugguag...................	0
seq_7821640_x3                          .........................................................................gagcuagcucaaaugguaga..................	0
seq_9615940_x1                          ...........................................................................gcuagcucaaaugguagagcU...............	1
seq_11919873_x1                         ...........................................................................gcuagcucaaaugguagagcUcu.............	1
seq_8338837_x2                          ............................................................................cuagcucaaaugguagagc................	0
seq_10681641_x1                         ............................................................................cuagcucaaaugguagagcUcu.............	1
seq_8210851_x2                          .............................................................................uagcucaaaugguagagc................	0
seq_11645371_x1                         .............................................................................uagcucaaaugguagagcgcucgcuu........	0
seq_8761383_x2                          .............................................................................uagcucaaaugguagagcgcucgcuuU.......	1
seq_11149401_x1                         ..............................................................................agcucaaaugguagagcgcucgcuuGgc.....	1
seq_11371645_x1                         ...............................................................................gcucaaaugguagagcgcucgcu.........	0
seq_9419656_x1                          ...............................................................................gcucaaaugguagagcgcucgcuuagcaugcg	0
seq_10962355_x1                         .................................................................................ucaaaugguagagcUcucg...........	1
seq_8904237_x1                          .................................................................................ucaaaugguagagcCcucgcu.........	1
seq_11115426_x1                         .................................................................................ucaaaugguagagcgcucgcuuGgc.....	1
seq_11917695_x1                         ..................................................................................caaaugguagagcUcucgc..........	1
seq_11187262_x1                         ..................................................................................caaaugguagagcgcucgcuuGgc.....	1
seq_9810250_x1                          ...................................................................................aaaugguagagcgcucgcuuGgc.....	1
seq_12082271_x1                         ........................................................................................guagagcgcucgcuuagca....	0


>ML0537_13400
score total		          -6.1
score for star read(s)	          -1.3
score for read counts	             0
score for mfe		            -2
score for randfold	          -2.2
score for cons. seed	          -0.6
total read count	            32
mature read count	            32
loop read count		             0
star read count		             0
exp                                     fffffffffffffffffffffffffffffffffffffffffffffSSSSSSSSSSSSSSSSSSSllllllMMMMMMMMMMMMMMMMMMMMMffffffffffffffffffff
pri_seq                                 cguugaaaggagcugcuuuuaauugaucaguguugggacgcuuuagggucgaaaaauaacuucaagaaaaaaguauuuguggagaacccgggcaucgaucccgguaccucu
pri_struct                              .((((((((......))))))))......(((..((((((.....(((((...(((((.(((........)))))))).....).))))......)).))))..)))....	#MM
seq_6328451_x10                         ......................................................................aaguauuuguggagaacccgg....................	0
seq_6908102_x6                          .......................................................................aguauuuguggagaacccggg...................	0
seq_10179721_x1                         ........................................................................guauAuguggagaacccggg...................	1
seq_8462579_x2                          ........................................................................guauAuguggagaacccgggc..................	1
seq_7213166_x5                          ........................................................................guauuuguggagaacccgggc..................	0
seq_10699473_x1                         .........................................................................uauAuguggagaacccgggca.................	1
seq_9979527_x1                          ..........................................................................auuuguggagaacccgggcaC................	1
seq_9413140_x1                          ...........................................................................uuuguggagaacccgggcaC................	1
seq_9337304_x1                          ...........................................................................uuuguggagaacccgggcaAc...............	1
seq_8032537_x3                          ...........................................................................uAuguggagaacccgggcauc...............	1
seq_10060777_x1                         ...........................................................................uuuguggagaacccgggcaGc...............	1
seq_11641507_x1                         .................................................................................gagaacccgggcaucgauccc.........	0


>ML0562_13565
score total		          -3.9
score for star read(s)	          -1.3
score for read counts	             0
score for mfe		           0.1
score for randfold	          -2.2
score for cons. seed	          -0.6
total read count	            23
mature read count	            23
loop read count		             0
star read count		             0
exp                                     fffffffffffffffffffMMMMMMMMMMMMMMMMMMMMMlllllllllllllllllllllllllllllllllllllllSSSSSSSSSSSSSSSSSSSSSSffffffffff
pri_seq                                 ugacggggcuaccuucuagaagggaucgagucggcgacugcggaugacagcugaucucaaucagugcaguuuucuaccaguucgacuuuauacugauaucuaucggguugg
pri_struct                              ........(.((((..((((.((.((.((((((..(((((.(((.(((.((((((....))))))...))).)))..))))))))))).)).))....))))..)))).).	#MM
seq_6166241_x11                         ...................aagggaucgagucggcgacug.......................................................................	0
seq_10611936_x1                         ...................aagggaucgagucggcgacugU......................................................................	1
seq_6250251_x10                         ....................agggaucgagucggcgacugc......................................................................	0
seq_12136095_x1                         ......................ggaucgagucggcgacugcg.....................................................................	0


>ML0603_14157
score total		         -26.6
score for star read(s)	          -1.3
score for read counts	             0
score for mfe		         -22.5
score for randfold	          -2.2
score for cons. seed	          -0.6
total read count	            20
mature read count	            16
loop read count		             2
star read count		             2
exp                                     ffffSSSSSSSSSSSSSSSSSSSSSSSlllllllllllllllllllllllllllllllllllllllllllMMMMMMMMMMMMMMMMMMMMMMMMMffffffffffffffffffff
obs                                     fffSSSSSSSSSSSSSSSSSSSSSSSSSllllllllllllllllllllllllllllllllllllllllllMMMMMMMMMMMMMMMMMMMMMMMMMffffffffffffffffffff
pri_seq                                 uuuuaauuuugauucagcgugacccgacuuuugaccauuaaaaacguuuauuuuuaauuuucacgauucuuugucgucuagaauaccgaaauagcuacuuaacaauauuuuugcc
pri_struct                              .....((((((((((.(..((((..((.((.(((..((((((((......))))))))..))).)).))...))))..).))))..)))))).......................	#MM
seq_10801776_x1                         ...uaauuuugauucagcgugacccgac.......................................................................................	0
seq_8874128_x1                          ......uuuugauucagcgugacccgacuuu....................................................................................	0
seq_8190881_x2                          ...............................ugaccauuaaaaacguuuauuuuua...........................................................	0
seq_10571306_x1                         .....................................................................uuugucgucuagaauaccgaaau.......................	0
seq_7963840_x3                          .....................................................................uuugucgucuagaauaccgaaauagc....................	0
seq_6731068_x7                          ......................................................................uugucgucuagaauaccgaaauagc....................	0
seq_11606671_x1                         .......................................................................ugCcgucuagaauaccgaaauagc....................	1
seq_8043592_x3                          .......................................................................ugucgucuagaauaccgaaauagc....................	0
seq_9228361_x1                          ..........................................................................cgucuagaauaccgaaauagc....................	0
seq_11033647_x1                         ...................................................................................uaccgaaauagcuacuuaacaaua........	0


>ML0603_14283
score total		         -13.8
score for star read(s)	          -1.3
score for read counts	             0
score for mfe		          -9.7
score for randfold	          -2.2
score for cons. seed	          -0.6
total read count	            25
mature read count	            25
loop read count		             0
star read count		             0
exp                                     ffffffffffffffffffffMMMMMMMMMMMMMMMMMMMMMMMMlllSSSSSSSSSSSSSSSSSSSSSSSSSSSSfffffffffffffffffffffffffffffffffffffff
pri_seq                                 ggguuuuaagacgaccgaccuaaguuggaauauucauuuuaagcuuuuuaaacgaaaauuucacgacucgauaggaaaaauuuuauaaaucauuucucucuugaaagagauguu
pri_struct                              .((((.......))))..((((((((((((..(((..((((((...)))))).)))...))).)))))...))))...............(((((((........)))))))..	#MM
seq_11432442_x1                         ...uuuuaagacgaccgaccuaaguugg......................................................................................	0
seq_10985575_x1                         ...................Guaaguuggaauauucauuuuaagc......................................................................	1
seq_11031709_x1                         ....................uaaguuggaauauucauuuA..........................................................................	1
seq_5554595_x19                         ....................uaaguuggaauauucauuuuaagc......................................................................	0
seq_10906851_x1                         ....................Naaguuggaauauucauuuuaagc......................................................................	1
seq_11889537_x1                         ....................uaaguuggaauauucauuuuaGgc......................................................................	1
seq_10754511_x1                         ....................uaaguuggaauauucauuuuaagcuu....................................................................	0
seq_11399613_x1                         ........................uuggaauauucauuuuaagc......................................................................	0


>ML0622_14689
score total		           5.3
score for star read(s)	          -1.3
score for read counts	             0
score for mfe		             2
score for randfold	           1.6
score for cons. seed	             3
miRNA with same seed	hsa-miR-4282_MIMAT0016912_Homo_sapiens_miR-4282
total read count	            54
mature read count	            54
loop read count		             0
star read count		             0
exp                                     fffffffffSSSSSSSSSSSSSSSSSSSllllllllllllllllllllllllllllllllllllllllllMMMMMMMMMMMMMMMMMMMMMMMffffffffffffffffffff
pri_seq                                 ucgggaaaguuuucccgauuuucgggaaucccgggauuuauuuuggucgggauucccgaaucccgggauuuaaaauuuagaucgggaaugacuucacuaguuguacuuguagg
pri_struct                              ..((..(((((((((((((((....((((((((((((.........(((((...))))))))))))))))).......)))))))))).)))))..))...............	#MM
seq_9343558_x1                          ....................................................................uuuaaaauuuagaucgggaaugG......................	1
seq_7625197_x3                          ....................................................................uuuaaaauuuagaucgggaaugac.....................	0
seq_10415704_x1                         ....................................................................uuuaaaauuuagaucgggaaugacu....................	0
seq_7346597_x4                          .....................................................................uuaaaauuuagaucgggaaugac.....................	0
seq_5945717_x13                         .....................................................................uuaaaauuuagaucgggaaugacu....................	0
seq_12093032_x1                         ......................................................................uaaaauuuagaucgggaauga......................	0
seq_5173349_x27                         ......................................................................uaaaauuuagaucgggaaugacu....................	0
seq_9030376_x1                          ......................................................................uaaaauuuagaucgggaaugacuu...................	0
seq_8379925_x2                          ......................................................................uaaaauuuagaucgggaaugacuuc..................	0
seq_10416108_x1                         .......................................................................Uaaauuuagaucgggaaugacuucac................	1
seq_11149841_x1                         ...........................................................................uuuagaucgggaaugacuucacuag.............	0
seq_11120330_x1                         ............................................................................uuagaucgggaaugacuucacua..............	0
seq_9175632_x1                          ............................................................................uuagaucgggaaugacuucacuaC.............	1
seq_9254204_x1                          ............................................................................uuagaucgggaaugacuucaUuag.............	1
seq_10360405_x1                         ............................................................................uuagaucgggaaugacuucacuagu............	0
seq_10208050_x1                         .............................................................................uagaucgggaaugacuucacuagC............	1


>ML0633_14916
score total		         -12.6
score for star read(s)	          -1.3
score for read counts	          -1.3
score for mfe		          -7.1
score for randfold	          -2.2
score for cons. seed	          -0.6
total read count	             9
mature read count	             9
loop read count		             0
star read count		             0
exp                                     fffffffffffffffffSSSSSSSSSSSSSSSSSSSSSSSllllllllllllllllllllllllllllllMMMMMMMMMMMMMMMMMMMMMffffffffffffffffffff
pri_seq                                 accacacauugugcugguaugauauuuaaugagguacuuuaagcuaaaaaguauacuagauacuaaagagagugcagagcauuuuucaaccauggccaacuguuuagauuc
pri_struct                              .....((((((.((((((.(((.....((((..(((((((.........(((((.....)))))....)))))))....))))..))))))..)))))).)))........	#MM
seq_6803546_x7                          ......................................................................agugcagagcauuuuucaacc....................	0
seq_11792079_x1                         ......................................................................agugcagagcauuuuucaacU....................	1
seq_10280246_x1                         .........................................................................gcagagcauuuuucaaccaug.................	0
seq_10117992_x1                         ..........................................................................................cauggccaacuguuuagauuc	0


>ML0655_15186
score total		            -4
score for star read(s)	          -1.3
score for read counts	             0
score for mfe		          -3.5
score for randfold	          -2.2
score for cons. seed	             3
miRNA with same seed	hsa-miR-561_MIMAT0003225_Homo_sapiens_miR-561
total read count	           375
mature read count	           374
loop read count		             1
star read count		             0
exp                                     fffffffffffffffffSSSSSSSSSSSSSSSSSSSSSllllllllllllllllllllllllllllllllllMMMMMMMMMMMMMMMMMMMMMffffffffffffffffff
pri_seq                                 uuguugugacuguguugauguacguaaaaacuauuaauuuaaguuuuuugauugucauaaguuuuuaaaaaguaaaguuuuccaagugcuuucagcgggucucgaacucgu
pri_struct                              ...(((.((((.((((((.((((...((((((.(((.((((((..(((((.....)).)))..))))))...)))))))))....))))..)))))))))).)))......	#MM
seq_9291653_x1                          ...uugugacuguguugauguacguaaaaacuau.............................................................................	0
seq_11199013_x1                         ....ugugacuguguugauguacguaaaaC.................................................................................	1
seq_9424316_x1                          .......................................uaaguuuuuugauugucaua....................................................	0
seq_11028618_x1                         ...................................................................aaaaguaaaguuuuccaagug.......................	0
seq_9938586_x1                          ...................................................................aaaaguaaaguuuCccaagugc......................	1
seq_9356227_x1                          ....................................................................aaaguaaaguuuuccaagugc......................	0
seq_8502803_x2                          .....................................................................aaguaaaguuuuccaagugcu.....................	0
seq_8932094_x1                          .....................................................................aaguaaaguuuuccGagugcu.....................	1
seq_9406276_x1                          .....................................................................Gaguaaaguuuuccaagugcuuu...................	1
seq_9560537_x1                          ......................................................................aguaaaguuuucUaagugcu.....................	1
seq_6920234_x6                          ......................................................................aguaaaguuuuccaagugcuu....................	0
seq_10248848_x1                         ......................................................................Gguaaaguuuuccaagugcuu....................	1
seq_8439005_x2                          ......................................................................aguaaaguuuCccaagugcuu....................	1
seq_11681792_x1                         ......................................................................aguaaaguuuuccaagugcuC....................	1
seq_11180199_x1                         .......................................................................guaaaguuuuccGagugc......................	1
seq_9532646_x1                          .......................................................................guaaaguuuuccaagugcu.....................	0
seq_11602082_x1                         .......................................................................guaaaguuuuccGagugcuu....................	1
seq_12145098_x1                         .......................................................................guaaaguuuuccaagugcuu....................	0
seq_10183011_x1                         .......................................................................guaaaguuuuccGagugcuuu...................	1
seq_5554842_x19                         .......................................................................guaaaguuuuccaagugcuuu...................	0
seq_8575757_x2                          .......................................................................guaaaguuuCccaagugcuuu...................	1
seq_11350036_x1                         ........................................................................uaaaguuuuccaagugcuu....................	0
seq_8264343_x2                          ........................................................................uaaaguuuuccaagugcuuu...................	0
seq_5604041_x18                         ........................................................................uaaaguuuCccaagugcuuuc..................	1
seq_11814436_x1                         ........................................................................Caaaguuuuccaagugcuuuc..................	1
seq_9993487_x1                          ........................................................................Aaaaguuuuccaagugcuuuc..................	1
seq_7393845_x4                          ........................................................................uaaaguuuuccaagugcuCuc..................	1
seq_8137747_x2                          ........................................................................uaaaguuuuccaagugcuuCc..................	1
seq_10537246_x1                         ........................................................................uaaaguuuuccaagugcCuuc..................	1
seq_12148926_x1                         ........................................................................uGaaguuuuccaagugcuuuc..................	1
seq_7387857_x4                          ........................................................................uaaaguuuuccaagugcuuAc..................	1
seq_3373106_x190                        ........................................................................uaaaguuuuccaagugcuuuc..................	0
seq_11277973_x1                         ........................................................................uaaaguuuuUcaagugcuuuc..................	1
seq_9470233_x1                          ........................................................................uaaCguuuuccaagugcuuuc..................	1
seq_6083178_x12                         ........................................................................uaaaguuuuccGagugcuuuc..................	1
seq_8496451_x2                          ........................................................................Naaaguuuuccaagugcuuuc..................	1
seq_11406771_x1                         ........................................................................uaaaguuuuccaagugcuuAca.................	1
seq_7324885_x4                          .........................................................................aaaguuuuccaagugcuuuc..................	0
seq_6326481_x10                         .........................................................................aaaguuuuccaagugcuuuca.................	0
seq_10456746_x1                         .........................................................................Naaguuuuccaagugcuuuca.................	1
seq_9564631_x1                          .........................................................................aaaguuuuccaagugcuCuca.................	1
seq_8942394_x1                          .........................................................................aaaguuuuccaagugcuuAca.................	1
seq_8914674_x1                          ..........................................................................aaguuuuccaagugcuuuc..................	0
seq_6361769_x9                          ..........................................................................aaguuuuccaagugcuuucag................	0
seq_11495445_x1                         ..........................................................................aaguuuCccaagugcuuucag................	1
seq_10183697_x1                         ...........................................................................aguuuuccaagugcuuuc..................	0
seq_5347233_x23                         ...........................................................................aguuuuccaagugcuuucagc...............	0
seq_9391432_x1                          ...........................................................................aguuuuccGagugcuuucagc...............	1
seq_11693944_x1                         ...........................................................................Nguuuuccaagugcuuucagc...............	1
seq_8279003_x2                          ...........................................................................aguuuCccaagugcuuucagc...............	1
seq_9241883_x1                          ............................................................................guuuuccaagugcuuucU.................	1
seq_10328140_x1                         ............................................................................guuuuccaagugcuuucagc...............	0
seq_6407858_x9                          ............................................................................guuuuccaagugcuuucagcg..............	0
seq_8175535_x2                          ............................................................................guuuuccaagugcuuAcagcg..............	1
seq_8249827_x2                          ............................................................................guuuuccGagugcuuucagcg..............	1
seq_12126033_x1                         .............................................................................Guuuccaagugcuuucag................	1
seq_11408760_x1                         .............................................................................uuuuccaagugcuuucagcg..............	0
seq_8378185_x2                          .............................................................................uuuuccaagugcuuAcagcgg.............	1
seq_11510145_x1                         .............................................................................uuuucUaagugcuuucagcgg.............	1
seq_5578697_x18                         .............................................................................uuuuccaagugcuuucagcgg.............	0
seq_10313538_x1                         ..............................................................................uuuccaagugcuuucagc...............	0
seq_9147503_x1                          ..............................................................................uuuUcaagugcuuucagcggg............	1
seq_10621735_x1                         ..............................................................................uuCccaagugcuuucagcggg............	1
seq_10381584_x1                         ......................................................................................ugcuuucagcgggucucga......	0
seq_8456343_x2                          ......................................................................................ugcuuucagcgggucucgaac....	0
seq_10609746_x1                         .......................................................................................gcuuucagcggguUucgaacu...	1
seq_10824624_x1                         .........................................................................................uuucagcgggucucgaacucg.	0


>ML0673_15349
score total		           4.7
score for star read(s)	          -1.3
score for read counts	             0
score for mfe		           1.4
score for randfold	           1.6
score for cons. seed	             3
miRNA with same seed	hsa-miR-4282_MIMAT0016912_Homo_sapiens_miR-4282
total read count	            54
mature read count	            54
loop read count		             0
star read count		             0
exp                                     fffffffffffSSSSSSSSSSSSSSSSSSSllllllllllllllllllllllllllllllllllllllllMMMMMMMMMMMMMMMMMMMMMMMffffffffffffffffffff
pri_seq                                 uuuucgggaaauuuuucccgauuuucggaauccgggauuauuuuggucgggauucccgaaucccgggauuuaaaauuuagaucgggaaugacuucacuaagguaaacuccaua
pri_struct                              .....(((((.((.((((((((((...(((((((((((........(((((...)))))))))).)))))).......)))))))))).)).))).))..((......))...	#MM
seq_9343558_x1                          ....................................................................uuuaaaauuuagaucgggaaugG......................	1
seq_7625197_x3                          ....................................................................uuuaaaauuuagaucgggaaugac.....................	0
seq_10415704_x1                         ....................................................................uuuaaaauuuagaucgggaaugacu....................	0
seq_7346597_x4                          .....................................................................uuaaaauuuagaucgggaaugac.....................	0
seq_5945717_x13                         .....................................................................uuaaaauuuagaucgggaaugacu....................	0
seq_12093032_x1                         ......................................................................uaaaauuuagaucgggaauga......................	0
seq_5173349_x27                         ......................................................................uaaaauuuagaucgggaaugacu....................	0
seq_9030376_x1                          ......................................................................uaaaauuuagaucgggaaugacuu...................	0
seq_8379925_x2                          ......................................................................uaaaauuuagaucgggaaugacuuc..................	0
seq_10416108_x1                         .......................................................................Uaaauuuagaucgggaaugacuucac................	1
seq_11120330_x1                         ............................................................................uuagaucgggaaugacuucacua..............	0
seq_9175632_x1                          ............................................................................uuagaucgggaaugacuucacuaC.............	1


>ML0702_16005
score total		           2.7
score for star read(s)	          -1.3
score for read counts	          -2.8
score for mfe		           2.3
score for randfold	           1.6
score for cons. seed	             3
miRNA with same seed	hsa-miR-548b-3p_MIMAT0003254_Homo_sapiens_miR-548b-3p
total read count	             6
mature read count	             6
loop read count		             0
star read count		             0
exp                                     ffffffffffffffffffffMMMMMMMMMMMMMMMMMMMMMlllllllllllllllllllllllllllllSSSSSSSSSSSSSSSSSSSSfffffffffffffffffffff
pri_seq                                 agaaacgcuucagaacuguuuaagaaccguagaacgaccgcuugaaaccggcucuuagccggcucuuagagguuaaaaacgguucuugagcgguucuugagcgguucuugg
pri_struct                              ((((.(((((.(((((((((((((((((((.....((((.((.....(((((.....))))).....)).))))....))))))))))))))))))).))))).))))...	#MM
seq_7192926_x5                          ....................uaagaaccguagaacgaccgc......................................................................	0
seq_10755800_x1                         ......................agaaccguagaacgaccgcuu....................................................................	0


>ML0702_16140
score total		          -9.7
score for star read(s)	          -1.3
score for read counts	             0
score for mfe		          -5.6
score for randfold	          -2.2
score for cons. seed	          -0.6
total read count	            34
mature read count	            34
loop read count		             0
star read count		             0
exp                                     ffffffffffffffffffffffffffffffffffffffffffffffffSSSSSSSSSSSSSSSSSSSSllMMMMMMMMMMMMMMMMMMffffffffffffffffffff
pri_seq                                 guauuuuuaguauacaacgacuuaguuguuugaagagagcugauggcugcuuggaugaugaaaagaguuagaaaaucucauuuuguaguauuuugaaucguugaucga
pri_struct                              ..............((((((.((((((.((....)).))))))..(((((..((((((.((..............)))))))).)))))........)))))).....	#MM
seq_12071738_x1                         ......................................................................Uaaaaucucauuuuguag....................	1
seq_11775440_x1                         ......................................................................gaaaUucucauuuuguag....................	1
seq_5013328_x31                         ......................................................................gaaaaucucauuuuguag....................	0
seq_11011915_x1                         ......................................................................Naaaaucucauuuuguag....................	1


>ML0728_16539
score total		            -5
score for star read(s)	          -1.3
score for read counts	             0
score for mfe		          -0.9
score for randfold	          -2.2
score for cons. seed	          -0.6
total read count	            58
mature read count	            58
loop read count		             0
star read count		             0
exp                                     ffffffffffffffffffffMMMMMMMMMMMMMMMMMMMMMllllllllSSSSSSSSSSSSSSSSSSSSSSSSSfffffffffffffffffffffffffffffffffffff
pri_seq                                 gauggcaauuucuucgugguguagcuucagaggaggaaugccaacaagcauuucuuugagauacugagcuucaaugauacaaagcagaguuuuggacauaaagucuuugaa
pri_struct                              .....(((...(((..((.((.((((.(((.((((((((((......))))))))))......))))))).))......((((((...))))))..))..)))...)))..	#MM
seq_11308544_x1                         gauggcaauuucuucguggug..........................................................................................	0
seq_5078291_x29                         ....................guagcuucagaggaggaaugc......................................................................	0
seq_9038780_x1                          ....................guagcuucagaggCggaaugc......................................................................	1
seq_10044520_x1                         ....................guagcuucagaggaggaaugA......................................................................	1
seq_6984776_x6                          .....................uagcuucagaggaggaaugcc.....................................................................	0
seq_7452005_x4                          ......................agcuucagaggaggaaugcca....................................................................	0
seq_5673001_x17                         ........................cuucagaggaggaaugccaac..................................................................	0


>ML0792_17741
score total		          -4.9
score for star read(s)	          -1.3
score for read counts	             0
score for mfe		          -0.8
score for randfold	          -2.2
score for cons. seed	          -0.6
total read count	            13
mature read count	            13
loop read count		             0
star read count		             0
exp                                     ffffffffffffffffMMMMMMMMMMMMMMMMMMMMMllllllllllllllllllllllllSSSSSSSSSSSSSSSSSSSSfffffffffffffffffffffffffffff
pri_seq                                 aacuuuagaagucguuuguagagguccaggucguuagaaucugcugugaucagagagcaguaaaccaggacgucagguagacgaaaacaacaaagagacacaucuucuca
pri_struct                              ...........(((((((..((.((((.(((..(((....(((((.(......).))))))))))).)))).))...)))))))..........((((.......)))).	#MM
seq_9820721_x1                          ..............uuuguagagguccaggucg.............................................................................	0
seq_11723020_x1                         ................Nguagagguccaggucguuag.........................................................................	1
seq_6983876_x6                          ................uguagagguccaggucguuag.........................................................................	0
seq_10371230_x1                         ................Aguagagguccaggucguuag.........................................................................	1
seq_11735094_x1                         ................uguagagUuccaggucguuag.........................................................................	1
seq_8284215_x2                          .................guagagguccaggucguuaga........................................................................	0
seq_10706987_x1                         ..................uagagguccaggucguuaga........................................................................	0


>ML0798_17832
score total		         -11.5
score for star read(s)	          -1.3
score for read counts	             0
score for mfe		         -11.2
score for randfold	           1.6
score for cons. seed	          -0.6
total read count	            19
mature read count	            19
loop read count		             0
star read count		             0
exp                                     ffffffffffffffffffffMMMMMMMMMMMMMMMMMMMMMllllllllllSSSSSSSSSSSSSSSSffffffffffffffffffffffffffffffffffffffffffff
pri_seq                                 cuguuuuucacagauuuguuuugaauauuuuuggaagauacaaauuuauguacaaauuuauucgaguuuaaucugauauaauaauuuacaauauucannnnnnnnnnnnnn
pri_struct                              ..........((((((...((((((((..((((.....((((......))))))))..))))))))...))))))....................................	#MM
seq_11588928_x1                         ...uuuuucacagauuuguuuuga.......................................................................................	0
seq_11642410_x1                         .................guuuugaauauuuuuggaagauacaC....................................................................	1
seq_10952870_x1                         ..................uuuugaauauuuCuggaagauac......................................................................	1
seq_7755082_x3                          ..................uuuugaauauuuuuggaagauac......................................................................	0
seq_8680633_x2                          ...................uuugaauauuuuuggaagaua.......................................................................	0
seq_11099601_x1                         ....................uugaauauuuuuggaagau........................................................................	0
seq_6771192_x7                          ....................uugaauauuuuuggaagauac......................................................................	0
seq_7140506_x5                          .....................ugaauauuuuuggaagauaca.....................................................................	0


>ML0809_17974
score total		          -8.6
score for star read(s)	          -1.3
score for read counts	          -3.3
score for mfe		          -4.7
score for randfold	          -2.2
score for cons. seed	             3
miRNA with same seed	cel-miR-255_MIMAT0004216_Caenorhabditis_elegans_miR-255
total read count	             5
mature read count	             5
loop read count		             0
star read count		             0
exp                                     ffffffffffffffffffffMMMMMMMMMMMMMMMMMMMMMMMlSSSSSSSSSSSSSSSSSSSSSffffffffffffffffffffffffffffffffffffffffffffffff
pri_seq                                 aaguauaguagcucgaacgauaacugaauaugugaacaauggcuaauugcauauauauuguggucgaaaguaaucuacucauggagaaguggcucaaacgauuuccauucuaa
pri_struct                              ......(((((..(...((((.((...(((((((..((((.....)))))))))))...)).))))...)....))))).(((((((.((.......))..))))))).....	#MM
seq_7189316_x5                          ....................uaacugaauaugugaacaauggc......................................................................	0


>ML0821_18450
score total		           2.2
score for star read(s)	           3.9
score for read counts	           3.7
score for mfe		          -2.5
score for randfold	          -2.2
score for cons. seed	          -0.6
total read count	            19
mature read count	            18
loop read count		             0
star read count		             1
exp                                     ffffffffffffffffffffMMMMMMMMMMMMMMMMMMMMMMMMllllllllllllllllllllSSSSSSSSSSSSSSSSSSSSSSSSSSSSSfffffffffffffffffffff
obs                                     ffffffffffffffffffffMMMMMMMMMMMMMMMMMMMMMMMMlllllllllllllllllllllSSSSSSSSSSSSSSSSSSSSSSSffffffffffffffffffffffffff
pri_seq                                 agguggcaagaaauaauuggugagcauuuuuucaggacggagauugauauaucacuagcuuuaucuccuugaaagcuuuuuaucgugcuuuggauuucuucacugucgcagggu
pri_struct                              ..((((((.(((..((((.(.((((((.(((((((...((((((.....((....)).....))))))))))))).........))))))).))))..)))..)))))).....	#MM
seq_9290966_x1                          ..guggcaagaaauaauuggugagcauu......................................................................................	0
seq_7701970_x3                          ....................ugagcauuuuuucaggacggaga.......................................................................	0
seq_6293001_x10                         ....................ugagcauuuuuucaggacggagau......................................................................	0
seq_10012277_x1                         ....................Ngagcauuuuuucaggacggagauu.....................................................................	1
seq_8026078_x3                          ....................ugagcauuuuuucaggacggagauu.....................................................................	0
seq_8865596_x1                          .......................gcauuuuuucaggacggaga.......................................................................	0
seq_11810659_x1                         .................................................................uccuugaaagcuuuuuaucgugc..........................	0


>ML0827_18742
score total		          -5.9
score for star read(s)	          -1.3
score for read counts	             0
score for mfe		          -1.8
score for randfold	          -2.2
score for cons. seed	          -0.6
total read count	            24
mature read count	            24
loop read count		             0
star read count		             0
exp                                     fffffffffffffffffffffffffffffffffffffSSSSSSSSSSSSSSSSSSSSSSSllllllllllMMMMMMMMMMMMMMMMMMMMMffffffffffffffffffff
pri_seq                                 auaguugucgaggacaacgcuggcagagaaggugcauuuaguauauucaagaaccuaaugccacgaaacgucaagguuuguagugcuuacaccucuauagcgguuaaaaac
pri_struct                              ...((((((...))))))((((....(((.((((.....(((((......((((((.(((........)))..))))))...)))))..))))))).))))..........	#MM
seq_9487760_x1                          .......ucgaggacaacgcuggcagag...................................................................................	0
seq_11769399_x1                         ......................................................................ucaagguuuguagugcuua......................	0
seq_5456531_x21                         ......................................................................ucaagguuuguagugcuuaca....................	0
seq_11873380_x1                         ......................................................................ucaCgguuuguagugcuuaca....................	1
seq_10295315_x1                         ........................................................................aagguuuguagugcuuaca....................	0


>ML0827_18758
score total		         -16.8
score for star read(s)	          -1.3
score for read counts	             0
score for mfe		         -16.3
score for randfold	          -2.2
score for cons. seed	             3
miRNA with same seed	tca-miR-3894-5p_MIMAT0018890_Tribolium_castaneum_miR-3894-5p
total read count	            24
mature read count	            24
loop read count		             0
star read count		             0
exp                                     fffffffffffffffffffffSSSSSSSSSSSSSSSSSSSSSSSSSSSSlllllllllllllllllllllMMMMMMMMMMMMMMMMMMMMMMMMMffffffffffffffffffff
pri_seq                                 ugauuauaaaauuaagucaguuuauuaugauuaugauagguauuacaugguuggaauuggaucaacacaauguuuuaaaauucaggacacaagacuagaucccuugcaagaggug
pri_struct                              ...............((((((((....((.((.(((....((..((((.(((((.......)))))...))))..))....))).))))..))))).))).((((....))))..	#MM
seq_10274893_x1                         ......................................................................uguuuCaaaauucaggacacaaga.....................	1
seq_10098537_x1                         ......................................................................uguuuCaaaauucaggacacaagac....................	1
seq_6213695_x11                         ......................................................................uguuuuaaaauucaggacacaagac....................	0
seq_9475461_x1                          ......................................................................uguuuuaaaauucaggacacaagacu...................	0
seq_7715002_x3                          ........................................................................uuuuaaaauucaggacacaagac....................	0
seq_8870719_x1                          ........................................................................uuuuaaaauucaggacacaagacu...................	0
seq_8528405_x2                          ..........................................................................uuaaaauucaggacacaagacuaga................	0
seq_9451921_x1                          ...........................................................................uaaaauucaggacacaaga.....................	0
seq_8455305_x2                          ...........................................................................uaaaauucaggacacaagacuaga................	0
seq_10746415_x1                         ...........................................................................Naaaauucaggacacaagacuaga................	1
seq_10995487_x1                         .................................................................................ucaggacacaagacuagaucccuug.........	0


>ML0828_18791
score total		          -0.6
score for star read(s)	          -1.3
score for read counts	          -0.3
score for mfe		             0
score for randfold	           1.6
score for cons. seed	          -0.6
total read count	            11
mature read count	            11
loop read count		             0
star read count		             0
exp                                     ffffffffffffffffSSSSSSSSSSSSSSSSSSSSSSllllllllllllllllllllllllllllllllMMMMMMMMMMMMMMMMMMMMMffffffffffffffffffff
pri_seq                                 guuaugugaagauauuuacuuccagaacggcuguauuuuaaacaguaauaucaacggucaaugcuucaguauacggucucugggauguauuuuucgcaguggccauugcuu
pri_struct                              ((((((((((((....((((((((((..((((((((.......((((..((.....))...)))).....))))))))))))))).))).)))))))).))))........	#MM
seq_10290548_x1                         ...............................uguauuuuaaacaguaauaucaacggucaaugc...............................................	0
seq_7518261_x4                          ....................................................................guauacggucucugggaugua......................	0
seq_7280546_x5                          ......................................................................auacggucucugggauguauu....................	0
seq_8074777_x2                          .......................................................................uacggucucugggauguauuC...................	1


>ML0830_18893
score total		          -5.9
score for star read(s)	          -1.3
score for read counts	          -2.3
score for mfe		            -3
score for randfold	          -2.2
score for cons. seed	             3
miRNA with same seed	mmu-miR-1897-5p_MIMAT0007864_Mus_musculus_miR-1897-5p
total read count	             7
mature read count	             7
loop read count		             0
star read count		             0
exp                                     ffffffffffffffffffffffffffSSSSSSSSSSSSSSSSSSSSSSSSllllllllllllllllllllMMMMMMMMMMMMMMMMMMMMMffffffffffffffffffff
pri_seq                                 uaaaacuguuuuugguuauugcugaacaguuuguucucuauccucuuguuguaucucuuguucuuugcggcuuuggaucuaagacgcuguuuaaguucuucaguuauacag
pri_struct                              .....((((..((((.....((((((((((..((..(..((((....((((((............))))))...))))..)..))))))))).)))...))))....))))	#MM
seq_7037676_x5                          ......................................................................cuuuggaucuaagacgcuguu....................	0
seq_10436822_x1                         ........................................................................uuggaucuaagacgcuguuua..................	0
seq_9886251_x1                          ..........................................................................ggaucuaagacgcuguuuaag................	0


>ML0850_19374
score total		         -16.5
score for star read(s)	          -1.3
score for read counts	          -3.3
score for mfe		            -9
score for randfold	          -2.2
score for cons. seed	          -0.6
total read count	             5
mature read count	             5
loop read count		             0
star read count		             0
exp                                     ffffffffffffffffffffMMMMMMMMMMMMMMMMMMMMMMMMlllllllSSSSSSSSSSSSSSSSSSSSSSSSSffffffffffffffffffffffffffffffffffffff
pri_seq                                 aguccuaucugaaaacguaaugauaccugaacaaaagaaucugcugcugacagauaccuuuuccccaaguccaguuacaacggucagcccuauggaggaaacagucgaaagugg
pri_struct                              ..(((...((((....(((((...((.((...(((((.((((((....).)))))..)))))...)).))...))))).....))))......)))(....)...(....)...	#MM
seq_7133026_x5                          ....................ugauaccugaacaaaagaaucugc......................................................................	0


>ML0853_19510
score total		           0.1
score for star read(s)	          -1.3
score for read counts	             0
score for mfe		           0.6
score for randfold	          -2.2
score for cons. seed	             3
miRNA with same seed	ppt-miR1078_MIMAT0005210_Physcomitrella_patens_miR1078
total read count	            28
mature read count	            28
loop read count		             0
star read count		             0
exp                                     ffffffffffffffffffffMMMMMMMMMMMMMMMMMMMMMlllllllllllllllllllllllllllllllllllSSSSSSSSSSSSSSSSSSSffffffffffffffff
pri_seq                                 cagucgccccauacagucgcauuggauguauauuuguggacguucaugguccauuacaaaauggagauaugaagguuuucaagcguaucuagagcgauggauuuaaguuuu
pri_struct                              ...............(((((.(((((((....((((..(((.((((((.((((((....))))))..)))))).)))..))))..))))))).))))).............	#MM
seq_8857593_x1                          ........ccauacagucgcauuggaugu..................................................................................	0
seq_12140160_x1                         .........cauacagucgcauuggaugua.................................................................................	0
seq_5649337_x17                         ....................auuggauguauauuuguggac......................................................................	0
seq_9791051_x1                          ....................Nuuggauguauauuuguggac......................................................................	1
seq_10209149_x1                         ....................auuggauguauaAuuguggac......................................................................	1
seq_6528133_x8                          .....................uuggauguauauuuguggacg.....................................................................	0
seq_10637320_x1                         ......................uggauguauauuuguggacgu....................................................................	0
seq_11308807_x1                         ..................................................................auaugaagguuuucaagcg..........................	0


>ML0872_19793
score total		          -6.1
score for star read(s)	          -1.3
score for read counts	             0
score for mfe		          -9.4
score for randfold	           1.6
score for cons. seed	             3
miRNA with same seed	osa-miR1317-3p_MIMAT0015285_Oryza_sativa_miR1317-3p
total read count	            12
mature read count	            12
loop read count		             0
star read count		             0
exp                                     ffffffffffffffffffffMMMMMMMMMMMMMMMMMMMMMllllllllllllllllllllllllllllllllllSSSSSSSSSSSSSSSSSSSSSfffffffffffffff
pri_seq                                 caacccagauuuauuacauuuaaaugauguugguaguagacgauuannnnnnnnnnuugcucuuuagguggagaucaacugcacaaucaauuucuaugcuaauuuggcagc
pri_struct                              ....(((((((.....(((..((((...(((((((((.((...................((((......)))).)).))))).))))..))))..)))..)))))))....	#MM
seq_11667503_x1                         ...................uuaaaugauguugguaguaga.......................................................................	0
seq_6511973_x8                          ....................uaaaugauguugguaguagac......................................................................	0
seq_11086047_x1                         .....................aaaugauguugguaguagacg.....................................................................	0
seq_8319903_x2                          ........................ugauguugguaguagaAgauu..................................................................	1
seq_9773749_x1                          ............................................................................................ucuaugcuaauuuggcagc	0


>ML0897_20002
score total		          -2.3
score for star read(s)	          -1.3
score for read counts	             0
score for mfe		            -2
score for randfold	           1.6
score for cons. seed	          -0.6
total read count	            29
mature read count	            29
loop read count		             0
star read count		             0
exp                                     ffffffffffffffffffffffSSSSSSSSSSSSSSSSSSSSSSSSllllllllllllllllllllllllMMMMMMMMMMMMMMMMMMMMMffffffffffffffffffff
pri_seq                                 uucggcuugagcucuucauuuccgauuauacagucuccugcacugaacuuaucgguccuuucugaauuucaauuaggagcuuuugaucggcucuuuucccaguuuucaguu
pri_struct                              ...((((.(((((........(((((((...((.((((((...((((....((((......))))..))))..))))))))..)))))))..........)))))..))))	#MM
seq_6647413_x8                          .....................................................................caauuaggagcuuuugaucgg.....................	0
seq_6115146_x12                         ......................................................................aauuaggagcuuuugaucggc....................	0
seq_9341214_x1                          .......................................................................Nuuaggagcuuuugaucggcu...................	1
seq_6517533_x8                          .......................................................................auuaggagcuuuugaucggcu...................	0


>ML0908_20199
score total		          -4.5
score for star read(s)	          -1.3
score for read counts	          -3.3
score for mfe		          -0.6
score for randfold	          -2.2
score for cons. seed	             3
miRNA with same seed	sme-miR-219*_MIMAT0012118_Schmidtea_mediterranea_miR-219*
total read count	             5
mature read count	             5
loop read count		             0
star read count		             0
exp                                     ffffffffffffffffffffMMMMMMMMMMMMMMMMMMMMMMMMMllllllllllSSSSSSSSSSSSSSSSSSSSSSSSSfffffffffffffffffffffffffffffffffff
pri_seq                                 gaggcuggcaagaaaccaaauagaauugaguuggaacaugauaccuaacuuuagguccuuaaguuagaagcauuucuauuuugaaguccgugacgucuccuaaacuucaggagac
pri_struct                              (.((((..(((.......(((((((.((..((..(((.(((.(((((....)))))..))).))).))..)).)))))))))).))))).....(((((((.......)))))))	#MM
seq_7191281_x5                          ....................uagaauugaguuggaacaugauacc......................................................................	0


>ML0926_20427
score total		           0.7
score for star read(s)	          -1.3
score for read counts	             0
score for mfe		             1
score for randfold	           1.6
score for cons. seed	          -0.6
total read count	         10016
mature read count	         10016
loop read count		             0
star read count		             0
exp                                     fffffffffffffSSSSSSSSSSSSSSSSSSSSSSSllllllllllllllllllllllllllllllllllMMMMMMMMMMMMMMMMMMMMMMMMMfffffffffffff
pri_seq                                 agucaucagggaaucuccgaggauuaucaaugcguuuucacugaucguaguugaaugucagggaaauaacggcuugguggucuagugguaugauucucgcuuagggug
pri_struct                              ...((((.(((((((.(((.((((((((((.((((((((.((((.(((......)))))))))))))....))))))))))))..)))...)))))))......))))	#MM
seq_8225761_x2                          ...................................................................aacggcuugguggucuagugguaugauucuc..........	0
seq_12023089_x1                         ...................................................................aacggcuugguggucuagugguaugauucucgcuua.....	0
seq_9079850_x1                          ....................................................................acggcuugguggucuagugguaugauucuc..........	0
seq_9948602_x1                          .....................................................................Aggcuugguggucuagugguaugauu.............	1
seq_10312225_x1                         .....................................................................Aggcuugguggucuagugguaugauucuc..........	1
seq_7343637_x4                          ......................................................................ggcuugguUgucuagugg....................	1
seq_10759367_x1                         ......................................................................ggcuuggGggucuagugg....................	1
seq_3333148_x200                        ......................................................................ggcuugguggucuagugg....................	0
seq_8868744_x1                          ......................................................................Ugcuugguggucuagugg....................	1
seq_7383257_x4                          ......................................................................ggcuugguCgucuagugg....................	1
seq_8628591_x2                          ......................................................................ggcuugguAgucuagugg....................	1
seq_5761488_x16                         ......................................................................ggcuugguggucuaguggu...................	0
seq_11269413_x1                         ......................................................................ggcuugguAgucuaguggu...................	1
seq_9307472_x1                          ......................................................................ggcuugguCgucuaguggu...................	1
seq_7260831_x5                          ......................................................................ggcuugguggucuaguggua..................	0
seq_9690041_x1                          ......................................................................ggcuugguggucuagugguU..................	1
seq_7459109_x4                          ......................................................................ggcuugguggucuagugguau.................	0
seq_10048233_x1                         ......................................................................ggcuugguAgucuagugguaug................	1
seq_4297069_x62                         ......................................................................ggcuugguggucuagugguaug................	0
seq_9654923_x1                          ......................................................................ggcuugguggucuagugguauU................	1
seq_11511586_x1                         ......................................................................Ngcuugguggucuagugguauga...............	1
seq_7974532_x3                          ......................................................................ggcuugguUgucuagugguauga...............	1
seq_3913376_x94                         ......................................................................ggcuugguggucuagugguauga...............	0
seq_9863544_x1                          ......................................................................ggcuugguAgucuagugguauga...............	1
seq_10042214_x1                         ......................................................................ggcuugguCgucuagugguauga...............	1
seq_3311559_x207                        ......................................................................ggcuugguggucuagugguaugau..............	0
seq_6315171_x10                         ......................................................................ggcuugguUgucuagugguaugau..............	1
seq_7869070_x3                          ......................................................................ggcuugguCgucuagugguaugau..............	1
seq_10753187_x1                         ......................................................................Ugcuugguggucuagugguaugau..............	1
seq_8804413_x2                          ......................................................................Ngcuugguggucuagugguaugau..............	1
seq_11485272_x1                         ......................................................................ggcuugguggucuagugAuaugau..............	1
seq_11422596_x1                         ......................................................................ggcuuggAggucuagugguaugau..............	1
seq_9485865_x1                          ......................................................................ggcuugguggucuagGgguaugau..............	1
seq_11360031_x1                         ......................................................................ggcuugguggucuagCgguaugau..............	1
seq_11541074_x1                         ......................................................................ggcuugguggucuaguggCaugau..............	1
seq_8992577_x1                          ......................................................................ggcuuggugUucuagugguaugauu.............	1
seq_11103385_x1                         ......................................................................ggcuugguggucuGgugguaugauu.............	1
seq_10763709_x1                         ......................................................................ggcuuCguggucuagugguaugauu.............	1
seq_11050215_x1                         ......................................................................ggcuugguggucuaguggAaugauu.............	1
seq_10919980_x1                         ......................................................................ggcuugguggucuaAugguaugauu.............	1
seq_7069936_x5                          ......................................................................ggcuGgguggucuagugguaugauu.............	1
seq_8833995_x2                          ......................................................................ggcuugguggucuagugUuaugauu.............	1
seq_8734215_x2                          ......................................................................ggcuugguggucCagugguaugauu.............	1
seq_9383333_x1                          ......................................................................ggcuugguggucuaguAguaugauu.............	1
seq_9295398_x1                          ......................................................................ggcuugUuggucuagugguaugauu.............	1
seq_10547137_x1                         ......................................................................ggcuugguggucAagugguaugauu.............	1
seq_9205804_x1                          ......................................................................ggcuugguggucuagugguaugUuu.............	1
seq_8057239_x3                          ......................................................................ggcGugguggucuagugguaugauu.............	1
seq_6303821_x10                         ......................................................................ggcuugguggCcuagugguaugauu.............	1
seq_7710499_x3                          ......................................................................ggcuugguggucuCgugguaugauu.............	1
seq_7628683_x3                          ......................................................................ggcuugguggucuagugguaugGuu.............	1
seq_3267465_x221                        ......................................................................ggcuugguUgucuagugguaugauu.............	1
seq_9360442_x1                          ......................................................................ggAuugguggucuagugguaugauu.............	1
seq_11232185_x1                         ......................................................................ggcuugguggucuagugCuaugauu.............	1
seq_7859212_x3                          ......................................................................ggcuugguggucuagugguaugCuu.............	1
seq_7802902_x3                          ......................................................................ggcAugguggucuagugguaugauu.............	1
seq_10294739_x1                         ......................................................................ggcuuAguggucuagugguaugauu.............	1
seq_9151832_x1                          ......................................................................ggcuugguggucuagugguaugauA.............	1
seq_6996284_x6                          ......................................................................ggcuugguggucuagCgguaugauu.............	1
seq_5400356_x22                         ......................................................................ggcuugguggucuagugguaugauC.............	1
seq_6752306_x7                          ......................................................................Ugcuugguggucuagugguaugauu.............	1
seq_7458001_x4                          ......................................................................ggcuuUguggucuagugguaugauu.............	1
seq_3722883_x119                        ......................................................................ggcuugguAgucuagugguaugauu.............	1
seq_8568221_x2                          ......................................................................ggcuugguggucuagugguGugauu.............	1
seq_6818330_x7                          ......................................................................ggcuugguggucuaguggCaugauu.............	1
seq_8615215_x2                          ......................................................................gAcuugguggucuagugguaugauu.............	1
seq_7775626_x3                          ......................................................................gUcuugguggucuagugguaugauu.............	1
seq_12144135_x1                         ......................................................................ggGuugguggucuagugguaugauu.............	1
seq_3324895_x203                        ......................................................................ggcuugguCgucuagugguaugauu.............	1
seq_8800225_x2                          ......................................................................ggcuugAuggucuagugguaugauu.............	1
seq_7867843_x3                          ......................................................................ggcuugguggucuagugguaCgauu.............	1
seq_9765433_x1                          ......................................................................ggcuugguggucuUgugguaugauu.............	1
seq_8391665_x2                          ......................................................................ggcuugguggucuagugguCugauu.............	1
seq_11120043_x1                         ......................................................................gCcuugguggucuagugguaugauu.............	1
seq_1754285_x7904                       ......................................................................ggcuugguggucuagugguaugauu.............	0
seq_10984455_x1                         ......................................................................ggcuugguggucuagugguaugaCu.............	1
seq_7678606_x3                          ......................................................................ggUuugguggucuagugguaugauu.............	1
seq_7853611_x3                          ......................................................................ggcuuggGggucuagugguaugauu.............	1
seq_8667397_x2                          ......................................................................ggcuugguggucuagugguauAauu.............	1
seq_6582613_x8                          ......................................................................ggcuCgguggucuagugguaugauu.............	1
seq_7131736_x5                          ......................................................................ggcuugguggucuagGgguaugauu.............	1
seq_6304631_x10                         ......................................................................ggcuAgguggucuagugguaugauu.............	1
seq_10605896_x1                         ......................................................................ggcuuggAggucuagugguaugauu.............	1
seq_4902406_x34                         ......................................................................Ngcuugguggucuagugguaugauu.............	1
seq_6496573_x8                          ......................................................................ggcuuggCggucuagugguaugauu.............	1
seq_7133466_x5                          ......................................................................ggcuugguggucuagAgguaugauu.............	1
seq_9187515_x1                          ......................................................................ggcuugguggucuaguUguaugauu.............	1
seq_9691890_x1                          ......................................................................ggcGugguggucuagugguaugauuc............	1
seq_7609111_x3                          ......................................................................ggcuugguCgucuagugguaugauuc............	1
seq_8133065_x2                          ......................................................................ggcuugguUgucuagugguaugauuc............	1
seq_7514429_x4                          ......................................................................ggcuugguAgucuagugguaugauuc............	1
seq_9339625_x1                          ......................................................................ggcuGgguggucuagugguaugauuc............	1
seq_3832618_x104                        ......................................................................ggcuugguggucuagugguaugauuc............	0
seq_8196335_x2                          ......................................................................ggcuugguggucuagugguaugauuGu...........	1
seq_6791408_x7                          ......................................................................ggcuugguCgucuagugguaugauucu...........	1
seq_4154741_x72                         ......................................................................ggcuugguggucuagugguaugauucu...........	0
seq_10395973_x1                         ......................................................................ggcuugguUgucuagugguaugauucu...........	1
seq_8601529_x2                          ......................................................................ggcuugguggucuagugguaugauucA...........	1
seq_9663253_x1                          ......................................................................ggcuugguggucuagugguaugauucN...........	1
seq_7117736_x5                          ......................................................................ggcuugguCgucuagugguaugauucuc..........	1
seq_9327464_x1                          ......................................................................Agcuugguggucuagugguaugauucuc..........	1
seq_10157869_x1                         ......................................................................ggcuCgguggucuagugguaugauucuc..........	1
seq_8535817_x2                          ......................................................................ggcuugguAgucuagugguaugauucuc..........	1
seq_3524578_x155                        ......................................................................ggcuugguggucuagugguaugauucuc..........	0
seq_8975947_x1                          ......................................................................ggcuugguggucuUgugguaugauucuc..........	1
seq_12079607_x1                         ......................................................................ggcuugguggucuagugguaugCuucuc..........	1
seq_10975843_x1                         ......................................................................ggcuGgguggucuagugguaugauucuc..........	1
seq_8071093_x2                          ......................................................................ggcuugguUgucuagugguaugauucucg.........	1
seq_4417383_x55                         ......................................................................ggcuugguggucuagugguaugauucucg.........	0
seq_9953998_x1                          ......................................................................ggcuugguggucuagugguaugauucucC.........	1
seq_7529489_x4                          ......................................................................ggcuugguCgucuagugguaugauucucg.........	1
seq_7940662_x3                          ......................................................................ggcuugguUgucuagugguaugauucucgc........	1
seq_7942960_x3                          ......................................................................ggcuugguCgucuagugguaugauucucgc........	1
seq_9869178_x1                          ......................................................................gAcuugguggucuagugguaugauucucgc........	1
seq_3781834_x110                        ......................................................................ggcuugguggucuagugguaugauucucgc........	0
seq_11742245_x1                         ......................................................................ggcuuggGggucuagugguaugauucucgc........	1
seq_11862620_x1                         ......................................................................ggcuuggCggucuagugguaugauucucgc........	1
seq_9396746_x1                          ......................................................................ggcuugguggucuagugguaugauucucgG........	1
seq_10398941_x1                         ......................................................................ggcuugguggucuagugguaugauucucgcu.......	0
seq_10049820_x1                         ......................................................................ggcuugguggucCagugguaugauucucgcuu......	1
seq_10300382_x1                         ......................................................................ggcuugguggucuagugguaugauucucgcCu......	1
seq_11460656_x1                         ......................................................................Ugcuugguggucuagugguaugauucucgcuu......	1
seq_8206211_x2                          ......................................................................ggcuugguggucuaguggCaugauucucgcuu......	1
seq_2830798_x449                        ......................................................................ggcuugguggucuagugguaugauucucgcuu......	0
seq_11583041_x1                         ......................................................................ggcuugguggucuagugguaugauucucgcGu......	1
seq_8978823_x1                          ......................................................................ggcuGgguggucuagugguaugauucucgcuu......	1
seq_10089872_x1                         ......................................................................ggcuugguggucuagugguaugauucucgcuC......	1
seq_11498056_x1                         ......................................................................ggUuugguggucuagugguaugauucucgcuu......	1
seq_7878739_x3                          ......................................................................Ngcuugguggucuagugguaugauucucgcuu......	1
seq_6076614_x12                         ......................................................................ggcuugguCgucuagugguaugauucucgcuu......	1
seq_8058667_x3                          ......................................................................ggcuugguAgucuagugguaugauucucgcuu......	1
seq_6559909_x8                          ......................................................................ggcuugguUgucuagugguaugauucucgcuu......	1
seq_3439959_x173                        ......................................................................ggcuugguggucuagugguaugauucucgcuuG.....	1
seq_4111221_x76                         ......................................................................ggcuugguggucuagugguaugauucucgcuuGg....	1
seq_5882578_x14                         ......................................................................ggcuugguggucuagugguaugauucucgcuuGgg...	1
seq_3706325_x121                        ......................................................................ggcuugguggucuagugguaugauucucgcuuGggg..	1
seq_11709479_x1                         .......................................................................gcuugguggucuagugguaug................	0
seq_6451994_x9                          .......................................................................gcuugguggucuagugguaugauu.............	0
seq_7731292_x3                          .......................................................................gcuugguggucuagugguaugauucu...........	0
seq_8855691_x1                          .......................................................................gcuugguggucuagugguaugauucuc..........	0
seq_8021092_x3                          .......................................................................gcuugguggucuagugguaugauucucgc........	0
seq_8554833_x2                          .......................................................................gcuugguggucuagugguaugauucucgcuu......	0
seq_10391796_x1                         ........................................................................cuugguggucuaguggua..................	0
seq_9763636_x1                          ........................................................................cuugUuggucuagugguaug................	1
seq_9441074_x1                          ........................................................................cuugguggucuagugguauga...............	0
seq_8343495_x2                          ........................................................................cuugguggucuagugguaugau..............	0
seq_8362603_x2                          ........................................................................cuugguCgucuagugguaugauu.............	1
seq_6148124_x11                         ........................................................................cuugguggucuagugguaugauu.............	0
seq_8203713_x2                          ........................................................................cuugguggucuagugguaugauuc............	0
seq_8839783_x2                          ........................................................................cuugguggucuagugguaugauucu...........	0
seq_11928355_x1                         ........................................................................cuugguggucuagugguaugauucucg.........	0
seq_11827249_x1                         ........................................................................cuugguCgucuagugguaugauucucg.........	1
seq_7782343_x3                          ........................................................................cuugguggucuagugguaugauucucgc........	0
seq_9194395_x1                          ........................................................................cuugguggucuagugguaugauucucgcuu......	0
seq_7718053_x3                          ........................................................................cuugguggucuagugguaugauucucgcuuG.....	1
seq_11973046_x1                         ........................................................................cuugguggucuagugguaugauucucgcuuGgggug	1
seq_9912399_x1                          .........................................................................uugguggucuagugguau.................	0
seq_7432509_x4                          .........................................................................uugguggucuagugguaug................	0
seq_8050183_x3                          .........................................................................uugguggucuagugguauga...............	0
seq_9805383_x1                          .........................................................................uugguUgucuagugguauga...............	1
seq_7912816_x3                          .........................................................................uugguggucuagugguaugau..............	0
seq_10729710_x1                         .........................................................................uuggCggucuagugguaugau..............	1
seq_11333447_x1                         .........................................................................uugguggucuagugguaugauC.............	1
seq_11261131_x1                         .........................................................................uugguCgucuagugguaugauu.............	1
seq_4521703_x49                         .........................................................................uugguggucuagugguaugauu.............	0
seq_11945551_x1                         .........................................................................uugguAgucuagugguaugauu.............	1
seq_6692904_x7                          .........................................................................uugguggucuagugguaugauuc............	0
seq_7293657_x4                          .........................................................................uugguggucuagugguaugauucu...........	0
seq_6059562_x12                         .........................................................................uugguggucuagugguaugauucuc..........	0
seq_10455338_x1                         .........................................................................uugguCgucuagugguaugauucuc..........	1
seq_8508659_x2                          .........................................................................uugguggucuagugguaugauucucg.........	0
seq_10983316_x1                         .........................................................................uugguggucuagugguaugauucucgU........	1
seq_5676639_x17                         .........................................................................uugguggucuagugguaugauucucgc........	0
seq_11555791_x1                         .........................................................................uugguUgucuagugguaugauucucgcuu......	1
seq_5433557_x21                         .........................................................................uugguggucuagugguaugauucucgcuu......	0
seq_4746876_x39                         .........................................................................uugguggucuagugguaugauucucgcuuG.....	1
seq_7780156_x3                          .........................................................................uugguggucuagugguaugauucucgcuuGg....	1
seq_6943766_x6                          .........................................................................uugguggucuagugguaugauucucgcuuGgg...	1
seq_9693528_x1                          ..........................................................................ugguCgucuagugguaugauu.............	1
seq_10573274_x1                         ..........................................................................ugguggucuagugguaugauucuc..........	0
seq_11137952_x1                         ..........................................................................ugguggucuagugguaugauucucgc........	0
seq_10603112_x1                         ..........................................................................ugguAgucuagugguaugauucucgcuu......	1
seq_11943308_x1                         ..........................................................................ugguggucuagugguaugauucucgcuu......	0
seq_9579253_x1                          ..........................................................................ugguggucuagugguaugauucucgcuuG.....	1
seq_10250311_x1                         ...........................................................................gguggucuagugguaugau..............	0
seq_11164259_x1                         ...........................................................................Uguggucuagugguaugauu.............	1
seq_7923667_x3                          ...........................................................................gguggucuagugguaugauu.............	0
seq_10596645_x1                         ...........................................................................gguggucuagugguaugauuc............	0
seq_10965478_x1                         ...........................................................................gguggucuagugguaugauucucgc........	0
seq_6809433_x7                          ...........................................................................gguggucuagugguaugauucucgcuu......	0
seq_7407121_x4                          ...........................................................................gguggucuagugguaugauucucgcuuG.....	1
seq_10104793_x1                         ...........................................................................gguggucuagugguaugauucucgcuuGg....	1
seq_8527217_x2                          ...........................................................................gguggucuagugguaugauucucgcuuGgggug	1
[truncated: 219,936 more chars]
