# Supplementary material for: MicroRNAs and essential components of the microRNA processing machinery are not encoded in the genome of the ctenophore Mnemiopsis leidyi
Source: BMC Genomics. 2012 Dec 20;13:714. doi: 10.1186/1471-2164-13-714 (PMC3563456; doi:10.1186/1471-2164-13-714)
Supplement: Additional file 3 — Dataset 2. contains a folder of output data files in plain text format related to the miRNA predictions (both canonical and mirtron) produced by the various programs described in the Methods. [file 1471-2164-13-714-S3.zip › Additional_Dataset_2/d_coordinates_sample1_miRDeep2.txt]

>ML0001_1	+	81964	82078
>ML0001_2	+	82014	82128
>ML0001_3	+	168299	168406
>ML0001_4	+	168349	168456
>ML0001_5	+	242510	242620
>ML0001_6	+	242560	242670
>ML0002_7	+	827	940
>ML0002_8	+	877	990
>ML0002_9	-	916	1026
>ML0002_10	-	966	1076
>ML0002_11	-	1095	1205
>ML0002_12	-	1145	1255
>ML0003_13	+	10044	10158
>ML0003_14	+	10094	10208
>ML0003_15	+	10200	10313
>ML0003_16	+	10250	10363
>ML0003_17	+	10777	10889
>ML0003_18	+	10827	10939
>ML0003_19	+	79510	79618
>ML0003_20	+	79560	79668
>ML0003_21	+	87794	87904
>ML0003_22	+	87844	87954
>ML0003_23	+	101782	101892
>ML0003_24	+	101832	101942
>ML0003_25	-	9268	9381
>ML0003_26	-	9318	9431
>ML0003_27	-	9393	9506
>ML0003_28	-	9443	9556
>ML0003_29	-	9666	9780
>ML0003_30	-	9716	9830
>ML0003_31	-	9940	10053
>ML0003_32	-	9990	10103
>ML0003_33	-	10535	10649
>ML0003_34	-	10585	10699
>ML0003_35	-	87197	87306
>ML0003_36	-	87247	87356
>ML0003_37	-	89506	89616
>ML0003_38	-	89556	89666
>ML0003_39	-	118108	118222
>ML0003_40	-	118158	118272
>ML0004_41	+	5664	5777
>ML0004_42	+	5714	5827
>ML0004_43	+	22187	22297
>ML0004_44	+	22237	22347
>ML0004_45	+	22367	22477
>ML0004_46	+	22417	22527
>ML0004_47	+	23918	24028
>ML0004_48	+	23968	24078
>ML0004_49	-	3367	3479
>ML0004_50	-	3417	3529
>ML0005_51	+	10316	10429
>ML0005_52	+	10366	10479
>ML0005_53	+	11146	11260
>ML0005_54	+	11196	11310
>ML0005_55	+	12353	12467
>ML0005_56	+	12403	12517
>ML0005_57	+	12498	12612
>ML0005_58	+	12548	12662
>ML0005_59	+	12594	12706
>ML0005_60	+	12644	12756
>ML0005_61	+	12811	12925
>ML0005_62	+	12861	12975
>ML0005_63	+	14265	14377
>ML0005_64	+	14315	14427
>ML0005_65	+	14511	14624
>ML0005_66	+	14561	14674
>ML0005_67	+	15625	15735
>ML0005_68	+	15675	15785
>ML0005_69	+	16164	16277
>ML0005_70	+	16214	16327
>ML0005_71	+	16400	16512
>ML0005_72	+	16450	16562
>ML0005_73	-	5388	5498
>ML0005_74	-	5438	5548
>ML0005_75	-	6029	6139
>ML0005_76	-	6079	6189
>ML0005_77	-	6653	6763
>ML0005_78	-	6703	6813
>ML0005_79	-	7382	7492
>ML0005_80	-	7432	7542
>ML0005_81	-	7479	7589
>ML0005_82	-	7529	7639
>ML0005_83	-	7575	7685
>ML0005_84	-	7625	7735
>ML0005_85	-	7672	7782
>ML0005_86	-	7722	7832
>ML0005_87	-	7770	7880
>ML0005_88	-	7820	7930
>ML0005_89	-	7913	8023
>ML0005_90	-	7963	8073
>ML0005_91	-	8035	8145
>ML0005_92	-	8085	8195
>ML0005_93	-	8162	8272
>ML0005_94	-	8212	8322
>ML0005_95	-	8355	8465
>ML0005_96	-	8405	8515
>ML0005_97	-	8494	8604
>ML0005_98	-	8544	8654
>ML0005_99	-	8716	8826
>ML0005_100	-	8766	8876
>ML0005_101	-	8813	8923
>ML0005_102	-	8863	8973
>ML0005_103	-	8910	9020
>ML0005_104	-	8960	9070
>ML0005_105	-	9077	9187
>ML0005_106	-	9127	9237
>ML0005_107	-	9234	9344
>ML0005_108	-	9284	9394
>ML0005_109	-	9382	9492
>ML0005_110	-	9432	9542
>ML0005_111	-	9560	9670
>ML0005_112	-	9610	9720
>ML0005_113	-	9703	9813
>ML0005_114	-	9753	9863
>ML0005_115	-	9863	9973
>ML0005_116	-	9913	10023
>ML0005_117	-	9960	10070
>ML0005_118	-	10010	10120
>ML0005_119	-	10121	10231
>ML0005_120	-	10171	10281
>ML0005_121	-	10216	10326
>ML0005_122	-	10266	10376
>ML0005_123	-	10477	10587
>ML0005_124	-	10527	10637
>ML0005_125	-	10613	10723
>ML0005_126	-	10663	10773
>ML0005_127	-	10840	10950
>ML0005_128	-	10890	11000
>ML0005_129	-	10930	11040
>ML0005_130	-	10980	11090
>ML0005_131	-	11125	11235
>ML0005_132	-	11175	11285
>ML0005_133	-	11267	11377
>ML0005_134	-	11317	11427
>ML0005_135	-	11477	11587
>ML0005_136	-	11527	11637
>ML0005_137	-	11662	11772
>ML0005_138	-	11712	11822
>ML0005_139	-	11760	11870
>ML0005_140	-	11810	11920
>ML0005_141	-	11960	12070
>ML0005_142	-	12010	12120
>ML0005_143	-	12074	12184
>ML0005_144	-	12124	12234
>ML0005_145	-	12235	12345
>ML0005_146	-	12285	12395
>ML0005_147	-	12511	12621
>ML0005_148	-	12561	12671
>ML0005_149	-	12608	12718
>ML0005_150	-	12658	12768
>ML0005_151	-	12779	12889
>ML0005_152	-	12829	12939
>ML0005_153	-	13407	13517
>ML0005_154	-	13457	13567
>ML0005_155	-	13526	13636
>ML0005_156	-	13576	13686
>ML0005_157	-	13645	13755
>ML0005_158	-	13695	13805
>ML0005_159	-	13848	13958
>ML0005_160	-	13898	14008
>ML0005_161	-	14159	14269
>ML0005_162	-	14209	14319
>ML0005_163	-	14332	14442
>ML0005_164	-	14382	14492
>ML0005_165	-	14500	14610
>ML0005_166	-	14550	14660
>ML0005_167	-	14706	14816
>ML0005_168	-	14756	14866
>ML0005_169	-	14808	14918
>ML0005_170	-	14858	14968
>ML0005_171	-	15448	15558
>ML0005_172	-	15498	15608
>ML0005_173	-	15559	15669
>ML0005_174	-	15609	15719
>ML0005_175	-	15676	15786
>ML0005_176	-	15726	15836
>ML0005_177	-	15815	15925
>ML0005_178	-	15865	15975
>ML0005_179	-	16053	16163
>ML0005_180	-	16103	16213
>ML0005_181	-	16266	16376
>ML0005_182	-	16316	16426
>ML0005_183	-	16369	16479
>ML0005_184	-	16419	16529
>ML0005_185	-	16523	16632
>ML0005_186	-	16573	16682
>ML0005_187	-	16881	16991
>ML0005_188	-	16931	17041
>ML0005_189	-	19670	19780
>ML0005_190	-	19720	19830
>ML0005_191	-	19892	20002
>ML0005_192	-	19942	20052
>ML0005_193	-	20079	20189
>ML0005_194	-	20129	20239
>ML0006_195	+	1403	1513
>ML0006_196	+	1453	1563
>ML0006_197	+	1493	1603
>ML0006_198	+	1543	1653
>ML0006_199	+	1853	1963
>ML0006_200	+	1903	2013
>ML0006_201	+	16093	16203
>ML0006_202	+	16143	16253
>ML0006_203	+	77999	78109
>ML0006_204	+	78049	78159
>ML0006_205	+	84111	84221
>ML0006_206	+	84161	84271
>ML0006_207	+	84620	84730
>ML0006_208	+	84670	84780
>ML0006_209	+	84765	84875
>ML0006_210	+	84815	84925
>ML0006_211	+	86554	86667
>ML0006_212	+	86604	86717
>ML0006_213	+	86965	87077
>ML0006_214	+	87015	87127
>ML0006_215	-	30711	30821
>ML0006_216	-	30761	30871
>ML0006_217	-	30804	30914
>ML0006_218	-	30854	30964
>ML0006_219	-	30931	31041
>ML0006_220	-	30981	31091
>ML0006_221	-	31166	31276
>ML0006_222	-	31216	31326
>ML0006_223	-	83901	84011
>ML0006_224	-	83951	84061
>ML0006_225	-	84060	84170
>ML0006_226	-	84110	84220
>ML0006_227	-	84717	84830
>ML0006_228	-	84767	84880
>ML0006_229	-	86480	86590
>ML0006_230	-	86530	86640
>ML0006_231	-	86654	86764
>ML0006_232	-	86704	86814
>ML0006_233	-	87217	87327
>ML0006_234	-	87267	87377
>ML0006_235	-	98139	98249
>ML0006_236	-	98189	98299
>ML0007_237	+	41403	41516
>ML0007_238	+	41453	41566
>ML0007_239	+	41517	41627
>ML0007_240	+	41567	41677
>ML0007_241	+	42566	42676
>ML0007_242	+	42616	42726
>ML0007_243	+	43257	43370
>ML0007_244	+	43307	43420
>ML0007_245	+	87544	87657
>ML0007_246	+	87594	87707
>ML0007_247	+	87977	88090
>ML0007_248	+	88027	88140
>ML0007_249	+	88070	88182
>ML0007_250	+	88120	88232
>ML0007_251	+	88435	88547
>ML0007_252	+	88485	88597
>ML0007_253	+	90133	90246
>ML0007_254	+	90183	90296
>ML0007_255	+	90925	91038
>ML0007_256	+	90975	91088
>ML0007_257	+	91317	91431
>ML0007_258	+	91367	91481
>ML0007_259	+	92579	92693
>ML0007_260	+	92629	92743
>ML0007_261	+	93281	93395
>ML0007_262	+	93331	93445
>ML0007_263	+	95157	95270
>ML0007_264	+	95207	95320
>ML0007_265	+	96353	96467
>ML0007_266	+	96403	96517
>ML0007_267	+	96655	96768
>ML0007_268	+	96705	96818
>ML0007_269	+	104426	104539
>ML0007_270	+	104476	104589
>ML0007_271	+	179231	179341
>ML0007_272	+	179281	179391
>ML0007_273	+	221510	221620
>ML0007_274	+	221560	221670
>ML0007_275	-	41510	41620
>ML0007_276	-	41560	41670
>ML0007_277	-	41666	41776
>ML0007_278	-	41716	41826
>ML0007_279	-	87268	87382
>ML0007_280	-	87318	87432
>ML0007_281	-	88171	88285
>ML0007_282	-	88221	88335
>ML0007_283	-	89693	89806
>ML0007_284	-	89743	89856
>ML0007_285	-	91015	91128
>ML0007_286	-	91065	91178
>ML0007_287	-	91497	91611
>ML0007_288	-	91547	91661
>ML0007_289	-	96450	96560
>ML0007_290	-	96500	96610
>ML0007_291	-	102071	102181
>ML0007_292	-	102121	102231
>ML0007_293	-	102178	102288
>ML0007_294	-	102228	102338
>ML0007_295	-	102336	102446
>ML0007_296	-	102386	102496
>ML0007_297	-	102672	102782
>ML0007_298	-	102722	102832
>ML0007_299	-	103056	103166
>ML0007_300	-	103106	103216
>ML0007_301	-	104135	104245
>ML0007_302	-	104185	104295
>ML0007_303	-	127399	127509
>ML0007_304	-	127449	127559
>ML0007_305	-	127758	127868
>ML0007_306	-	127808	127918
>ML0007_307	-	214772	214882
>ML0007_308	-	214822	214932
>ML0007_309	-	215752	215862
>ML0007_310	-	215802	215912
>ML0007_311	-	216568	216677
>ML0007_312	-	216618	216727
>ML0007_313	-	220943	221053
>ML0007_314	-	220993	221103
>ML0007_315	-	222041	222151
>ML0007_316	-	222091	222201
>ML0007_317	-	241718	241828
>ML0007_318	-	241768	241878
>ML0007_319	-	241824	241934
>ML0007_320	-	241874	241984
>ML0007_321	-	241915	242025
>ML0007_322	-	241965	242075
>ML0008_323	+	2821	2934
>ML0008_324	+	2871	2984
>ML0008_325	+	3236	3349
>ML0008_326	+	3286	3399
>ML0008_327	+	4486	4599
>ML0008_328	+	4536	4649
>ML0008_329	+	6098	6212
>ML0008_330	+	6148	6262
>ML0008_331	+	14435	14545
>ML0008_332	+	14485	14595
>ML0008_333	+	14785	14895
>ML0008_334	+	14835	14945
>ML0008_335	+	14901	15011
>ML0008_336	+	14951	15061
>ML0008_337	+	17736	17848
>ML0008_338	+	17786	17898
>ML0008_339	+	19191	19304
>ML0008_340	+	19241	19354
>ML0008_341	+	19365	19478
>ML0008_342	+	19415	19528
>ML0008_343	-	2202	2312
>ML0008_344	-	2252	2362
>ML0008_345	-	3123	3237
>ML0008_346	-	3173	3287
>ML0008_347	-	4495	4609
>ML0008_348	-	4545	4659
>ML0008_349	-	5144	5258
>ML0008_350	-	5194	5308
>ML0008_351	-	5315	5429
>ML0008_352	-	5365	5479
>ML0008_353	-	6878	6991
>ML0008_354	-	6928	7041
>ML0008_355	-	17501	17611
>ML0008_356	-	17551	17661
>ML0008_357	-	19488	19601
>ML0008_358	-	19538	19651
>ML0008_359	-	19773	19883
>ML0008_360	-	19823	19933
>ML0008_361	-	20250	20360
>ML0008_362	-	20300	20410
>ML0009_363	+	2053	2167
>ML0009_364	+	2103	2217
>ML0009_365	+	4717	4829
>ML0009_366	+	4767	4879
>ML0009_367	+	4852	4965
>ML0009_368	+	4902	5015
>ML0009_369	+	5512	5624
>ML0009_370	+	5562	5674
>ML0009_371	+	5647	5760
>ML0009_372	+	5697	5810
>ML0009_373	+	5806	5919
>ML0009_374	+	5856	5969
>ML0009_375	+	28199	28312
>ML0009_376	+	28249	28362
>ML0009_377	-	2459	2571
>ML0009_378	-	2509	2621
>ML0009_379	-	3100	3214
>ML0009_380	-	3150	3264
>ML0009_381	-	3239	3353
>ML0009_382	-	3289	3403
>ML0009_383	-	3485	3598
>ML0009_384	-	3535	3648
>ML0009_385	-	4795	4905
>ML0009_386	-	4845	4955
>ML0009_387	-	5575	5688
>ML0009_388	-	5625	5738
>ML0009_389	-	5798	5911
>ML0009_390	-	5848	5961
>ML0009_391	-	13762	13875
>ML0009_392	-	13812	13925
>ML0009_393	-	15884	15994
>ML0009_394	-	15934	16044
>ML0009_395	-	28189	28302
>ML0009_396	-	28239	28352
>ML0010_397	+	19941	20051
>ML0010_398	+	19991	20101
>ML0010_399	+	20088	20198
>ML0010_400	+	20138	20248
>ML0010_401	+	20409	20519
>ML0010_402	+	20459	20569
>ML0010_403	+	20593	20703
>ML0010_404	+	20643	20753
>ML0010_405	+	33031	33145
>ML0010_406	+	33081	33195
>ML0010_407	-	69066	69176
>ML0010_408	-	69116	69226
>ML0010_409	-	69454	69564
>ML0010_410	-	69504	69614
>ML0010_411	-	70587	70697
>ML0010_412	-	70637	70747
>ML0010_413	-	71060	71170
>ML0010_414	-	71110	71220
>ML0011_415	+	62789	62899
>ML0011_416	+	62839	62949
>ML0011_417	+	62935	63045
>ML0011_418	+	62985	63095
>ML0011_419	-	121091	121201
>ML0011_420	-	121141	121251
>ML0011_421	-	121522	121632
>ML0011_422	-	121572	121682
>ML0011_423	-	121700	121810
>ML0011_424	-	121750	121860
>ML0012_425	-	69405	69515
>ML0012_426	-	69455	69565
>ML0013_427	+	-30	83
>ML0013_428	+	20	133
>ML0013_429	+	719	833
>ML0013_430	+	769	883
>ML0013_431	+	2244	2355
>ML0013_432	+	2294	2405
>ML0013_433	+	4757	4867
>ML0013_434	+	4807	4917
>ML0013_435	+	4848	4958
>ML0013_436	+	4898	5008
>ML0013_437	+	5161	5275
>ML0013_438	+	5211	5325
>ML0013_439	+	10423	10537
>ML0013_440	+	10473	10587
>ML0013_441	-	255	367
>ML0013_442	-	305	417
>ML0013_443	-	420	530
>ML0013_444	-	470	580
>ML0013_445	-	996	1106
>ML0013_446	-	1046	1156
>ML0013_447	-	1370	1480
>ML0013_448	-	1420	1530
>ML0013_449	-	8767	8880
>ML0013_450	-	8817	8930
>ML0013_451	-	10120	10233
>ML0013_452	-	10170	10283
>ML0013_453	-	10433	10547
>ML0013_454	-	10483	10597
>ML0014_455	+	3236	3349
>ML0014_456	+	3286	3399
>ML0014_457	+	30985	31095
>ML0014_458	+	31035	31145
>ML0014_459	-	-20	90
>ML0014_460	-	30	140
>ML0014_461	-	3226	3339
>ML0014_462	-	3276	3389
>ML0015_463	+	123205	123312
>ML0015_464	+	123255	123362
>ML0015_465	+	213160	213270
>ML0015_466	+	213210	213320
>ML0015_467	+	214590	214700
>ML0015_468	+	214640	214750
>ML0015_469	+	214867	214977
>ML0015_470	+	214917	215027
>ML0015_471	+	215323	215433
>ML0015_472	+	215373	215483
>ML0015_473	+	215420	215530
>ML0015_474	+	215470	215580
>ML0015_475	-	40228	40338
>ML0015_476	-	40278	40388
>ML0015_477	-	50603	50713
>ML0015_478	-	50653	50763
>ML0015_479	-	185782	185892
>ML0015_480	-	185832	185942
>ML0016_481	-	110	223
>ML0016_482	-	160	273
>ML0016_483	-	11357	11467
>ML0016_484	-	11407	11517
>ML0016_485	-	11573	11683
>ML0016_486	-	11623	11733
>ML0016_487	-	15356	15466
>ML0016_488	-	15406	15516
>ML0016_489	-	16448	16562
>ML0016_490	-	16498	16612
>ML0017_491	+	58	168
>ML0017_492	+	108	218
>ML0019_493	+	6749	6862
>ML0019_494	+	6799	6912
>ML0019_495	+	69131	69241
>ML0019_496	+	69181	69291
>ML0019_497	+	69297	69407
>ML0019_498	+	69347	69457
>ML0019_499	+	69426	69536
>ML0019_500	+	69476	69586
>ML0019_501	+	69637	69747
>ML0019_502	+	69687	69797
>ML0019_503	+	69796	69906
>ML0019_504	+	69846	69956
>ML0019_505	+	69964	70074
>ML0019_506	+	70014	70124
>ML0019_507	+	70066	70176
>ML0019_508	+	70116	70226
>ML0019_509	+	70190	70300
>ML0019_510	+	70240	70350
>ML0019_511	+	70353	70463
>ML0019_512	+	70403	70513
>ML0019_513	+	70454	70564
>ML0019_514	+	70504	70614
>ML0019_515	+	70862	70972
>ML0019_516	+	70912	71022
>ML0019_517	-	13396	13506
>ML0019_518	-	13446	13556
>ML0019_519	-	54727	54837
>ML0019_520	-	54777	54887
>ML0019_521	-	69481	69593
>ML0019_522	-	69531	69643
>ML0019_523	-	70163	70277
>ML0019_524	-	70213	70327
>ML0019_525	-	73965	74075
>ML0019_526	-	74015	74125
>ML0020_527	-	12054	12161
>ML0020_528	-	12104	12211
>ML0021_529	+	347	457
>ML0021_530	+	397	507
>ML0021_531	+	65082	65192
>ML0021_532	+	65132	65242
>ML0021_533	+	279626	279736
>ML0021_534	+	279676	279786
>ML0021_535	+	300701	300812
>ML0021_536	+	300751	300862
>ML0021_537	+	327680	327790
>ML0021_538	+	327730	327840
>ML0021_539	+	327848	327958
>ML0021_540	+	327898	328008
>ML0021_541	-	5064	5174
>ML0021_542	-	5114	5224
>ML0021_543	-	5160	5270
>ML0021_544	-	5210	5320
>ML0021_545	-	11457	11567
>ML0021_546	-	11507	11617
>ML0021_547	-	12120	12230
>ML0021_548	-	12170	12280
>ML0021_549	-	36548	36658
>ML0021_550	-	36598	36708
>ML0021_551	-	84740	84850
>ML0021_552	-	84790	84900
>ML0021_553	-	264865	264975
>ML0021_554	-	264915	265025
>ML0021_555	-	268860	268970
>ML0021_556	-	268910	269020
>ML0021_557	-	269168	269278
>ML0021_558	-	269218	269328
>ML0021_559	-	270001	270111
>ML0021_560	-	270051	270161
>ML0021_561	-	270253	270363
>ML0021_562	-	270303	270413
>ML0021_563	-	270351	270461
>ML0021_564	-	270401	270511
>ML0021_565	-	271689	271799
>ML0021_566	-	271739	271849
>ML0021_567	-	273679	273789
>ML0021_568	-	273729	273839
>ML0021_569	-	279680	279788
>ML0021_570	-	279730	279838
>ML0021_571	-	300699	300809
>ML0021_572	-	300749	300859
>ML0022_573	+	23174	23284
>ML0022_574	+	23224	23334
>ML0022_575	+	23267	23377
>ML0022_576	+	23317	23427
>ML0022_577	+	23366	23476
>ML0022_578	+	23416	23526
>ML0022_579	+	23485	23595
>ML0022_580	+	23535	23645
>ML0022_581	+	23598	23708
>ML0022_582	+	23648	23758
>ML0022_583	+	23748	23858
>ML0022_584	+	23798	23908
>ML0022_585	+	23938	24048
>ML0022_586	+	23988	24098
>ML0022_587	+	24225	24338
>ML0022_588	+	24275	24388
>ML0022_589	+	24326	24440
>ML0022_590	+	24376	24490
>ML0022_591	+	24515	24625
>ML0022_592	+	24565	24675
>ML0022_593	+	24674	24784
>ML0022_594	+	24724	24834
>ML0022_595	+	24806	24916
>ML0022_596	+	24856	24966
>ML0022_597	+	25174	25284
>ML0022_598	+	25224	25334
>ML0022_599	+	25267	25377
>ML0022_600	+	25317	25427
>ML0022_601	+	25485	25595
>ML0022_602	+	25535	25645
>ML0022_603	+	25732	25842
>ML0022_604	+	25782	25892
>ML0022_605	+	25957	26067
>ML0022_606	+	26007	26117
>ML0022_607	+	26067	26177
>ML0022_608	+	26117	26227
>ML0022_609	+	26172	26282
>ML0022_610	+	26222	26332
>ML0022_611	+	26361	26471
>ML0022_612	+	26411	26521
>ML0022_613	+	26937	27047
>ML0022_614	+	26987	27097
>ML0022_615	+	27092	27206
>ML0022_616	+	27142	27256
>ML0022_617	+	44725	44835
>ML0022_618	+	44775	44885
>ML0022_619	+	46248	46358
>ML0022_620	+	46298	46408
>ML0022_621	+	46834	46944
>ML0022_622	+	46884	46994
>ML0022_623	+	132335	132445
>ML0022_624	+	132385	132495
>ML0022_625	+	134141	134251
>ML0022_626	+	134191	134301
>ML0022_627	+	134310	134418
>ML0022_628	+	134360	134468
>ML0022_629	+	134453	134563
>ML0022_630	+	134503	134613
>ML0022_631	+	238616	238726
>ML0022_632	+	238666	238776
>ML0022_633	+	352422	352532
>ML0022_634	+	352472	352582
>ML0022_635	+	402111	402221
>ML0022_636	+	402161	402271
>ML0022_637	+	408191	408301
>ML0022_638	+	408241	408351
>ML0022_639	+	411316	411426
>ML0022_640	+	411366	411476
>ML0022_641	+	412926	413036
>ML0022_642	+	412976	413086
>ML0022_643	+	413098	413207
>ML0022_644	+	413148	413257
>ML0022_645	+	413239	413349
>ML0022_646	+	413289	413399
>ML0022_647	+	413505	413615
>ML0022_648	+	413555	413665
>ML0022_649	+	413611	413721
>ML0022_650	+	413661	413771
>ML0022_651	+	413816	413926
>ML0022_652	+	413866	413976
>ML0022_653	+	414015	414125
>ML0022_654	+	414065	414175
>ML0022_655	+	426167	426275
>ML0022_656	+	426217	426325
>ML0022_657	+	439377	439489
>ML0022_658	+	439427	439539
>ML0022_659	+	443084	443197
>ML0022_660	+	443134	443247
>ML0022_661	+	443619	443732
>ML0022_662	+	443669	443782
>ML0022_663	+	444068	444181
>ML0022_664	+	444118	444231
>ML0022_665	+	444294	444407
>ML0022_666	+	444344	444457
>ML0022_667	+	444748	444862
>ML0022_668	+	444798	444912
>ML0022_669	+	446041	446155
>ML0022_670	+	446091	446205
>ML0022_671	+	448314	448428
>ML0022_672	+	448364	448478
>ML0022_673	+	451765	451878
>ML0022_674	+	451815	451928
>ML0022_675	+	451920	452031
>ML0022_676	+	451970	452081
>ML0022_677	+	452043	452157
>ML0022_678	+	452093	452207
>ML0022_679	+	452327	452439
>ML0022_680	+	452377	452489
>ML0022_681	+	452801	452914
>ML0022_682	+	452851	452964
>ML0022_683	+	453133	453244
>ML0022_684	+	453183	453294
>ML0022_685	+	453389	453502
>ML0022_686	+	453439	453552
>ML0022_687	+	453681	453794
>ML0022_688	+	453731	453844
>ML0022_689	+	453966	454080
>ML0022_690	+	454016	454130
>ML0022_691	+	454245	454358
>ML0022_692	+	454295	454408
>ML0022_693	+	454420	454534
>ML0022_694	+	454470	454584
>ML0022_695	+	454560	454673
>ML0022_696	+	454610	454723
>ML0022_697	+	454836	454950
>ML0022_698	+	454886	455000
>ML0022_699	+	455444	455557
>ML0022_700	+	455494	455607
>ML0022_701	+	455627	455740
>ML0022_702	+	455677	455790
>ML0022_703	+	455879	455993
>ML0022_704	+	455929	456043
>ML0022_705	+	460624	460738
>ML0022_706	+	460674	460788
>ML0022_707	+	460756	460869
>ML0022_708	+	460806	460919
>ML0022_709	+	462365	462478
>ML0022_710	+	462415	462528
>ML0022_711	+	462926	463040
>ML0022_712	+	462976	463090
>ML0022_713	+	463597	463711
>ML0022_714	+	463647	463761
>ML0022_715	+	463719	463833
>ML0022_716	+	463769	463883
>ML0022_717	+	466219	466333
>ML0022_718	+	466269	466383
>ML0022_719	+	466377	466490
>ML0022_720	+	466427	466540
>ML0022_721	+	467375	467489
>ML0022_722	+	467425	467539
>ML0022_723	-	23280	23387
>ML0022_724	-	23330	23437
>ML0022_725	-	23574	23684
>ML0022_726	-	23624	23734
>ML0022_727	-	23706	23820
>ML0022_728	-	23756	23870
>ML0022_729	-	23831	23944
>ML0022_730	-	23881	23994
>ML0022_731	-	23949	24059
>ML0022_732	-	23999	24109
>ML0022_733	-	24362	24472
>ML0022_734	-	24412	24522
>ML0022_735	-	24454	24568
>ML0022_736	-	24504	24618
>ML0022_737	-	24577	24687
>ML0022_738	-	24627	24737
>ML0022_739	-	24692	24802
>ML0022_740	-	24742	24852
>ML0022_741	-	24850	24963
>ML0022_742	-	24900	25013
>ML0022_743	-	25174	25284
>ML0022_744	-	25224	25334
>ML0022_745	-	25292	25402
>ML0022_746	-	25342	25452
>ML0022_747	-	25443	25553
>ML0022_748	-	25493	25603
>ML0022_749	-	25602	25712
>ML0022_750	-	25652	25762
>ML0022_751	-	25883	25993
>ML0022_752	-	25933	26043
>ML0022_753	-	25998	26108
>ML0022_754	-	26048	26158
>ML0022_755	-	26186	26296
>ML0022_756	-	26236	26346
>ML0022_757	-	26369	26479
>ML0022_758	-	26419	26529
>ML0022_759	-	26656	26766
>ML0022_760	-	26706	26816
>ML0022_761	-	26885	26995
>ML0022_762	-	26935	27045
>ML0022_763	-	46431	46541
>ML0022_764	-	46481	46591
>ML0022_765	-	127343	127453
>ML0022_766	-	127393	127503
>ML0022_767	-	134905	135015
>ML0022_768	-	134955	135065
>ML0022_769	-	151090	151200
>ML0022_770	-	151140	151250
>ML0022_771	-	317465	317575
>ML0022_772	-	317515	317625
>ML0022_773	-	409055	409165
>ML0022_774	-	409105	409215
>ML0022_775	-	411173	411283
>ML0022_776	-	411223	411333
>ML0022_777	-	414452	414562
>ML0022_778	-	414502	414612
>ML0022_779	-	414834	414944
>ML0022_780	-	414884	414994
>ML0022_781	-	415148	415258
>ML0022_782	-	415198	415308
>ML0022_783	-	439293	439403
>ML0022_784	-	439343	439453
>ML0022_785	-	439396	439506
>ML0022_786	-	439446	439556
>ML0022_787	-	439497	439607
>ML0022_788	-	439547	439657
>ML0022_789	-	439619	439729
>ML0022_790	-	439669	439779
>ML0022_791	-	439822	439932
>ML0022_792	-	439872	439982
>ML0022_793	-	439941	440051
>ML0022_794	-	439991	440101
>ML0022_795	-	440324	440434
>ML0022_796	-	440374	440484
>ML0022_797	-	440506	440616
>ML0022_798	-	440556	440666
>ML0022_799	-	440878	440988
>ML0022_800	-	440928	441038
>ML0022_801	-	441010	441120
>ML0022_802	-	441060	441170
>ML0022_803	-	441112	441222
>ML0022_804	-	441162	441272
>ML0022_805	-	441271	441381
>ML0022_806	-	441321	441431
>ML0022_807	-	441428	441537
>ML0022_808	-	441478	441587
>ML0022_809	-	441744	441854
>ML0022_810	-	441794	441904
>ML0022_811	-	441839	441949
>ML0022_812	-	441889	441999
>ML0022_813	-	441995	442105
>ML0022_814	-	442045	442155
>ML0022_815	-	442314	442424
>ML0022_816	-	442364	442474
>ML0022_817	-	442535	442645
>ML0022_818	-	442585	442695
>ML0022_819	-	442651	442761
>ML0022_820	-	442701	442811
>ML0022_821	-	442815	442925
>ML0022_822	-	442865	442975
>ML0022_823	-	442951	443061
>ML0022_824	-	443001	443111
>ML0022_825	-	443055	443165
>ML0022_826	-	443105	443215
>ML0022_827	-	443178	443288
>ML0022_828	-	443228	443338
>ML0022_829	-	443364	443474
>ML0022_830	-	443414	443524
>ML0022_831	-	443455	443565
>ML0022_832	-	443505	443615
>ML0022_833	-	443662	443772
>ML0022_834	-	443712	443822
>ML0022_835	-	443812	443922
>ML0022_836	-	443862	443972
>ML0022_837	-	444086	444196
>ML0022_838	-	444136	444246
>ML0022_839	-	444227	444337
>ML0022_840	-	444277	444387
>ML0022_841	-	444404	444514
>ML0022_842	-	444454	444564
>ML0022_843	-	444500	444610
>ML0022_844	-	444550	444660
>ML0022_845	-	444727	444837
>ML0022_846	-	444777	444887
>ML0022_847	-	444875	444985
>ML0022_848	-	444925	445035
>ML0022_849	-	445182	445292
>ML0022_850	-	445232	445342
>ML0022_851	-	445622	445732
>ML0022_852	-	445672	445782
>ML0022_853	-	445888	445998
>ML0022_854	-	445938	446048
>ML0022_855	-	446094	446204
>ML0022_856	-	446144	446254
>ML0022_857	-	446232	446342
>ML0022_858	-	446282	446392
>ML0022_859	-	446327	446437
>ML0022_860	-	446377	446487
>ML0022_861	-	446748	446862
>ML0022_862	-	446798	446912
>ML0022_863	-	448333	448443
>ML0022_864	-	448383	448493
>ML0022_865	-	448489	448599
>ML0022_866	-	448539	448649
>ML0022_867	-	448777	448887
>ML0022_868	-	448827	448937
>ML0022_869	-	448894	449004
>ML0022_870	-	448944	449054
>ML0022_871	-	449289	449399
>ML0022_872	-	449339	449449
>ML0022_873	-	450968	451081
>ML0022_874	-	451018	451131
>ML0022_875	-	451548	451658
>ML0022_876	-	451598	451708
>ML0022_877	-	451732	451842
>ML0022_878	-	451782	451892
>ML0022_879	-	451888	451998
>ML0022_880	-	451938	452048
>ML0022_881	-	452174	452284
>ML0022_882	-	452224	452334
>ML0022_883	-	452320	452430
>ML0022_884	-	452370	452480
>ML0022_885	-	452496	452609
>ML0022_886	-	452546	452659
>ML0022_887	-	452679	452789
>ML0022_888	-	452729	452839
>ML0022_889	-	452896	453006
>ML0022_890	-	452946	453056
>ML0022_891	-	453035	453145
>ML0022_892	-	453085	453195
>ML0022_893	-	453230	453340
>ML0022_894	-	453280	453390
>ML0022_895	-	453400	453510
>ML0022_896	-	453450	453560
>ML0022_897	-	453563	453673
>ML0022_898	-	453613	453723
>ML0022_899	-	453701	453811
>ML0022_900	-	453751	453861
>ML0022_901	-	453951	454061
>ML0022_902	-	454001	454111
>ML0022_903	-	454118	454228
>ML0022_904	-	454168	454278
>ML0022_905	-	454276	454386
>ML0022_906	-	454326	454436
>ML0022_907	-	454379	454489
>ML0022_908	-	454429	454539
>ML0022_909	-	454633	454743
>ML0022_910	-	454683	454793
>ML0022_911	-	454936	455046
>ML0022_912	-	454986	455096
>ML0022_913	-	455037	455147
>ML0022_914	-	455087	455197
>ML0022_915	-	455176	455286
>ML0022_916	-	455226	455336
>ML0022_917	-	455315	455425
>ML0022_918	-	455365	455475
>ML0022_919	-	455408	455518
>ML0022_920	-	455458	455568
>ML0022_921	-	455519	455629
>ML0022_922	-	455569	455679
>ML0022_923	-	455726	455836
>ML0022_924	-	455776	455886
>ML0022_925	-	455853	455965
>ML0022_926	-	455903	456015
>ML0022_927	-	455955	456065
>ML0022_928	-	456005	456115
>ML0022_929	-	458640	458750
>ML0022_930	-	458690	458800
>ML0022_931	-	459141	459251
>ML0022_932	-	459191	459301
>ML0022_933	-	459239	459348
>ML0022_934	-	459289	459398
>ML0022_935	-	459726	459836
>ML0022_936	-	459776	459886
>ML0022_937	-	459824	459934
>ML0022_938	-	459874	459984
>ML0022_939	-	459916	460026
>ML0022_940	-	459966	460076
>ML0022_941	-	460006	460116
>ML0022_942	-	460056	460166
>ML0022_943	-	460197	460307
>ML0022_944	-	460247	460357
>ML0022_945	-	460462	460575
>ML0022_946	-	460512	460625
>ML0022_947	-	460783	460893
>ML0022_948	-	460833	460943
>ML0022_949	-	460887	460997
>ML0022_950	-	460937	461047
>ML0022_951	-	460998	461107
>ML0022_952	-	461048	461157
>ML0022_953	-	461166	461276
>ML0022_954	-	461216	461326
>ML0022_955	-	461296	461406
>ML0022_956	-	461346	461456
>ML0022_957	-	461414	461524
>ML0022_958	-	461464	461574
>ML0022_959	-	461679	461789
>ML0022_960	-	461729	461839
>ML0022_961	-	461800	461910
>ML0022_962	-	461850	461960
>ML0022_963	-	462005	462115
>ML0022_964	-	462055	462165
>ML0022_965	-	462157	462267
>ML0022_966	-	462207	462317
>ML0022_967	-	462298	462408
>ML0022_968	-	462348	462458
>ML0022_969	-	462391	462501
>ML0022_970	-	462441	462551
>ML0022_971	-	462534	462644
>ML0022_972	-	462584	462694
>ML0022_973	-	462708	462818
>ML0022_974	-	462758	462868
>ML0022_975	-	463056	463166
>ML0022_976	-	463106	463216
>ML0022_977	-	463190	463303
>ML0022_978	-	463240	463353
>ML0022_979	-	463291	463405
>ML0022_980	-	463341	463455
>ML0022_981	-	463564	463674
>ML0022_982	-	463614	463724
>ML0022_983	-	463888	463998
>ML0022_984	-	463938	464048
>ML0022_985	-	467279	467392
>ML0022_986	-	467329	467442
>ML0022_987	-	468213	468326
>ML0022_988	-	468263	468376
>ML0023_989	+	48582	48692
>ML0023_990	+	48632	48742
>ML0023_991	+	48750	48860
>ML0023_992	+	48800	48910
>ML0023_993	-	33028	33138
>ML0023_994	-	33078	33188
>ML0023_995	-	33382	33492
>ML0023_996	-	33432	33542
>ML0023_997	-	33497	33607
>ML0023_998	-	33547	33657
>ML0023_999	-	36527	36637
>ML0023_1000	-	36577	36687
>ML0023_1001	-	48698	48808
>ML0023_1002	-	48748	48858
>ML0023_1003	-	48791	48901
>ML0023_1004	-	48841	48951
>ML0023_1005	-	48926	49036
>ML0023_1006	-	48976	49086
>ML0024_1007	+	3587	3701
>ML0024_1008	+	3637	3751
>ML0024_1009	-	2796	2906
>ML0024_1010	-	2846	2956
>ML0024_1011	-	11862	11972
>ML0024_1012	-	11912	12022
>ML0024_1013	-	12677	12787
>ML0024_1014	-	12727	12837
>ML0024_1015	-	12772	12882
>ML0024_1016	-	12822	12932
>ML0026_1017	+	17865	17975
>ML0026_1018	+	17915	18025
>ML0026_1019	+	21227	21337
>ML0026_1020	+	21277	21387
>ML0026_1021	+	370702	370812
>ML0026_1022	+	370752	370862
>ML0026_1023	+	390002	390112
>ML0026_1024	+	390052	390162
>ML0026_1025	+	390122	390232
>ML0026_1026	+	390172	390282
>ML0026_1027	+	400981	401091
>ML0026_1028	+	401031	401141
>ML0026_1029	+	401458	401568
>ML0026_1030	+	401508	401618
>ML0026_1031	-	33568	33678
>ML0026_1032	-	33618	33728
>ML0026_1033	-	34666	34776
>ML0026_1034	-	34716	34826
>ML0026_1035	-	34791	34901
>ML0026_1036	-	34841	34951
>ML0026_1037	-	34930	35040
>ML0026_1038	-	34980	35090
>ML0026_1039	-	203680	203790
>ML0026_1040	-	203730	203840
>ML0026_1041	-	203790	203904
>ML0026_1042	-	203840	203954
>ML0026_1043	-	277024	277134
>ML0026_1044	-	277074	277184
>ML0026_1045	-	309933	310043
>ML0026_1046	-	309983	310093
>ML0026_1047	-	310103	310213
>ML0026_1048	-	310153	310263
>ML0026_1049	-	311049	311159
>ML0026_1050	-	311099	311209
>ML0026_1051	-	362393	362503
>ML0026_1052	-	362443	362553
>ML0026_1053	-	363754	363864
>ML0026_1054	-	363804	363914
>ML0026_1055	-	406502	406612
>ML0026_1056	-	406552	406662
>ML0027_1057	+	1615	1728
>ML0027_1058	+	1665	1778
>ML0027_1059	-	1378	1487
>ML0027_1060	-	1428	1537
>ML0028_1061	+	56493	56603
>ML0028_1062	+	56543	56653
>ML0028_1063	-	7099	7209
>ML0028_1064	-	7149	7259
>ML0029_1065	-	17432	17546
>ML0029_1066	-	17482	17596
>ML0030_1067	+	40471	40581
>ML0030_1068	+	40521	40631
>ML0030_1069	+	40677	40787
>ML0030_1070	+	40727	40837
>ML0030_1071	+	40818	40928
>ML0030_1072	+	40868	40978
>ML0030_1073	+	41525	41635
>ML0030_1074	+	41575	41685
>ML0030_1075	+	41700	41810
>ML0030_1076	+	41750	41860
>ML0030_1077	+	41851	41961
>ML0030_1078	+	41901	42011
>ML0030_1079	+	42017	42127
>ML0030_1080	+	42067	42177
>ML0030_1081	+	42219	42329
>ML0030_1082	+	42269	42379
>ML0030_1083	+	42698	42808
>ML0030_1084	+	42748	42858
>ML0030_1085	+	42790	42900
>ML0030_1086	+	42840	42950
>ML0030_1087	+	43085	43195
>ML0030_1088	+	43135	43245
>ML0030_1089	+	43775	43885
>ML0030_1090	+	43825	43935
>ML0030_1091	+	43960	44070
>ML0030_1092	+	44010	44120
>ML0030_1093	+	44226	44336
>ML0030_1094	+	44276	44386
>ML0030_1095	+	129517	129630
>ML0030_1096	+	129567	129680
>ML0030_1097	+	219245	219353
>ML0030_1098	+	219295	219403
>ML0030_1099	-	567	677
>ML0030_1100	-	617	727
>ML0030_1101	-	129514	129627
>ML0030_1102	-	129564	129677
>ML0031_1103	+	10851	10965
>ML0031_1104	+	10901	11015
>ML0031_1105	-	10845	10955
>ML0031_1106	-	10895	11005
>ML0032_1107	+	233522	233630
>ML0032_1108	+	233572	233680
>ML0032_1109	+	233810	233918
>ML0032_1110	+	233860	233968
>ML0032_1111	+	238345	238455
>ML0032_1112	+	238395	238505
>ML0032_1113	+	253864	253974
>ML0032_1114	+	253914	254024
>ML0032_1115	+	258533	258643
>ML0032_1116	+	258583	258693
>ML0032_1117	+	266926	267040
>ML0032_1118	+	266976	267090
>ML0032_1119	+	287874	287984
>ML0032_1120	+	287924	288034
>ML0032_1121	+	297324	297437
>ML0032_1122	+	297374	297487
>ML0032_1123	+	298078	298192
>ML0032_1124	+	298128	298242
>ML0032_1125	+	298434	298548
>ML0032_1126	+	298484	298598
>ML0032_1127	+	300397	300510
>ML0032_1128	+	300447	300560
>ML0032_1129	+	300882	300996
>ML0032_1130	+	300932	301046
>ML0032_1131	+	302105	302216
>ML0032_1132	+	302155	302266
>ML0032_1133	+	308210	308320
>ML0032_1134	+	308260	308370
>ML0032_1135	+	315026	315136
>ML0032_1136	+	315076	315186
>ML0032_1137	+	450279	450389
>ML0032_1138	+	450329	450439
>ML0032_1139	+	568177	568287
>ML0032_1140	+	568227	568337
>ML0032_1141	+	693154	693264
>ML0032_1142	+	693204	693314
>ML0032_1143	+	693529	693639
>ML0032_1144	+	693579	693689
>ML0032_1145	+	693704	693814
>ML0032_1146	+	693754	693864
>ML0032_1147	+	693809	693919
>ML0032_1148	+	693859	693969
>ML0032_1149	+	693931	694040
>ML0032_1150	+	693981	694090
>ML0032_1151	+	695993	696107
>ML0032_1152	+	696043	696157
>ML0032_1153	+	696285	696399
>ML0032_1154	+	696335	696449
>ML0032_1155	+	696627	696739
>ML0032_1156	+	696677	696789
>ML0032_1157	+	697194	697308
>ML0032_1158	+	697244	697358
>ML0032_1159	+	697429	697541
>ML0032_1160	+	697479	697591
>ML0032_1161	+	697879	697992
>ML0032_1162	+	697929	698042
>ML0032_1163	+	698206	698320
>ML0032_1164	+	698256	698370
>ML0032_1165	+	698827	698940
>ML0032_1166	+	698877	698990
>ML0032_1167	+	699215	699329
>ML0032_1168	+	699265	699379
>ML0032_1169	+	701201	701315
>ML0032_1170	+	701251	701365
>ML0032_1171	+	703159	703273
>ML0032_1172	+	703209	703323
>ML0032_1173	+	703477	703590
>ML0032_1174	+	703527	703640
>ML0032_1175	+	705532	705645
>ML0032_1176	+	705582	705695
>ML0032_1177	+	705705	705817
>ML0032_1178	+	705755	705867
>ML0032_1179	+	705853	705966
>ML0032_1180	+	705903	706016
>ML0032_1181	+	706076	706190
>ML0032_1182	+	706126	706240
>ML0032_1183	+	706475	706588
>ML0032_1184	+	706525	706638
>ML0032_1185	-	253923	254033
>ML0032_1186	-	253973	254083
>ML0032_1187	-	266917	267031
>ML0032_1188	-	266967	267081
>ML0032_1189	-	270263	270373
>ML0032_1190	-	270313	270423
>ML0032_1191	-	297321	297435
>ML0032_1192	-	297371	297485
>ML0032_1193	-	297791	297904
>ML0032_1194	-	297841	297954
>ML0032_1195	-	298694	298808
>ML0032_1196	-	298744	298858
>ML0032_1197	-	299827	299940
>ML0032_1198	-	299877	299990
>ML0032_1199	-	300147	300260
>ML0032_1200	-	300197	300310
>ML0032_1201	-	301628	301738
>ML0032_1202	-	301678	301788
>ML0032_1203	-	301736	301846
>ML0032_1204	-	301786	301896
>ML0032_1205	-	301964	302074
>ML0032_1206	-	302014	302124
>ML0032_1207	-	302102	302212
>ML0032_1208	-	302152	302262
>ML0032_1209	-	302208	302316
>ML0032_1210	-	302258	302366
>ML0032_1211	-	302312	302422
>ML0032_1212	-	302362	302472
>ML0032_1213	-	302571	302681
>ML0032_1214	-	302621	302731
>ML0032_1215	-	302841	302951
>ML0032_1216	-	302891	303001
>ML0032_1217	-	303059	303169
>ML0032_1218	-	303109	303219
>ML0032_1219	-	303373	303483
>ML0032_1220	-	303423	303533
>ML0032_1221	-	303625	303735
>ML0032_1222	-	303675	303785
>ML0032_1223	-	303923	304033
>ML0032_1224	-	303973	304083
>ML0032_1225	-	372518	372628
>ML0032_1226	-	372568	372678
>ML0032_1227	-	506987	507097
>ML0032_1228	-	507037	507147
>ML0032_1229	-	563365	563475
>ML0032_1230	-	563415	563525
>ML0032_1231	-	563585	563695
>ML0032_1232	-	563635	563745
>ML0032_1233	-	576417	576526
>ML0032_1234	-	576467	576576
>ML0032_1235	-	693697	693807
>ML0032_1236	-	693747	693857
>ML0032_1237	-	695504	695618
>ML0032_1238	-	695554	695668
>ML0032_1239	-	695939	696053
>ML0032_1240	-	695989	696103
>ML0032_1241	-	696832	696944
>ML0032_1242	-	696882	696994
>ML0032_1243	-	697571	697685
>ML0032_1244	-	697621	697735
>ML0032_1245	-	697669	697780
>ML0032_1246	-	697719	697830
>ML0032_1247	-	698608	698721
>ML0032_1248	-	698658	698771
>ML0032_1249	-	704035	704147
>ML0032_1250	-	704085	704197
>ML0032_1251	-	705378	705488
>ML0032_1252	-	705428	705538
>ML0032_1253	-	705554	705664
>ML0032_1254	-	705604	705714
>ML0032_1255	-	705716	705826
>ML0032_1256	-	705766	705876
>ML0032_1257	-	705950	706060
>ML0032_1258	-	706000	706110
>ML0032_1259	-	706072	706182
>ML0032_1260	-	706122	706232
>ML0032_1261	-	706177	706287
>ML0032_1262	-	706227	706337
>ML0032_1263	-	706299	706409
>ML0032_1264	-	706349	706459
>ML0032_1265	-	706406	706516
>ML0032_1266	-	706456	706566
>ML0033_1267	-	103803	103913
>ML0033_1268	-	103853	103963
>ML0033_1269	-	104033	104143
>ML0033_1270	-	104083	104193
>ML0033_1271	-	104663	104773
>ML0033_1272	-	104713	104823
>ML0033_1273	-	104892	105002
>ML0033_1274	-	104942	105052
>ML0033_1275	-	105596	105706
>ML0033_1276	-	105646	105756
>ML0033_1277	-	172835	172949
>ML0033_1278	-	172885	172999
>ML0034_1279	-	15616	15726
>ML0034_1280	-	15666	15776
>ML0034_1281	-	19330	19440
>ML0034_1282	-	19380	19490
>ML0034_1283	-	19494	19604
>ML0034_1284	-	19544	19654
>ML0034_1285	-	19735	19845
>ML0034_1286	-	19785	19895
>ML0034_1287	-	20126	20236
>ML0034_1288	-	20176	20286
>ML0034_1289	-	20325	20435
>ML0034_1290	-	20375	20485
>ML0034_1291	-	22911	23025
>ML0034_1292	-	22961	23075
>ML0035_1293	-	53983	54096
>ML0035_1294	-	54033	54146
>ML0035_1295	-	107568	107682
>ML0035_1296	-	107618	107732
>ML0036_1297	+	15544	15654
>ML0036_1298	+	15594	15704
>ML0036_1299	+	15808	15918
>ML0036_1300	+	15858	15968
>ML0036_1301	+	15914	16024
>ML0036_1302	+	15964	16074
>ML0036_1303	+	16598	16712
>ML0036_1304	+	16648	16762
>ML0036_1305	+	17216	17323
>ML0036_1306	+	17266	17373
>ML0036_1307	+	17380	17493
>ML0036_1308	+	17430	17543
>ML0036_1309	+	63172	63282
>ML0036_1310	+	63222	63332
>ML0036_1311	+	144396	144506
>ML0036_1312	+	144446	144556
>ML0036_1313	+	144781	144891
>ML0036_1314	+	144831	144941
>ML0036_1315	+	145188	145298
>ML0036_1316	+	145238	145348
>ML0036_1317	+	148769	148879
>ML0036_1318	+	148819	148929
>ML0036_1319	+	148905	149015
>ML0036_1320	+	148955	149065
>ML0036_1321	+	149022	149132
>ML0036_1322	+	149072	149182
>ML0036_1323	+	149224	149334
>ML0036_1324	+	149274	149384
>ML0036_1325	+	149437	149551
>ML0036_1326	+	149487	149601
>ML0036_1327	+	149709	149822
>ML0036_1328	+	149759	149872
>ML0036_1329	+	149886	149996
>ML0036_1330	+	149936	150046
>ML0036_1331	+	150050	150160
>ML0036_1332	+	150100	150210
>ML0036_1333	+	150264	150374
>ML0036_1334	+	150314	150424
>ML0036_1335	+	150450	150560
>ML0036_1336	+	150500	150610
>ML0036_1337	+	150676	150786
>ML0036_1338	+	150726	150836
>ML0036_1339	+	150804	150917
>ML0036_1340	+	150854	150967
>ML0036_1341	+	150907	151017
>ML0036_1342	+	150957	151067
>ML0036_1343	+	151040	151153
>ML0036_1344	+	151090	151203
>ML0036_1345	+	151242	151354
>ML0036_1346	+	151292	151404
>ML0036_1347	+	151421	151534
>ML0036_1348	+	151471	151584
>ML0036_1349	+	151538	151651
>ML0036_1350	+	151588	151701
>ML0036_1351	+	151731	151841
>ML0036_1352	+	151781	151891
>ML0036_1353	+	152090	152200
>ML0036_1354	+	152140	152250
>ML0036_1355	+	152250	152364
>ML0036_1356	+	152300	152414
>ML0036_1357	+	152438	152551
>ML0036_1358	+	152488	152601
>ML0036_1359	+	152856	152969
>ML0036_1360	+	152906	153019
>ML0036_1361	+	152960	153074
>ML0036_1362	+	153010	153124
>ML0036_1363	+	153508	153618
>ML0036_1364	+	153558	153668
>ML0036_1365	+	153760	153870
>ML0036_1366	+	153810	153920
>ML0036_1367	+	160773	160886
>ML0036_1368	+	160823	160936
>ML0036_1369	+	160931	161045
>ML0036_1370	+	160981	161095
>ML0036_1371	+	161532	161646
>ML0036_1372	+	161582	161696
>ML0036_1373	-	15881	15994
>ML0036_1374	-	15931	16044
>ML0036_1375	-	16432	16542
>ML0036_1376	-	16482	16592
>ML0036_1377	-	16550	16660
>ML0036_1378	-	16600	16710
>ML0036_1379	-	16799	16909
>ML0036_1380	-	16849	16959
>ML0036_1381	-	16925	17035
>ML0036_1382	-	16975	17085
>ML0036_1383	-	17033	17143
>ML0036_1384	-	17083	17193
>ML0036_1385	-	17309	17419
>ML0036_1386	-	17359	17469
>ML0036_1387	-	17474	17584
>ML0036_1388	-	17524	17634
>ML0036_1389	-	17660	17770
>ML0036_1390	-	17710	17820
>ML0036_1391	-	18038	18148
>ML0036_1392	-	18088	18198
>ML0036_1393	-	18162	18272
>ML0036_1394	-	18212	18322
>ML0036_1395	-	18308	18418
>ML0036_1396	-	18358	18468
>ML0036_1397	-	18566	18676
>ML0036_1398	-	18616	18726
>ML0036_1399	-	18661	18771
>ML0036_1400	-	18711	18821
>ML0036_1401	-	18917	19027
>ML0036_1402	-	18967	19077
>ML0036_1403	-	148283	148393
>ML0036_1404	-	148333	148443
>ML0036_1405	-	148386	148496
>ML0036_1406	-	148436	148546
>ML0036_1407	-	148942	149056
>ML0036_1408	-	148992	149106
>ML0036_1409	-	149146	149260
>ML0036_1410	-	149196	149310
>ML0036_1411	-	149670	149780
>ML0036_1412	-	149720	149830
>ML0036_1413	-	149876	149988
>ML0036_1414	-	149926	150038
>ML0036_1415	-	149974	150084
>ML0036_1416	-	150024	150134
>ML0036_1417	-	150216	150326
>ML0036_1418	-	150266	150376
>ML0036_1419	-	150592	150706
>ML0036_1420	-	150642	150756
>ML0036_1421	-	150747	150859
>ML0036_1422	-	150797	150909
>ML0036_1423	-	150998	151112
>ML0036_1424	-	151048	151162
>ML0036_1425	-	151159	151269
>ML0036_1426	-	151209	151319
>ML0036_1427	-	151319	151432
>ML0036_1428	-	151369	151482
>ML0036_1429	-	151665	151775
>ML0036_1430	-	151715	151825
>ML0036_1431	-	151855	151965
>ML0036_1432	-	151905	152015
>ML0036_1433	-	152067	152180
>ML0036_1434	-	152117	152230
>ML0036_1435	-	152279	152393
>ML0036_1436	-	152329	152443
>ML0036_1437	-	152728	152842
>ML0036_1438	-	152778	152892
>ML0036_1439	-	153667	153780
>ML0036_1440	-	153717	153830
>ML0036_1441	-	153770	153884
>ML0036_1442	-	153820	153934
>ML0036_1443	-	160769	160879
>ML0036_1444	-	160819	160929
>ML0036_1445	-	160974	161084
>ML0036_1446	-	161024	161134
>ML0036_1447	-	161552	161662
>ML0036_1448	-	161602	161712
>ML0036_1449	-	161659	161769
>ML0036_1450	-	161709	161819
>ML0037_1451	-	6086	6196
>ML0037_1452	-	6136	6246
>ML0038_1453	+	1596	1710
>ML0038_1454	+	1646	1760
>ML0038_1455	-	285	395
>ML0038_1456	-	335	445
>ML0038_1457	-	476	586
>ML0038_1458	-	526	636
>ML0038_1459	-	575	685
>ML0038_1460	-	625	735
>ML0038_1461	-	762	872
>ML0038_1462	-	812	922
>ML0038_1463	-	874	984
>ML0038_1464	-	924	1034
>ML0038_1465	-	1420	1530
>ML0038_1466	-	1470	1580
>ML0038_1467	-	1532	1642
>ML0038_1468	-	1582	1692
>ML0038_1469	-	1640	1750
>ML0038_1470	-	1690	1800
>ML0038_1471	-	1828	1938
>ML0038_1472	-	1878	1988
>ML0038_1473	-	1928	2038
>ML0038_1474	-	1978	2088
>ML0039_1475	+	4304	4414
>ML0039_1476	+	4354	4464
>ML0039_1477	+	5148	5258
>ML0039_1478	+	5198	5308
>ML0039_1479	+	5393	5503
>ML0039_1480	+	5443	5553
>ML0039_1481	+	5688	5798
>ML0039_1482	+	5738	5848
>ML0039_1483	+	5898	6008
>ML0039_1484	+	5948	6058
>ML0039_1485	+	6519	6629
>ML0039_1486	+	6569	6679
>ML0039_1487	-	13683	13792
>ML0039_1488	-	13733	13842
>ML0040_1489	+	31128	31238
>ML0040_1490	+	31178	31288
>ML0040_1491	+	56535	56649
>ML0040_1492	+	56585	56699
>ML0040_1493	+	56922	57036
>ML0040_1494	+	56972	57086
>ML0040_1495	-	29175	29285
>ML0040_1496	-	29225	29335
>ML0042_1497	+	69238	69351
>ML0042_1498	+	69288	69401
>ML0044_1499	+	55454	55564
>ML0044_1500	+	55504	55614
>ML0044_1501	+	188043	188153
>ML0044_1502	+	188093	188203
>ML0044_1503	+	211500	211610
>ML0044_1504	+	211550	211660
>ML0044_1505	+	211592	211701
>ML0044_1506	+	211642	211751
>ML0044_1507	+	211966	212076
>ML0044_1508	+	212016	212126
>ML0044_1509	+	212116	212226
>ML0044_1510	+	212166	212276
>ML0044_1511	+	212330	212440
>ML0044_1512	+	212380	212490
>ML0044_1513	+	212689	212799
>ML0044_1514	+	212739	212849
>ML0044_1515	+	212803	212913
>ML0044_1516	+	212853	212963
>ML0044_1517	+	213005	213114
>ML0044_1518	+	213055	213164
>ML0044_1519	+	213445	213558
>ML0044_1520	+	213495	213608
>ML0044_1521	+	213562	213676
>ML0044_1522	+	213612	213726
>ML0044_1523	+	213930	214041
>ML0044_1524	+	213980	214091
>ML0044_1525	+	214123	214235
>ML0044_1526	+	214173	214285
>ML0044_1527	+	214291	214401
>ML0044_1528	+	214341	214451
>ML0044_1529	+	214677	214791
>ML0044_1530	+	214727	214841
>ML0044_1531	+	215084	215198
>ML0044_1532	+	215134	215248
>ML0044_1533	+	215259	215372
>ML0044_1534	+	215309	215422
>ML0044_1535	+	215389	215497
>ML0044_1536	+	215439	215547
>ML0044_1537	+	216470	216580
>ML0044_1538	+	216520	216630
>ML0044_1539	+	216598	216711
>ML0044_1540	+	216648	216761
>ML0044_1541	+	216848	216958
>ML0044_1542	+	216898	217008
>ML0044_1543	+	217138	217250
>ML0044_1544	+	217188	217300
>ML0044_1545	+	217239	217350
>ML0044_1546	+	217289	217400
>ML0044_1547	+	217396	217506
>ML0044_1548	+	217446	217556
>ML0044_1549	+	218631	218741
>ML0044_1550	+	218681	218791
>ML0044_1551	+	218723	218833
>ML0044_1552	+	218773	218883
>ML0044_1553	+	218838	218948
>ML0044_1554	+	218888	218998
>ML0044_1555	+	218943	219053
>ML0044_1556	+	218993	219103
>ML0044_1557	+	219290	219400
>ML0044_1558	+	219340	219450
>ML0044_1559	+	219645	219755
>ML0044_1560	+	219695	219805
>ML0044_1561	+	219927	220037
>ML0044_1562	+	219977	220087
>ML0044_1563	+	220024	220134
>ML0044_1564	+	220074	220184
>ML0044_1565	+	220203	220313
>ML0044_1566	+	220253	220363
>ML0044_1567	+	220587	220697
>ML0044_1568	+	220637	220747
>ML0044_1569	+	221492	221602
>ML0044_1570	+	221542	221652
>ML0044_1571	+	221907	222017
>ML0044_1572	+	221957	222067
>ML0044_1573	+	222200	222310
>ML0044_1574	+	222250	222360
>ML0044_1575	+	222501	222611
>ML0044_1576	+	222551	222661
>ML0044_1577	+	223222	223332
>ML0044_1578	+	223272	223382
>ML0044_1579	+	223534	223644
>ML0044_1580	+	223584	223694
>ML0044_1581	+	223816	223926
>ML0044_1582	+	223866	223976
>ML0044_1583	+	224087	224197
>ML0044_1584	+	224137	224247
>ML0044_1585	+	224238	224351
>ML0044_1586	+	224288	224401
>ML0044_1587	+	224431	224544
>ML0044_1588	+	224481	224594
>ML0044_1589	+	224641	224751
>ML0044_1590	+	224691	224801
>ML0044_1591	+	225230	225344
>ML0044_1592	+	225280	225394
>ML0044_1593	+	225723	225833
>ML0044_1594	+	225773	225883
>ML0044_1595	+	225842	225952
>ML0044_1596	+	225892	226002
>ML0044_1597	+	226720	226830
>ML0044_1598	+	226770	226880
>ML0044_1599	+	228609	228719
>ML0044_1600	+	228659	228769
>ML0044_1601	+	237426	237536
>ML0044_1602	+	237476	237586
>ML0044_1603	+	240939	241049
>ML0044_1604	+	240989	241099
>ML0044_1605	+	244951	245061
>ML0044_1606	+	245001	245111
>ML0044_1607	+	247715	247825
>ML0044_1608	+	247765	247875
>ML0044_1609	+	248060	248170
>ML0044_1610	+	248110	248220
>ML0044_1611	+	248483	248593
>ML0044_1612	+	248533	248643
>ML0044_1613	+	250016	250126
>ML0044_1614	+	250066	250176
>ML0044_1615	+	250640	250750
>ML0044_1616	+	250690	250800
>ML0044_1617	+	253758	253868
>ML0044_1618	+	253808	253918
>ML0044_1619	+	253972	254082
>ML0044_1620	+	254022	254132
>ML0044_1621	+	254439	254549
>ML0044_1622	+	254489	254599
>ML0044_1623	+	256042	256152
>ML0044_1624	+	256092	256202
>ML0044_1625	+	256721	256835
>ML0044_1626	+	256771	256885
>ML0044_1627	+	257199	257312
>ML0044_1628	+	257249	257362
>ML0044_1629	+	257668	257778
>ML0044_1630	+	257718	257828
>ML0044_1631	+	258001	258111
>ML0044_1632	+	258051	258161
>ML0044_1633	+	258935	259045
>ML0044_1634	+	258985	259095
>ML0044_1635	+	259035	259145
>ML0044_1636	+	259085	259195
>ML0044_1637	+	259391	259501
>ML0044_1638	+	259441	259551
>ML0044_1639	+	259493	259603
>ML0044_1640	+	259543	259653
>ML0044_1641	+	259693	259803
>ML0044_1642	+	259743	259853
>ML0044_1643	+	259874	259984
>ML0044_1644	+	259924	260034
>ML0044_1645	+	261332	261442
>ML0044_1646	+	261382	261492
>ML0044_1647	+	263773	263887
>ML0044_1648	+	263823	263937
>ML0044_1649	+	357794	357903
>ML0044_1650	+	357844	357953
>ML0044_1651	-	211375	211489
>ML0044_1652	-	211425	211539
>ML0044_1653	-	211995	212108
>ML0044_1654	-	212045	212158
>ML0044_1655	-	212198	212311
>ML0044_1656	-	212248	212361
>ML0044_1657	-	212603	212717
>ML0044_1658	-	212653	212767
>ML0044_1659	-	212821	212929
>ML0044_1660	-	212871	212979
>ML0044_1661	-	212946	213059
>ML0044_1662	-	212996	213109
>ML0044_1663	-	213230	213340
>ML0044_1664	-	213280	213390
>ML0044_1665	-	213523	213633
>ML0044_1666	-	213573	213683
>ML0044_1667	-	213653	213763
>ML0044_1668	-	213703	213813
>ML0044_1669	-	213817	213926
>ML0044_1670	-	213867	213976
>ML0044_1671	-	213926	214036
>ML0044_1672	-	213976	214086
>ML0044_1673	-	214048	214158
>ML0044_1674	-	214098	214208
>ML0044_1675	-	214168	214278
>ML0044_1676	-	214218	214328
>ML0044_1677	-	214263	214373
>ML0044_1678	-	214313	214423
>ML0044_1679	-	214411	214521
>ML0044_1680	-	214461	214571
>ML0044_1681	-	214574	214684
>ML0044_1682	-	214624	214734
>ML0044_1683	-	214741	214851
>ML0044_1684	-	214791	214901
>ML0044_1685	-	214917	215027
>ML0044_1686	-	214967	215077
>ML0044_1687	-	215011	215121
>ML0044_1688	-	215061	215171
>ML0044_1689	-	215121	215231
>ML0044_1690	-	215171	215281
>ML0044_1691	-	215268	215378
>ML0044_1692	-	215318	215428
>ML0044_1693	-	215405	215515
>ML0044_1694	-	215455	215565
>ML0044_1695	-	215514	215624
>ML0044_1696	-	215564	215674
>ML0044_1697	-	215874	215983
>ML0044_1698	-	215924	216033
>ML0044_1699	-	216036	216146
>ML0044_1700	-	216086	216196
>ML0044_1701	-	216130	216240
>ML0044_1702	-	216180	216290
>ML0044_1703	-	216290	216399
>ML0044_1704	-	216340	216449
>ML0044_1705	-	216554	216664
>ML0044_1706	-	216604	216714
>ML0044_1707	-	216708	216818
>ML0044_1708	-	216758	216868
>ML0044_1709	-	216813	216923
>ML0044_1710	-	216863	216973
>ML0044_1711	-	216961	217071
>ML0044_1712	-	217011	217121
>ML0044_1713	-	217108	217218
>ML0044_1714	-	217158	217268
>ML0044_1715	-	217309	217419
>ML0044_1716	-	217359	217469
>ML0044_1717	-	217592	217702
>ML0044_1718	-	217642	217752
>ML0044_1719	-	217686	217796
>ML0044_1720	-	217736	217846
>ML0044_1721	-	217809	217919
>ML0044_1722	-	217859	217969
>ML0044_1723	-	217902	218012
>ML0044_1724	-	217952	218062
>ML0044_1725	-	219855	219966
>ML0044_1726	-	219905	220016
>ML0044_1727	-	219957	220071
>ML0044_1728	-	220007	220121
>ML0044_1729	-	221094	221207
>ML0044_1730	-	221144	221257
>ML0044_1731	-	221867	221981
>ML0044_1732	-	221917	222031
>ML0044_1733	-	225216	225326
>ML0044_1734	-	225266	225376
>ML0044_1735	-	225477	225587
>ML0044_1736	-	225527	225637
>ML0044_1737	-	225726	225836
>ML0044_1738	-	225776	225886
>ML0044_1739	-	225867	225977
>ML0044_1740	-	225917	226027
>ML0044_1741	-	226077	226187
>ML0044_1742	-	226127	226237
>ML0044_1743	-	226205	226319
>ML0044_1744	-	226255	226369
>ML0044_1745	-	226689	226798
>ML0044_1746	-	226739	226848
>ML0044_1747	-	228211	228321
>ML0044_1748	-	228261	228371
>ML0044_1749	-	228320	228430
>ML0044_1750	-	228370	228480
>ML0044_1751	-	228578	228687
>ML0044_1752	-	228628	228737
>ML0044_1753	-	234354	234465
>ML0044_1754	-	234404	234515
>ML0044_1755	-	235112	235222
>ML0044_1756	-	235162	235272
>ML0044_1757	-	235321	235431
>ML0044_1758	-	235371	235481
>ML0044_1759	-	235754	235864
>ML0044_1760	-	235804	235914
>ML0044_1761	-	236147	236257
>ML0044_1762	-	236197	236307
>ML0044_1763	-	236425	236535
>ML0044_1764	-	236475	236585
>ML0044_1765	-	236647	236757
>ML0044_1766	-	236697	236807
>ML0044_1767	-	237013	237123
>ML0044_1768	-	237063	237173
>ML0044_1769	-	237241	237354
>ML0044_1770	-	237291	237404
>ML0044_1771	-	237347	237456
>ML0044_1772	-	237397	237506
>ML0044_1773	-	238723	238833
>ML0044_1774	-	238773	238883
>ML0044_1775	-	238857	238969
>ML0044_1776	-	238907	239019
>ML0044_1777	-	239172	239284
>ML0044_1778	-	239222	239334
>ML0044_1779	-	239330	239437
>ML0044_1780	-	239380	239487
>ML0044_1781	-	240009	240119
>ML0044_1782	-	240059	240169
>ML0044_1783	-	241390	241501
>ML0044_1784	-	241440	241551
>ML0044_1785	-	241747	241860
>ML0044_1786	-	241797	241910
>ML0044_1787	-	242253	242364
>ML0044_1788	-	242303	242414
>ML0044_1789	-	242718	242830
>ML0044_1790	-	242768	242880
>ML0044_1791	-	243855	243967
>ML0044_1792	-	243905	244017
>ML0044_1793	-	243991	244101
>ML0044_1794	-	244041	244151
>ML0044_1795	-	244286	244396
>ML0044_1796	-	244336	244446
>ML0044_1797	-	244954	245068
>ML0044_1798	-	245004	245118
>ML0044_1799	-	246659	246769
>ML0044_1800	-	246709	246819
>ML0044_1801	-	247090	247204
>ML0044_1802	-	247140	247254
>ML0044_1803	-	247721	247831
>ML0044_1804	-	247771	247881
>ML0044_1805	-	248010	248123
>ML0044_1806	-	248060	248173
>ML0044_1807	-	248149	248259
>ML0044_1808	-	248199	248309
>ML0044_1809	-	248489	248599
>ML0044_1810	-	248539	248649
>ML0044_1811	-	248753	248864
>ML0044_1812	-	248803	248914
>ML0044_1813	-	249079	249190
>ML0044_1814	-	249129	249240
>ML0044_1815	-	249844	249952
>ML0044_1816	-	249894	250002
>ML0044_1817	-	250022	250132
>ML0044_1818	-	250072	250182
>ML0044_1819	-	250400	250507
>ML0044_1820	-	250450	250557
>ML0044_1821	-	250592	250703
>ML0044_1822	-	250642	250753
>ML0044_1823	-	250780	250894
>ML0044_1824	-	250830	250944
>ML0044_1825	-	251125	251235
>ML0044_1826	-	251175	251285
>ML0044_1827	-	251559	251669
>ML0044_1828	-	251609	251719
>ML0044_1829	-	251695	251805
>ML0044_1830	-	251745	251855
>ML0044_1831	-	251952	252062
>ML0044_1832	-	252002	252112
>ML0044_1833	-	252081	252193
>ML0044_1834	-	252131	252243
>ML0044_1835	-	252186	252299
>ML0044_1836	-	252236	252349
>ML0044_1837	-	252687	252795
>ML0044_1838	-	252737	252845
>ML0044_1839	-	252808	252919
>ML0044_1840	-	252858	252969
>ML0044_1841	-	253053	253163
>ML0044_1842	-	253103	253213
>ML0044_1843	-	253392	253504
>ML0044_1844	-	253442	253554
>ML0044_1845	-	253775	253885
>ML0044_1846	-	253825	253935
>ML0044_1847	-	253974	254084
>ML0044_1848	-	254024	254134
>ML0044_1849	-	254148	254258
>ML0044_1850	-	254198	254308
>ML0044_1851	-	254280	254390
>ML0044_1852	-	254330	254440
>ML0044_1853	-	256500	256614
>ML0044_1854	-	256550	256664
>ML0044_1855	-	257221	257331
>ML0044_1856	-	257271	257381
>ML0044_1857	-	258429	258539
>ML0044_1858	-	258479	258589
>ML0044_1859	-	258723	258832
>ML0044_1860	-	258773	258882
>ML0044_1861	-	259790	259903
>ML0044_1862	-	259840	259953
>ML0044_1863	-	259899	260013
>ML0044_1864	-	259949	260063
>ML0044_1865	-	261301	261411
>ML0044_1866	-	261351	261461
>ML0044_1867	-	261394	261504
>ML0044_1868	-	261444	261554
>ML0044_1869	-	261650	261760
>ML0044_1870	-	261700	261810
>ML0044_1871	-	261754	261864
>ML0044_1872	-	261804	261914
>ML0044_1873	-	261920	262030
>ML0044_1874	-	261970	262080
>ML0044_1875	-	262078	262188
>ML0044_1876	-	262128	262238
>ML0044_1877	-	262373	262483
>ML0044_1878	-	262423	262533
>ML0044_1879	-	262664	262774
>ML0044_1880	-	262714	262824
>ML0044_1881	-	262770	262880
>ML0044_1882	-	262820	262930
>ML0044_1883	-	262877	262987
>ML0044_1884	-	262927	263037
>ML0044_1885	-	262989	263099
>ML0044_1886	-	263039	263149
>ML0044_1887	-	263275	263385
>ML0044_1888	-	263325	263435
>ML0044_1889	-	352015	352125
>ML0044_1890	-	352065	352175
>ML0044_1891	-	352253	352363
>ML0044_1892	-	352303	352413
>ML0044_1893	-	352636	352746
>ML0044_1894	-	352686	352796
>ML0045_1895	+	3691	3801
>ML0045_1896	+	3741	3851
>ML0045_1897	+	52554	52667
>ML0045_1898	+	52604	52717
>ML0045_1899	+	53069	53182
>ML0045_1900	+	53119	53232
>ML0045_1901	+	53609	53723
>ML0045_1902	+	53659	53773
>ML0045_1903	+	53801	53911
>ML0045_1904	+	53851	53961
>ML0045_1905	+	54156	54269
>ML0045_1906	+	54206	54319
>ML0045_1907	+	54346	54458
>ML0045_1908	+	54396	54508
>ML0045_1909	+	54675	54789
>ML0045_1910	+	54725	54839
>ML0045_1911	+	107956	108070
>ML0045_1912	+	108006	108120
>ML0045_1913	+	108247	108360
>ML0045_1914	+	108297	108410
>ML0045_1915	+	128023	128133
>ML0045_1916	+	128073	128183
>ML0045_1917	+	128135	128245
>ML0045_1918	+	128185	128295
>ML0045_1919	+	139234	139344
>ML0045_1920	+	139284	139394
>ML0045_1921	+	139350	139460
>ML0045_1922	+	139400	139510
>ML0045_1923	+	153901	154011
>ML0045_1924	+	153951	154061
>ML0045_1925	-	39558	39668
>ML0045_1926	-	39608	39718
>ML0045_1927	-	53021	53135
>ML0045_1928	-	53071	53185
>ML0045_1929	-	53198	53308
>ML0045_1930	-	53248	53358
>ML0045_1931	-	53417	53530
>ML0045_1932	-	53467	53580
>ML0045_1933	-	53611	53725
>ML0045_1934	-	53661	53775
>ML0045_1935	-	53726	53840
>ML0045_1936	-	53776	53890
>ML0045_1937	-	57697	57807
>ML0045_1938	-	57747	57857
>ML0045_1939	-	57954	58064
>ML0045_1940	-	58004	58114
>ML0045_1941	-	78745	78852
>ML0045_1942	-	78795	78902
>ML0045_1943	-	78852	78966
>ML0045_1944	-	78902	79016
>ML0045_1945	-	122735	122844
>ML0045_1946	-	122785	122894
>ML0046_1947	+	2857	2965
>ML0046_1948	+	2907	3015
>ML0046_1949	+	57414	57528
>ML0046_1950	+	57464	57578
>ML0046_1951	+	64546	64659
>ML0046_1952	+	64596	64709
>ML0046_1953	+	64833	64947
>ML0046_1954	+	64883	64997
>ML0046_1955	+	66889	67002
>ML0046_1956	+	66939	67052
>ML0046_1957	+	96415	96529
>ML0046_1958	+	96465	96579
>ML0046_1959	-	57411	57521
>ML0046_1960	-	57461	57571
>ML0046_1961	-	57721	57831
>ML0046_1962	-	57771	57881
>ML0046_1963	-	58229	58339
>ML0046_1964	-	58279	58389
>ML0046_1965	-	58393	58503
>ML0046_1966	-	58443	58553
>ML0046_1967	-	59552	59662
>ML0046_1968	-	59602	59712
>ML0046_1969	-	60061	60171
>ML0046_1970	-	60111	60221
>ML0046_1971	-	60277	60387
>ML0046_1972	-	60327	60437
>ML0046_1973	-	60684	60794
>ML0046_1974	-	60734	60844
>ML0046_1975	-	61584	61694
>ML0046_1976	-	61634	61744
>ML0046_1977	-	63408	63518
>ML0046_1978	-	63458	63568
>ML0046_1979	-	64415	64525
>ML0046_1980	-	64465	64575
>ML0046_1981	-	64507	64617
>ML0046_1982	-	64557	64667
>ML0046_1983	-	64830	64940
>ML0046_1984	-	64880	64990
>ML0046_1985	-	65564	65674
>ML0046_1986	-	65614	65724
>ML0046_1987	-	65725	65835
>ML0046_1988	-	65775	65885
>ML0046_1989	-	66462	66572
>ML0046_1990	-	66512	66622
>ML0046_1991	-	67091	67201
>ML0046_1992	-	67141	67251
>ML0046_1993	-	67263	67373
>ML0046_1994	-	67313	67423
>ML0046_1995	-	67494	67604
>ML0046_1996	-	67544	67654
>ML0046_1997	-	67697	67807
>ML0046_1998	-	67747	67857
>ML0046_1999	-	67801	67911
>ML0046_2000	-	67851	67961
[truncated: 41,042 more rows]
