# Supplementary material for: MicroRNAs and essential components of the microRNA processing machinery are not encoded in the genome of the ctenophore Mnemiopsis leidyi
Source: BMC Genomics. 2012 Dec 20;13:714. doi: 10.1186/1471-2164-13-714 (PMC3563456; doi:10.1186/1471-2164-13-714)
Supplement: Additional file 3 — Dataset 2. contains a folder of output data files in plain text format related to the miRNA predictions (both canonical and mirtron) produced by the various programs described in the Methods. [file 1471-2164-13-714-S3.zip › Additional_Dataset_2/f_sample2_miRDeep2.txt]

>ML0022_714
score total		         -16.9
score for star read(s)	          -1.3
score for read counts	             0
score for mfe		         -12.8
score for randfold	          -2.2
score for cons. seed	          -0.6
total read count	           654
mature read count	           652
loop read count		             2
star read count		             0
exp                                     ffffffffffffffffffffMMMMMMMMMMMMMMMMMMMMMlllllllllllllllllllllllllSSSSSSSSSSSSSSSSSSSSfffffffffffffffffffffffff
pri_seq                                 gggcauucuucgaaaugaguaggacuauaauguauguaagcaucucuuuugugacaauuuagacacuguucugcaauauuuucugccauauuucaauaguuguuaaggaau
pri_struct                              .((((..((..((((((.((((((..(((.((((....((..(((...(((...)))...)))..))....)))).))).))))))..))))))...)).)))).......	#MM
seq_28144701_x1                         ...................uaggacuauaauguaCgua.........................................................................	1
seq_22192226_x2                         ...................uaggacuauaauguaCguaag.......................................................................	1
seq_16053538_x11                        ...................uaggacuauaauguaCguaagc......................................................................	1
seq_25920696_x1                         ...................uaggacuauaauguaCguaagca.....................................................................	1
seq_26539030_x1                         ....................aggacuauaauguaNguaagc......................................................................	1
seq_20087748_x3                         ....................aggacuauaauguauguUagc......................................................................	1
seq_16115105_x11                        ....................aggacuauGauguauguaagc......................................................................	1
seq_26760848_x1                         ....................aggacuauaauguaGguaagc......................................................................	1
seq_5310721_x592                        ....................aggacuauaauguaCguaagc......................................................................	1
seq_13164591_x28                        ....................aggacuauaauguauguaagc......................................................................	0
seq_26264725_x1                         .....................ggacuauaauguauguaagc......................................................................	0
seq_21325372_x2                         ..................................................gugacaaAuuagacacuguuc........................................	1
seq_24875020_x1                         ..................................................gugacaaAuuagacacuguucu.......................................	1
seq_20224440_x3                         ...................................................ugacaaAuuagacacuguucu.......................................	1
seq_22658708_x2                         ....................................................gacaaAuuagacacuguucug......................................	1
seq_28220947_x1                         ..........................................................uuagacacuguucugcaauau................................	0
seq_25250841_x1                         ...........................................................uagacacuguucugcaauauu...............................	0
seq_28942935_x1                         ...........................................................uagacacuguucugcaauauuuC.............................	1


>ML0022_738
score total		          -7.1
score for star read(s)	          -1.3
score for read counts	             0
score for mfe		          -6.6
score for randfold	          -2.2
score for cons. seed	             3
miRNA with same seed	osa-miR1862e_MIMAT0007833_Oryza_sativa_miR1862e
total read count	            74
mature read count	            74
loop read count		             0
star read count		             0
exp                                     ffffffffffffffffffffMMMMMMMMMMMMMMMMMMMMMMMlllllllllSSSSSSSSSSSSSSSSSSSSSffffffffffffffffffffffffffffffffffffffff
pri_seq                                 uuucaccagggguuaauaaguuagauuuuagagauacugaagcacugcaugagucaauauguuuauuucagcuuaucuguuaaauuuuuguuauagugguauucuacuugacu
pri_struct                              ......(((......(((((((.((...((((.(((.(((..((.....))..))).))).))))..))))))))))))..........((((.(((((....))))))))).	#MM
seq_23065412_x1                         ...............auaaguuagauuuuagagauacu...........................................................................	0
seq_25925399_x1                         ................uaaguuagauuuuagagauacugaagcacugc.................................................................	0
seq_10491646_x70                        ....................uuagauuuuagagauacugaagc......................................................................	0
seq_27309641_x1                         ....................uuagauuuuagagaAacugaagc......................................................................	1
seq_27052393_x1                         .....................uagauuuuagagauacugaagc......................................................................	0
seq_28964685_x1                         ........................auuuuagagauacugaag.......................................................................	0
seq_27374832_x1                         ........................auuuuagagauacugaagcac....................................................................	0
seq_23158697_x1                         ............................uagagauacugaagcacugcaugag............................................................	0
seq_27038418_x1                         ........................................agcacugcaugagucaauaug....................................................	0
seq_23895383_x1                         .................................................ugagucaauauguuuauuucagc.........................................	0
seq_21688440_x2                         .........................................................uauguuuauuucagcuuaucugu.................................	0
seq_23495742_x1                         ............................................................guuuauuucagcuuaucuguu................................	0


>ML0022_801
score total		          -2.7
score for star read(s)	          -1.3
score for read counts	             0
score for mfe		            -6
score for randfold	           1.6
score for cons. seed	             3
miRNA with same seed	oan-miR-1392_MIMAT0007187_Ornithorhynchus_anatinus_miR-1392
total read count	           228
mature read count	           223
loop read count		             0
star read count		             5
exp                                     ffffffffffffffffffffMMMMMMMMMMMMMMMMMMMMMlllllllllllllllSSSSSSSSSSSSSSSSSSSSSSSSfffffffffffffffffffffffffffffff
obs                                     ffffffffffffffffffffMMMMMMMMMMMMMMMMMMMMMllllllllllllllllllSSSSSSSSSSSSSSSSSSSSSfffffffffffffffffffffffffffffff
pri_seq                                 nnnnnnnnnnnacuauugacggcuucauguacgaucuagggccccauaucgaugccuuaaaaaauucccauggaugucucaguauaauucccauggaaaucaaucuucccc
pri_struct                              .............((((((.(((((((((.......((((((..(.....)..)))))).........)))))).)))))))))..........((((.......))))..	#MM
seq_23902698_x1                         ...................cggcuucUuguacgaucuagg.......................................................................	1
seq_24176347_x1                         ...................cggcuucaugAacgaucuagg.......................................................................	1
seq_19942290_x3                         ...................cggcuucauguacgaucCagg.......................................................................	1
seq_26405176_x1                         ...................cggcuucCuguacgaucuagg.......................................................................	1
seq_24318909_x1                         ...................cggcuucaAguacgaucuagg.......................................................................	1
seq_13536784_x25                        ...................cggcuucauguacgaucuagg.......................................................................	0
seq_27091780_x1                         ...................cggcuucaugCacgaucuagg.......................................................................	1
seq_25094732_x1                         ....................ggcuucauguacAaucuag........................................................................	1
seq_15535936_x13                        ....................ggcuucauguacgaucCaggg......................................................................	1
seq_21802810_x2                         ....................ggcuucaugAacgaucuaggg......................................................................	1
seq_23629209_x1                         ....................ggcuucauguacgaGcuaggg......................................................................	1
seq_22361082_x2                         ....................Agcuucauguacgaucuaggg......................................................................	1
seq_25255156_x1                         ....................ggcuAcauguacgaucuaggg......................................................................	1
seq_21427126_x2                         ....................ggcuucaugCacgaucuaggg......................................................................	1
seq_23487403_x1                         ....................ggcuucaCguacgaucuaggg......................................................................	1
seq_22733228_x2                         ....................ggcuucauguacgaAcuaggg......................................................................	1
seq_21954250_x2                         ....................ggcuucauguCcgaucuaggg......................................................................	1
seq_9675616_x94                         ....................ggcuucauguacgaucuaggg......................................................................	0
seq_23400341_x1                         ....................ggcuucauguacgaucuagggU.....................................................................	1
seq_27561799_x1                         ....................ggcuucauguacgaucuagggc.....................................................................	0
seq_12798166_x32                        .....................gcuucauguacgaucuagggc.....................................................................	0
seq_24993000_x1                         .....................gcuucauguacgaucCagggc.....................................................................	1
seq_27806727_x1                         .....................gcuuAauguacgaucuagggc.....................................................................	1
seq_23988995_x1                         .....................gcuucauguUcgaucuagggc.....................................................................	1
seq_22687568_x2                         .....................gcuucUuguacgaucuagggc.....................................................................	1
seq_23656129_x1                         .....................gcuucauguUcgaucuagggcc....................................................................	1
seq_17171697_x8                         ......................cuucauguacgaucuagggcc....................................................................	0
seq_27891311_x1                         ......................cuucauguacgaucuagggcU....................................................................	1
seq_24840154_x1                         ......................cCucauguacgaucuagggcccc..................................................................	1
seq_24323385_x1                         .......................uucauguacgaAcuagggccc...................................................................	1
seq_28832371_x1                         .......................uucauguacgaucCagggccc...................................................................	1
seq_24104780_x1                         .......................uucaugAacgaucuagggccc...................................................................	1
seq_18001989_x6                         .......................uucauguacgaucuagggccc...................................................................	0
seq_28393743_x1                         .......................Nucauguacgaucuagggccc...................................................................	1
seq_26415423_x1                         .......................uucauguacgaucuUgggcccc..................................................................	1
seq_17279948_x7                         ........................ucauguacgaucuagggcccc..................................................................	0
seq_23306460_x1                         ........................ucauguacgaucuagggccccU.................................................................	1
seq_25050192_x1                         ..........................auguUcgaucuagggccccau................................................................	1
seq_26678047_x1                         ...........................uguacgaucuagggccUcaua...............................................................	1
seq_28807821_x1                         ...........................uguacgaucuagggccccauau..............................................................	0
seq_28851778_x1                         .............................uacgaucuagggccccauauc.............................................................	0
seq_24776003_x1                         ................................gaucCagggccccauaucgau..........................................................	1
seq_24810336_x1                         .................................aucuagggccccauaucgaug.........................................................	0
seq_28221167_x1                         ...........................................................aaaaauucccauggaugucuc...............................	0
seq_21477336_x2                         ...........................................................aaaaauucccaugAaugucuc...............................	1
seq_26156517_x1                         .............................................................aaauucccauggaugucucag.............................	0
seq_28723895_x1                         .............................................................aaauucccauggaCgucucagu............................	1
seq_22091026_x2                         .........................................................................augucucagAauaauucccau.................	1
seq_24544090_x1                         ..........................................................................ugucucagAauaauucccaug................	1
seq_26550344_x1                         ...........................................................................gucucagAauaauucccaugg...............	1
seq_23003797_x1                         ...................................................................................auaauucccauggaaaucaaucu.....	0
seq_22296160_x2                         ...................................................................................auaauucccauggaaaucaaucuuccc.	0
seq_27260206_x1                         ....................................................................................uaauucccauggaaaucaauc......	0
seq_28885141_x1                         ....................................................................................uaauCcccauggaaaucaauc......	1
seq_25258216_x1                         .....................................................................................aauucccauggaaaucaaucu.....	0
seq_27230426_x1                         .......................................................................................uucccauggaaaucaaucuuc...	0
seq_21639472_x2                         ........................................................................................ucccauggaaaucaaucuucc..	0
seq_23025228_x1                         .........................................................................................cccauggaaaucaauAuuccc.	1
seq_26531551_x1                         ..........................................................................................ccauggaaaucaaucCucccc	1


>ML0022_826
score total		          -2.9
score for star read(s)	          -1.3
score for read counts	             0
score for mfe		          -2.4
score for randfold	          -2.2
score for cons. seed	             3
miRNA with same seed	sme-miR-2d-5p_MIMAT0012095_Schmidtea_mediterranea_miR-2d-5p
total read count	           106
mature read count	           106
loop read count		             0
star read count		             0
exp                                     ffffffffffffffffffffffffffffffffffSSSSSSSSSSSSSSSSSSSSSSSSSSllllllllllMMMMMMMMMMMMMMMMMMMMMffffffffffffffffffff
pri_seq                                 guacacguuguacaggcucagauuugcauuccgacccgacgaaucugaugauuacuugaacuauacggcucacaucaucauucggacaagcgaccgguuuauauggccucu
pri_struct                              ((((.....)))).(((.((.((..((....((......((((..(((((((....(((.((....)).))).)))))))))))......))....))..)).)))))...	#MM
seq_20678655_x3                         ...................agauuugcauuccgacccgGc.......................................................................	1
seq_22405208_x2                         ................................................................acggcucacaucaucauucgg..........................	0
seq_26854056_x1                         .....................................................................ucacaucaucauucggacaag.....................	0
seq_27409232_x1                         .....................................................................ucacaucaucauucggacaagcga..................	0
seq_25704015_x1                         .....................................................................ucacaucaucauucAgacaagcga..................	1
seq_9810907_x89                         ......................................................................cacaucaucauucggacaagc....................	0
seq_28194761_x1                         ......................................................................cacaucaucauucgAacaagc....................	1
seq_26646902_x1                         ......................................................................Nacaucaucauucggacaagc....................	1
seq_19000447_x4                         .......................................................................acaucaucauucggacaagc....................	0
seq_19379667_x4                         .......................................................................acaucaucauucggacaagcg...................	0
seq_19750092_x3                         ..........................................................................ucaucauucggacaagcgUcc................	1
seq_27695276_x1                         ..........................................................................ucaucauuAggacaagcgacc................	1
seq_23647935_x1                         .............................................................................ucauucggacaagcgaccgguuuaCa........	1
seq_26845113_x1                         .................................................................................ucggacaagcgaccgguuuaCauggc....	1


>ML0023_1072
score total		         -13.8
score for star read(s)	          -1.3
score for read counts	             0
score for mfe		          -9.7
score for randfold	          -2.2
score for cons. seed	          -0.6
total read count	            24
mature read count	            24
loop read count		             0
star read count		             0
exp                                     fffffffffffffSSSSSSSSSSSSSSSSSSSSSSSllllllllllllllllllllllllllllllllllMMMMMMMMMMMMMMMMMMMMMMMMMffffffffffffffffffff
pri_seq                                 ucauggagaguuuggagauuuaaugauuuauuaauuuguaugcgguuuagaggacuggagcgaguauuggugagauuaaagaauuagagcugcaguuggggggagagaacgguga
pri_struct                              ...........(((.((.((((((..((((...((..((((.((.(((((....))))).)).))))..)).....))))..)))))).)).)))....................	#MM
seq_21996272_x2                         ......................................................................ugagauuaaagaauuagagcugc......................	0
seq_28214952_x1                         ......................................................................ugagauuaaagaauuagaAcugcag....................	1
seq_14615202_x17                        ......................................................................ugagauuaaagaauuagagcugcag....................	0
seq_21208494_x2                         ......................................................................ugagauuaaagaauuagagcugcagu...................	0
seq_24497393_x1                         ......................................................................ugagauuaaagaauuagagcugcaguu..................	0
seq_26831160_x1                         .......................................................................Nagauuaaagaauuagagcugcagu...................	1


>ML0026_1200
score total		         -11.7
score for star read(s)	          -1.3
score for read counts	             0
score for mfe		          -7.6
score for randfold	          -2.2
score for cons. seed	          -0.6
total read count	            18
mature read count	            18
loop read count		             0
star read count		             0
exp                                     fffffffffffffffffffffffffffffSSSSSSSSSSSSSSSSSSSSSSlllllllllllllllllMMMMMMMMMMMMMMMMMMMMMfffffffffffffffffffff
pri_seq                                 ucuuuuaaacagcuguugagcaaaaaaacgcaaacaucaaauuaaugaaccaguuucuuuuaucuucacucauuggguauguuguccgguccacaugcucgguuguucua
pri_struct                              .......(((((((...(((((......((..(((((....(((((((.....................)))))))..)))))...)).......))))))))))))...	#MM
seq_17339042_x7                         ...................................................................acucauuggguauguuguccg......................	0
seq_27827341_x1                         ....................................................................cucauugggGauguuguccgg.....................	1
seq_16831121_x8                         ....................................................................cucauuggguauguuguccgg.....................	0
seq_20773180_x2                         ....................................................................cucauuggguauguuguccggu....................	0


>ML0032_1335
score total		          -5.5
score for star read(s)	          -1.3
score for read counts	             0
score for mfe		            -5
score for randfold	          -2.2
score for cons. seed	             3
miRNA with same seed	osa-miR810b.2_MIMAT0005978_Oryza_sativa_miR810b.2
total read count	            14
mature read count	            14
loop read count		             0
star read count		             0
exp                                     ffffffffffffffffffffffffffffffffffSSSSSSSSSSSSSSSSSSSSSSSSSSSSlllllMMMMMMMMMMMMMMMMMMMMMMMMMfffffffffffffffffffff
pri_seq                                 accgacagaaauuauggauggaauucaaauuuugaauauuaucauuuuuuaaucuugcuucgugagaaagugauuaaaccugauaagauggcugaaaguuugacucaaaauga
pri_struct                              .(((.((.......))..)))...(((((((((.(.(.((((((...(((((((..(((((....).)))))))))))..))))))....).).)))))))))..........	#MM
seq_25980531_x1                         ..................................................................aaagugauuaaaccugauaagauggcu....................	0
seq_20046273_x3                         ...................................................................aagugauuaaaccugauaagauggc.....................	0
seq_23448996_x1                         ...................................................................aagugauuaaaccugauaagauggcu....................	0
seq_25025732_x1                         ....................................................................Ugugauuaaaccugauaagauggc.....................	1
seq_20038140_x3                         ....................................................................agugauuaaaccugauaagauggc.....................	0
seq_21106344_x2                         .....................................................................gugauuaaaccugauaagauggc.....................	0
seq_26026359_x1                         .....................................................................gugaAuaaaccugauaagauggc.....................	1
seq_24787996_x1                         .......................................................................gauuaaaccugauaaAauggc.....................	1
seq_22913339_x1                         .......................................................................gauuaaaccugauaagauggc.....................	0


>ML0033_1482
score total		          -2.1
score for star read(s)	          -1.3
score for read counts	             0
score for mfe		          -1.6
score for randfold	          -2.2
score for cons. seed	             3
miRNA with same seed	dsi-miR-2584_MIMAT0012530_Drosophila_simulans_miR-2584
total read count	            52
mature read count	            52
loop read count		             0
star read count		             0
exp                                     ffffffffffffffffffffMMMMMMMMMMMMMMMMMMMMMMMMllllllllllllllllllllSSSSSSSSSSSSSSSSSSSSSSSSffffffffffffffffffffffffff
pri_seq                                 acugacucaaggagaggguuuaagaggugacagaguaagaagguuauucgguagaaauugugauuaguuaguucuguuauuaucggggccuggcaguugagagcucuguuuucc
pri_struct                              .....(((((.(...((((((....((((((((((..((..((((((((....))....))))))..))..))))))))))....))))))..)..))))).............	#MM
seq_26139359_x1                         ..................uuuaagaggugacagaguaagaagC.......................................................................	1
seq_24801772_x1                         ..................uuuaagaggugacagagAaagaagguuauu..................................................................	1
seq_27272882_x1                         ..................uuuaagaggugacagaguaagaagguuauu..................................................................	0
seq_23120800_x1                         ...................uuaagaggugacagaguaaga..........................................................................	0
seq_18296704_x5                         ...................uuaagaggugacagaguaagaaggu......................................................................	0
seq_14304839_x19                        ....................uaagaggugacagaguaagaaggu......................................................................	0
seq_27155693_x1                         ....................uaagaggugacagaguaagaagguuauu..................................................................	0
seq_16752992_x9                         ......................agaggugacagaguaagaagg.......................................................................	0
seq_27747362_x1                         .......................gaggugacagaguaagaagg.......................................................................	0
seq_18673614_x5                         .......................gaggugacagaguaagaaggu......................................................................	0
seq_24388243_x1                         .......................gaggugacagaguaCgaaggu......................................................................	1
seq_24188491_x1                         ........................aggugacagaguaagaagguu.....................................................................	0
seq_22808190_x2                         ..........................gugacagaguaagaagguuau...................................................................	0
seq_21243258_x2                         ...........................ugacagaguaagaagguuauu..................................................................	0
seq_24207062_x1                         ...........................ugacagaguaagaagguuauucgC...............................................................	1
seq_26867612_x1                         ...........................ugacagaguaagaagguuauucggC..............................................................	1
seq_22298606_x2                         ............................gacagaguaagaagguuauuc.................................................................	0


>ML0041_1732
score total		           0.4
score for star read(s)	          -1.3
score for read counts	             0
score for mfe		           0.9
score for randfold	          -2.2
score for cons. seed	             3
miRNA with same seed	bta-miR-2369_MIMAT0011913_Bos_taurus_miR-2369
total read count	            71
mature read count	            35
loop read count		            36
star read count		             0
exp                                     ffffffffffffffffffffMMMMMMMMMMMMMMMMMMMMMllllllllllllllllllllllllllllllSSSSSSSSSSSSSSSSSSSSSfffffffffffffffffff
pri_seq                                 gagcuucagaagacugguugcuagguugaacuuuaguaggcugguugcuagguugaacuucaguagacugguugcuagguugauccucaguagacugguugcuagguugau
pri_struct                              .(((((.((..(((..(((((((((.(.(((((.(((((.(..(((((((((.....))).)))).))..))))))))))).).))).)))).))..))).)))))))...	#MM
seq_19797819_x3                         gagcuucagUagacugguugc..........................................................................................	1
seq_27976721_x1                         ....................cuagguugaacuuuaguaggU......................................................................	1
seq_12668653_x33                        ....................cuagguugaacuuuaguaggc......................................................................	0
seq_24531151_x1                         ....................cuaggCugaacuuuaguaggc......................................................................	1
seq_22658474_x2                         ...........................gaacuuuaguagAcugguugc...............................................................	1
seq_24791597_x1                         ..........................................gguugcuagguugaUcuucag................................................	1
seq_24431348_x1                         ...............................................cuagguugaGcuucaguagac...........................................	1
seq_23021411_x1                         ...............................................cuagguugaacuucagGagac...........................................	1
seq_28205474_x1                         .................................................agguugaacuucagGagacug.........................................	1
seq_24461221_x1                         ..................................................gguugaacuucagAagacugg........................................	1
seq_22702120_x2                         ..................................................gguugaacuucagGagacugg........................................	1
seq_28321089_x1                         ..................................................gguugaUcuucaguagacugg........................................	1
seq_22981490_x1                         ..................................................gguugaacuucagAagacuggu.......................................	1
seq_26213990_x1                         ...................................................guugaacuucagGagacuggu.......................................	1
seq_17195381_x7                         ...................................................guugaacuucaguagacuggu.......................................	0
seq_24503163_x1                         ...................................................guugaGcuucaguagacuggu.......................................	1
seq_18069855_x6                         ...................................................guugaacuucagAagacuggu.......................................	1
seq_25293145_x1                         ...................................................guugaUcuucaguagacuggu.......................................	1
seq_20219766_x3                         ....................................................uugaacuucaguagacugguu......................................	0
seq_24510876_x1                         .....................................................ugaacuucaguagacugg........................................	0
seq_22828988_x2                         .....................................................ugaacuucaguagacugguugU....................................	1
seq_19797819_x3                         ......................................................gaGcuucaguagacugguugc....................................	1
seq_26036577_x1                         ......................................................gaacuucaguagacugguugc....................................	0
seq_22658474_x2                         ......................................................gaacuuUaguagacugguugc....................................	1
seq_27612074_x1                         ......................................................gaacuucaCuagacugguugc....................................	1
seq_28875088_x1                         .........................................................cuucaguagacugguugcuag.................................	0
seq_26383975_x1                         ..........................................................uucaguagacuUguugcuagg................................	1
seq_25937942_x1                         ..........................................................uucaguaCacugguugcuagg................................	1
seq_25581302_x1                         ...........................................................ucaguagacugguugcuaAgu...............................	1
seq_23834474_x1                         ..............................................................guagacugguugcuagguuga............................	0
seq_24791597_x1                         .....................................................................gguugcuagguugaucUucag.....................	1
seq_28321089_x1                         .............................................................................gguugaucUucaguagacugg.............	1
seq_25293145_x1                         ..............................................................................guugaucUucaguagacuggu............	1
seq_25581302_x1                         ......................................................................................ucaguagacugguugcuaAgu....	1
seq_23834474_x1                         .........................................................................................guagacugguugcuagguuga.	0


>ML0044_2004
score total		           5.7
score for star read(s)	           3.9
score for read counts	           6.2
score for mfe		          -1.6
score for randfold	          -2.2
score for cons. seed	          -0.6
total read count	            24
mature read count	            18
loop read count		             1
star read count		             5
exp                                     ffffffSSSSSSSSSSSSSSSSSSSSSSSSSSllllllllllllllllllllllllllllllllllllllMMMMMMMMMMMMMMMMMMMMMMMMMffffffffffffffffffff
obs                                     ffffSSSSSSSSSSSSSSSSSSSSSlllllllllllllllllllllllllllllllllllllllllllllMMMMMMMMMMMMMMMMMMMMMMMMMffffffffffffffffffff
pri_seq                                 ugaugcuaucaaagaucaugccuccagccaucgccauuaccgucuacuuaaguuuaauaaugaguuucaguggcugucgguuuauguuuaaaagcaugucuuaagguugcuuaaa
pri_struct                              ..(((((.(.(((.((...(((..(((((((.(((((((....((.....)).....))))).))....)))))))..)))..)).))).).)))))...(((((....))))).	#MM
seq_22466564_x2                         ugaugcuaucaaagaucaugc..............................................................................................	0
seq_25959395_x1                         ....gcuauGaaagaucaugccucc..........................................................................................	1
seq_27335894_x1                         .....cuaucaaagaucaugcUucca.........................................................................................	1
seq_28511652_x1                         ......uaucGaagaucaugccuccag........................................................................................	1
seq_28635719_x1                         .......aucaaagaucaugcUuccagc.......................................................................................	1
seq_25205424_x1                         ..............aucaugcUuccagccaucgcc................................................................................	1
seq_23274093_x1                         .....................................................uuaauaaugaguuucagCggc.........................................	1
seq_14919922_x16                        ......................................................................uggcugucgguuuauguuuaaaagc....................	0
seq_25377462_x1                         ......................................................................uggcugucgguuuauguuuaaaagca...................	0
seq_23164041_x1                         ......................................................................uAgcugucgguuuauguuuaaaagcau..................	1


>ML0049_2330
score total		          -5.4
score for star read(s)	          -1.3
score for read counts	             0
score for mfe		          -1.3
score for randfold	          -2.2
score for cons. seed	          -0.6
total read count	            62
mature read count	            62
loop read count		             0
star read count		             0
exp                                     ffffffffffffffffffSSSSSSSSSSSSSSSSSSSSllllllllllllllllllllllllllllllllMMMMMMMMMMMMMMMMMMMMMffffffffffffffffffff
pri_seq                                 caacguucuuaagacagucgacaaaugucacauuaguaacagcucuaagauuaauuucuuggauuugucuuugauugaggacuuuguuggaggcacauacaguaaacccua
pri_struct                              ............(.(..((((((((.(((..(((((..((((.(((((((......))))))).))))..)))))....)))))))))))..)).................	#MM
seq_26932359_x1                         ....................................................................cuuugauuAaggacuuug.........................	1
seq_23952745_x1                         .....................................................................uuugauugaAgacuuuguugg.....................	1
seq_17785515_x6                         .....................................................................uuugauugaggacuuuguugg.....................	0
seq_18854011_x4                         .....................................................................uuuCauugaggacuuuguugg.....................	1
seq_15388958_x13                        .....................................................................uuugauuAaggacuuuguugg.....................	1
seq_24102096_x1                         .....................................................................uuugauugaggacuuuguuggU....................	1
seq_16214976_x10                        ......................................................................uugauuAaggacuuuguugga....................	1
seq_14861442_x16                        ......................................................................uugauugaggacuuuguugga....................	0
seq_24282634_x1                         ......................................................................uugauugaggacuuAguugga....................	1
seq_23230173_x1                         ......................................................................uuCauugaggacuuuguugga....................	1
seq_19737114_x3                         ......................................................................uugauugaggacuuuguuCga....................	1
seq_23773332_x1                         ......................................................................uugauugaggacuuuguuggaggcacauac...........	0
seq_27530158_x1                         .......................................................................ugauuAaggacuuuguugga....................	1
seq_25628456_x1                         .......................................................................ugauugaggacuuuguuCga....................	1
seq_19778106_x3                         .......................................................................ugauugaggacuuuguuggaA...................	1


>ML0052_2589
score total		          -7.6
score for star read(s)	          -1.3
score for read counts	             0
score for mfe		          -3.5
score for randfold	          -2.2
score for cons. seed	          -0.6
total read count	          7428
mature read count	          7412
loop read count		             5
star read count		            11
exp                                     fffffffffffffffffffffffffffffffffSSSSSSSSSSSSSSSSSSSSSllllllllllllllllMMMMMMMMMMMMMMMMMMMMMffffffffffffffffffff
obs                                     ffffffffffffffffffffffffffffffffffffffSSSSSSSSSSSSSSSSSSSSSlllllllllllMMMMMMMMMMMMMMMMMMMMMffffffffffffffffffff
pri_seq                                 aaauaucucucgacaucagguucuucacaaagcagguaacauagcgaguuuguuuaagauuauagugagcucgacuggcuaucucacacgcaaacaaaacuuccugauaug
pri_struct                              ..............((((((...........((..((.(.(((((.((((.(((((.........)))))..)))).))))).).))..))...........))))))...	#MM
seq_26785038_x1                         aaauaucucucgacaucaggu..........................................................................................	0
seq_21541580_x2                         ..auaucucucgacaucagguuc........................................................................................	0
seq_25555877_x1                         ...uaucucucgacaucagguuGu.......................................................................................	1
seq_22422356_x2                         .....ucucucgacaucagguuGuuc.....................................................................................	1
seq_24833316_x1                         .....ucucucgacaucagguucuuA.....................................................................................	1
seq_27115042_x1                         .......ucucgacaucagguucuuAac...................................................................................	1
seq_26989206_x1                         ........cucgacaucagguuNuucaca..................................................................................	1
seq_25465984_x1                         ........Nucgacaucagguucuucaca..................................................................................	1
seq_12825671_x31                        ........cucgacaucagguucuucaca..................................................................................	0
seq_27214521_x1                         ........Aucgacaucagguucuucaca..................................................................................	1
seq_28597769_x1                         ........Uucgacaucagguucuucaca..................................................................................	1
seq_16621556_x9                         .........ucgacaucagguucuucacaa.................................................................................	0
seq_28740903_x1                         .........ucgacaucagguucuucacaaa................................................................................	0
seq_27100608_x1                         ..........cgacaucagguucuucaca..................................................................................	0
seq_20508099_x3                         ..........cgacaucagguucuucacaa.................................................................................	0
seq_28290655_x1                         ..........cgacaucagguucuucacaGa................................................................................	1
seq_8515541_x145                        ..........cgacaucagguucuucacaaa................................................................................	0
seq_28047478_x1                         ..........cgacaucaAguucuucacaaa................................................................................	1
seq_23088966_x1                         ..........cgacaucagguucuAcacaaa................................................................................	1
seq_28303932_x1                         ..........cgacaucagguucuCcacaaa................................................................................	1
seq_28707632_x1                         ..........cgaGaucagguucuucacaaa................................................................................	1
seq_20873146_x2                         ..........cgacaucagguucuucacaaaA...............................................................................	1
seq_16089530_x11                        ..........cgacaucagguucuucacaaaU...............................................................................	1
seq_27462244_x1                         ...........gacaucagguucuucacaaag...............................................................................	0
seq_28939353_x1                         ...........gacaucaggGucuucacaaag...............................................................................	1
seq_21063952_x2                         ............acaucagguucuucacaaagc..............................................................................	0
seq_26274114_x1                         ..............aucagguucuuGacaaagcag............................................................................	1
seq_28775049_x1                         ..............aucagguucuucacaaagcag............................................................................	0
seq_20698998_x3                         ...............ucagguucuucacaaagcagg...........................................................................	0
seq_24975252_x1                         ...............ucagguucuuGacaaagcagg...........................................................................	1
seq_19755126_x3                         ...............ucagguuGuucacaaagcagg...........................................................................	1
seq_23441286_x1                         ................cagguucuuGacaaagcaggu..........................................................................	1
seq_24996180_x1                         ................cagguuGuucacaaagcaggu..........................................................................	1
seq_19705299_x3                         ...................guucuucacaaagcagguaac.......................................................................	0
seq_22821086_x2                         ......................cuucacaaagcaggCaacaua....................................................................	1
seq_16047026_x11                        ......................cuucacaaagcagguaacaua....................................................................	0
seq_24762314_x1                         ......................cuucacaaagcagguaaUaua....................................................................	1
seq_22629836_x2                         ........................uGacaaagcagguaacauagc..................................................................	1
seq_16774259_x9                         ........................ucacaaagcagguaacauagc..................................................................	0
seq_27272504_x1                         .........................Gacaaagcagguaacauagcg.................................................................	1
seq_23241312_x1                         .........................cacaaagcagguaacauagcgU................................................................	1
seq_24612015_x1                         ..........................acaaagcagguaacauagcga................................................................	0
seq_24528662_x1                         ...........................cGaagcagguaacauagcgag...............................................................	1
seq_23784486_x1                         ............................aaagcagguaacauagcgagu..............................................................	0
seq_26946573_x1                         ..............................agcagguaacauagcgaguuu............................................................	0
seq_23113150_x1                         ...............................gcagguaacauagcgaguuug...........................................................	0
seq_22147082_x2                         ................................cagguaacauagcgaguuugu..........................................................	0
seq_23181580_x1                         .................................agguaacauagcgaguuuguu.........................................................	0
seq_24073865_x1                         ....................................uaacauagcgaguuuguuuaa......................................................	0
seq_26700369_x1                         .....................................aacauagcgaguuuguuuaag.....................................................	0
seq_20545362_x3                         ......................................acauagcgaguuuguuuaagG....................................................	1
seq_22527372_x2                         ......................................acauagcgaguuuguuuaaga....................................................	0
seq_20169576_x3                         .......................................cauagcgaguuuguuuaagGu...................................................	1
seq_21975622_x2                         ........................................auaUcgaguuuguuuaagauu..................................................	1
seq_19872204_x3                         ............................................cgaguuuguuuaagauuauag..............................................	0
seq_20167530_x3                         .............................................gaguuuguuuaagauuauagu.............................................	0
seq_17107761_x8                         .................................................uuguuuaagauuauagugagc.........................................	0
seq_25198099_x1                         ....................................................uuuaagauuGuagugagcucg......................................	1
seq_24200031_x1                         .....................................................uuaagauuauagugUgcucga.....................................	1
seq_23401716_x1                         ......................................................uaagauuauagugagcucgac....................................	0
seq_23015583_x1                         .......................................................aagauuauagugagcucga.....................................	0
seq_27633771_x1                         .......................................................Nagauuauagugagcucgacu...................................	1
seq_20347956_x3                         .......................................................aagauuauagugagcucgacu...................................	0
seq_23901059_x1                         ........................................................agauuauagugagcucgacug..................................	0
seq_19959903_x3                         ........................................................agauuauagugagcucgacugU.................................	1
seq_24490063_x1                         .........................................................gauuauagugagcucgac....................................	0
seq_26068168_x1                         .........................................................gUuuauagugagcucgacugg.................................	1
seq_15896040_x11                        .........................................................gauuauagugagcucgacugg.................................	0
seq_24060298_x1                         ..........................................................auuauagugagcucgacuggc................................	0
seq_28142435_x1                         ...........................................................uuauagugagcucgacuggcu...............................	0
seq_22437490_x2                         ..............................................................uagugagcucgacuggcuauc............................	0
seq_20835216_x2                         ...............................................................agugagcucgacuggcuaucu...........................	0
seq_24920144_x1                         ................................................................gugagcucgacuggcuaucuc..........................	0
seq_20897318_x2                         .................................................................ugagcucgacuggcuaucuca.........................	0
seq_20239149_x3                         ..................................................................gagcucgacuggcuaucucac........................	0
seq_19739016_x3                         ...................................................................agcucgacuggcuaucucaca.......................	0
seq_28373662_x1                         ...................................................................agcucgacuggcuaucucacacgc....................	0
seq_16643309_x9                         ....................................................................gcucgacuggcuaucucacac......................	0
seq_24044959_x1                         ....................................................................gcucgacuggcuaucucacacC.....................	1
seq_23294779_x1                         .....................................................................cucgacuggcuaucucacac......................	0
seq_27128823_x1                         .....................................................................Aucgacuggcuaucucacacg.....................	1
seq_14325492_x19                        .....................................................................cucgacuggcuaucucacacg.....................	0
seq_25786210_x1                         .....................................................................cucgacuggcuaucAcacacg.....................	1
seq_17625601_x7                         .....................................................................cucgacuggcuaucucacacgc....................	0
seq_20704650_x3                         .....................................................................cucgacuggcuaucucacacgU....................	1
seq_15527317_x13                        ......................................................................ucgacuggcuaucucacacg.....................	0
seq_27038874_x1                         ......................................................................ucgGcuggcuaucucacacgc....................	1
seq_24127055_x1                         ......................................................................ucgacuggcuaucucacaUgc....................	1
seq_22865051_x1                         ......................................................................uGgacuggcuaucucacacgc....................	1
seq_1988702_x6916                       ......................................................................ucgacuggcuaucucacacgc....................	0
seq_21858760_x2                         ......................................................................ucgacuggcuaucucacacCc....................	1
seq_24335235_x1                         ......................................................................ucgacuggcuaCcucacacgc....................	1
seq_26179014_x1                         ......................................................................ucgacugCcuaucucacacgc....................	1
seq_18280604_x5                         ......................................................................ucAacuggcuaucucacacgc....................	1
seq_28786776_x1                         ......................................................................ucgacuggcuaucucacCcgc....................	1
seq_18653534_x5                         ......................................................................Acgacuggcuaucucacacgc....................	1
seq_20604777_x3                         ......................................................................Ccgacuggcuaucucacacgc....................	1
seq_15887955_x11                        ......................................................................ucgacuggcuaucuNacacgc....................	1
seq_8063696_x173                        ......................................................................ucgacuggcuaucucaUacgc....................	1
seq_21330832_x2                         ......................................................................ucgaAuggcuaucucacacgc....................	1
seq_27349796_x1                         ......................................................................ucgacuggcCaucucacacgc....................	1
seq_26857926_x1                         ......................................................................ucgacuggcuCucucacacgc....................	1
seq_14174144_x20                        ......................................................................ucgacuggcuaucuGacacgc....................	1
seq_12170779_x39                        ......................................................................ucgacuggcuaucuAacacgc....................	1
seq_18979319_x4                         ......................................................................ucgacuggcuaucCcacacgc....................	1
seq_19751115_x3                         ......................................................................ucgacugAcuaucucacacgc....................	1
seq_23345555_x1                         ......................................................................ucgacuggcuaucAcacacgc....................	1
seq_25258152_x1                         ......................................................................ucgacCggcuaucucacacgc....................	1
seq_17197915_x7                         ......................................................................ucgacuggcuaucucacacAc....................	1
seq_13517484_x25                        ......................................................................Ncgacuggcuaucucacacgc....................	1
seq_27781588_x1                         ......................................................................ucgacuggcuGucucacacgc....................	1
seq_27994018_x1                         ......................................................................ucgacuggcuUucucacacgc....................	1
seq_21359764_x2                         ......................................................................ucgacuAgcuaucucacacgc....................	1
seq_27203761_x1                         ......................................................................ucgacuggcuaucucacacNc....................	1
seq_20221278_x3                         ......................................................................ucgacuggcuaucucaAacgc....................	1
seq_22072000_x2                         ......................................................................ucgacuggcuaucucGcacgc....................	1
seq_19013983_x4                         ......................................................................ucgacuggcuaucucacaAgc....................	1
seq_11215655_x54                        ......................................................................ucgacuggcuaucucacacgU....................	1
seq_14160304_x20                        ......................................................................ucgacuggcuaucuUacacgc....................	1
seq_22424266_x2                         ......................................................................ucgacAggcuaucucacacgc....................	1
seq_27492308_x1                         ......................................................................ucgacuggcuaucucacacgA....................	1
seq_17919267_x6                         ......................................................................ucgacuggcuauUucacacgc....................	1
seq_27223087_x1                         ......................................................................ucgacugUcuaucucacacgc....................	1
seq_25055495_x1                         ......................................................................ucgacuggcuaucucacacgca...................	0
seq_21111530_x2                         ......................................................................ucgacuggcuaucucacacgcU...................	1
seq_23489218_x1                         .......................................................................cgacuggcuauUucacacgc....................	1
seq_24269289_x1                         .......................................................................cgacuggcuaucucaUacgc....................	1
seq_16280946_x10                        .......................................................................cgacuggcuaucucacacgc....................	0
seq_21847574_x2                         .......................................................................cgacuggcuaucucacacgca...................	0
seq_22126360_x2                         ........................................................................gacuggcuaucucacacgU....................	1
seq_16918473_x8                         ........................................................................gacuggcuaucucacacgc....................	0
seq_27927161_x1                         ........................................................................gacuggcuaucucacacgcaa..................	0
seq_28693074_x1                         .........................................................................acuggcuaucucacacgcaaa.................	0
seq_23052810_x1                         ..........................................................................cuggcuaucucacacgUaaac................	1
seq_18843267_x4                         ..........................................................................cuggcuaucucacacgcaaac................	0
seq_26123031_x1                         ..............................................................................cuaucucacacgcaaacaaaaUu..........	1
seq_21669066_x2                         ................................................................................aucucacacgcaaacaaaacu..........	0
seq_22340990_x2                         ...................................................................................ucacacgcaaacaaaacuucc.......	0
seq_21175068_x2                         ....................................................................................cacacgcaaacaaaacuuccu......	0
seq_25753019_x1                         ......................................................................................cacAcaaacaaaacuuccuga....	1
seq_22674750_x2                         ......................................................................................cacgcaaacaaaacuuccuga....	0
seq_28546994_x1                         ........................................................................................cgcaaacaaaacuuccugaua..	0
seq_21851384_x2                         ..........................................................................................caaacaaaacuuccugauaug	0
seq_27560279_x1                         ..........................................................................................caaacaaaacuuccugauaCg	1


>ML0053_2647
score total		          -4.2
score for star read(s)	          -1.3
score for read counts	             0
score for mfe		          -3.7
score for randfold	          -2.2
score for cons. seed	             3
miRNA with same seed	sme-miR-1b*_MIMAT0012091_Schmidtea_mediterranea_miR-1b*
total read count	            51
mature read count	            48
loop read count		             0
star read count		             3
exp                                     ffffffffffffffffffffMMMMMMMMMMMMMMMMMMMMMMMMMlllllSSSSSSSSSSSSSSSSSSSSSSSSSSSffffffffffffffffffffffffffffffffffffff
obs                                     ffffffffffffffffffffMMMMMMMMMMMMMMMMMMMMMMMMMllllllllSSSSSSSSSSSSSSSSSSSSSfffffffffffffffffffffffffffffffffffffffff
pri_seq                                 accgccugaauaagguuaguugcauaauaguuuaagguuagaagcagggcauuuggcuuuaagacuuuaauggcacauuaccggucaaaauauaaucaauaaucaaagguugaaa
pri_struct                              ......(((....(((....(((.....((((((((((((((.((...)).))))))))).)))))......)))....)))..)))........(((((........)))))..	#MM
seq_23617702_x1                         ....................ugcauaauaguuuaaggAuagaagc......................................................................	1
seq_12607981_x34                        ....................ugcauaauaguuuaagguuagaagc......................................................................	0
seq_25342223_x1                         ........................uaauaguuuaagguuagaagc......................................................................	0
seq_27253828_x1                         ........................uaauaguuuaagguuagaagcagC...................................................................	1
seq_22633960_x2                         ........................uaauaguuuaagguuagaagcaAgg..................................................................	1
seq_18096897_x6                         ........................uaauaguuuaagguuagaagcaAggc.................................................................	1
seq_22776270_x2                         ........................uaauaguuuaagguuagaagcaAggca................................................................	1
seq_25140280_x1                         .........................aauaguuuaagguuagaagcag....................................................................	0
seq_21796612_x2                         ..........................auaguuuaagguuagaagcagg...................................................................	0
seq_22227998_x2                         ...........................uaguuuaagguuagaagcaAggcau...............................................................	1
seq_27813688_x1                         .................................aagguuagaagcagggcauuuggcuuua......................................................	0
seq_19778340_x3                         .....................................................ugAcuuuaagacuuuaauggc.........................................	1


>ML0061_2792
score total		          -1.5
score for star read(s)	          -1.3
score for read counts	             0
score for mfe		            -1
score for randfold	          -2.2
score for cons. seed	             3
miRNA with same seed	gga-miR-1787_MIMAT0007699_Gallus_gallus_miR-1787
total read count	            78
mature read count	            78
loop read count		             0
star read count		             0
exp                                     ffffffffffffffffffffffffffffffSSSSSSSSSSSSSSSSSSSSlllllllllllllllllllMMMMMMMMMMMMMMMMMMMMMffffffffffffffffffff
pri_seq                                 ugucaguuuuaucagccgccucuacuacguacauuacucggaaagcuauagugaaguugcggcgagcuguguuguuugaaugugagguugagguuaaacguggaggcaaa
pri_struct                              .................((((((((.((.(...(((((((((.(((.(((((...((....))..)))))))).)))))..)))).....).)).....))))))))...	#MM
seq_23636294_x1                         ..................................................................Nuguguuguuugaaugugagg.......................	1
seq_24744530_x1                         ...................................................................uguguuguuugaaugugagg.......................	0
seq_28147298_x1                         ...................................................................uguguuguuugaauUugaggu......................	1
seq_20943906_x2                         ...................................................................ugugCuguuugaaugugaggu......................	1
seq_26756717_x1                         ...................................................................uguguuguuugaauAugaggu......................	1
seq_14439368_x18                        ...................................................................uguguuguuugaaugugaggu......................	0
seq_27600855_x1                         ...................................................................uguguuguuugaaugugagguA.....................	1
seq_25240452_x1                         ...................................................................uguguuguuugaaugugagguu.....................	0
seq_19548607_x4                         ...................................................................uguguuguuugaaugugagguuU....................	1
seq_24257837_x1                         ....................................................................gugCuguuugaaugugagguu.....................	1
seq_18676224_x5                         ....................................................................guguuguuugaaugugagguu.....................	0
seq_21225400_x2                         ....................................................................guguuguuugaaugugagguuU....................	1
seq_23844805_x1                         .....................................................................uguuguuugaaugugagguu.....................	0
seq_12110323_x40                        .....................................................................uguuguuugaaugugagguuU....................	1


>ML0061_2812
score total		          -7.4
score for star read(s)	          -1.3
score for read counts	             0
score for mfe		          -3.3
score for randfold	          -2.2
score for cons. seed	          -0.6
total read count	           100
mature read count	           100
loop read count		             0
star read count		             0
exp                                     fffffSSSSSSSSSSSSSSSSSSSSSSlllllllllllllllllllllllllllllllllllllllllllMMMMMMMMMMMMMMMMMMMMMffffffffffffffffffff
pri_seq                                 agaaacagaggaguuagcuuuguuggaguuuuacugguaauuuuggcggucuauauuuagcagaaugguguagcaaggucuacuaucaagaaacagaaaccgacaaucugu
pri_struct                              .......((..(((..(((((((((.(.(.((.(((.(((...(((....)))...))).))))).).).)))))))))..))).)).....(((((.........)))))	#MM
seq_18753999_x5                         .....................................................................guagcaaggucuacuaucaag.....................	0
seq_17499440_x7                         .....................................................................guaAcaaggucuacuaucaag.....................	1
seq_25279164_x1                         ......................................................................uagcaaggucuacuaucaag.....................	0
seq_12237761_x38                        ......................................................................uagcaaggucuacuaucaaga....................	0
seq_17666355_x6                         ......................................................................uaAcaaggucuacuaucaaga....................	1
seq_24521078_x1                         ......................................................................Nagcaaggucuacuaucaaga....................	1
seq_17945979_x6                         ......................................................................uagcaaggucuacuaucaagG....................	1
seq_27840197_x1                         .......................................................................agcaaggucuacuaucaaga....................	0
seq_17661075_x6                         .......................................................................agcaaggucuacuaucaagGa...................	1
seq_20374350_x3                         .......................................................................agcaaggucuacuaucaagaa...................	0
seq_21985582_x2                         ........................................................................gcaaggucuacuaucaag.....................	0
seq_27498235_x1                         ........................................................................gcaaggucuacuaucaagU....................	1
seq_21062474_x2                         ........................................................................gcaaggucuacuaucaagGaa..................	1
seq_17546571_x7                         ........................................................................gcaaggucuacuaucaagaaa..................	0
seq_21766790_x2                         ........................................................................Acaaggucuacuaucaagaaa..................	1
seq_23286082_x1                         ........................................................................gcaaggucuacuaucaagaaaA.................	1
seq_22765480_x2                         .........................................................................caaggucuacuaucaagGaac.................	1
seq_27923423_x1                         .........................................................................caGggucuacuaucaagaaac.................	1
seq_17695257_x6                         .........................................................................caaggucuacuaucaagaaac.................	0
seq_24234977_x1                         ..........................................................................aaggucuacuaucaagGaaca................	1
seq_23717805_x1                         ..........................................................................aaggucuacuaucaagaaaca................	0


>ML0074_3138
score total		         -13.9
score for star read(s)	          -1.3
score for read counts	             0
score for mfe		          -9.8
score for randfold	          -2.2
score for cons. seed	          -0.6
total read count	          1894
mature read count	          1870
loop read count		            21
star read count		             3
exp                                     ffffffffffffffffffffMMMMMMMMMMMMMMMMMMMMMMMMMlllllllllllllllllllllllllllllllSSSSSSSSSSSSSSSSSSSSSSSSSffffffffffffff
obs                                     ffffffffffffffffffffMMMMMMMMMMMMMMMMMMMMMMMMMlllllllllllllllllllllllllllllllSSSSSSSSSSSSSSSSSSSSSSSSSffffffffffffff
pri_seq                                 ucaaaaagucccuaucgaguuaaguagaacagacacgacauacaccaauuuugcacuaauugucucuuuaucugacugcagucugucucccucuucuuaaauugcaauguuuuga
pri_struct                              ((((((.........(((.(((((.(((..(((((.(((............((((......(((.........)))))))))))))))...))).))))).))).....))))))	#MM
seq_14758376_x17                        ............uauGgaguuaaguagaacagacac...............................................................................	1
seq_21052184_x2                         .............auGgaguuaaguagaacagac.................................................................................	1
seq_21384634_x2                         ..............uGgaguuaaguagaacagacacgac............................................................................	1
seq_19859418_x3                         ..............uGgaguuaaguagaacagacacgaca...........................................................................	1
seq_24141768_x1                         ..............uGgaguuaaguagaacagacacgacauac........................................................................	1
seq_28824318_x1                         ...............Ggaguuaaguagaacagacac...............................................................................	1
seq_27085319_x1                         ................gaguuaaguagaacUgacacgac............................................................................	1
seq_24792349_x1                         ................gaguuaaguagaacUgacacgacauac........................................................................	1
seq_24670330_x1                         .................aguuaaguagaacUgacacga.............................................................................	1
seq_28187567_x1                         ..................guuaaguagaacagacacgac............................................................................	0
seq_18796929_x5                         ..................guuaaguagaacUgacacgac............................................................................	1
seq_20403132_x3                         ..................guuaaguagaacUgacacgacauac........................................................................	1
seq_24095047_x1                         ..................guuaaguagaacUgacacgacauacaccaa...................................................................	1
seq_20989416_x2                         ...................uuaaguagaacUgacacgac............................................................................	1
seq_17768919_x6                         ...................uuaaguagaacUgacacgaca...........................................................................	1
seq_20926660_x2                         ...................uuaaguagaacUgacacgacau..........................................................................	1
seq_27326101_x1                         ...................uuaaguagaacagacacgacauac........................................................................	0
seq_8828601_x129                        ...................uuaaguagaacUgacacgacauac........................................................................	1
seq_27837084_x1                         ...................Guaaguagaacagacacgacauac........................................................................	1
seq_14692671_x17                        ...................uuaaguagaacUgacacgacauaca.......................................................................	1
seq_7229070_x244                        ...................uuaaguagaacUgacacgacauacac......................................................................	1
seq_16979097_x8                         ...................uuaaguagaacagacacgacauacac......................................................................	0
seq_20306349_x3                         ...................uuaaguagaacUgacacgacauacacc.....................................................................	1
seq_28077658_x1                         ...................uuaaguagaacagacacgacauacacc.....................................................................	0
seq_20253738_x3                         ...................uuaaguagaacUgacacgacauacaccaa...................................................................	1
seq_25018784_x1                         ...................uuaaguagaacUgacacgacauacaccaau..................................................................	1
seq_26613661_x1                         ....................uaaguagaacUgacacgac............................................................................	1
seq_16904793_x8                         ....................uaaguagaacUgacacgacau..........................................................................	1
seq_20862296_x2                         ....................uaaguagaacUgacacgacaua.........................................................................	1
seq_27280072_x1                         ....................uaaguagaacagacacgacauac........................................................................	0
seq_12912749_x30                        ....................uaaguagaacUgacacgacauac........................................................................	1
seq_21677722_x2                         ....................uaaguagaacagacacgacauacC.......................................................................	1
seq_23304497_x1                         ....................uaaguagaacCgacacgacauaca.......................................................................	1
seq_12049307_x41                        ....................uaaguagaacUgacacgacauaca.......................................................................	1
seq_28764466_x1                         ....................uaaguagaacCgacacgacauacac......................................................................	1
seq_19781391_x3                         ....................uaaguagaacagacacgacauacCc......................................................................	1
seq_26195823_x1                         ....................uaagCagaacagacacgacauacac......................................................................	1
seq_4058012_x1163                       ....................uaaguagaacUgacacgacauacac......................................................................	1
seq_26018993_x1                         ....................Naaguagaacagacacgacauacac......................................................................	1
seq_12549739_x34                        ....................uaaguagaacagacacgacauacac......................................................................	0
seq_24318625_x1                         ....................uaaguagaacGgacacgacauacac......................................................................	1
seq_13131943_x28                        ....................uaaguagaacUgacacgacauacacc.....................................................................	1
seq_19767120_x3                         ....................uaaguagaacagacacgacauacacc.....................................................................	0
seq_16885361_x8                         ....................uaaguagaacUgacacgacauacacca....................................................................	1
seq_19649256_x3                         ....................uaaguagaacUgacacgacauacaccaa...................................................................	1
seq_27436066_x1                         .....................aaguagaacUgacacgacau..........................................................................	1
seq_14130164_x20                        .....................aaguagaacUgacacgacaua.........................................................................	1
seq_22215716_x2                         .....................aaguagaacUgacacgacauac........................................................................	1
seq_23882368_x1                         .....................aaguagaacUgacacgacauaca.......................................................................	1
seq_17294221_x7                         .....................aaguagaacUgacacgacauacac......................................................................	1
seq_25562803_x1                         .....................aaguagaacUgacacgacauacacc.....................................................................	1
seq_23776033_x1                         ......................aguagaacUgacacgacau..........................................................................	1
seq_22191332_x2                         ......................aguagaacUgacacgacaua.........................................................................	1
seq_11850359_x44                        ......................aguagaacUgacacgacauac........................................................................	1
seq_27550983_x1                         ......................aguagaacagacacgacauac........................................................................	0
seq_27295983_x1                         ......................aguagaacUgacacgacauacac......................................................................	1
seq_28603081_x1                         ......................aguagaacUgacacgacauacacca....................................................................	1
seq_15306120_x14                        .......................guagaacUgacacgacauaca.......................................................................	1
seq_20275638_x3                         .......................guagaacagacacgacauaca.......................................................................	0
seq_27861825_x1                         .......................guagaacagacacgacauacaccaauuuu...............................................................	0
seq_28545285_x1                         ........................uagaacUgacacgacauaca.......................................................................	1
seq_21368452_x2                         ........................uagaacUgacacgacauacac......................................................................	1
seq_17927571_x6                         ........................uagaacUgacacgacauacaccaa...................................................................	1
seq_28863476_x1                         ........................uagaacUgacacgacauacaccaau..................................................................	1
seq_27144664_x1                         .........................agaacUgacacgacauacacc.....................................................................	1
seq_23635609_x1                         ................................acacgacauacaccaaAuuugcacuaauu......................................................	1
seq_26502482_x1                         ...................................cgacauacaccaaAuuugcacuaau.......................................................	1
seq_27836269_x1                         ....................................gacauacaccaaAuuugcacuaau.......................................................	1
seq_17904513_x6                         ........................................uacaccaaAuuugcacuaauuguc...................................................	1
seq_27381057_x1                         ........................................uacaccaauuuugcacuaauuguc...................................................	0
seq_24922907_x1                         .........................................acaccaaAuuugcacuaauuguc...................................................	1
seq_19149615_x4                         ...........................................accaaAuuugcacuaauuguc...................................................	1
seq_25064098_x1                         ..............................................aaAuuugcacuaauugucucu................................................	1
seq_25989535_x1                         ................................................uuuugcacuaauugucucuuuauc...........................................	0
seq_27339296_x1                         .................................................uuugcacuaauugucucuuuGucu..........................................	1
seq_23833076_x1                         .................................................uuugcacuaauugucucuuuaucuU.........................................	1
seq_25243979_x1                         ..................................................uugcacuaauugucucuuuaucugac.......................................	0
seq_28652522_x1                         ..................................................uugcacuaauugucucuuuGucugac.......................................	1
seq_25882889_x1                         ...................................................ugcacuaauugucucuuuaucuAac.......................................	1
seq_22321088_x2                         ...................................................ugcacuaauugucucuuuaucugac.......................................	0
seq_19068267_x4                         ...................................................ugcacuaauugucucuuuGucugac.......................................	1
seq_27071071_x1                         ...................................................ugcacuaauugucucuuuGucugacu......................................	1
seq_22444334_x2                         ........................................................uaauugucucuuuGucugacugcag..................................	1
seq_24306451_x1                         ............................................................ugucucuuuGucugacugc....................................	1
seq_25743365_x1                         ................................................................ucuuuGucugacugcagucugucuccc........................	1
seq_25694777_x1                         ..................................................................uuuaucugacugcagucugucuccc........................	0
seq_25859706_x1                         ..................................................................uuuaucugacugUagucugucuccc........................	1
seq_27990604_x1                         ..................................................................uuuGucugacugcagucugucuccc........................	1
seq_23456895_x1                         ......................................................................ucugacugUagucugucucccucuu....................	1
seq_24358087_x1                         ......................................................................ucugacugcagucugucucccucuucuua................	0
seq_27853099_x1                         ............................................................................ugUagucugucucccucuucuuaaa..............	1
seq_26573391_x1                         ..............................................................................Uagucugucucccucuucuuaaau.............	1
seq_27954347_x1                         .................................................................................ucugucucccucuucuuaaauugc..........	0
seq_25651503_x1                         ...........................................................................................ucuucuuaaauugcaauguuu...	0


>ML0076_3362
score total		         -44.7
score for star read(s)	          -1.3
score for read counts	             0
score for mfe		         -40.6
score for randfold	          -2.2
score for cons. seed	          -0.6
total read count	           126
mature read count	           126
loop read count		             0
star read count		             0
exp                                     fffffffffffffffffffffffffffffffffSSSSSSSSSSSSSSSSSSSSlllllllllllllllllMMMMMMMMMMMMMMMMMMMMMffffffffffffffffffff
pri_seq                                 cauuauaauacuuaucaucauaaaaugaaaugaucuguguaccugucuauauaauacuacuaaaauaaaauauaauguacuacacaccaucaaugauuaaauguauucccg
pri_struct                              ......(((((.....(((((.........((((.((((((......(((((.................)))))......))))))..))))))))).....)))))....	#MM
seq_23808097_x1                         ...................................................................aaauauaauguacuCcacacc.......................	1
seq_22487444_x2                         ...................................................................aaauauaauguacuacacacc.......................	0
seq_20129421_x3                         .....................................................................auauaauguacuacacaccau.....................	0
seq_11102884_x57                        ......................................................................uauaauguacuacacaccauc....................	0
seq_25273690_x1                         .......................................................................auaauguacuacacaccauc....................	0
seq_19665018_x3                         .......................................................................auaauguacuacacaccauca...................	0
seq_28377823_x1                         ........................................................................uaauguacuacacaccaucaa..................	0
seq_21633236_x2                         ........................................................................uaauguacuacacaccaucaG..................	1
seq_15726066_x12                        .........................................................................aauguacuacacaccaucaau.................	0
seq_12383673_x36                        ..........................................................................auguacuacacaccaucaaug................	0
seq_24031513_x1                         ...........................................................................uguaUuacacaccaucaauga...............	1
seq_16368246_x10                        ...........................................................................uguacuacacaccaucaauga...............	0
seq_24922741_x1                         .............................................................................uacuacacaccaucaaugauu.............	0
seq_23882848_x1                         ................................................................................uacacaccaucaaugauuaaa..........	0
seq_25044845_x1                         ...................................................................................acaccaucaaugauuaaaugu.......	0
seq_23085235_x1                         .......................................................................................caucUaugauuaaauguauuc...	1
seq_21857132_x2                         .........................................................................................ucUaugauuaaauguauuccc.	1
seq_24052517_x1                         ..........................................................................................caaugauuaaauguauucccg	0


>ML0081_3464
score total		        2555.9
score for star read(s)	           3.9
score for read counts	        2555.9
score for mfe		          -0.9
score for randfold	          -2.2
score for cons. seed	          -0.6
total read count	          5025
mature read count	          2774
loop read count		          2231
star read count		            20
exp                                     ffffffffffffffffffffMMMMMMMMMMMMMMMMMMMMMlllllllllllllllllllllllllllllllllllllllllllllllSSSSSSSSSSSSSSSSSSSffff
obs                                     ffffffffffffffffffffMMMMMMMMMMMMMMMMMMMMMlllllllllllllllllllllllllllllllllllllllllllllllSSSSSSSSSSSSSSSSSSSSSff
pri_seq                                 cauucuuuggacauuccuccugaggucgagaaaacaagcggagugaagguuccauguucuaugucuuggauucggcuguuguacugccucuucuucuccuccucgugcuga
pri_struct                              ........(((......))).((((..(((((...(((.((((((..(((((((.(........).))))....)))....)))).)).))).)))))..)))).......	#MM
seq_20718828_x3                         .auucuuuggacauuccuccug.........................................................................................	0
seq_28498498_x1                         ..uucuuuggacauucUuccuga........................................................................................	1
seq_17141241_x8                         ..uucuuuggacauuccuccuga........................................................................................	0
seq_22314142_x2                         ..uucuuuggacauuccuccugU........................................................................................	1
seq_23789560_x1                         ..uucuAuggacauuccuccugaggucgag.................................................................................	1
seq_24740416_x1                         ...ucuuuggacauuccuccuga........................................................................................	0
seq_17136121_x8                         ...ucuuuggacauuccuccugag.......................................................................................	0
seq_28662714_x1                         ...ucuAuggacauuccuccugaggucgaga................................................................................	1
seq_16004368_x11                        ....cuuuggacauuccuccugagg......................................................................................	0
seq_27731605_x1                         ....cuuuggacauuccuccugaggu.....................................................................................	0
seq_24945805_x1                         .....uuuggacauuccuccugagg......................................................................................	0
seq_12672151_x33                        .....uuuggacauuccuccugaggu.....................................................................................	0
seq_23920164_x1                         .....uuuggacauuccuccugaggA.....................................................................................	1
seq_28421551_x1                         ......Nuggacauuccuccugagguc....................................................................................	1
seq_24181664_x1                         ......uuggacauuccuccNgagguc....................................................................................	1
seq_13280566_x27                        ......uuggacauuccuccugagguc....................................................................................	0
seq_15479516_x13                        .......uggacauuccuccugaggucg...................................................................................	0
seq_28115474_x1                         .......uggacauuccuccugaggucgU..................................................................................	1
seq_25689305_x1                         ........ggacauuccuccCgaggucga..................................................................................	1
seq_18982135_x4                         ........ggacauuccuccugaggucga..................................................................................	0
seq_26060741_x1                         ........ggacauuccuccugaggucgaU.................................................................................	1
seq_17831679_x6                         .........gacauuccuccugaggucgag.................................................................................	0
seq_23519933_x1                         ..........acauuccuccugaggucAaga................................................................................	1
seq_18592834_x5                         ..........acauuccuccugaggucgaga................................................................................	0
seq_21131186_x2                         ...........cauuccuccugaggucgagaa...............................................................................	0
seq_21985892_x2                         .............uuccuccugaggucgagaaaacaagcgg......................................................................	0
seq_20779712_x2                         ..............uccuccugaggucgagaaaac............................................................................	0
seq_17703411_x6                         ..............uccuccugaggucgagaaaacaagcgg......................................................................	0
seq_18504984_x5                         ..............uccuccugaggucgagaaaacaagcgga.....................................................................	0
seq_22537496_x2                         ..............uccuccugaggucgagaaaacaagcggagu...................................................................	0
seq_23223872_x1                         ...............ccuccugaggucgagaaGaca...........................................................................	1
seq_26714878_x1                         ...............ccuccugaggucgagaaaaca...........................................................................	0
seq_27684234_x1                         .................uccugaggucgagaaGacaag.........................................................................	1
seq_18654454_x5                         .................uccugaggucgagaaaacaag.........................................................................	0
seq_25717168_x1                         .................uccugaggucgagaaaacaagcgg......................................................................	0
seq_21024534_x2                         .................uccugaggucgagaaaacaagcggag....................................................................	0
seq_20174046_x3                         .................uccugaggucgagaaaacaagcggagug..................................................................	0
seq_27808832_x1                         ..................ccugaggucgagaaaacaag.........................................................................	0
seq_8480383_x147                        ..................ccugaggucgagaaaacaagc........................................................................	0
seq_28187858_x1                         ..................ccugaggucgagaaCacaagc........................................................................	1
seq_23917357_x1                         ..................ccugaggucgagaaaacaagU........................................................................	1
seq_24603880_x1                         ..................Ncugaggucgagaaaacaagc........................................................................	1
seq_19549111_x4                         ..................ccugaggucgagaaGacaagc........................................................................	1
seq_22699038_x2                         ...................cugaggucgagaaaacaagc........................................................................	0
seq_26835757_x1                         ...................cugagguUgagaaaacaagcg.......................................................................	1
seq_18777279_x5                         ...................cugaggucgagaaaacaagUg.......................................................................	1
seq_12843000_x31                        ...................cugaggucgagaaaacaagcg.......................................................................	0
seq_21643518_x2                         ...................cugaggucgagaaGacaagcg.......................................................................	1
seq_19674927_x3                         ...................cugaggucgagaaaacaagcgU......................................................................	1
seq_20826498_x2                         ...................cugaggucgagaaaacaagcgg......................................................................	0
seq_21714784_x2                         ....................ugaggucgagaaaacaagcg.......................................................................	0
seq_23950935_x1                         ....................ugaggucgagaaaacaagUg.......................................................................	1
seq_22370998_x2                         ....................ugaggucgagaaaacaagcAg......................................................................	1
seq_26565233_x1                         ....................ugaggGcgagaaaacaagcgg......................................................................	1
seq_18708304_x5                         ....................ugaggucgagaaaaAaagcgg......................................................................	1
seq_28964689_x1                         ....................ugaggucgagaaCacaagcgg......................................................................	1
seq_17818461_x6                         ....................ugaggucgagaaaaUaagcgg......................................................................	1
seq_19482791_x4                         ....................ugaggucgagaaaaNaagcgg......................................................................	1
seq_28758595_x1                         ....................Cgaggucgagaaaacaagcgg......................................................................	1
seq_20084817_x3                         ....................ugaggucgagaaaaGaagcgg......................................................................	1
seq_26794406_x1                         ....................ugaAgucgagaaaacaagcgg......................................................................	1
seq_21638392_x2                         ....................ugaggAcgagaaaacaagcgg......................................................................	1
seq_27826237_x1                         ....................ugagAucgagaaaacaagcgg......................................................................	1
seq_16154116_x10                        ....................ugaggucgagaaGacaagcgg......................................................................	1
seq_19271063_x4                         ....................ugaggCcgagaaaacaagcgg......................................................................	1
seq_23111079_x1                         ....................ugaggucgagaaaacaagcgA......................................................................	1
seq_10592376_x67                        ....................ugaggucgagaaaacaagUgg......................................................................	1
seq_3738078_x1425                       ....................ugaggucgagaaaacaagcgg......................................................................	0
seq_18065961_x6                         ....................Ngaggucgagaaaacaagcgg......................................................................	1
seq_19695504_x3                         ....................ugagguUgagaaaacaagcgg......................................................................	1
seq_26359352_x1                         ....................ugaggucgagaaaacaagUgga.....................................................................	1
seq_16102158_x11                        ....................ugaggucgagaaaacaagcgga.....................................................................	0
seq_17695059_x6                         ....................ugaggucgagaaaacaagcggU.....................................................................	1
seq_26275693_x1                         ....................ugaggucgagaaaacaagcggag....................................................................	0
seq_25139117_x1                         ....................ugaggucgagaaaacaagUggagu...................................................................	1
seq_16143969_x11                        ....................ugaggucgagaaaacaagcggagugaag...............................................................	0
seq_25320074_x1                         ....................ugaggucgagaaaacaagcggagugaagU..............................................................	1
seq_21088016_x2                         ....................ugaggucgagaaaacaagcggagugaagg..............................................................	0
seq_25612099_x1                         ....................ugaggucgagaaaacaagcggagugaagguu............................................................	0
seq_28735002_x1                         .....................gaggucgagaaaacaagUgg......................................................................	1
seq_17195374_x7                         .....................gaggucgagaaaacaagcgg......................................................................	0
seq_21094188_x2                         .....................gaggucgagaaaacUagcgga.....................................................................	1
seq_17532473_x7                         .....................gaggucgagaaGacaagcgga.....................................................................	1
seq_19767801_x3                         .....................Aaggucgagaaaacaagcgga.....................................................................	1
seq_21400426_x2                         .....................gaggCcgagaaaacaagcgga.....................................................................	1
seq_19466299_x4                         .....................gaggucgagaaaacCagcgga.....................................................................	1
seq_26558626_x1                         .....................gaggucgagaaaacaagNgga.....................................................................	1
seq_10652141_x66                        .....................gaggucgagaaaacaagUgga.....................................................................	1
seq_19994877_x3                         .....................gaggucgagaaaacaagcAga.....................................................................	1
seq_22127554_x2                         .....................Naggucgagaaaacaagcgga.....................................................................	1
seq_20906060_x2                         .....................gaggucgagaaaacGagcgga.....................................................................	1
seq_25348818_x1                         .....................gaggucgagaaaacaagcggU.....................................................................	1
seq_5273178_x601                        .....................gaggucgagaaaacaagcgga.....................................................................	0
seq_27552102_x1                         .....................gaggucgagaaaaAaagcgga.....................................................................	1
seq_28739994_x1                         .....................gaggucgagaaaacaagcggaU....................................................................	1
seq_21805022_x2                         .....................gaggucgagaaaacaagcggag....................................................................	0
seq_24243241_x1                         .....................gaggucgagaaaacaagcggagug..................................................................	0
seq_28150712_x1                         .....................Naggucgagaaaacaagcggagugaag...............................................................	1
seq_28112045_x1                         .....................gaggucgagaaaacaagcggagugaag...............................................................	0
seq_24148099_x1                         .....................Naggucgagaaaacaagcggagugaagg..............................................................	1
seq_11712759_x46                        .....................gaggucgagaaaacaagcggagugaagg..............................................................	0
seq_22210236_x2                         .....................gaggucgagaaaacaagcggagugaaggu.............................................................	0
seq_21276414_x2                         ......................aggucgagaaaacaagcgga.....................................................................	0
seq_15949280_x11                        ......................aggucgagaaaacaagUggag....................................................................	1
seq_28736155_x1                         ......................aggucgagaaGacaagcggag....................................................................	1
seq_27502841_x1                         ......................aggucgagaaaacaUgcggag....................................................................	1
seq_27516276_x1                         ......................aggucgagaaaacaCgcggag....................................................................	1
seq_9613944_x96                         ......................aggucgagaaaacaagcggag....................................................................	0
seq_15204634_x14                        ......................aggucgagaaaacaagcggagu...................................................................	0
seq_25486554_x1                         ......................aggucgagaaaacaUgcggagu...................................................................	1
seq_24665340_x1                         ......................aggucgagaaaacaagcggagA...................................................................	1
seq_22692984_x2                         ......................aggucgagaaaacaagcggagugaaggu.............................................................	0
seq_24054276_x1                         .......................Ugucgagaaaacaagcggagu...................................................................	1
seq_17255903_x7                         .......................ggucgagaaaacaagcggagu...................................................................	0
seq_26582474_x1                         .......................ggucgagaaaacaagcggaguU..................................................................	1
seq_24006695_x1                         ........................gucgagaaaacaagcggagGg..................................................................	1
seq_19363559_x4                         ........................gucgagaaaacaagUggagug..................................................................	1
seq_8902551_x125                        ........................gucgagaaaacaagcggagug..................................................................	0
seq_24219172_x1                         ........................gucgagaaaacaagcgAagug..................................................................	1
seq_26561058_x1                         ........................gucgagaaaacaagGggagug..................................................................	1
seq_15953284_x11                        ........................gucgagaaaacaagcggagugU.................................................................	1
seq_28925697_x1                         .........................ucgagaaaacaagcggagug..................................................................	0
seq_26405922_x1                         .........................ucgagaaaacaagcAgaguga.................................................................	1
seq_14505248_x18                        .........................ucgagaaaacaagcggaguga.................................................................	0
seq_23166587_x1                         ..........................cgagaaaacaagcggagugaa................................................................	0
seq_13696685_x23                        ...........................gagaaaacaagcggagugaag...............................................................	0
seq_24230619_x1                         ...........................gagaaaacaagcUgagugaag...............................................................	1
seq_18295864_x5                         ...........................gagaaaacaagcggagugaaC...............................................................	1
seq_24865038_x1                         ............................agaaaacaagcggagugaagg..............................................................	0
seq_23184226_x1                         ............................agaaCacaagcggagugaagg..............................................................	1
seq_25322776_x1                         ............................agaaaacaagcggagugaaCg..............................................................	1
seq_23139256_x1                         .............................gaaaacaagcggagugaaggu.............................................................	0
seq_28133208_x1                         .............................gaaaacaagcggagugaaUgu.............................................................	1
seq_25351512_x1                         ................................aacaagcggagugaaUguucc..........................................................	1
seq_27887885_x1                         .................................acaagcggagugaagguucca.........................................................	0
seq_27461402_x1                         ..................................caagcggagugaagguuccau........................................................	0
seq_27079804_x1                         ......................................cggagugaaCguuccauguuc....................................................	1
seq_21368388_x2                         ......................................cggagugaagguuccauguuc....................................................	0
seq_20624970_x3                         .......................................ggagugaagguuccauguucu...................................................	0
seq_22141140_x2                         ........................................gagugaagguuccauguucua..................................................	0
seq_24754345_x1                         ..........................................gugaaUguuccauguucuaug................................................	1
seq_20431620_x3                         ..........................................gugaaAguuccauguucuaug................................................	1
seq_18059931_x6                         ..........................................gugaagguuccauguucuaug................................................	0
seq_16963385_x8                         ...........................................ugaagguuccauguucuaugu...............................................	0
seq_24400755_x1                         ............................................Naagguuccauguucuauguc..............................................	1
seq_27987125_x1                         ............................................gaagguuccauguucuauguU..............................................	1
seq_22011688_x2                         ............................................gaaAguuccauguucuauguc..............................................	1
seq_27277222_x1                         ............................................gaaUguuccauguucuauguc..............................................	1
seq_14868722_x16                        ............................................gaagguuccauguucuauguc..............................................	0
seq_18678944_x5                         .............................................aagguuccauguucuaugucu.............................................	0
seq_24013099_x1                         ..............................................agguuccauguucuaugucu.............................................	0
seq_17794209_x6                         ..............................................agguuccauguucuaugucuu............................................	0
seq_24360874_x1                         ...............................................Cguuccauguucuaugucuug...........................................	1
seq_19982010_x3                         ...............................................Aguuccauguucuaugucuug...........................................	1
seq_20278899_x3                         ...............................................gguuccauguucuaugucuug...........................................	0
seq_24531567_x1                         ................................................gCuccauguucuaugucuugg..........................................	1
seq_24612819_x1                         ................................................guuccauguucuaugucuugU..........................................	1
seq_11963126_x42                        ................................................guuccauguucuaugucuugg..........................................	0
seq_17648691_x6                         .................................................uuccauguucuaugucuugga.........................................	0
seq_22083532_x2                         .................................................uuccauguucuaugucuuggauucggc...................................	0
seq_15078970_x15                        ..................................................uccauguucuaugucuuggauucggc...................................	0
seq_26357297_x1                         ...................................................ccauguucuaugucuugUauu.......................................	1
seq_26644679_x1                         ...................................................ccauguucuaugucuugAauu.......................................	1
seq_22054830_x2                         ....................................................cauguucuaugucuugUauuc......................................	1
seq_28242867_x1                         .....................................................auguucuaugucuuNgauucg.....................................	1
seq_18969255_x4                         .....................................................auguucuaugucuugUauucg.....................................	1
seq_16843057_x8                         .....................................................auguucuaugucuuggauucg.....................................	0
seq_24302152_x1                         .....................................................auguucuaugucuuggauucgC....................................	1
seq_26403111_x1                         .....................................................auguucuaugucuuggauucggc...................................	0
seq_18165243_x6                         ......................................................uguucuaugucuugUauucgg....................................	1
seq_22250098_x2                         ......................................................uguucuaugucuugAauucgg....................................	1
seq_14160504_x20                        ......................................................uguucuaugucuuggauucgg....................................	0
seq_21606812_x2                         ......................................................uguucuaugucuugUauucggc...................................	1
seq_27467939_x1                         ......................................................Cguucuaugucuuggauucggc...................................	1
seq_12439581_x36                        ......................................................uguucuaugucuuggauucggc...................................	0
seq_23339918_x1                         ......................................................uguucuaugucCuggauucggc...................................	1
seq_28930314_x1                         ......................................................Nguucuaugucuuggauucggc...................................	1
seq_26214286_x1                         ......................................................uguucuaugucuuggauucggcugu................................	0
seq_26645344_x1                         ......................................................uguucuaugucuuggauucggcuguug..............................	0
seq_25698206_x1                         ......................................................uguucuaugucuuggauucggcuguugu.............................	0
seq_23557530_x1                         .......................................................guucuaugucuuggauucgg....................................	0
seq_28872451_x1                         .......................................................guucuauguAuuggauucggc...................................	1
seq_13579065_x24                        .......................................................guucuaugucuugAauucggc...................................	1
seq_9738731_x92                         .......................................................guucuaugucuugUauucggc...................................	1
seq_27530529_x1                         .......................................................guucCaugucuuggauucggc...................................	1
seq_21188534_x2                         .......................................................guucuaugucuuggUuucggc...................................	1
seq_4805797_x769                        .......................................................guucuaugucuuggauucggc...................................	0
seq_17402105_x7                         .......................................................guucuaugucuuggauucggU...................................	1
seq_18151773_x6                         .......................................................Nuucuaugucuuggauucggc...................................	1
seq_22976194_x1                         .......................................................guucuaugucuCggauucggc...................................	1
seq_23641403_x1                         .......................................................Auucuaugucuuggauucggc...................................	1
seq_25394770_x1                         .......................................................guucuaugucuuUgauucggc...................................	1
seq_18205864_x5                         .......................................................guucuaugucuuggCuucggc...................................	1
seq_24813993_x1                         .......................................................guucuauguGuuggauucggc...................................	1
seq_20339541_x3                         .......................................................guucuaugucuuggNuucggc...................................	1
seq_27647896_x1                         .......................................................guucuaugucuuggauucCgc...................................	1
seq_28930979_x1                         .......................................................guucuaugucuuggauucggG...................................	1
seq_22039648_x2                         .......................................................Uuucuaugucuuggauucggc...................................	1
seq_20279721_x3                         .......................................................guucuaugucuuggGuucggc...................................	1
seq_22634190_x2                         .......................................................guucuaugucuuggauucggcugu................................	0
seq_18693329_x5                         ........................................................uucuaugucuuggauucggc...................................	0
seq_24880040_x1                         ........................................................uucuaugucuugUauucggc...................................	1
seq_14938978_x16                        ........................................................uucuaugucuuggauucggcu..................................	0
seq_21944608_x2                         ........................................................uucuaugucuugUauucggcu..................................	1
seq_20808842_x2                         ........................................................uucuaugucuugAauucggcu..................................	1
seq_26117573_x1                         .........................................................ucuaugucuuggauucggcug.................................	0
seq_26065303_x1                         .........................................................ucuaugucuuggauucggcugu................................	0
seq_21150134_x2                         ..........................................................cuaugucuugAauucggcugu................................	1
seq_14670265_x17                        ..........................................................cuaugucuuggauucggcugu................................	0
seq_23828141_x1                         ..........................................................cuaugucuugUauucggcugu................................	1
seq_18053265_x6                         ..........................................................cuaugucuuggauucggcuguu...............................	0
seq_27033688_x1                         ..........................................................cuaugucuugUauucggcuguu...............................	1
seq_23228595_x1                         ..........................................................cuaugucuuggauucggcuguuUu.............................	1
seq_23512068_x1                         ...........................................................uaugucuuggauucNgcuguu...............................	1
seq_22908535_x1                         ...........................................................uaugucuuggauucAgcuguu...............................	1
seq_13342195_x26                        ...........................................................uaugucuuggauucggcuguu...............................	0
seq_25786498_x1                         ...........................................................uaugucuuggauucggUuguu...............................	1
seq_21932476_x2                         ...........................................................uaugucuugAauucggcuguu...............................	1
seq_27769326_x1                         ...........................................................uaugucuuggauucgAcuguu...............................	1
seq_18751874_x5                         ...........................................................uaugucuugUauucggcuguu...............................	1
seq_24840856_x1                         ...........................................................uaugucuuggauucggcuguugua............................	0
seq_22491924_x2                         ...........................................................uaugucuuggauucggcuguuguacugc........................	0
seq_23448641_x1                         ...........................................................uaugucuuggauucggcuguuguacugU........................	1
seq_21944268_x2                         ............................................................augucuugUauucggcuguug..............................	1
seq_25730582_x1                         ............................................................augucuuggauucgAcuguug..............................	1
seq_14378426_x19                        ............................................................augucuuggauucggcuguug..............................	0
seq_28082557_x1                         ............................................................augucuugAauucggcuguug..............................	1
seq_20749410_x3                         ............................................................augucuuggauucggcuguugu.............................	0
seq_28814622_x1                         .............................................................ugucuugUauucggcuguu...............................	1
seq_22272330_x2                         .............................................................ugucuugUauucggcuguugu.............................	1
seq_15975174_x11                        .............................................................ugucuuggauucggcuguugu.............................	0
seq_24337143_x1                         .............................................................ugucuuggauucggcuguuguacugccu......................	0
seq_19389411_x4                         ..............................................................gucuugUauucggcuguugua............................	1
seq_20487882_x3                         ..............................................................gucuugAauucggcuguugua............................	1
seq_17010369_x8                         ..............................................................gucuuggauucggcuguugua............................	0
seq_27965496_x1                         ...............................................................ucuuggauucggcuguugua............................	0
seq_28429271_x1                         ...............................................................ucuuggauucggcugGuguac...........................	1
seq_21952508_x2                         ...............................................................ucuugUauucggcuguuguac...........................	1
seq_13691533_x23                        ...............................................................ucuuggauucggcuguuguac...........................	0
seq_18581144_x5                         ...............................................................ucuugAauucggcuguuguac...........................	1
seq_23852586_x1                         ...............................................................ucuuggauucggcuguuguacu..........................	0
seq_11861673_x43                        ................................................................cuuggauucggcuguuguacu..........................	0
seq_16289316_x10                        ................................................................cuugUauucggcuguuguacu..........................	1
seq_21630748_x2                         ................................................................cuuggauucggcugAuguacu..........................	1
seq_21402304_x2                         ................................................................Auuggauucggcuguuguacu..........................	1
seq_27781238_x1                         .................................................................uuggauucggcuguuguac...........................	0
seq_21130700_x2                         .................................................................uuggauucggcuguuguacu..........................	0
seq_21489108_x2                         .................................................................uugUauucggcuguuguacug.........................	1
seq_22920821_x1                         .................................................................uugAauucggcuguuguacug.........................	1
seq_10334904_x74                        .................................................................uuggauucggcuguuguacug.........................	0
seq_26027129_x1                         .................................................................uuggauucggcuguGguacug.........................	1
seq_18600344_x5                         .................................................................uuggauucggcuguuguacuU.........................	1
seq_18789639_x5                         .................................................................uuggauucggcuguuguacugA........................	1
seq_25903898_x1                         .................................................................uuggauucggcuguuguacugc........................	0
seq_16980801_x8                         .................................................................uuggauucggcuguuguacugU........................	1
seq_26047058_x1                         ..................................................................uggauucggcuguuguacug.........................	0
seq_25517132_x1                         ..................................................................uggauucggAuguuguacugc........................	1
seq_5489084_x540                        ..................................................................uggauucggcuguuguacugc........................	0
seq_25515636_x1                         ..................................................................uggauucggcuguuAuacugc........................	1
seq_13000319_x30                        ..................................................................ugAauucggcuguuguacugc........................	1
seq_19567783_x4                         ..................................................................uggauucggcuguuUuacugc........................	1
seq_10486396_x70                        ..................................................................ugUauucggcuguuguacugc........................	1
seq_18835767_x4                         ..................................................................uggauucggcuguuCuacugc........................	1
seq_26544514_x1                         ..................................................................uggauucggcuguugAacugc........................	1
seq_22827254_x2                         ..................................................................uggauucggcuguuguacuUc........................	1
seq_23700113_x1                         ..................................................................uggauucggcuguuguacuAc........................	1
seq_26882502_x1                         ..................................................................uggauucggcuguuguGcugc........................	1
seq_24721202_x1                         ..................................................................uggauucggcuAuuguacugc........................	1
seq_23394433_x1                         ..................................................................uggauucCgcuguuguacugc........................	1
seq_21836774_x2                         ..................................................................Aggauucggcuguuguacugc........................	1
seq_22746258_x2                         ..................................................................uggauucggcuguuguacugU........................	1
seq_26152974_x1                         ..................................................................uggauucggcuguuguacugcU.......................	1
seq_18460634_x5                         ...................................................................ggauucggcuguuguacugc........................	0
seq_12374277_x36                        ...................................................................ggauucggcuguuguacugcc.......................	0
seq_28366815_x1                         ...................................................................ggauucggcuguugAacugcc.......................	1
seq_22672724_x2                         ...................................................................ggauucggcuguuguacuUcc.......................	1
seq_21912278_x2                         ...................................................................gUauucggcuguuguacugcc.......................	1
seq_19745250_x3                         ...................................................................ggauucggcuguuguacugccu......................	0
seq_25041094_x1                         ....................................................................Nauucggcuguuguacugccu......................	1
seq_24857303_x1                         ....................................................................gauucggcuguuguacCgccu......................	1
seq_14179864_x20                        ....................................................................gauucggcuguuguacugccu......................	0
seq_25179205_x1                         .....................................................................auucggcuguuguacugc........................	0
seq_28124380_x1                         .....................................................................Nuucggcuguuguacugccuc.....................	1
seq_22217604_x2                         .....................................................................auucggcuguuguacugccuc.....................	0
seq_19993959_x3                         ......................................................................uucggcuguuguacugccucu....................	0
seq_25217942_x1                         .......................................................................ucggcuguuguacugccucuucuucuUcu...........	1
seq_28384562_x1                         .......................................................................ucggcuguuguacugccucuucuucuccucc.........	0
seq_26565776_x1                         ........................................................................cggcuguuguacugccucuuc..................	0
seq_26193088_x1                         ........................................................................cgAcuguuguacugccucuuc..................	1
seq_15117910_x15                        ..........................................................................gcuguuguacugccucuucuu................	0
seq_21146164_x2                         ..........................................................................gcuguuguacugccucuucuuU...............	1
seq_27729171_x1                         ...........................................................................cuguuguacugccucuucuu................	0
seq_13217548_x27                        ...........................................................................cuguuguacugccucuucuuc...............	0
seq_24860340_x1                         ............................................................................uguuguacuUccucuucuucu..............	1
seq_16413896_x10                        ............................................................................uguuguacugccucuucuucu..............	0
seq_23412418_x1                         ............................................................................uguuguacugccucuucuucuU.............	1
seq_23418489_x1                         ............................................................................uguuguacugccucuucuucuUcuccuc.......	1
seq_20824870_x2                         .............................................................................guuguacugccucuucuucuc.............	0
seq_26849227_x1                         .............................................................................guuguacuUccucuucuucuc.............	1
seq_16163646_x10                        ..............................................................................uuguacugccucuucuucucc............	0
seq_27770949_x1                         ...............................................................................uguacugccuUuucuucuccu...........	1
seq_24946383_x1                         ...............................................................................uguaUugccucuucuucuccu...........	1
seq_17822865_x6                         ...............................................................................uguacugccucuucuucuccu...........	0
seq_17483928_x7                         ................................................................................guacugccucuucuucuccuc..........	0
seq_15330774_x14                        .................................................................................uacugccucuucuucuccucc.........	0
seq_27375641_x1                         .................................................................................uacugccucuucuucuccucU.........	1
seq_20319507_x3                         ..................................................................................acugccucuucuucuccuccu........	0
seq_21910484_x2                         ...................................................................................cugccucuucuucuccuccuc.......	0
seq_26257855_x1                         ...................................................................................cugccucuucuucuccuccucUu.....	1
seq_23625139_x1                         ....................................................................................ugccucuucuucuccuccucg......	0
seq_27798746_x1                         ....................................................................................ugccucuucuucucUuccucg......	1
seq_21155928_x2                         .....................................................................................gccucuucuucuccuccucgu.....	0
seq_28254323_x1                         ......................................................................................ccucuucuucuccuccucgug....	0
seq_26867450_x1                         ......................................................................................ccucuucuucuccuccucgugU...	1
seq_22435088_x2                         .......................................................................................cucuucuucuccuccucgugc...	0
seq_17041137_x8                         ........................................................................................ucuucuucuccuccucgugcu..	0
seq_27499059_x1                         ........................................................................................ucuucuucuccuccucgugcuU.	1
seq_28530206_x1                         .........................................................................................cuucuucuccuccucgugcug.	0
seq_18543539_x5                         ..........................................................................................uucuucuccuccucgugcuga	0
seq_24711209_x1                         ..........................................................................................uucuucuccuccucgugcugU	1


>ML0082_3516
score total		          -1.1
score for star read(s)	          -1.3
score for read counts	             0
score for mfe		          -4.4
score for randfold	           1.6
score for cons. seed	             3
miRNA with same seed	crm-miR-86*_MIMAT0011586_Caenorhabditis_remanei_miR-86*
total read count	           829
mature read count	           709
loop read count		            98
star read count		            22
exp                                     ffffffffffffffffffffMMMMMMMMMMMMMMMMMMMMMllllllllllllllllllllllllllllllllSSSSSSSSSSSSSSSSSSSSSSSSSfffffffffffff
obs                                     ffffffffffffffffffffMMMMMMMMMMMMMMMMMMMMMllllllllllllllllllllllllllllllllllSSSSSSSSSSSSSSSSSSSSSfffffffffffffff
pri_seq                                 nnnnnnnnnnnnnnnnnncucugggcuacuguuuagcaggccgcuucagcgaauauuauuugcuagauguacccugagagauaacuuuguaacuggaacuuuagucauuua
pri_struct                              ...................((..(..((((((((..((((..((.(((((((((...))))))).)).))..))))..))))).....))).)..))..............	#MM
seq_18510954_x5                         ..................cucugggcuacuguuuagcag........................................................................	0
seq_24859215_x1                         ..................cucugggcuacuguAuagcag........................................................................	1
seq_28657560_x1                         ...................ucugggcuacuguuAagcag........................................................................	1
seq_24338476_x1                         ...................ucugggcuacuguuuagcag........................................................................	0
seq_9362077_x105                        ...................ucugggcuacuguuuagcagg.......................................................................	0
seq_25118070_x1                         ...................ucugggcuacuguuAagcagg.......................................................................	1
seq_24533953_x1                         ...................ucugAgcuacuguuuagcagg.......................................................................	1
seq_28696144_x1                         ...................Ncugggcuacuguuuagcagg.......................................................................	1
seq_26145127_x1                         ...................ucugggcuacuguuuagcaggc......................................................................	0
seq_28840011_x1                         ...................ucugggcuacuguuuagcaggU......................................................................	1
seq_26936162_x1                         ....................cugggcuacuguuuagcag........................................................................	0
seq_16831433_x8                         ....................cugggcuacuguuuagcagg.......................................................................	0
seq_26759747_x1                         ....................cugggcuacuguuCagcaggc......................................................................	1
seq_22457376_x2                         ....................cuggAcuacuguuuagcaggc......................................................................	1
seq_21864948_x2                         ....................cugggcuacuguuuCgcaggc......................................................................	1
seq_28585781_x1                         ....................cugggcuacuguuuagcaggU......................................................................	1
seq_5417628_x559                        ....................cugggcuacuguuuagcaggc......................................................................	0
seq_22045110_x2                         ....................cugggcuacuguuuagAaggc......................................................................	1
seq_26142800_x1                         ....................cugggcuacCguuuagcaggc......................................................................	1
seq_22310098_x2                         ....................Nugggcuacuguuuagcaggc......................................................................	1
seq_24525585_x1                         ....................Augggcuacuguuuagcaggc......................................................................	1
seq_28630444_x1                         ....................cugAgcuacuguuuagcaggc......................................................................	1
seq_23196995_x1                         .....................ugggcuacuguuuagcagg.......................................................................	0
seq_28915441_x1                         .....................ugggcuacuguuuaNcaggc......................................................................	1
seq_18787839_x5                         .....................ugggcuacuguuuagcaggc......................................................................	0
seq_24162338_x1                         .....................ugggcuacuguuuagcaggcc.....................................................................	0
seq_23867145_x1                         ......................gggcuacuguuuagcaggccg....................................................................	0
seq_23741358_x1                         ......................gggcuacuguuuagcaggccgG...................................................................	1
seq_21563216_x2                         ............................cuguuuagcaggccgcuucag..............................................................	0
seq_28357180_x1                         .............................uguuuagcaggccgcuucagc.............................................................	0
seq_20444136_x3                         .................................................cgaauauuauuugcuagaugu.........................................	0
seq_23674445_x1                         ..................................................gaauauuauuugcuagaugua........................................	0
seq_22071462_x2                         ...................................................aauauuauuugcuagauguac.......................................	0
seq_25875939_x1                         ...................................................aauauuauuugcuagGuguac.......................................	1
seq_26526322_x1                         ....................................................auauuauuugcuagGuguacc......................................	1
seq_11145647_x56                        ....................................................auauuauuugcuagauguacc......................................	0
seq_28746000_x1                         .....................................................uauuauuugcuagauguaccU.....................................	1
seq_18340909_x5                         .....................................................uauuauuugcuagauguaccc.....................................	0
seq_19448003_x4                         .....................................................uauuauuugcuagauguaccA.....................................	1
seq_22625350_x2                         ......................................................auuauuugcuagauguacccu....................................	0
seq_24735479_x1                         .......................................................Nuauuugcuagauguacccug...................................	1
seq_26820316_x1                         .......................................................uuauuugUuagauguacccug...................................	1
seq_19265675_x4                         .......................................................uuauuugcuagauguacccug...................................	0
seq_19921008_x3                         ........................................................uauuugcuagauguacccuga..................................	0
seq_15468180_x13                        .........................................................auuugcuagauguacccugag.................................	0
seq_25150425_x1                         ..........................................................uuugcuagauguacccugaga................................	0
seq_20943476_x2                         ..........................................................uuugcuagauguacccugagU................................	1
seq_26241664_x1                         ...........................................................uugcuagauguacccugagag...............................	0
seq_27207446_x1                         .................................................................gauguacccugagagauaac..........................	0
seq_24213445_x1                         ..................................................................auguacccugagagauaacuu........................	0
seq_20859642_x2                         ........................................................................ccugagagauaacuuuguaac..................	0
seq_28402152_x1                         .........................................................................cugagGgauaacuuuguaacu.................	1
seq_21572880_x2                         .........................................................................cugagagauaacuuuguaacu.................	0
seq_23208810_x1                         ..........................................................................ugagagauaacuuuguaacug................	0
seq_26473974_x1                         ..........................................................................ugagagauaacuuuguaacugg...............	0
seq_17085425_x8                         ...........................................................................gagagauaacuuuguaacugg...............	0
seq_21450226_x2                         ............................................................................agagauaacuuuguaacugga..............	0
seq_26031922_x1                         ..............................................................................agauaacuuuguaacuggaacu...........	0
seq_22793320_x2                         ...............................................................................gauaacuuuguaacuggaacu...........	0
seq_27528738_x1                         ................................................................................auaacuuuguaacuggaacu...........	0
seq_26786936_x1                         .................................................................................uaacuuuguaacuggaacuuu.........	0
seq_22085130_x2                         .................................................................................uaacuuuguaacuggaacuuuagu......	0
seq_27224929_x1                         ....................................................................................cuuuguaacuggaacuuuagu......	0
seq_18318669_x5                         ........................................................................................guaacuggaacuuuagucauu..	0


>ML0094_4074
score total		         -13.3
score for star read(s)	          -1.3
score for read counts	             0
score for mfe		         -12.8
score for randfold	          -2.2
score for cons. seed	             3
miRNA with same seed	hiv1-miR-N367_MIMAT0004478_Human_immunodeficiency_miR-N367
total read count	           154
mature read count	           154
loop read count		             0
star read count		             0
exp                                     ffffffffffffffffffffffffffffffffffffffffSSSSSSSSSSSSSSSSSSSSSSSSSSSllMMMMMMMMMMMMMMMMMMMMMMMMMffffffffffffffffffff
pri_seq                                 auagacagaauaacauaacaacguaacugaguauauauauaaguaagaaaucaugacgauuaagaaaaaucugaccucaugauaguuuacuguuuagugaauagauuuggccau
pri_struct                              ..........................(..(((.(((.(((.((((((..(((((((.(....(((....)))..).)))))))..)))))).....))).))).)))..)....	#MM
seq_25468857_x1                         .................................uauauauaaguaagaaaAcaugacg........................................................	1
seq_28595879_x1                         ............................................................uaagaaaaaucugaccucaugaCa..............................	1
seq_23826458_x1                         ............................................................uaagaaaaaucugaccucaugaua..............................	0
seq_20530233_x3                         ............................................................uaagaaaaaucugaccucaugauagC............................	1
seq_26574170_x1                         .............................................................Gagaaaaaucugaccucaugauaguu...........................	1
seq_25310286_x1                         ..............................................................agaaaaaucugaccucaugau...............................	0
seq_27866426_x1                         ...................................................................aaucugaccucaugauaguuuacuguC....................	1
seq_25802161_x1                         .....................................................................ucugaccucaugauaguuuacu.......................	0
seq_20056221_x3                         .....................................................................ucugaccucaugauaguuuacugC.....................	1
seq_8759428_x132                        .....................................................................ucugaccucaugauaguuuacuguC....................	1
seq_21576194_x2                         .....................................................................ucugaccucaugauaguuuacuguCu...................	1
seq_16188036_x10                        .......................................................................ugaccucaugauaguuuacuguC....................	1
seq_27007237_x1                         .......................................................................ugaccucaugauaguuuacuguCu...................	1
seq_19925043_x3                         .......................................................................ugaccucaugauaguuuacuguCuag.................	1
seq_24232659_x1                         ..........................................................................ccucaugauaguuuacuguCu...................	1
seq_28518863_x1                         ...............................................................................ugauaguuuacuguCuagugaaua...........	1


>ML0101_4284
score total		         -12.1
score for star read(s)	          -1.3
score for read counts	             0
score for mfe		         -11.6
score for randfold	          -2.2
score for cons. seed	             3
miRNA with same seed	bdi-miR5057_MIMAT0020556_Brachypodium_distachyon_miR5057
total read count	            42
mature read count	            42
loop read count		             0
star read count		             0
exp                                     ffffffffffffffffffffMMMMMMMMMMMMMMMMMMMMMlllllllllllllSSSSSSSSSSSSSSSSSSSSSSfffffffffffffffffffffffffffffffffff
pri_seq                                 aaaaccuacugaaacuaaauaaauuucaaucguuguggagcugaaauauuaaguucuuaauaauauugggucagugcggucacacaauuuuacacacaauuucacuaucug
pri_struct                              ...(((((((((............((((((.(((((((((((.........))))))..))))))))))))))))).)))...............................	#MM
seq_23779555_x1                         ..................auaaauuucaaucguugugga........................................................................	0
seq_13706437_x23                        ....................aaauuucaaucguuguggagc......................................................................	0
seq_24657662_x1                         .....................aauuucaaucguuguggagc......................................................................	0
seq_21237586_x2                         .....................aauuucaaucguuguggagcu.....................................................................	0
seq_26242602_x1                         ......................auuucaaucguuguggagcug....................................................................	0
seq_15236764_x14                        .......................uuucaaucguuguggagcugC...................................................................	1


>ML0101_4298
score total		          -6.6
score for star read(s)	          -1.3
score for read counts	             0
score for mfe		          -2.5
score for randfold	          -2.2
score for cons. seed	          -0.6
total read count	           287
mature read count	           284
loop read count		             0
star read count		             3
exp                                     ffffffffffffffSSSSSSSSSSSSSSSSSSSSSSSSSSSSllllllllllllllllllllllllllllMMMMMMMMMMMMMMMMMMMMMMMffffffffffffffffffff
obs                                     fffffffffffffffffSSSSSSSSSSSSSSSSSSSSSSSSSSSSSllllllllllllllllllllllllMMMMMMMMMMMMMMMMMMMMMMMffffffffffffffffffff
pri_seq                                 auuaaaucugggaaaguccagcguguuugaaguuucacagagcagauuuguuauuuuugagauauuuguuuuuucugaauauucuaggacggcccucgugucauuaugcuuuu
pri_struct                              .........(((...((((((.((((((((((.......((((((((.(.(((....))).).)))))))))))).)))))).)).))))..)))..................	#MM
seq_26349084_x1                         .uuaaaucugggaaagucca.............................................................................................	0
seq_26776685_x1                         .................ccagcguguuugaaguuucCcagagcaga...................................................................	1
seq_25820654_x1                         ......................guguuugaaguuucCcagagc......................................................................	1
seq_27053922_x1                         ........................guuugaaguuucCcagagcag....................................................................	1
seq_27717004_x1                         ........................................................uugagUuauuuguuuuuucugaauau...............................	1
seq_10527547_x69                        .....................................................................uuuuucugaauauucuaggacgg.....................	0
seq_20420610_x3                         .....................................................................uuuCucugaauauucuaggacgg.....................	1
seq_27822676_x1                         .....................................................................uuuuucugaauauucuaggacggc....................	0
seq_23439872_x1                         .....................................................................uuuuucugaauauucuaggacggccc..................	0
seq_28942059_x1                         ......................................................................uuuucugaauauucuaggacg......................	0
seq_13754392_x23                        ......................................................................uuuucugaauauucuaggacgg.....................	0
seq_28000990_x1                         ......................................................................uuuucugaaCauucuaggacgg.....................	1
seq_26226217_x1                         ......................................................................uuuucugaauauucCaggacgg.....................	1
seq_23030568_x1                         ......................................................................uuuucugaauauucAaggacggc....................	1
seq_22784910_x2                         ......................................................................uuuucugaauauucCaggacggc....................	1
seq_9660294_x94                         ......................................................................uuuucugaauauucuaggacggc....................	0
seq_26365494_x1                         ......................................................................uuuucugaauauucuaggacggcU...................	1
seq_21285772_x2                         .......................................................................uuucugaauauucuaggacgg.....................	0
seq_26688083_x1                         .......................................................................uuucugaauauucuaggacggU....................	1
seq_22126312_x2                         .......................................................................uuucugaauUuucuaggacggc....................	1
seq_13720559_x23                        .......................................................................uuucugaauauucuaggacggc....................	0
seq_16970689_x8                         .......................................................................uuucugaauauucuaggacggcc...................	0
seq_23858863_x1                         .......................................................................uuucugaauauucuaggacggccU..................	1
seq_21334634_x2                         .......................................................................uuucugaauauucuaggacggcccu.................	0
seq_27320257_x1                         .......................................................................uuucugaauauucuaggacggcccuU................	1
seq_19335907_x4                         ........................................................................uucugaauauucuaggacggc....................	0
seq_18563644_x5                         ........................................................................uucugaauauucuaggacggcc...................	0
seq_22074356_x2                         ........................................................................uucugaauauucuaggacggcU...................	1
seq_18993595_x4                         ........................................................................uucugaauauucuaggacggccc..................	0
seq_28881604_x1                         .........................................................................ucugaauauucuaggacggc....................	0
seq_15362568_x14                        .........................................................................ucugaauauucuaggacggcc...................	0
seq_26761492_x1                         .........................................................................ucugaauUuucuaggacggcc...................	1
seq_18042567_x6                         .........................................................................ucugaauauucuaggacggccc..................	0
seq_23055243_x1                         .........................................................................ucugaauauucuaggacggccU..................	1
seq_27309757_x1                         ..........................................................................cugaauauucuaggacggc....................	0
seq_18472014_x5                         ..........................................................................cugaauauucuaggacggccc..................	0
seq_21802226_x2                         ...........................................................................ugaauauuUuaggacggcccu.................	1


>ML0105_4573
score total		         191.6
score for star read(s)	           3.9
score for read counts	         196.9
score for mfe		          -9.9
score for randfold	          -2.2
score for cons. seed	             3
miRNA with same seed	dme-miR-983-3p_MIMAT0020880_Drosophila_melanogaster_miR-983-3p
total read count	           398
mature read count	           376
loop read count		            14
star read count		             8
exp                                     ffffffffffffffffffMMMMMMMMMMMMMMMMMMMMMMMlllllllllllllllllllllllllllllllllllllllllllllllSSSSSSSSSSSSSSSSSSSffff
obs                                     ffffffffffffffffffMMMMMMMMMMMMMMMMMMMMMMMllllllllllllllllllllllllllllllllllllllllllllllSSSSSSSSSSSSSSSSSSSSSfff
pri_seq                                 gagaccacaggacagcguuuuagguauaauugaacagaggcuggcaaaagagaacgcaauuuaucauacagacaggagcgucuuaagcuuucaugcaauaccagagggugc
pri_struct                              ..............((.((((.(((((...((....((((((.......((((.(((..(((.((.....)).))).))))))).))))))....))))))))))).))..	#MM
seq_28058074_x1                         gagaccacaggacagcUuuuuagg.......................................................................................	1
seq_26460540_x1                         ...accacaggacagcguuuuagg.......................................................................................	0
seq_27229981_x1                         ........aggacagcguuuuagguauaauugaacagagC.......................................................................	1
seq_27547450_x1                         ............cagcguuuuagguauaauuga..............................................................................	0
seq_22351126_x2                         ................guuuuagguauaauugaacagaggc......................................................................	0
seq_25044352_x1                         .................uuuuagguauaauugaacagagg.......................................................................	0
seq_20089833_x3                         .................uuuuagguauaauugaacagagC.......................................................................	1
seq_25060610_x1                         .................uuuuagguauaauugaacGgaggc......................................................................	1
seq_23794563_x1                         .................uuuuagAuauaauugaacagaggc......................................................................	1
seq_28926751_x1                         .................uuuuagguauGauugaacagaggc......................................................................	1
seq_10732222_x64                        .................uuuuagguauaauugaacagaggc......................................................................	0
seq_23746624_x1                         .................Nuuuagguauaauugaacagaggc......................................................................	1
seq_22224038_x2                         .................uuuuagguauaauugaacagaggcu.....................................................................	0
seq_23012621_x1                         .................uuuuagguauaauugaacagaggcuggc..................................................................	0
seq_25851652_x1                         .................uuuuagguauaauugaacagaggcuggca.................................................................	0
seq_19496443_x4                         ..................uuuagguauaauugaacagagg.......................................................................	0
seq_21560732_x2                         ..................uuuagguauaauugaacagagC.......................................................................	1
seq_26947968_x1                         ..................uuuagguauaauugUacagaggc......................................................................	1
seq_10184266_x78                        ..................uuuagguauaauugaacagaggc......................................................................	0
seq_27603586_x1                         ..................Nuuagguauaauugaacagaggc......................................................................	1
seq_21468412_x2                         ..................uuuagguauaauugaacagaggcu.....................................................................	0
seq_28015285_x1                         ..................uGuagguauaauugaacagaggcuggc..................................................................	1
seq_22055498_x2                         ...................uuagguauaauugaacagagg.......................................................................	0
seq_26743379_x1                         ...................uuagAuauaauugaacagaggc......................................................................	1
seq_26850830_x1                         ...................uuaggGauaauugaacagaggc......................................................................	1
seq_16485377_x9                         ...................uuagguauaauugaacagaggc......................................................................	0
seq_20195874_x3                         ...................uuagguauaauugaacagaggcu.....................................................................	0
seq_24371965_x1                         ...................uuagguauaauugaacagaggcug....................................................................	0
seq_27236316_x1                         ...................uuagguauaauugaacagaggcuU....................................................................	1
seq_19237835_x4                         ...................uuagguauaauugaacagaggcugg...................................................................	0
seq_16887617_x8                         ...................uuagguauaauugaacagaggcuggc..................................................................	0
seq_25455200_x1                         ...................uuagguauaauugaacagaggcuggca.................................................................	0
seq_22549046_x2                         ....................uagAuauaauugaacagaggc......................................................................	1
seq_11386885_x51                        ....................uagguauaauugaacagaggc......................................................................	0
seq_28538272_x1                         ....................uagguauaauugaacagaggcug....................................................................	0
seq_26965096_x1                         ....................uagguauaauugaacagagAcugg...................................................................	1
seq_21625194_x2                         ....................uagguauaauugaacagaggcugg...................................................................	0
seq_28632251_x1                         ....................uagguauaauugaacagaggcugC...................................................................	1
seq_28550288_x1                         ....................uagguauaauugaaGagaggcuggc..................................................................	1
seq_10974538_x59                        ....................uagguauaauugaacagaggcuggc..................................................................	0
seq_19627776_x3                         ....................uagguauaauugaacGgaggcuggc..................................................................	1
seq_25370721_x1                         ....................uagguauaauugaaAagaggcuggc..................................................................	1
seq_22367106_x2                         ....................uagAuauaauugaacagaggcuggc..................................................................	1
seq_25161547_x1                         ....................uagguauaauugaaNagaggcuggc..................................................................	1
seq_23636414_x1                         ....................uaggCauaauugaacagaggcuggc..................................................................	1
seq_18675834_x5                         ....................uagguauaauugaacagagAcuggc..................................................................	1
seq_25769016_x1                         ....................uagguauaauugaaNagaggcuggca.................................................................	1
seq_15129520_x15                        ....................uagguauaauugaacagaggcuggca.................................................................	0
seq_28892474_x1                         ....................uagguauaaCugaacagaggcuggca.................................................................	1
seq_21118594_x2                         ....................uagguauaauugaacGgaggcuggca.................................................................	1
seq_23761556_x1                         ....................uagguauaauugaacagaAgcuggca.................................................................	1
seq_23872311_x1                         ....................uagguauaauugaacagaggcCggcaaa...............................................................	1
seq_28091959_x1                         .....................agguauaauugaacagaggcu.....................................................................	0
seq_25463344_x1                         .....................Ggguauaauugaacagaggcuggcaaaagagaacgc......................................................	1
seq_23471714_x1                         .......................guauaauugaacagaggc......................................................................	0
seq_24744949_x1                         .......................guauaauugaacagaggcug....................................................................	0
seq_15548819_x13                        .......................guauaauugaacagaggcugg...................................................................	0
seq_25259151_x1                         .......................guaAaauugaacagaggcugg...................................................................	1
seq_17489311_x7                         .......................guauaauugaacagaggcuggc..................................................................	0
seq_28140719_x1                         .......................guauaauugaacagaggcuggca.................................................................	0
seq_27950702_x1                         .......................guauaauugaacagagAcuggca.................................................................	1
seq_27493324_x1                         .......................guauaauugaacagaggcuggcaaG...............................................................	1
seq_27961760_x1                         .......................guauaauugaacagaggcuggcaCa...............................................................	1
seq_26093366_x1                         .......................guauaauugaacagaggcuggcaaaag.............................................................	0
seq_25744894_x1                         .......................guauaauugaacagaggcuggcaaaagag...........................................................	0
seq_26333541_x1                         ..........................uaauugaacagaggcuggA..................................................................	1
seq_28441510_x1                         ..........................uaauugaacagaggcuggcaaaagaC...........................................................	1
seq_28277479_x1                         .............................uugaacagaggcuggcaaa...............................................................	0
seq_22298042_x2                         ..............................ugaacGgaggcuggcaaaagagaac........................................................	1
seq_20135283_x3                         ..............................ugaacagaggcuggcaaaagagaac........................................................	0
seq_27484429_x1                         ..............................ugaacagaggcugAcaaaagagaac........................................................	1
seq_24096913_x1                         ..............................ugaacagaggcuggcaaaagagaacgcaauuu.................................................	0
seq_24781949_x1                         ...................................agaggcuggcaaaagagaacgca.....................................................	0
seq_18128715_x6                         ....................................gaggcuggcaaaagagaacgc......................................................	0
seq_23404757_x1                         ......................................ggcuggcaaaagagaacgcaauu..................................................	0
seq_24573163_x1                         ......................................ggGuggcaaaagagaacgcaauuuaucau............................................	1
seq_27888077_x1                         .........................................uggcaaaagagaacgcaauuuauc..............................................	0
seq_23702505_x1                         ................................................agagaacgcaauuuaucauacagacaggagc................................	0
seq_23348200_x1                         ...................................................gaacgcaauuuaucauacaga.......................................	0
seq_24578716_x1                         ........................................................caauuuaucauacagaUaggagcgucuuaa.........................	1
seq_26073095_x1                         .........................................................aauuuaucauacagacaggag.................................	0
seq_21458036_x2                         ...........................................................uuuaucauacagacaggagUgucu............................	1
seq_26436327_x1                         ............................................................uuaucauacagacaggagcgu..............................	0
seq_24253342_x1                         ............................................................uuaucauacagaUaggagcgucuuaag........................	1
seq_22240678_x2                         ............................................................uuaucauacagaUaggagcgucuuaagc.......................	1
seq_26394157_x1                         .............................................................uaucauacagaUaggagcgucuuaag........................	1
seq_27750806_x1                         ................................................................cauacagacaggagcgucu............................	0
seq_27275721_x1                         .................................................................auacagaUaggagcgucuuaagc.......................	1
seq_21799194_x2                         .....................................................................................agcuuucaugcaauaccagaggg...	0
seq_28694777_x1                         .......................................................................................cuuucaugcaauaccagag.....	0
seq_22127812_x2                         .......................................................................................cuuucaugcaauaccagaggg...	0
seq_28006373_x1                         .......................................................................................cuuucaugcaauaccagagggug.	0
seq_22951595_x1                         ........................................................................................uuucaugcaauaccagagggug.	0
seq_25897931_x1                         ........................................................................................uuucaugcaauaccagagggugc	0
seq_23447178_x1                         ..........................................................................................ucaugcaauaccagagggugc	0
seq_24239350_x1                         ...........................................................................................caugcaauaccagagggugc	0


>ML0106_4613
score total		         -10.2
score for star read(s)	          -1.3
score for read counts	             0
score for mfe		          -9.7
score for randfold	          -2.2
score for cons. seed	             3
miRNA with same seed	ppt-miR902j-5p_MIMAT0005083_Physcomitrella_patens_miR902j-5p
total read count	            70
mature read count	            66
loop read count		             0
star read count		             4
exp                                     ffffffffffffffffffffMMMMMMMMMMMMMMMMMMMMMMMlllSSSSSSSSSSSSSSSSSSSSSSSSSSSffffffffffffffffffffffffffffffffffffffff
obs                                     ffffffffffffffffffffMMMMMMMMMMMMMMMMMMMMMMMlllllllSSSSSSSSSSSSSSSSSSSSSSSSfffffffffffffffffffffffffffffffffffffff
pri_seq                                 uuauguagacagaaaaaauguuauguugguagaacagugaggccccuucaugagcguguugcugaacauagagcgaauuuuuauaaacucuuaaacaauccugcauuaaaauu
pri_struct                              ..((((((............((((((((((((.((.((((((...))))))....)).))))).)))))))...((.(((....))).))..........)))))).......	#MM
seq_24517606_x1                         ..............aaaauguuauguugguagaac..............................................................................	0
seq_21294070_x2                         ..................uguuauguugguagaacagugagC.......................................................................	1
seq_20365026_x3                         ..................uguuauguugguagaacagugaggc......................................................................	0
seq_27147594_x1                         ..................uguuauguugguagaacagugUggc......................................................................	1
seq_27367297_x1                         ....................uuauguugguagaaAagugaggc......................................................................	1
seq_12180100_x39                        ....................uuauguugguagaacagugaggc......................................................................	0
seq_26067974_x1                         .....................uauguugguagaacagugag........................................................................	0
seq_23025633_x1                         .....................Cauguugguagaacagugaggc......................................................................	1
seq_26701899_x1                         ......................auguugguagaacaCugaggc......................................................................	1
seq_15573883_x13                        ......................auguugguagaacagugaggc......................................................................	0
seq_23402275_x1                         .......................uguugguagaacagugagAcc.....................................................................	1
seq_28277573_x1                         ........................guugguagaacagugaggccc....................................................................	0
seq_24054541_x1                         .........................uugguagaacagugaggccc....................................................................	0
seq_28454728_x1                         .........................uugguagaacagugaggcccc...................................................................	0
seq_27381190_x1                         ..........................ugguagaacagugaggccccuucaugagcg.........................................................	0
seq_19707132_x3                         ..................................................ugagcguguugcugaacauagagc.......................................	0
seq_26587882_x1                         .....................................................gcguguugcugaacauagagc.......................................	0


>ML0123_5050
score total		          -4.2
score for star read(s)	          -1.3
score for read counts	             0
score for mfe		          -0.1
score for randfold	          -2.2
score for cons. seed	          -0.6
total read count	            31
mature read count	            30
loop read count		             1
star read count		             0
exp                                     ffffffffffffffffffffMMMMMMMMMMMMMMMMMMMMMllllllllllllllllllllllllllllllllllSSSSSSSSSSSSSSSSSSSSSSSSSSffffffffff
pri_seq                                 guccuacuaccaaggucgauuuguacgaucugacacacggcguuaccacggagagaacagccucuccacuggcucuggaaguuacuuugaccucugaaaauuguccucugg
pri_struct                              .........((((((.((((((((.(((..((((...(((.((((....((((((......))))))..)))).)))...))))..)))))......)))))).))).)))	#MM
seq_26121391_x1                         ........accaaggucgauuuguacgaucugacacacggc......................................................................	0
seq_26845851_x1                         ..................auuuguacgaucugacacacggc......................................................................	0
seq_17428754_x7                         ...................uuuguacgaucugacacacgg.......................................................................	0
seq_26556473_x1                         ...................uuuguacAaucugacacacgg.......................................................................	1
seq_14667392_x17                        ....................uuguacgaucugacacacggc......................................................................	0
seq_26554025_x1                         ......................guacgaucugacacacggc......................................................................	0
seq_20351955_x3                         ......................guacgaucugacacacggcgu....................................................................	0
seq_23991748_x1                         ........................................cguuaccacggagagaacagc..................................................	0
seq_28618076_x1                         ................................................................uccacuggcucuggaaguuacuuugaccuc.................	0


>ML0123_5052
score total		           -24
score for star read(s)	          -1.3
score for read counts	             0
score for mfe		         -19.9
score for randfold	          -2.2
score for cons. seed	          -0.6
total read count	            19
mature read count	            19
loop read count		             0
star read count		             0
exp                                     ffffffffffffffffffffffffSSSSSSSSSSSSSSSSSlllllllllllllllllllllllllllllMMMMMMMMMMMMMMMMMMMMMffffffffffffffffffff
pri_seq                                 uuccgaauuuuucacuuucaguuagaucaauaaguuaagaauugccuggcgaaaaacaaauagaaauauucuuauaaggauuauagaucgcuguugaauuuuuaauuacug
pri_struct                              ....(((...((((....((((..((((.((((..(((((((...(((............)))....)))))))......)))).)))))))).))))..)))........	#MM
seq_14670214_x17                        ......................................................................cuuauaaggauuauagaucgc....................	0
seq_27377143_x1                         ......................................................................cuAauaaggauuauagaucgc....................	1
seq_25125657_x1                         ......................................................................cuuauaaggauuauCgaucgc....................	1


>ML0127_5127
score total		             0
score for star read(s)	          -1.3
score for read counts	             0
score for mfe		           0.5
score for randfold	          -2.2
score for cons. seed	             3
miRNA with same seed	bfl-miR-2057_MIMAT0009983_Branchiostoma_floridae_miR-2057
total read count	            78
mature read count	            56
loop read count		             0
star read count		            22
exp                                     ffffffffffffffffffffMMMMMMMMMMMMMMMMMMMMMMMMMlllllSSSSSSSSSSSSSSSSSSSSSSSSSSSSSSfffffffffffffffffffffffffffffffffff
obs                                     ffffffffffffffffffffMMMMMMMMMMMMMMMMMMMMMMMMMllllllSSSSSSSSSSSSSSSSSSSSSfffffffffffffffffffffffffffffffffffffffffff
pri_seq                                 aguugguggggggagaacggugagaagucuaccaccuucgucugcuaaacggauuagagcgguggauugacuugaucccaugauuuuuuuuugcuguacaacaauccauuuuguc
pri_struct                              .(((((..((((((((..((.((.(((((..(((((((((((((.....)))))..))).)))))...)))))..))))....))))))))..))).)).((((......)))).	#MM
seq_26984362_x1                         ........gggggagaacggugagaaguc......................................................................................	0
seq_26040342_x1                         ...........ggagaacggugagaagucuaccaccuucg...........................................................................	0
seq_20405619_x3                         ...................gugagaagucuaccaccuucg...........................................................................	0
seq_22932680_x1                         ....................ugagaagucuacUaccuucguc.........................................................................	1
seq_26640220_x1                         ....................ugagaagucuaccaccuucgucu........................................................................	0
seq_23772782_x1                         ....................Ggagaagucuaccaccuucgucugc......................................................................	1
seq_13305433_x27                        ....................ugagaagucuaccaccuucgucugc......................................................................	0
seq_27718673_x1                         ....................ugagaagucuaccaNcuucgucugc......................................................................	1
seq_24767795_x1                         ....................Ngagaagucuaccaccuucgucugc......................................................................	1
seq_27612400_x1                         ....................ugagaagucuaccacUuucgucugc......................................................................	1
seq_24365505_x1                         ....................ugagaaguUuaccaccuucgucugc......................................................................	1
seq_24706925_x1                         ....................ugagaagucuaccaAcuucgucugc......................................................................	1
seq_25266823_x1                         ....................ugagaagucuaccaccuucgucugU......................................................................	1
seq_28421180_x1                         ....................ugagaagucuaccaccuucgucugcua....................................................................	0
seq_25241996_x1                         .....................gagaagucuaccaccuucgucugU......................................................................	1
seq_19636746_x3                         .....................gagaagucuaccaccuucgucugc......................................................................	0
seq_21486118_x2                         .......................gaagucuaccaccuucgucug.......................................................................	0
seq_25562180_x1                         .......................Caagucuaccaccuucgucugc......................................................................	1
seq_17324279_x7                         ........................aagucuaccaccuucgucugc......................................................................	0
seq_21788890_x2                         .........................agucuaccaccuucgucugcu.....................................................................	0
seq_27548747_x1                         ..................................................ggauuagagcgguggaCugac............................................	1
seq_24375083_x1                         ..................................................ggauuagagcgguggauugacuu..........................................	0
seq_18985339_x4                         ...................................................gauuagagcgguggaCugacu...........................................	1
seq_25173272_x1                         .....................................................uuagagcgguggaCugacuug.........................................	1
seq_24646454_x1                         .....................................................uuagagcgguggauugacuugauc......................................	0
seq_19703505_x3                         .....................................................uuagagcgguggauugacuugaCc......................................	1
seq_26099889_x1                         .....................................................uuagagcgguggaCugacuugaucc.....................................	1
seq_28645829_x1                         .....................................................uuagagcgguggauugacuugaucc.....................................	0
seq_28159790_x1                         .....................................................Guagagcgguggauugacuugaucc.....................................	1
seq_22507328_x2                         ......................................................uagagcgguggaCugacuug.........................................	1
seq_25243746_x1                         ......................................................uagagcgguggauugacuugaCcc.....................................	1
seq_27454721_x1                         ......................................................uagagcgguggauugacuugauccca...................................	0
seq_21181632_x2                         ........................................................gagcgguggaCugacuugauc......................................	1
seq_21633376_x2                         ..........................................................gcgguggaCugacuugauccc....................................	1


>ML0128_5135
score total		           0.3
score for star read(s)	          -1.3
score for read counts	             0
score for mfe		           0.8
score for randfold	          -2.2
score for cons. seed	             3
miRNA with same seed	ath-miR850_MIMAT0004272_Arabidopsis_thaliana_miR850
total read count	            74
mature read count	            43
loop read count		            31
star read count		             0
exp                                     fffffffffffffSSSSSSSSSSSSSSSSSSSSSllllllllllllllllllllllllllllllllllllMMMMMMMMMMMMMMMMMMMMMffffffffffffffffffff
pri_seq                                 gaagcacuggaucuaauguuucuagcuauacugcgcaggacuugcacaaagauggcacaccugcugaugcgaagaucccuggagcagcagaucaguguuaauuucaugagg
pri_struct                              ..(((((((.((((..((((.((((..((..((((((((...(((.((....)))))..)))))....)))...))..))))))))..)))))))))))............	#MM
seq_27102868_x1                         ...............................ugcgcGggacuugcacaaaga...........................................................	1
seq_28434589_x1                         ...................................caggacuugcacaaagaugg........................................................	0
seq_20112093_x3                         ...................................caggacuugUacaaagauggc.......................................................	1
seq_21063360_x2                         ...................................caggacuugcacaaagauggc.......................................................	0
seq_24923980_x1                         ....................................aggacuugUacaaagauggca......................................................	1
seq_23022914_x1                         ....................................aggacuugUacaaagauggcacacc..................................................	1
seq_24345451_x1                         .....................................ggacuugcacaaagauggcac.....................................................	0
seq_24330536_x1                         .....................................ggacuugcacaaagauggcacac...................................................	0
seq_16335086_x10                        ......................................gacuugcacaaagauggcaca....................................................	0
seq_21395514_x2                         ......................................gacuugcacaaagauggcacaccugcu..............................................	0
seq_23368703_x1                         ............................................cacaaagauggcacaccugcu..............................................	0
seq_24733773_x1                         ...............................................aaagauggcacaccugcugau...........................................	0
seq_28169963_x1                         ................................................aagauggcacaccugcugaug..........................................	0
seq_24252680_x1                         ................................................aaAauggcacaccugcugaug..........................................	1
seq_20057001_x3                         ..................................................Aauggcacaccugcugaugcg........................................	1
seq_28885207_x1                         ....................................................ugAcacaccugcugaugcgaaga....................................	1
seq_27944215_x1                         .....................................................ggcacaccugcugaugcgaag.....................................	0
seq_27265184_x1                         ..............................................................gcugaugcgaagaucccuggagcagcagU....................	1
seq_28231914_x1                         ...............................................................cugaugcgaagaucccuggagcagcag.....................	0
seq_25954179_x1                         ................................................................ugaugcgaagaucccuggagc..........................	0
seq_24175422_x1                         ...................................................................ugcgaagaucccuggagcagc.......................	0
seq_14510864_x18                        .....................................................................cgaagaucccuggagcagcag.....................	0
seq_24040476_x1                         .....................................................................Agaagaucccuggagcagcag.....................	1
seq_23638980_x1                         .....................................................................cgaagaucccuggagcagAag.....................	1
seq_22051332_x2                         ......................................................................Aaagaucccuggagcagcaga....................	1
seq_14230824_x20                        ......................................................................gaagaucccuggagcagcaga....................	0
seq_27765522_x1                         .......................................................................aagaucccuggagcagcaga....................	0
seq_23894486_x1                         ..................................................................................agcagcagaucaguguuaauu........	0


>ML0140_5514
score total		           5.5
score for star read(s)	          -1.3
score for read counts	             0
score for mfe		           2.2
score for randfold	           1.6
score for cons. seed	             3
miRNA with same seed	smr-miR-3930*_MIMAT0018918_Strigamia_maritima_miR-3930*
total read count	            31
mature read count	            29
loop read count		             0
star read count		             2
exp                                     fffffffffffffffffffMMMMMMMMMMMMMMMMMMMMMlllllllllllllSSSSSSSSSSSSSSSSSSSSSffffffffffffffffffffffffffffffffffff
obs                                     fffffffffffffffffffMMMMMMMMMMMMMMMMMMMMMlllllllllllSSSSSSSSSSSSSSSSSSSSSSfffffffffffffffffffffffffffffffffffff
pri_seq                                 ucuccuuucucgucuguauauacgccguaggacaaucaugagacgacgucucaugauuguccuacggcguauacaaagucacgcauuauuuuccucgugcaaacaucaga
pri_struct                              ............((((..((((((((((((((((((((((((((...)))))))))))))))))))))))))).........((((..........))))......))))	#MM
seq_23742030_x1                         ...................auacgcUguaggacaaucaug......................................................................	1
seq_13549659_x25                        ...................auacgccguaggacaaucaug......................................................................	0
seq_28170995_x1                         ...................auacgccgCaggacaaucaug......................................................................	1
seq_21830524_x2                         ...................auacgccguaggacaaucaugU.....................................................................	1
seq_28248822_x1                         ..................................................Ccaugauuguccuacggc..........................................	1
seq_24114296_x1                         ..................................................uUaugauuguccuacggcgu........................................	1
seq_26897610_x1                         ...................................................caugauuguccuacggcguaua.....................................	0
seq_23643615_x1                         .....................................................ugauuguccuacggcguauac....................................	0
seq_27790266_x1                         ........................................................uuguccuacggcguauacaaaguca.............................	0


>ML0143_5668
score total		           2.2
score for star read(s)	          -1.3
score for read counts	             0
score for mfe		            -1
score for randfold	           1.6
score for cons. seed	             3
miRNA with same seed	ppt-miR1029_MIMAT0005122_Physcomitrella_patens_miR1029
total read count	           107
mature read count	            37
loop read count		            70
star read count		             0
exp                                     fffffffffffffffffSSSSSSSSSSSSSSSSSSSSSSSllllllllllllllllllllllllllllllllllllllllllllllMMMMMMMMMMMMMMMMMMMMMffffff
pri_seq                                 guuuuacacuucguaguagggggaauagaguagggggaaucgacgauauaaaguagagccuuuucuucucuucucuucucuucucuucucucucucucucucucucunucucu
pri_struct                              ..............((.(((((((..((((.((((((((..((.((.....((.((((.........)))).))....)).))..)))))))))))).)))))))))......	#MM
seq_26063792_x1                         ..........................................................Ucuuuucuucucuucucuucucuuc..............................	1
seq_27672773_x1                         ............................................................uuuucuucucuCcucuucucu................................	1
seq_23039434_x1                         .............................................................uuucuCcucuucucuucucuucucu...........................	1
seq_23552848_x1                         .............................................................uCucuucucuucucuucucuucucuu..........................	1
seq_26267893_x1                         ..............................................................uucuCcucuucucuucucuucucu...........................	1
seq_24341009_x1                         ...............................................................ucuucucuucucuucucuucuc............................	0
seq_28630047_x1                         ...............................................................ucuucucuucuUuucucuucucu...........................	1
seq_16506464_x9                         ...............................................................ucuucucuucucuucucuucucu...........................	0
seq_28540212_x1                         ...............................................................ucuucucuucucuucucuAcucu...........................	1
seq_23206503_x1                         ...............................................................ucuucucuucucuucuUuucucuu..........................	1
seq_24347826_x1                         ...............................................................ucuucucuucucuucucuucucuu..........................	0
seq_26063792_x1                         ...............................................................ucuuUucuucucuucucuucucuuc.........................	1
seq_21386646_x2                         ...............................................................ucuucucuucucuucucuucuUuuc.........................	1
seq_14174684_x20                        ...............................................................ucuucucuucucuucucuucucuuc.........................	0
seq_21362876_x2                         ...............................................................ucuucucuucucuucucuucucuucuc.......................	0
seq_25753629_x1                         .................................................................uucuUuucucuucucuucucuuc.........................	1
seq_16849793_x8                         .................................................................uucucuucucuucucuucucuuc.........................	0
seq_22826816_x2                         .................................................................uucucuuUucuucucuucucuuc.........................	1
seq_25318021_x1                         .................................................................uucucuucucuucucuucucuucA........................	1
seq_20801966_x2                         .................................................................uucucuucucuucucuucucuucuc.......................	0
seq_27720410_x1                         .................................................................uucucuucucuucucuucucuucucu......................	0
seq_26732386_x1                         .................................................................uucucuucucuucucuucuUuucucu......................	1
seq_26526665_x1                         ..................................................................ucucuucucuucucuucucu...........................	0
seq_28726272_x1                         ..................................................................ucucuucucuucucuucucuucuc.......................	0
seq_25543480_x1                         ..................................................................ucucuucucuucuUuucucuucuc.......................	1
seq_22118462_x2                         ..................................................................ucucuucucuuUucuucucuucucu......................	1
seq_23091792_x1                         ..................................................................ucuUuucucuucucuucucuucucu......................	1
seq_18006387_x6                         ..................................................................ucucuucucuucucuucucuucucu......................	0
seq_23552848_x1                         ..................................................................ucucuucucuucucuucucuucucuU.....................	1
seq_24341009_x1                         ....................................................................ucuucucuucucuucucuucuc.......................	0
seq_28630047_x1                         ....................................................................ucuucucuucuUuucucuucucu......................	1
seq_28540212_x1                         ....................................................................ucuucucuucucuucucuAcucu......................	1
seq_16506464_x9                         ....................................................................ucuucucuucucuucucuucucu......................	0
seq_26526665_x1                         .......................................................................ucucuucucuucucuucucu......................	0
seq_27954215_x1                         ....................................................................................Uuucucucucucucucucucu........	1
seq_26898953_x1                         ......................................................................................ucucucucucucucucucA........	1
seq_18093351_x6                         ......................................................................................ucucucucucucucucucu........	0
seq_22974106_x1                         ......................................................................................ucucucucucucucucucuc.......	0
seq_23784254_x1                         ......................................................................................ucucucucucucucAcucucu......	1
seq_13999658_x21                        ......................................................................................ucucucucucucucucucucu......	0
seq_21844106_x2                         ......................................................................................Ncucucucucucucucucucu......	1
seq_26314519_x1                         ......................................................................................ucucucucucucucucucuAu......	1
seq_27954215_x1                         ......................................................................................uUucucucucucucucucucu......	1
seq_23379398_x1                         ......................................................................................uAucucucucucucucucucu......	1
seq_21364384_x2                         .......................................................................................cucucucucucucucucucu......	0
seq_18093351_x6                         ........................................................................................ucucucucucucucucucu......	0
seq_26898953_x1                         ........................................................................................ucucucucucucucucucA......	1


>ML0157_6135
score total		          23.8
score for star read(s)	           3.9
score for read counts	          20.5
score for mfe		          -1.3
score for randfold	          -2.2
score for cons. seed	             3
miRNA with same seed	gga-miR-1709_MIMAT0007604_Gallus_gallus_miR-1709
total read count	            52
mature read count	            40
loop read count		            11
star read count		             1
exp                                     fffffffffffSSSSSSSSSSSSSSSSSSSllllllllllllllllllllllllllllllllllllllllMMMMMMMMMMMMMMMMMMMMMffffffffffffffffffff
obs                                     ffffffffffffSSSSSSSSSSSSSSSSSSSSSlllllllllllllllllllllllllllllllllllllMMMMMMMMMMMMMMMMMMMMMffffffffffffffffffff
pri_seq                                 gucuuucugguuuaaguuuggaucacccuuaucagguuucccuuugauaacugcaucaacaacaucuguagggaaugaacugaauuuuggcgguugaaaugacccaaugua
pri_struct                              ((((((((.((..(((((..(.(((((((...(((((......(((((......)))))....))))).))))..))).)..)))))..)).)..)))).)))........	#MM
seq_23336761_x1                         ............uaaguuuggaucacccuuauc..............................................................................	0
seq_24027798_x1                         ................uuuggaucacccuuaucaggu..........................................................................	0
seq_28946524_x1                         ...............................ucagguuucccuuugauaacu...........................................................	0
seq_26671830_x1                         ................................cagguuucccuuugauaacug..........................................................	0
seq_19952229_x3                         .................................agguuucccuuugauaacugc.........................................................	0
seq_22264916_x2                         .....................................uucccuuugauaacugcauca.....................................................	0
seq_21421180_x2                         .......................................cccuuugauaacugcaucaac...................................................	0
seq_22564684_x2                         ...................................................ugcaucaacaacaucuguagg.......................................	0
seq_22381140_x2                         ....................................................................uagggaUugaacugaauuuug......................	1
seq_12807443_x31                        ......................................................................gggaaugaacugaauuuuggc....................	0
seq_18029271_x6                         .........................................................................aaugaacugaauuuuggcggu.................	0
seq_24129644_x1                         ..........................................................................augaacugaauuuuggcgguu................	0
seq_24256100_x1                         ................................................................................ugaauuuuggcgguugaaaug..........	0


>ML0161_6271
score total		          -3.9
score for star read(s)	          -1.3
score for read counts	             0
score for mfe		          -3.4
score for randfold	          -2.2
score for cons. seed	             3
miRNA with same seed	bta-miR-2308_MIMAT0011820_Bos_taurus_miR-2308
total read count	            42
mature read count	            38
loop read count		             0
star read count		             4
exp                                     ffffffffffffffffffffMMMMMMMMMMMMMMMMMMMMMllllllllllllllllllllllllllllllllSSSSSSSSSSSSSSSSSSSSffffffffffffffffff
obs                                     ffffffffffffffffffffMMMMMMMMMMMMMMMMMMMMMllllllllllllllllllllllllllllllSSSSSSSSSSSSSSSSSSSSSSSSffffffffffffffff
pri_seq                                 gucgugagcauauguauaguaugggcuugguuacagauggcauaugggucuuguuauaugcagaugacagauguaucauguaguugcucguucauuaauuaauuugcagau
pri_struct                              .......(((.((.((....((((((....(((((((((.(((.((.((((.((.....))))))..)).))))))).)))))..))))))....))....)).)))....	#MM
seq_23979172_x1                         ..........uauguauaguaugggcuugguuacagauggc......................................................................	0
seq_28083261_x1                         ...........auguauaguaugggcuugguuacagauggc......................................................................	0
seq_28121522_x1                         ....................augggcuugguuacagauggU......................................................................	1
seq_13067986_x29                        ....................augggcuugguuacagauggc......................................................................	0
seq_24440929_x1                         ....................augggcuugguuacagauggcU.....................................................................	1
seq_24096636_x1                         .....................ugggcuugguuacagauggca.....................................................................	0
seq_19899909_x3                         ......................gggcuugguuacagauggcau....................................................................	0
seq_20942936_x2                         .......................ggcuugguuacagauggcaua...................................................................	0
seq_25637563_x1                         .........................cuugguuacagauggcauaug.................................................................	0
seq_27099126_x1                         ......................................................................auguaucauguaguugcucgu....................	0
seq_24272698_x1                         .......................................................................uguaucauguaguuAcucguuca.................	1
seq_24030571_x1                         .......................................................................uguaucauguaguugcucguucau................	0
seq_26225354_x1                         ........................................................................guaucauguaguugcucguuc..................	0
seq_26382710_x1                         ...........................................................................ucauguaguugcucguucauu...............	0


>ML0179_6865
score total		         -15.6
score for star read(s)	          -1.3
score for read counts	             0
score for mfe		         -15.1
score for randfold	          -2.2
score for cons. seed	             3
miRNA with same seed	tca-miR-283-3p_MIMAT0019127_Tribolium_castaneum_miR-283-3p
total read count	           123
mature read count	           121
loop read count		             2
star read count		             0
exp                                     ffffffffffffffffffffMMMMMMMMMMMMMMMMMMMMMMMllllllllllllllllllllllllSSSSSSSSSSSSSSSSSSSSSSffffffffffffffffffffffff
pri_seq                                 uaccagcacacagaugcguuuagaauaugauuuuaagcuuggcaaaagacaaaaauucugcauuuguuaauucuuaaguuuuauuugaacggaaacuaacuuuuuaguccauu
pri_struct                              ................((((((((.((....((((((.((((((((.(.((.......))).))))))))..))))))...))))))))))...(((((....))))).....	#MM
seq_22308080_x2                         ...................uuagaauaugauuuuaagcuugg.......................................................................	0
seq_23905984_x1                         ....................uaAaauaugauuuuaagcuuggc......................................................................	1
seq_9163285_x113                        ....................uagaauaugauuuuaagcuuggc......................................................................	0
seq_22118334_x2                         ....................uagaauaugauuuuaagUuuggc......................................................................	1
seq_25104529_x1                         ....................uagaauaugauuuuUagcuuggc......................................................................	1
seq_23913522_x1                         ....................uagaauaugauuuuNagcuuggc......................................................................	1
seq_19585239_x4                         ....................uagaauaugauuuuaagcuuggcaaaagac...............................................................	0
seq_23062989_x1                         .....................agaauaugauuuuaagcuugg.......................................................................	0
seq_25754567_x1                         ..................................aagcuuggcaaaagacaG.............................................................	1
seq_25751978_x1                         ..................................aagcuuggcaaaagacaaaaa..........................................................	0
seq_24433995_x1                         ...........................................aaaagacaaaaauucugcauAu................................................	1
seq_23421372_x1                         ................................................acaaaaauucugcauuuguua............................................	0


>ML0180_6886
score total		          -8.9
score for star read(s)	          -1.3
score for read counts	             0
score for mfe		          -4.8
score for randfold	          -2.2
score for cons. seed	          -0.6
total read count	           136
mature read count	           118
loop read count		             6
star read count		            12
exp                                     ffffffffffffffffffffMMMMMMMMMMMMMMMMMMMMMllllllllllllllllllllllllllllllllllllllllllllSSSSSSSSSSSSSSSSSSSSSfffff
obs                                     ffffffffffffffffffffMMMMMMMMMMMMMMMMMMMMMlllllllllllllllllllllllllllllllllllllllllllllllllSSSSSSSSSSSSSSSSSSSSS
pri_seq                                 cucuucuuuuuaccauuacagacaaggacaaaacaauuggccggcuauccgcguccugcaaucacuaagagguggauuaucgcaucauaaaauuucuccuaguccgacagc
pri_struct                              ..................(.(((.((((.(((.....(((.(((..((((((.((.............)).))))))..)))..))).....))).)))).))).).....	#MM
seq_28125304_x1                         ..cuAcuuuuuaccauuacagacaagg....................................................................................	1
seq_25869744_x1                         ....................gacaaggacaaaacaauuggU......................................................................	1
seq_17915397_x6                         ....................Uacaaggacaaaacaauuggc......................................................................	1
seq_19517127_x4                         ....................gacaagAacaaaacaauuggc......................................................................	1
seq_27396300_x1                         ....................gacaaggacaaaacaaGuggc......................................................................	1
seq_10080958_x81                        ....................gacaaggacaaaacaauuggc......................................................................	0
seq_25294078_x1                         ........................aggacaaUacaauuggccggc..................................................................	1
seq_13981472_x21                        ........................aggacaaaacaauuggccggc..................................................................	0
seq_22077034_x2                         ........................Nggacaaaacaauuggccggc..................................................................	1
seq_24504215_x1                         ........................agAacaaaacaauuggccggc..................................................................	1
seq_28190374_x1                         ...............................aacaauuggccggcuauccgc...........................................................	0
seq_23557950_x1                         ................................................ccgcguccugcaaucacuaag..........................................	0
seq_18586944_x5                         ..............................................................cacuaagagguggauuaucgc............................	0
seq_26702812_x1                         ...............................................................................ucgcaucauaaaauuucuccuaguc.......	0
seq_23071870_x1                         ......................................................................................auaaaauuucuccuaguccga....	0
seq_23877828_x1                         ......................................................................................auaaaauuucuccuaguccgacagc	0
seq_22459376_x2                         .......................................................................................uaaaauuucuccuaguccgac...	0
seq_28234373_x1                         .......................................................................................uaaaauuCcuccuaguccgac...	1
seq_27219486_x1                         .........................................................................................aaauuCcuccuaguccgacag.	1
seq_18391694_x5                         ..........................................................................................aauuucuccuaguccgacagc	0
seq_23481217_x1                         ...........................................................................................auuucuccuaguccgacagc	0


>ML0180_6917
score total		          -5.6
score for star read(s)	          -1.3
score for read counts	             0
score for mfe		          -1.5
score for randfold	          -2.2
score for cons. seed	          -0.6
total read count	          1280
mature read count	           845
loop read count		             0
star read count		           435
exp                                     ffffffffffffffffffffffffffffffffffffffffffSSSSSSSSSSSSSSSSSSSSSSSSSlllMMMMMMMMMMMMMMMMMMMMMffffffffffffffffffff
obs                                     fffffffffffffffffffffffffffffffffffffffffffffSSSSSSSSSSSSSSSSSSSSSllllMMMMMMMMMMMMMMMMMMMMMffffffffffffffffffff
pri_seq                                 auuaaaguuacaaacaucaaaaucuaaauacuaugguugagucuauccuaguucuauuuauccggcgguuccggaggaguagaguugagacgucgaguaauccuauagacc
pri_struct                              ..............................((((((((((((((....((..(((((((.(((((.....))))).)))))))..)))))).))))......))))))...	#MM
seq_28937071_x1                         auuaaagCuacaaacaucaa...........................................................................................	1
seq_17230003_x7                         auuaaaguuacaaacaucaaa..........................................................................................	0
seq_17560256_x7                         auuaaagCuacaaacaucaaa..........................................................................................	1
seq_24840116_x1                         .uuaaaguuacaaacaucaaaa.........................................................................................	0
seq_21481080_x2                         ...aaaguuacaaacaucaaaauc.......................................................................................	0
seq_23863519_x1                         ...aaagCuacaaacaucaaaauc.......................................................................................	1
seq_25926445_x1                         ....aaguuacaaacaucaaaaucu......................................................................................	0
seq_25637842_x1                         ......guuacaaacaucaaaaucuaa....................................................................................	0
seq_20512422_x3                         ..............caucaaaaucGaaauacuaug............................................................................	1
seq_24903426_x1                         ..............caucaaaaucuaaauacuaugUuu.........................................................................	1
seq_16597031_x9                         ...............aucaaaaucuaaauacuaugg...........................................................................	0
seq_21563328_x2                         ...............aucaaaaucGaaauacuaugg...........................................................................	1
seq_23421668_x1                         .....................aucuaaauacuaugguugagu.....................................................................	0
seq_23303268_x1                         ......................ucuaaauacuaugguugaguc....................................................................	0
seq_26018501_x1                         .......................cGaaauacuaugguugagucu...................................................................	1
seq_18112065_x6                         .......................cuaaauacuaugguugagucu...................................................................	0
seq_23354276_x1                         .......................cuaaauacuaugguugagucC...................................................................	1
seq_25674002_x1                         ........................uaaauacuaugguugagucua..................................................................	0
seq_19519355_x4                         ..........................aauacuaugguugagucuauc................................................................	0
seq_28178436_x1                         ...........................auacuaugguugagucuaucc...............................................................	0
seq_27142621_x1                         ............................uacuaugguugagucuaucUu..............................................................	1
seq_26542055_x1                         ...............................uaugguugagucuaucUuagu...........................................................	1
seq_26797364_x1                         ...............................uaugguugagucuauccuagu...........................................................	0
seq_26852911_x1                         ................................augguugagucuaucUuaguu..........................................................	1
seq_18765414_x5                         .................................ugguugagucuauccuaguuc.........................................................	0
seq_20954520_x2                         .................................ugguugagucuaucUuaguuc.........................................................	1
seq_25480662_x1                         ..................................gguugagucuaucUuaguucu........................................................	1
seq_24661008_x1                         ..................................gguugagucuauccuaguucuauuuauc.................................................	0
seq_20294160_x3                         ....................................uugagucuaucUuaguucuau......................................................	1
seq_27655096_x1                         ....................................uugagucuauccuaguucuauuuUu..................................................	1
seq_20247576_x3                         .....................................ugagucuauccuaguucuauu.....................................................	0
seq_24811692_x1                         ......................................gagucuauccuaguucuaCuu....................................................	1
seq_18095163_x6                         ......................................gagucuauccuaguucuauuu....................................................	0
seq_26457403_x1                         .........................................ucuaucUuaguucuauuuauc.................................................	1
seq_20267193_x3                         .........................................ucuauccuaguucuauuuauc.................................................	0
seq_17157521_x8                         ..........................................cuauccuaguucuauuuaucc................................................	0
seq_25898445_x1                         ..........................................Nuauccuaguucuauuuaucc................................................	1
seq_18713909_x5                         ..........................................cuaucUuaguucuauuuaucc................................................	1
seq_17671935_x6                         ............................................aucUuaguucuauuuauccgg..............................................	1
seq_23420072_x1                         ............................................auccuaguucuauuuauccgg..............................................	0
seq_18412884_x5                         .............................................uccuaguCcuauuuauccggc.............................................	1
seq_15431897_x13                        .............................................uccuaguucuauuuauccggc.............................................	0
seq_8490213_x146                        .............................................ucUuaguucuauuuauccggc.............................................	1
seq_26824609_x1                         ..............................................cUuaguucuauuuauccggc.............................................	1
seq_14781458_x16                        ..............................................cUuaguucuauuuauccggcg............................................	1
seq_22120002_x2                         ..............................................ccuaguucuauuuauccggcg............................................	0
seq_28394731_x1                         ..............................................ccuaguucuauuuauccggcgUuu.........................................	1
seq_28241335_x1                         ...............................................cuaguCcuauuuauccggc.............................................	1
seq_22536224_x2                         ...............................................Uuaguucuauuuauccggcg............................................	1
seq_20024175_x3                         ...............................................cuaguucuaCuuauccggcgg...........................................	1
seq_16012948_x11                        ...............................................cuaguucuauuuauccggcgg...........................................	0
seq_28695379_x1                         ...............................................Nuaguucuauuuauccggcgg...........................................	1
seq_20189268_x3                         ...............................................cuaguCcuauuuauccggcgg...........................................	1
seq_9541572_x98                         ...............................................Uuaguucuauuuauccggcgg...........................................	1
seq_14441636_x18                        ...............................................Uuaguucuauuuauccggcggu..........................................	1
seq_19196727_x4                         ...............................................cuaguCcuauuuauccggcggu..........................................	1
seq_22770872_x2                         ...............................................cuaguucuaCuuauccggcggu..........................................	1
seq_18911463_x4                         ...............................................cuaguucuauuuauccggcggu..........................................	0
seq_21113914_x2                         ...............................................Uuaguucuauuuauccggcgguu.........................................	1
seq_19625025_x3                         ...............................................cuaguucuauuuauccggcgguu.........................................	0
seq_24319601_x1                         ...............................................cuaguucuaCuuauccggcgguu.........................................	1
seq_27363845_x1                         ................................................uaguucuauuuauccggcgg...........................................	0
seq_24342807_x1                         ................................................uaguucuauuuauccggcggC..........................................	1
seq_13319419_x27                        ................................................uaguucuauuuauccggcggu..........................................	0
seq_26059270_x1                         ................................................uaUuucuauuuauccggcggu..........................................	1
seq_27564561_x1                         ................................................uaguucuaCuuauccggcggu..........................................	1
seq_20993200_x2                         ................................................uaguucuauuuauccggcgguu.........................................	0
seq_14812194_x16                        .................................................aguucuauuuauccggcgguu.........................................	0
seq_22879335_x1                         .................................................aguucuauuuauccggcgguuc........................................	0
seq_21501294_x2                         ..................................................Uuucuauuuauccggcgguuc........................................	1
seq_16432356_x10                        ..................................................guucuauuuauccggcgguuc........................................	0
seq_24970857_x1                         ..................................................guucuauuuauccggcgguucU.......................................	1
seq_17369471_x7                         ...................................................uucuauuuauccggcgguucc.......................................	0
seq_24066070_x1                         ...................................................uCcuauuuauccggcgguucc.......................................	1
seq_28548959_x1                         ...................................................uucuauuuGuccggcgguucc.......................................	1
seq_25601802_x1                         ...................................................uucuaCuuauccggcgguucc.......................................	1
seq_25974067_x1                         ....................................................ucuauuuauccggcgguuccg......................................	0
seq_20681364_x3                         .....................................................cuauuuauccggcgguuccgg.....................................	0
seq_17291148_x7                         .............................................................ccggcgguuccggaggaguag.............................	0
seq_22050602_x2                         .............................................................ccggcgguuccggaggaguagU............................	1
seq_17337642_x7                         ..............................................................cggcgguuccggaggaguaga............................	0
seq_24373774_x1                         ..............................................................cggcgguuccggagCaguaga............................	1
seq_23190845_x1                         ...............................................................ggcgguuccggaggaguagag...........................	0
seq_16497734_x9                         ................................................................gcgguuccggaggaguagagu..........................	0
seq_21616044_x2                         .................................................................cgguuccggaggaguagaguu.........................	0
seq_25532289_x1                         .................................................................cgguuccggaggagNagaguu.........................	1
seq_23081496_x1                         ..................................................................gguuccggaggaguagaguug........................	0
seq_18590624_x5                         ...................................................................guuccggaggaguagaguuga.......................	0
seq_13905805_x22                        ....................................................................uuccggaggaguagaguugag......................	0
seq_23773499_x1                         .....................................................................uccggaggaguagaguugag......................	0
seq_10053283_x82                        .....................................................................uccggaggaguagaguugaga.....................	0
seq_22251206_x2                         .....................................................................uccggaggaguagaguAgaga.....................	1
seq_28484251_x1                         .....................................................................uccggaggaguagaguugagaG....................	1
seq_26040959_x1                         ......................................................................ccggaggaguagaguuga.......................	0
seq_18652454_x5                         ......................................................................ccggaggaguagaguugaga.....................	0
seq_20268891_x3                         ......................................................................Ncggaggaguagaguugagac....................	1
seq_25965986_x1                         ......................................................................ccggaAgaguagaguugagac....................	1
seq_27553327_x1                         ......................................................................ccggaggaguagaguugagaG....................	1
seq_28446474_x1                         ......................................................................ccggaggaguagaguugagGc....................	1
seq_26983343_x1                         ......................................................................ccggaggagAagaguugagac....................	1
seq_6549385_x331                        ......................................................................ccggaggaguagaguugagac....................	0
seq_26914464_x1                         ......................................................................ccggaggaguagagAugagac....................	1
seq_27790844_x1                         ......................................................................ccggaggaguagaguugaAac....................	1
seq_16775114_x9                         ......................................................................Ucggaggaguagaguugagac....................	1
seq_25268949_x1                         ......................................................................ccUgaggaguagaguugagac....................	1
seq_13164143_x28                        ......................................................................ccggaggaguagaguugagacC...................	1
seq_17340449_x7                         ......................................................................ccggaggaguagaguugagacg...................	0
seq_11037165_x58                        ......................................................................ccggaggaguagaguugagacU...................	1
seq_16111343_x11                        ......................................................................ccggaggaguagaguugagacA...................	1
seq_21549674_x2                         ......................................................................ccggaggaguagaguugagacCu..................	1
seq_19233319_x4                         ......................................................................ccggaggaguagaguugagacUu..................	1
seq_23151978_x1                         ......................................................................ccggaggaguagaguugagacgu..................	0
seq_18574704_x5                         .......................................................................cggaggaguagaguugagac....................	0
seq_27766200_x1                         .......................................................................cggaggaguagaguugagaGg...................	1
seq_13073757_x29                        .......................................................................cggaggaguagaguugagacA...................	1
seq_11156375_x55                        .......................................................................cggaggaguagaguugagacg...................	0
seq_15173400_x14                        .......................................................................cggaggaguagaguugagacC...................	1
seq_26937984_x1                         .......................................................................cggaggaguagaguugaUacg...................	1
seq_15891145_x11                        .......................................................................cggaggaguagaguugagacU...................	1
seq_23490631_x1                         .......................................................................cCgaggaguagaguugagacgu..................	1
seq_27997093_x1                         .......................................................................cggaggaguagaguugagacCu..................	1
seq_24404813_x1                         .......................................................................cggaggaguagaguCgagacgu..................	1
seq_21651548_x2                         .......................................................................cggaggaguagaguugagacAu..................	1
seq_18822447_x4                         .......................................................................cggaggaguagaguugagacgA..................	1
seq_10965393_x59                        .......................................................................cggaggaguagaguugagacgu..................	0
seq_24188891_x1                         .......................................................................cggaggaguagaguugagacgC..................	1
seq_20829670_x2                         .......................................................................cggaggaguagaguugagacguU.................	1
seq_11848775_x44                        ........................................................................ggaggaguagaguugagacgu..................	0
seq_26479749_x1                         ........................................................................ggaggaguagaguugagacguU.................	1
seq_23068620_x1                         .........................................................................gaggaguagaguugagacAuc.................	1
seq_27441108_x1                         .........................................................................gaggaguagaguugagacgAc.................	1
seq_13079673_x29                        .........................................................................gaggaguagaguugagacguc.................	0
seq_21064976_x2                         ..........................................................................aggaguagaguugagacgucg................	0
seq_21693454_x2                         ...........................................................................ggaguagaguugagacAucga...............	1
seq_21697418_x2                         ...........................................................................ggaguagaguugagacgucga...............	0
seq_27509406_x1                         ...........................................................................ggaguagaguugagacgucgU...............	1
seq_22293760_x2                         .............................................................................aguagaguugagacgucgagu.............	0
seq_27260711_x1                         ..............................................................................guagaguugagacAucgagua............	1
seq_25634337_x1                         ..............................................................................guagaguugagacgucgagua............	0
seq_24386568_x1                         ..............................................................................guagaguugagacgucgaguaU...........	1
seq_22482418_x2                         ........................................................................................Uacgucgaguaauccuauaga..	1
seq_20092197_x3                         ........................................................................................gacgucgaguaauccuauaga..	0
seq_26314149_x1                         .........................................................................................acgucgaguaauccuauagac.	0


>ML0194_7268
score total		           -16
score for star read(s)	          -1.3
score for read counts	             0
score for mfe		         -15.5
score for randfold	          -2.2
score for cons. seed	             3
miRNA with same seed	pta-miR1312_MIMAT0009129_Pinus_taeda_miR1312
total read count	            76
mature read count	            76
loop read count		             0
star read count		             0
exp                                     fffffffffffMMMMMMMMMMMMMMMMMMMMMllllllllllllllllllllllllllllllllllllllllSSSSSSSSSSSSSSSSSSSfffffffffffffffffff
pri_seq                                 agcaaaaccauguuggagaggaucagguaagcuuaguaagacaaucccgaacauuauaacauuauaagaggcuuuuaucccuguuuaacguagauaagaauguacaccaa
pri_struct                              .........((((((((.(((.......((((((.((((......................))))...)))))).....))).))))))))...................	#MM
seq_24134696_x1                         ........cauguuggagaggaCcagguaagc..............................................................................	1
seq_27446427_x1                         ..........uguuggagaggaCcagguaag...............................................................................	1
seq_15451644_x13                        ...........guuggagaggaCcagguaagc..............................................................................	1
seq_14125284_x20                        ...........guuggagaggaucagguaagc..............................................................................	0
seq_23168425_x1                         ............uuggagaggaucagguaGgcu.............................................................................	1
seq_27671747_x1                         ............uuggagaggaucagguaagcA.............................................................................	1
seq_19511475_x4                         ............uuggagaggaucagguaagcuuag..........................................................................	0
seq_17656449_x6                         ............uuggagaggaucagguaagcuuagu.........................................................................	0
seq_24533686_x1                         ............uuggagaggaucagguaagcuuagA.........................................................................	1
seq_25036621_x1                         ............uuggagaggaucagguaagcuuagC.........................................................................	1
seq_26500925_x1                         .............ugAagaggaucagguaagcuuag..........................................................................	1
seq_19944690_x3                         .............uggagaggaucagguaagcuuagu.........................................................................	0
seq_28714270_x1                         ..............ggagaggaucagguaagcuua...........................................................................	0
seq_20047890_x3                         ...............gagaggaCcagguaagcuuag..........................................................................	1
seq_24219687_x1                         ...............Aagaggaucagguaagcuuag..........................................................................	1
seq_15479789_x13                        ...............gagaggaucagguaagcuuag..........................................................................	0
seq_28780837_x1                         ................agaggaucagguaagcuuag..........................................................................	0
seq_19587239_x4                         ................agaggaucagguaagcuuagu.........................................................................	0
seq_27053465_x1                         ..................aggaCcagguaagcuuag..........................................................................	1
seq_28161150_x1                         ...................ggaucagguaagcuuaguaag......................................................................	0


>ML0200_7485
score total		          -4.7
score for star read(s)	          -1.3
score for read counts	             0
score for mfe		          -4.2
score for randfold	          -2.2
score for cons. seed	             3
miRNA with same seed	hsa-miR-4457_MIMAT0018979_Homo_sapiens_miR-4457
total read count	           312
mature read count	           308
loop read count		             0
star read count		             4
exp                                     ffffffffffffffffffffMMMMMMMMMMMMMMMMMMMMMlllllllllllllllllSSSSSSSSSSSSSSSSSSSSSffffffffffffffffffffffffffffffff
obs                                     ffffffffffffffffffffMMMMMMMMMMMMMMMMMMMMMlllllllllllllllllllSSSSSSSSSSSSSSSSSSSSSffffffffffffffffffffffffffffff
pri_seq                                 uuucuuagcuugaaacaacuucacaaggucacuaugucguuuugauaauagguuggaguuacauuucacaccuuugaacgcuacggcuaaaagaaaggagcaacccggcac
pri_struct                              .......((((........((((.(((((....((((..(((..((.....))..)))..)))).....))))))))).((....))..........))))..........	#MM
seq_24961974_x1                         .................Ncuucacaaggucacuauguc.........................................................................	1
seq_15207546_x14                        ..................cuucacaaggucacuaugucg........................................................................	0
seq_26481856_x1                         ..................Nuucacaaggucacuaugucg........................................................................	1
seq_26550801_x1                         ..................cuucacaagCucacuaugucg........................................................................	1
seq_24520981_x1                         ..................cuucacaaggucacuaugucguuuuU...................................................................	1
seq_14440268_x18                        ...................uucacaaggucacuaugucgu.......................................................................	0
seq_21072210_x2                         ...................uucacaaggucacuaugucguu......................................................................	0
seq_20242566_x3                         ....................ucacaaggucacuaugucgu.......................................................................	0
seq_27321701_x1                         ....................ucacaaggucacuauUucguu......................................................................	1
seq_9304468_x107                        ....................ucacaaggucacuaugucguu......................................................................	0
seq_25717611_x1                         .....................cacaaggucacuaugucguu......................................................................	0
seq_15026935_x15                        .....................cacaaggucacuaugucguuu.....................................................................	0
seq_24120917_x1                         .....................cacaaggucacuaugucguuuu....................................................................	0
seq_24377357_x1                         ......................Ncaaggucacuaugucguuuu....................................................................	1
seq_10937046_x60                        ......................acaaggucacuaugucguuuu....................................................................	0
seq_22401802_x2                         ......................acaaggucacuaugucguuuuU...................................................................	1
seq_24079565_x1                         .......................caaggucacuauguGguuuug...................................................................	1
seq_11012457_x58                        .......................caaggucacuaugucguuuug...................................................................	0
seq_27426505_x1                         .......................caaggAcacuaugucguuuug...................................................................	1
seq_23667464_x1                         .......................caaggucacuaugucguuuugU..................................................................	1
seq_23013556_x1                         .......................caaggucacuaugucguuuugUu.................................................................	1
seq_27341004_x1                         ........................aaggucacuaugucguuuug...................................................................	0
seq_14796882_x16                        ........................aaggucacuaugucguuuuga..................................................................	0
seq_26173270_x1                         ........................aaggucacuaugucguuuugaA.................................................................	1
seq_26146763_x1                         ...........................................gauaauagguuggaguuacau...............................................	0
seq_20693997_x3                         ............................................................acauuucGcaccuuugaacgc..............................	1
seq_24729829_x1                         ..............................................................Cuuucacaccuuugaacgcua............................	1
seq_22713186_x2                         ..................................................................cGcaccuuugaacgcuacggc........................	1
seq_25732014_x1                         .......................................................................................uaaaagGaaggagcaacccgg...	1


>ML0244_8266
score total		           133
score for star read(s)	           3.9
score for read counts	         127.1
score for mfe		           1.2
score for randfold	          -2.2
score for cons. seed	             3
miRNA with same seed	bmo-miR-2846_MIMAT0013767_Bombyx_mori_miR-2846
total read count	           261
mature read count	           251
loop read count		             1
star read count		             9
exp                                     ffffffffffffffffffffMMMMMMMMMMMMMMMMMMMMMlllllllllllllllSSSSSSSSSSSSSSSSSSfffffffffffffffffffffffffffffffffffff
obs                                     ffffffffffffffffffffMMMMMMMMMMMMMMMMMMMMMlllllllllllllllSSSSSSSSSSSSSSSSSSSSSffffffffffffffffffffffffffffffffff
pri_seq                                 gcuaugaaacguuucggggcaggauuaccuguaguaccggauuuugguuucccugaugguaacgggugggcugcaacuaggucagaaguugaaacaucaacuucaagcucc
pri_struct                              (((............(..((((..((((((((..(((((......((....))...))))))))))))).))))..).......((((((((....)))))))).)))...	#MM
seq_28199779_x1                         ....ugaaacguuuAggggcaggauuacc..................................................................................	1
seq_25145897_x1                         .....gaaacguuucggggcaggauu.....................................................................................	0
seq_18938171_x4                         .......aacguuucggggcaggauuac...................................................................................	0
seq_23433545_x1                         ...........uuuAggggcaggauuaccugu...............................................................................	1
seq_28560076_x1                         ..............cggggcaggauuaccuguagu............................................................................	0
seq_20420433_x3                         ...................caggauuaccuguaguaAcgg.......................................................................	1
seq_13539734_x25                        ...................caggauuaccuguaguaccgg.......................................................................	0
seq_27357576_x1                         ...................caggauuaccuguaguaccgga......................................................................	0
seq_18699379_x5                         ...................caggauuaccuguaguaccggU......................................................................	1
seq_7806818_x193                        ....................aggauuaccuguaguaccgga......................................................................	0
seq_23365698_x1                         ....................aggauuaccuAuaguaccgga......................................................................	1
seq_22092820_x2                         ....................aggauuaccuguaguaccggU......................................................................	1
seq_21629054_x2                         ....................aAgauuaccuguaguaccgga......................................................................	1
seq_24562286_x1                         ....................aggauuaccuguagCaccgga......................................................................	1
seq_22470216_x2                         ....................aggauuaccuguagAaccgga......................................................................	1
seq_20185749_x3                         ....................aggauuaccuguaguaAcgga......................................................................	1
seq_23062469_x1                         ....................aCgauuaccuguaguaccgga......................................................................	1
seq_21087736_x2                         ....................Nggauuaccuguaguaccgga......................................................................	1
seq_24119165_x1                         .....................ggauuaccuguaguaccgga......................................................................	0
seq_23236171_x1                         .....................ggauuaccCguaguaccggau.....................................................................	1
seq_18489239_x5                         .....................ggauuaccuguaguaccggau.....................................................................	0
seq_28193331_x1                         ......................gauuaccuguaguaccggauu....................................................................	0
seq_22051090_x2                         .......................auuaccuguaguaccggauuu...................................................................	0
seq_25512463_x1                         ........................uuaccuguaguaccggauuuuggC...............................................................	1
seq_24948836_x1                         ..............................guaguaccggauuuugguuuc............................................................	0
seq_20930810_x2                         ...................................accggauuuugguuucccuga.......................................................	0
seq_26261315_x1                         .......................................gauuuugguuucccugauggua..................................................	0
seq_24152837_x1                         ...........................................uuAguuucccugaugguaacg...............................................	1
seq_26972914_x1                         ............................................ugguuucccugaugguaacgg..............................................	0
seq_19480595_x4                         .............................................gguuucccugaugguaacggg.............................................	0
seq_19870335_x3                         ..............................................guuucccugaugguaacgggu............................................	0
seq_26916888_x1                         ...............................................uuucccugaugguaacgggug...........................................	0
seq_24401495_x1                         .....................................................ugaugguaacgggugggcugcaac..................................	0
seq_22566144_x2                         ......................................................gaugguaacgggugggcugca....................................	0
seq_18620104_x5                         ........................................................ugguaacgggugggcugcaac..................................	0
seq_22174310_x2                         .........................................................gguaacgggugggcugcaacu.................................	0
seq_28904178_x1                         ...........................................................uaacgggugggcugcaacuagU..............................	1
seq_23436470_x1                         ................................................................ggugggcugcaacuaggC.............................	1
seq_28604452_x1                         ..........................................................................................gaaacaucaacuucaagcucc	0


>ML0291_9054
score total		          -2.9
score for star read(s)	          -1.3
score for read counts	             0
score for mfe		          -2.6
score for randfold	           1.6
score for cons. seed	          -0.6
total read count	            56
mature read count	            56
loop read count		             0
star read count		             0
exp                                     ffffffffffffffffffffMMMMMMMMMMMMMMMMMMMMMllllllSSSSSSSSSSSSSSSSSSffffffffffffffffffffffffffffffffffffffffffffff
pri_seq                                 uccacauuuugguggguuuuugcaguaacgaugaacauggccccagccuugacauuuacugcauuugauuacccuugauuuccuucuauauucuucuacuauguaacguug
pri_struct                              ...((((..(((.((((...(((((((..((((..((.(((....))).)).))))))))))).......))))..((......)).........)))..)))).......	#MM
seq_20935290_x2                         .........ugguggguuuuugcaguaacg.................................................................................	0
seq_24892775_x1                         ...................uugcaguaacgaugaacaugg.......................................................................	0
seq_26069873_x1                         ...................uugcaguaacgaugaacauggccc....................................................................	0
seq_25066124_x1                         ....................Ngcaguaacgaugaacauggc......................................................................	1
seq_11585489_x48                        ....................ugcaguaacgaugaacauggc......................................................................	0
seq_22894882_x1                         ....................ugcaguaacgaugaacauggU......................................................................	1
seq_19878816_x3                         ......................caguaGcgaugaacauggccc....................................................................	1
seq_23686567_x1                         .......................aguaGcgaugaacauggcccc...................................................................	1
seq_26088483_x1                         ...........................acgaugaacauggccccaAcc...............................................................	1
seq_27748353_x1                         ..............................................................auuugauuacccuugauuucc............................	0
seq_23843979_x1                         ...........................................................................ugauuuccuucuauauucuucuacuaug........	0


>ML0298_9194
score total		         -13.1
score for star read(s)	          -1.3
score for read counts	             0
score for mfe		            -9
score for randfold	          -2.2
score for cons. seed	          -0.6
total read count	          1248
mature read count	          1176
loop read count		             0
star read count		            72
exp                                     ffffffffffffffffffffffffffffffffffffffffffffffSSSSSSSSSSSSSSSSSSSSSSllMMMMMMMMMMMMMMMMMMMMMffffffffffffffffffff
obs                                     fffffffffffffffffffffffffffffffffffffffffffffffffSSSSSSSSSSSSSSSSSSSSSMMMMMMMMMMMMMMMMMMMMMffffffffffffffffffff
pri_seq                                 gaauucaaccaaguuagcuaacuagcuauuuaauguaaaagcuucacuuguuuaaagguucugauacagccaucacgacugggaagauugggaguaacauccaaacuagaa
pri_struct                              ...(((.....((((((....)))))).....((((....(((((...(.(((...((((.((((......)))).))))..))).)...))))).))))........)))	#MM
seq_19286403_x4                         .....caaccaaguuagcuaacuagc.....................................................................................	0
seq_23302134_x1                         ..................uaacuagcuauuuaauguaaaag......................................................................	0
seq_26397566_x1                         ....................acuagcuauuuaauguaaaag......................................................................	0
seq_24024986_x1                         .....................cuagcuauuuaauguaaaagc.....................................................................	0
seq_23965179_x1                         ..............................uaauguaaaagcuucacuugu............................................................	0
seq_26528658_x1                         ......................................aagcuucacuuguuuaaUggu....................................................	1
seq_25919992_x1                         .........................................cuucacuuguuuaaUgguucu.................................................	1
seq_25837543_x1                         ..........................................uucacuuguuuaaUgguucug................................................	1
seq_26960510_x1                         ...........................................ucacuuguuuaaUgguucuga...............................................	1
seq_25282162_x1                         .............................................acuuguuuaaagguucugaua.............................................	0
seq_17010793_x8                         ...............................................uuguuuaaagguucugauaca...........................................	0
seq_23610921_x1                         ...............................................uuguuuaaagguucugauacag..........................................	0
seq_26999268_x1                         ................................................uguuuaaagguucugauacag..........................................	0
seq_27996356_x1                         .................................................guuuaaagguucugauacagU.........................................	1
seq_11565377_x48                        .................................................guuuaaagguucugauacagc.........................................	0
seq_23504301_x1                         .................................................guuuaaagguucugauacaCc.........................................	1
seq_26346479_x1                         .................................................guuuaaagguucugaAacagc.........................................	1
seq_25336387_x1                         .................................................guuuaaaggGucugauacagc.........................................	1
seq_24706073_x1                         .................................................guuuaaagguucugCuacagc.........................................	1
seq_19010935_x4                         .................................................guuuGaagguucugauacagc.........................................	1
seq_19392619_x4                         .................................................guuuaaUgguucugauacagc.........................................	1
seq_25144768_x1                         ...........................................................ucugauacagccauAacgac................................	1
seq_22704320_x2                         ...........................................................ucugauacaAccaucacgacu...............................	1
seq_23151802_x1                         ..................................................................cagccaucacgacugggaaga........................	0
seq_26378234_x1                         ...................................................................agccaucacgacugggaagauugg....................	0
seq_25714203_x1                         ....................................................................gccaucacgacugggaagauu......................	0
seq_19698432_x3                         .....................................................................ccaucacgacugggaagauug.....................	0
seq_22387408_x2                         ......................................................................caucacgacugggaagauug.....................	0
seq_28523889_x1                         ......................................................................caucacgacugggaagauGgg....................	1
seq_23687111_x1                         ......................................................................caucacgacugggaNgauugg....................	1
seq_20512566_x3                         ......................................................................Naucacgacugggaagauugg....................	1
seq_18702519_x5                         ......................................................................caucacgacugggaGgauugg....................	1
seq_21297684_x2                         ......................................................................caucacgacugggaagauugU....................	1
seq_14973850_x15                        ......................................................................caucacgaUugggaagauugg....................	1
seq_18838475_x4                         ......................................................................caucacgacugggaagaAugg....................	1
seq_26951461_x1                         ......................................................................caucacgacugggaagauugC....................	1
seq_4206724_x1074                       ......................................................................caucacgacugggaagauugg....................	0
seq_25514290_x1                         ......................................................................caucacgacugggaagaCugg....................	1
seq_17946267_x6                         ......................................................................caucacgacugggaCgauugg....................	1
seq_24662822_x1                         ......................................................................caucacgacugggaagauuAg....................	1
seq_24571194_x1                         ......................................................................caucacgacugggaUgauugg....................	1
seq_24376194_x1                         ......................................................................caucacgacugggGagauugg....................	1
seq_22853977_x1                         ......................................................................caucacgacugggaagGuugg....................	1
seq_21472550_x2                         ......................................................................caucacgacugggaagauAgg....................	1
seq_19656084_x3                         ......................................................................cUucacgacugggaagauugg....................	1
seq_23335999_x1                         ......................................................................caucacgacugAgaagauugg....................	1
seq_27569755_x1                         ......................................................................cauAacgacugggaagauugg....................	1
seq_28258903_x1                         ......................................................................caucacgacuAggaagauugg....................	1
seq_23810478_x1                         ......................................................................caucacgacugggaagauuggU...................	1
seq_20960972_x2                         ......................................................................caucacgacugggaagauuggg...................	0
seq_27910020_x1                         ......................................................................caucacgacugggaagauuggA...................	1
seq_22211566_x2                         .......................................................................aucacgacugggaagauugg....................	0
seq_28900699_x1                         .......................................................................aucacgaUugggaagauuggg...................	1
seq_12913949_x30                        .......................................................................aucacgacugggaagauuggg...................	0
seq_26420806_x1                         .......................................................................aucacgacugggaagauuggU...................	1
seq_21745002_x2                         .......................................................................aucacgacugggaagaAuggg...................	1
seq_18905787_x4                         ........................................................................ucacgacugggaagauuggga..................	0
seq_23370459_x1                         ........................................................................ucacgacugggaagauugggaguaacaucca........	0
seq_27945767_x1                         .........................................................................cacgacugggaagauugggag.................	0
seq_22391874_x2                         .............................................................................acugggaagauugggaguaac.............	0
seq_28263539_x1                         ...............................................................................ugggaagauugggaguaacau...........	0
seq_21662336_x2                         ................................................................................gggaagauugggaguaacauc..........	0
seq_26161522_x1                         ..................................................................................gaagauugggaguaacaucca........	0


>ML0305_9598
score total		         -20.3
score for star read(s)	          -1.3
score for read counts	          -5.4
score for mfe		         -10.7
score for randfold	          -2.2
score for cons. seed	          -0.6
total read count	             1
mature read count	             1
loop read count		             0
star read count		             0
exp                                     ffffffffffffffffffffffffffffffffffSSSSSSSSSSSSSSSSSSSSlllllllllllllMMMMMMMMMMMMMMMMMMMMMfffffffffffffffffffff
pri_seq                                 uugagaggaauaugagacagauuaggacauguuuacagguacuuugaagauugcgaaaaugauagauaaugccucagaggguuuguacuauguaacaucaccgaugcug
pri_struct                              .................(((....((..(((((((((((..((((((.((((((..........).)))).).))))))..))))))......)))))..))....)))	#MM
seq_23445771_x1                         ...................................................................aaugccucagaggguuuguaG.....................	1


>ML0319_9821
score total		             3
score for star read(s)	          -1.3
score for read counts	             0
score for mfe		          -0.2
score for randfold	           1.6
score for cons. seed	             3
miRNA with same seed	cbr-miR-358_MIMAT0001301_Caenorhabditis_briggsae_miR-358
total read count	            18
mature read count	            16
loop read count		             2
star read count		             0
exp                                     fffSSSSSSSSSSSSSSSSSSSSSSSllllllllllllllllllllllllllllllllllllllllllllMMMMMMMMMMMMMMMMMMMMMffffffffffffffffffff
pri_seq                                 aaucuccagcuauaauugguguaccauguaagugugugagauugucuagauaaucaucaaagucuugcaggaauugguucauagucgagaguuuugcaaacacguuaaaac
pri_struct                              ..((((..((((((((..((...((.((((((....(((((((((....)))))).)))....)))))))).))..))).))))).)))).....................	#MM
seq_23006745_x1                         ..........................uguaagugugugagauugucu................................................................	0
seq_26408613_x1                         ...............................gugugugagauugucuagau............................................................	0
seq_14886770_x16                        ......................................................................gaauugguucauagucgagag....................	0


>ML0322_9948
score total		         -10.4
score for star read(s)	          -1.3
score for read counts	             0
score for mfe		          -6.3
score for randfold	          -2.2
score for cons. seed	          -0.6
total read count	          5225
mature read count	          5224
loop read count		             0
star read count		             1
exp                                     fffffffffffffffffffffffffffffffffffffffffffSSSSSSSSSSSSSSSSSSSSSSSSlllMMMMMMMMMMMMMMMMMMMMMffffffffffffffffffff
obs                                     ffffffffffffffffffffffffffffffffffffffffffffffffSSSSSSSSSSSSSSSSSSSSSlMMMMMMMMMMMMMMMMMMMMMffffffffffffffffffff
pri_seq                                 ucgauuacugcacaaagggaugugacuaagucuuaaaaagcacccucaauaaaccuaccguuagcuuccuguccgacggaguugugaaggccauaaaaaugcgauuuaagc
pri_struct                              ......(((.((((......))))....)))((((((..(((((.(((...(((...(((((.((.....))..))))).))).))).)).........)))..)))))).	#MM
seq_22971253_x1                         ................................................auaaaccuaccguuagcuucU..........................................	1
seq_27960619_x1                         ..........................................................cguuagcuucUuguccgacgg................................	1
seq_18337179_x5                         ...........................................................guuagcuucUuguccgacgga...............................	1
seq_15626586_x12                        ...........................................................guuagcuuccuguccgacgga...............................	0
seq_15504229_x13                        ............................................................uuagcuucUuguccgacggag..............................	1
seq_28575475_x1                         ............................................................uuagcuuccuguccgacggag..............................	0
seq_28272314_x1                         ............................................................uuagcuucUuguccgacggaguugu..........................	1
seq_18241894_x5                         ..............................................................agcuucUuguccgacggaguu............................	1
seq_20562942_x3                         ...............................................................gcuucUuguccgacggaguug...........................	1
seq_27796909_x1                         ...............................................................gcuuccuguccgacggaguug...........................	0
seq_25456009_x1                         ................................................................cuuccuguccgacggaguugu..........................	0
seq_14052515_x21                        ................................................................cuucUuguccgacggaguugu..........................	1
seq_13457684_x25                        .................................................................uucUuguccgacggaguugug.........................	1
seq_22142826_x2                         .................................................................uuccuguccgacggaguugug.........................	0
seq_28908719_x1                         .................................................................uucUuguccgacggaguugugaag......................	1
seq_14800306_x16                        .................................................................uucUuguccgacggaguugugaaggc....................	1
seq_27754943_x1                         .................................................................uucUuguccgacggaguugugaaggcc...................	1
seq_22275628_x2                         ..................................................................ucUuguccgacggaguugug.........................	1
seq_11527682_x49                        ..................................................................ucUuguccgacggaguuguga........................	1
seq_25889071_x1                         ..................................................................uUcuguccgacggaguuguga........................	1
seq_28062517_x1                         ..................................................................ucUuguccgacggaguugugaagg.....................	1
seq_17098761_x8                         ..................................................................uUcuguccgacggaguugugaaggc....................	1
seq_13947869_x22                        ..................................................................ucUuguccgacggaguugugaaggc....................	1
seq_21624550_x2                         ...................................................................Ucuguccgacggaguugugaa.......................	1
seq_15285806_x14                        ...................................................................cUuguccgacggaguugugaa.......................	1
seq_25081156_x1                         ...................................................................Ucuguccgacggaguugugaaggc....................	1
seq_23611542_x1                         ...................................................................cUuguccgacggaguugugaaggc....................	1
seq_24132080_x1                         ....................................................................Uuguccgacggaguugugaa.......................	1
seq_12013760_x41                        ....................................................................Uuguccgacggaguugugaag......................	1
seq_27898379_x1                         ....................................................................Auguccgacggaguugugaag......................	1
seq_23643586_x1                         ....................................................................cuAuccgacggaguugugaag......................	1
seq_12138526_x39                        ....................................................................cuguccgacggaguugugaag......................	0
seq_27784312_x1                         ....................................................................Uuguccgacggaguugugaagg.....................	1
seq_17544541_x7                         ....................................................................Uuguccgacggaguugugaaggc....................	1
seq_22571728_x2                         ....................................................................Uuguccgacggaguugugaaggcca..................	1
seq_22231856_x2                         .....................................................................uguccgacggaguugugaag......................	0
seq_28928319_x1                         .....................................................................uguccgacggaguuNugaagg.....................	1
seq_23686350_x1                         .....................................................................uguccAacggaguugugaagg.....................	1
seq_28919885_x1                         .....................................................................uguccgacggaguuUugaagg.....................	1
seq_8141804_x168                        .....................................................................uguccgacggaguugugaagg.....................	0
seq_28212302_x1                         .....................................................................uguccgacggaguugugaagC.....................	1
seq_22607706_x2                         .....................................................................Nguccgacggaguugugaagg.....................	1
seq_23862337_x1                         .....................................................................uguccgacggaguugugaGgg.....................	1
seq_28807838_x1                         .....................................................................uguccgacggaguugugaaggU....................	1
seq_22018022_x2                         .....................................................................uUuccgacggaguugugaaggc....................	1
seq_25249471_x1                         .....................................................................Cguccgacggaguugugaaggc....................	1
seq_15538640_x13                        .....................................................................uguccgacggaguugugaaggc....................	0
seq_22878928_x1                         .....................................................................uguccgacggaguugugaaggcca..................	0
seq_19034363_x4                         ......................................................................guccgacggaguugugaagg.....................	0
seq_18201439_x5                         ......................................................................guccgacggaguuAugaaggc....................	1
seq_22210956_x2                         ......................................................................gAccgacggaguugugaaggc....................	1
seq_16876281_x8                         ......................................................................Nuccgacggaguugugaaggc....................	1
seq_18002049_x6                         ......................................................................guccgacggaguugNgaaggc....................	1
seq_26491302_x1                         ......................................................................guccgGcggaguugugaaggc....................	1
seq_13252810_x27                        ......................................................................Uuccgacggaguugugaaggc....................	1
seq_17608234_x7                         ......................................................................Auccgacggaguugugaaggc....................	1
seq_2409694_x4381                       ......................................................................guccgacggaguugugaaggc....................	0
seq_20425026_x3                         ......................................................................guccgacggaguuguAaaggc....................	1
seq_24251551_x1                         ......................................................................guccgacggaguugugUaggc....................	1
seq_28582127_x1                         ......................................................................guccCacggaguugugaaggc....................	1
seq_26939437_x1                         ......................................................................guccgacggaguugugaaCgc....................	1
seq_19813782_x3                         ......................................................................guUcgacggaguugugaaggc....................	1
seq_15870666_x12                        ......................................................................guccgacggaguugGgaaggc....................	1
seq_24364352_x1                         ......................................................................gucAgacggaguugugaaggc....................	1
seq_27861435_x1                         ......................................................................guccgacggaguuguUaaggc....................	1
seq_21112924_x2                         ......................................................................gCccgacggaguugugaaggc....................	1
seq_26588354_x1                         ......................................................................guccgacggaguugugaaggA....................	1
seq_22551884_x2                         ......................................................................guccAacggaguugugaaggc....................	1
seq_13171619_x28                        ......................................................................guccgacggaguugCgaaggc....................	1
seq_25322720_x1                         ......................................................................guccgacggagCugugaaggc....................	1
seq_21327504_x2                         ......................................................................guccgacggaguugugaaUgc....................	1
seq_19236631_x4                         ......................................................................guccgacggaguCgugaaggc....................	1
seq_24734138_x1                         ......................................................................guAcgacggaguugugaaggc....................	1
seq_13055110_x29                        ......................................................................guccgacggaguugAgaaggc....................	1
seq_18831107_x4                         ......................................................................guccgacggCguugugaaggc....................	1
seq_21988652_x2                         ......................................................................guccgCcggaguugugaaggc....................	1
seq_20513622_x3                         ......................................................................guccgacggaguugugaaggU....................	1
seq_24722487_x1                         ......................................................................guccgaUggaguugugaaggc....................	1
seq_21755960_x2                         ......................................................................guccgacggaguugugaagCc....................	1
seq_27528535_x1                         ......................................................................guccgacggGguugugaaggc....................	1
seq_27881016_x1                         ......................................................................guccgacggaguugugaaggcA...................	1
seq_19138547_x4                         ......................................................................guccgacggaguugugaaggcc...................	0
seq_19358215_x4                         .......................................................................uccgacggaguugugaaggc....................	0
seq_26098853_x1                         .......................................................................uccAacggaguugugaaggcc...................	1
seq_24942306_x1                         .......................................................................uccgacggaguugugaaggcA...................	1
seq_8976323_x122                        .......................................................................uccgacggaguugugaaggcc...................	0
seq_23455994_x1                         .......................................................................uccgacggaguugGgaaggcc...................	1
seq_27971593_x1                         .......................................................................uccgacggaguuguAaaggcc...................	1
seq_21234736_x2                         .......................................................................Nccgacggaguugugaaggcc...................	1
seq_28944798_x1                         .......................................................................uccgacggaguugugaaggcca..................	0
seq_23152783_x1                         .......................................................................uccgacggaguugugaaggccauaaa..............	0
seq_25349492_x1                         ........................................................................ccgacggaguugugaaggc....................	0
seq_22041008_x2                         ........................................................................ccgacggaguugugaaggcc...................	0
seq_15639354_x12                        ........................................................................ccgacggaguugugaaggcca..................	0
seq_26926219_x1                         ........................................................................ccgacggCguugugaaggcca..................	1
seq_21420176_x2                         ........................................................................ccgacggaguugugaaggccU..................	1
seq_25512226_x1                         ........................................................................ccgacggaguugugaagCcca..................	1
seq_24160046_x1                         ........................................................................ccgacggaguugugaaggccauU................	1
seq_28356424_x1                         .........................................................................cgacggaguugugaaggc....................	0
seq_24152008_x1                         .........................................................................cgacggaguugugaaggcc...................	0
seq_27372551_x1                         .........................................................................cgacggaguugugaaggcca..................	0
seq_17250422_x7                         .........................................................................cgacggaguugugaaggccau.................	0
seq_21611126_x2                         .........................................................................cgacggaguugugaaggccaC.................	1
seq_16034937_x11                        .........................................................................cgacggaguugugaaggccauU................	1
seq_26803342_x1                         .........................................................................cgacggaguugugaaggccauC................	1
seq_23620847_x1                         ..........................................................................gacggaguugugaaggcca..................	0
seq_19374067_x4                         ..........................................................................gacggaguugugaaggccau.................	0
seq_19056815_x4                         ..........................................................................gacggaguugugaaggccaCa................	1
seq_25702292_x1                         ..........................................................................gacggaguugugGaggccaua................	1
seq_25873210_x1                         ..........................................................................gaUggaguugugaaggccaua................	1
seq_28051399_x1                         ..........................................................................gacggaguuAugaaggccaua................	1
seq_7960547_x181                        ..........................................................................gacggaguugugaaggccaua................	0
seq_23238990_x1                         ..........................................................................gacggaguugugaaNgccaua................	1
seq_24366954_x1                         ..........................................................................gacggaguugugaaggccauaC...............	1
seq_28534717_x1                         ..........................................................................gacggaguugugaaggccauaU...............	1
seq_26909352_x1                         ...........................................................................acggaguugugaaggcca..................	0
seq_28152726_x1                         ...........................................................................acggaguugugaaggccaua................	0
seq_27637396_x1                         ...........................................................................Ncggaguugugaaggccaua................	1
seq_28889899_x1                         ...........................................................................acggaguugugaaggccaCaa...............	1
seq_17933493_x6                         ...........................................................................acggaguugugaaggccauaa...............	0
seq_28230556_x1                         ...........................................................................acggaguugugaaggccauaC...............	1
seq_26960571_x1                         ............................................................................cggaguugugaaggccauaaa..............	0
seq_28144670_x1                         .............................................................................ggaguugugaaggccauaaaaaugc.........	0
seq_19997142_x3                         .................................................................................uugugaaggccauaaaaaugc.........	0
seq_19224527_x4                         .................................................................................uugugaaggccauaaaaaugcgauu.....	0
seq_20228601_x3                         ..................................................................................ugugaaggccauaaaaaugcg........	0
seq_28036093_x1                         ...................................................................................gugaaggccaCaaaaaugcga.......	1
seq_25524698_x1                         ...................................................................................gugaaggccauaaaaaugcgU.......	1
seq_22074054_x2                         ...................................................................................gugaaggccauaaaaaugcga.......	0
seq_23674201_x1                         .........................................................................................gccaCaaaaaugcgauuuaag.	1
seq_16197326_x10                        .........................................................................................gccauaaaaaugcgauuuaag.	0
seq_16909241_x8                         ..........................................................................................ccauaaaaaugcgauuuaagc	0
seq_24711624_x1                         ..........................................................................................ccaCaaaaaugcgauuuaagc	1


>ML0323_10018
score total		            -7
score for star read(s)	          -1.3
score for read counts	             0
score for mfe		          -2.9
score for randfold	          -2.2
score for cons. seed	          -0.6
total read count	           177
mature read count	           174
loop read count		             3
star read count		             0
exp                                     ffffffffffffffffffffMMMMMMMMMMMMMMMMMMMMMllllllllllllllllllllSSSSSSSSSSSSSSSSSSSSSSSfffffffffffffffffffffffffff
pri_seq                                 aaauugaaaaugaucugaucucuuucagacuguugacacgcacccuaauuagccgaggcgcgauguuuacccuauaauaggauggucuuaucguuuugauagaguucuuaa
pri_struct                              ....(.((((((((..((((((((.......((.(((((((.(((.........).)).))).)))).))........)))).))))..)))))))).)............	#MM
seq_21490698_x2                         ....................ucuAucagacuguugacacgc......................................................................	1
seq_23867043_x1                         ....................Ncuuucagacuguugacacgc......................................................................	1
seq_28643260_x1                         ....................ucuuucagaUuguugacacgc......................................................................	1
seq_27822773_x1                         ....................ucuGucagacuguugacacgc......................................................................	1
seq_8373015_x154                        ....................ucuuucagacuguugacacgc......................................................................	0
seq_28132148_x1                         ....................ucuuucagacuguuUacacgc......................................................................	1
seq_23861247_x1                         ....................ucuuucagacuguugacacgU......................................................................	1
seq_28393151_x1                         .....................cuuucagacuguugacacgc......................................................................	0
seq_18390819_x5                         .....................cuuucagacuguugacacgca.....................................................................	0
seq_17862681_x6                         .......................uucagacuguugacacgcacc...................................................................	0
seq_28576906_x1                         ........................ucagacuguugacacgcaccc..................................................................	0
seq_27562364_x1                         .............................cugAugacacgcacccuaauu.............................................................	1
seq_20764696_x2                         .................................ugacacgcacccuaauuagcc.........................................................	0
seq_26333884_x1                         ........................................cacccuaauuagccgaggcgc..................................................	0
seq_22479840_x2                         .........................................acccuaauuagccgaggcgcg.................................................	0
seq_26336524_x1                         ...............................................auuagccgaggcgcgauguuu...........................................	0
seq_23814367_x1                         .................................................................................auggucuuaucguuuugauag.........	0
seq_27569748_x1                         ..................................................................................uggucuuaucguuuugauaga........	0


>ML0323_10049
score total		         229.3
score for star read(s)	           3.9
score for read counts	           228
score for mfe		           0.1
score for randfold	          -2.2
score for cons. seed	          -0.6
total read count	           459
mature read count	           266
loop read count		           148
star read count		            45
exp                                     ffffffffffffffffffffMMMMMMMMMMMMMMMMMMMMMllllllllllllllllllllllllllllllllllllllllllllllllSSSSSSSSSSSSSSSSSSSfff
obs                                     ffffffffffffffffffffMMMMMMMMMMMMMMMMMMMMMllllllllllllllllllllllllllllllllllllllllllllllllSSSSSSSSSSSSSSSSSSSSSf
pri_seq                                 acggaaaaggaauccagcacaggacaagaaucugaagaugucguuguggagucauugguacuaugguaguaguaguggaagacgaagauauacuucuucuuggucuucaca
pri_struct                              ..(((.......))).....((..((((((...(((((((((.((((....((((((.(((((...))))).))))))...)))).))))).))))))))))..)).....	#MM
seq_24535089_x1                         ..ggaaaaggaauccagcacagg........................................................................................	0
seq_22130822_x2                         .........gaauccagcacaggacaagaa.................................................................................	0
seq_27052901_x1                         .........Aaauccagcacaggacaagaa.................................................................................	1
seq_26496691_x1                         ............uccagcacaggacaagaaucu..............................................................................	0
seq_20404689_x3                         ............uccagcacaggacaagaaucugaagC.........................................................................	1
seq_26274872_x1                         .................cacaggacaagaaucugaaga.........................................................................	0
seq_25159321_x1                         ...................caggacaagaaucugaag..........................................................................	0
seq_27843989_x1                         ...................caggacaagaaucugaagau........................................................................	0
seq_10130053_x79                        ...................caggacaagaaucugaagaug.......................................................................	0
seq_28227010_x1                         ...................caggacaagaaucugaagaAg.......................................................................	1
seq_26616890_x1                         ...................Uaggacaagaaucugaagaug.......................................................................	1
seq_21707028_x2                         ...................cagAacaagaaucugaagaug.......................................................................	1
seq_27386127_x1                         ...................caggacaagaaucugaagaugG......................................................................	1
seq_18922227_x4                         ...................caggacaagaaucugaagaugu......................................................................	0
seq_22990949_x1                         ....................aggacaagaaucugaagaug.......................................................................	0
seq_23309515_x1                         ....................aggacaagaaucugCagaugu......................................................................	1
seq_22381154_x2                         ....................Nggacaagaaucugaagaugu......................................................................	1
seq_8377008_x153                        ....................aggacaagaaucugaagaugu......................................................................	0
seq_23002748_x1                         ....................aggacaagaaucugaagauguc.....................................................................	0
seq_24013804_x1                         ....................aggacaagaaucugaagauguU.....................................................................	1
seq_15746778_x12                        .....................ggacaagaaucugaagauguc.....................................................................	0
seq_19896462_x3                         ......................gacaagaaucugaagaugucg....................................................................	0
seq_22441928_x2                         .......................acaagaaucugaagaugucgu...................................................................	0
seq_24177062_x1                         ................................................................Nguaguaguaguggaagacga..........................	1
seq_25688613_x1                         .................................................................guaguaguaguggaagac............................	0
seq_19300643_x4                         .................................................................guaguaguaguggaagacg...........................	0
seq_14429054_x18                        .................................................................guaguaguaguggaagacga..........................	0
seq_22004398_x2                         .................................................................guaguaguaguggaCgacgaa.........................	1
seq_10569847_x68                        .................................................................guaguaguaguggaagacgaa.........................	0
seq_28103894_x1                         .................................................................guaguaguaguggaUgacgaa.........................	1
seq_20197362_x3                         .................................................................guagAaguaguggaagacgaa.........................	1
seq_28916898_x1                         .................................................................guaguaguaguggaGgacgaa.........................	1
seq_24607724_x1                         .................................................................guaguaguaguggaagacgaaU........................	1
seq_24693480_x1                         .................................................................guaguaguaguggaagacgaaAa.......................	1
seq_28928354_x1                         ..................................................................uaguaguaguggaaAacgaag........................	1
seq_23017811_x1                         ..................................................................uaguaguaguggaagacgaag........................	0
seq_16909873_x8                         ...................................................................aguaguaguggaagacgaaga.......................	0
seq_28065912_x1                         ....................................................................guaguaguggaagacgaag........................	0
seq_28638998_x1                         ....................................................................Nuaguaguggaagacgaagau......................	1
seq_25077517_x1                         ....................................................................guaguaguggaagaUgaagau......................	1
seq_12923189_x30                        ....................................................................guaguaguggaagacgaagau......................	0
seq_26166635_x1                         ....................................................................guaguUguggaagacgaagau......................	1
seq_27167281_x1                         ....................................................................guaguaguggaagacgaagauU.....................	1
seq_22273412_x2                         .....................................................................uaguaguggaagacgaagaua.....................	0
seq_26897800_x1                         .......................................................................................auauacuucuucuuggucuuc...	0
seq_27057140_x1                         ........................................................................................uauacuucuucuuggucuuca..	0
seq_13555759_x25                        .........................................................................................auacuucuucuuggucuucac.	0
seq_24605724_x1                         .........................................................................................auacuucuucuuggCcuucac.	1
seq_20040744_x3                         .........................................................................................auacuucuucuuggucuCcac.	1
seq_24565720_x1                         .........................................................................................auacuucuucuugUucuucac.	1
seq_28378382_x1                         ..........................................................................................uacuucuucuuggucuucacU	1
seq_24557382_x1                         ..........................................................................................uacuucuucuugAucuucaca	1
seq_24386605_x1                         ..........................................................................................uacuucuucuuggucuGcaca	1
seq_21337092_x2                         ..........................................................................................uacuucuucuuggucuCcaca	1
seq_24102438_x1                         ..........................................................................................uacuucuucuuggucuucaGa	1
seq_17571771_x7                         ..........................................................................................uacuucuucuuggucuucaca	0


>ML0325_10087
score total		          -5.2
score for star read(s)	          -1.3
score for read counts	          -4.9
score for mfe		             0
score for randfold	           1.6
score for cons. seed	          -0.6
total read count	             2
mature read count	             2
loop read count		             0
star read count		             0
exp                                     ffffffffffffffffffffffffffffffSSSSSSSSSSSSSSSSSSSSSSSllllllllllllllMMMMMMMMMMMMMMMMMMMMMfffffffffffffffffffff
pri_seq                                 gaccgucuuaguugauauuccaugauuuuaugucagacgcuuuaggaguaaggcaagaaaauugaucuuauuucuuuguaucugcagaacaaaggucaaggauggagga
pri_struct                              ..((.(((..........(((.(((((((.((.((((..(...(((((((((((((.....))).))))))))))..)..)))))).....))))))).))).))))).	#MM
seq_24837906_x1                         ...................................................................uuaCuucuuuguaucugcaga.....................	1
seq_24659314_x1                         ......................................................................uuucuuuguaucugcagaaGa..................	1


>ML0329_10260
score total		          -4.6
score for star read(s)	          -1.3
score for read counts	             0
score for mfe		          -4.1
score for randfold	          -2.2
score for cons. seed	             3
miRNA with same seed	cel-miR-2218b*_MIMAT0011458_Caenorhabditis_elegans_miR-2218b*
total read count	            38
mature read count	            38
loop read count		             0
star read count		             0
exp                                     ffffffffffffffffffffMMMMMMMMMMMMMMMMMMMMMMMMllllllllllllllllllllllllllllllSSSSSSSSSSSSSSSSSSSSSSSSSSSSSfffffffffff
pri_seq                                 aaauuguauucucauauuuguaauuuguauuucggauaguaagcuauaucaagcccauaguggaauagugaagcuggacuggggguccuugaguaauguuauguaauaugaagu
pri_struct                              ...........(((((((((((((...(((((.(((((((.((((.(((....((......))....))).))))..)))....))))..)))))..)))))).)))))))...	#MM
seq_23188690_x1                         ..................uAuaauuuguauuucggauaguaagc......................................................................	1
seq_22027812_x2                         ..................uguaauuuguauuucggauaguaagc......................................................................	0
seq_13080427_x29                        ....................uaauuuguauuucggauaguaagc......................................................................	0
seq_23394166_x1                         ....................uaauuuguauuucgUauaguaagc......................................................................	1
seq_24556582_x1                         ....................uaauuuguauuucggauaguaagcu.....................................................................	0
seq_20529222_x3                         .......................uuuguauuucggauaguaagc......................................................................	0
seq_26759706_x1                         .......................uuuguauuucggauaguaagcu.....................................................................	0
seq_25883688_x1                         ...........................uauuucggauaguaagcuauaucaag.............................................................	0
seq_23316225_x1                         ...............................................................Gauagugaagcuggacugggg..............................	1


>ML0329_10262
score total		         -10.6
score for star read(s)	          -1.3
score for read counts	             0
score for mfe		         -10.1
score for randfold	          -2.2
score for cons. seed	             3
miRNA with same seed	cel-miR-2218b*_MIMAT0011458_Caenorhabditis_elegans_miR-2218b*
total read count	            38
mature read count	            38
loop read count		             0
star read count		             0
exp                                     ffffffffffffffffffffMMMMMMMMMMMMMMMMMMMMMMMMllllllllllllllllllllllllllllllSSSSSSSSSSSSSSSSSSSSSSSSffffffffffffffff
pri_seq                                 aaauuguauucucauauuuguaauuuguauuucggauaguaagcuauaucaagcccauaguggaaaagugaagcuggacuggggguccuuaaguaaaguauguaauauuaauag
pri_struct                              .....(((((..(((((((...(((((.((..(...((((.((((.(((....((......))....))).))))..)))))..))...))))).))))))).)))))......	#MM
seq_23188690_x1                         ..................uAuaauuuguauuucggauaguaagc......................................................................	1
seq_22027812_x2                         ..................uguaauuuguauuucggauaguaagc......................................................................	0
seq_23394166_x1                         ....................uaauuuguauuucgUauaguaagc......................................................................	1
seq_13080427_x29                        ....................uaauuuguauuucggauaguaagc......................................................................	0
seq_24556582_x1                         ....................uaauuuguauuucggauaguaagcu.....................................................................	0
seq_20529222_x3                         .......................uuuguauuucggauaguaagc......................................................................	0
seq_26759706_x1                         .......................uuuguauuucggauaguaagcu.....................................................................	0
seq_25883688_x1                         ...........................uauuucggauaguaagcuauaucaag.............................................................	0


>ML0334_10387
score total		         -15.3
score for star read(s)	          -1.3
score for read counts	             0
score for mfe		         -11.2
score for randfold	          -2.2
score for cons. seed	          -0.6
total read count	           109
mature read count	           109
loop read count		             0
star read count		             0
exp                                     ffffffffffffffffffffMMMMMMMMMMMMMMMMMMMMMMMMlllllllllSSSSSSSSSSSSSSSSSSSSSSSSSSSffffffffffffffffffffffffffffffffff
pri_seq                                 aguucugaugggcaaagauuucguagguaugaacaaagaggaccacuuguaugaccucuuaaaguuagaugccaucuucauucuucuucuuuaacaaauaugaacuuauacuua
pri_struct                              (((((.....(..(((((.......(((((.(((.((((((..((......)).))))))...)))..)))))..............)))))..)......)))))........	#MM
seq_26769814_x1                         ..uucugaugggcaaagauuucguagg.......................................................................................	0
seq_20665398_x3                         ...ucugaugggcaaagauuucguagg.......................................................................................	0
seq_23729607_x1                         ...ucugaugggcaaagauuucguaggA......................................................................................	1
seq_21499458_x2                         ........ugggcaaagauuucguagguaugaac................................................................................	0
seq_28016952_x1                         .............aaagauuucguagguaugaacaaa.............................................................................	0
seq_24173428_x1                         ..............aagauuucguagguaugaacaaaga...........................................................................	0
seq_24309463_x1                         ...............agauuucguagguaugaacaaagag..........................................................................	0
seq_25995131_x1                         ...............agauuucguagguaugaacaaagagg.........................................................................	0
seq_24881669_x1                         ................gauuucguagguaugaacaaagaggac.......................................................................	0
seq_26492747_x1                         ..................uuucguagguaugaacaaagaggac.......................................................................	0
seq_14805186_x16                        ..................uuucguagguaugaacaaagaggacc......................................................................	0
seq_25083626_x1                         ...................uucguagguaugaGcaaagaggac.......................................................................	1
seq_26827780_x1                         ...................uucguagguaugaaUaaagaggac.......................................................................	1
seq_17580213_x7                         ...................uucguagguaugaacaaagaggac.......................................................................	0
seq_25860046_x1                         ...................uucguagguaugaacaaagaggacU......................................................................	1
seq_14173824_x20                        ...................uucguagguaugaacaaagaggacc......................................................................	0
seq_24018774_x1                         ...................uucguagguaugaacaaagaAgacc......................................................................	1
seq_28819552_x1                         ...................uucguagguaugaaGaaagaggacc......................................................................	1
seq_27993949_x1                         ....................ucguagguaugaacaaagaggC........................................................................	1
seq_17904573_x6                         ....................ucguagguaugaacaaagaggac.......................................................................	0
seq_25656277_x1                         ....................ucguagAuaugaacaaagaggacc......................................................................	1
seq_11985596_x42                        ....................ucguagguaugaacaaagaggacc......................................................................	0
seq_24117077_x1                         ....................ucguagguaugaacCaagaggacc......................................................................	1
seq_23936256_x1                         ....................ucguagguaugaaUaaagaggacc......................................................................	1
seq_27295337_x1                         ....................ucguagguaugaacaaagaggaccC.....................................................................	1
seq_20880560_x2                         ....................ucguagguaugaacaaagaggaccac....................................................................	0
seq_23611053_x1                         .....................cguagguaugaacaaagaggacc......................................................................	0
seq_19115355_x4                         .......................uagguaugaacaaagaggacc......................................................................	0


>ML0343_10582
score total		          -6.3
score for star read(s)	          -1.3
score for read counts	             0
score for mfe		          -2.2
score for randfold	          -2.2
score for cons. seed	          -0.6
total read count	            25
mature read count	            25
loop read count		             0
star read count		             0
exp                                     ffffffffffffffffffffMMMMMMMMMMMMMMMMMMMMMMMMMlllllllllllllllllllllllllllllllSSSSSSSSSSSSSSSSSSSSSSSSSSSSSffffffffff
pri_seq                                 uagcucggagauuugggguauaaggaaggacuugagaaucaaagcuuagcuauuccuugcuccagaguuauggcgcuuuucuaugaaauucaguuaauuguugugaauacccuuc
pri_struct                              ..............(((.(((((.((..((((.(((..(((((((...(((((..(((......)))..))))))))).....)))..)))))))..)).)))))....)))...	#MM
seq_28704601_x1                         ..................uauaaggaaggacuugagaaucaaa........................................................................	0
seq_28494409_x1                         ....................uaaggaaggacuugagaaucaaag.......................................................................	0
seq_13915749_x22                        ....................uaaggaaggacuugagaaucaaagc......................................................................	0
seq_26120919_x1                         ....................uaaggaaggacuugCgaaucaaagc......................................................................	1
seq_27945534_x1                         ........................gaaggacuugagaaucaaagcuuagcC................................................................	1


>ML0346_10659
score total		          -3.5
score for star read(s)	          -1.3
score for read counts	             0
score for mfe		           0.5
score for randfold	          -2.2
score for cons. seed	          -0.6
total read count	           198
mature read count	           180
loop read count		            10
star read count		             8
exp                                     ffffffffffffSSSSSSSSSSSSSSSSSSSSSSllllllllllllllllllllllllllllllllllllMMMMMMMMMMMMMMMMMMMMMffffffffffffffffffff
obs                                     fffffffffffffffffSSSSSSSSSSSSSSSSSSSSSllllllllllllllllllllllllllllllllMMMMMMMMMMMMMMMMMMMMMffffffffffffffffffff
pri_seq                                 acaaguuuuugcagacuuuuccucaucuuaaccacagcaccguuagugacaaggucaucugugaggagggguaaggacaggaacaguuugcuaguuuuugacaggaauagu
pri_struct                              .((((..((.(((((((.(((((..((((.(((.(..(..(((..(((((...)))))..)))..)..)))).)))).))))).))))))).))..))))...........	#MM
seq_24366667_x1                         ....guuuuugcagacuuuuccuca......................................................................................	0
seq_24104852_x1                         ......uuuugcagacuuuuccucaucuuaacca.............................................................................	0
seq_25400373_x1                         ........uugcagacuuuuccucaucuu..................................................................................	0
seq_24702289_x1                         .........ugcagacuuuuccucaucuua.................................................................................	0
seq_28760185_x1                         ..............acuuuuccucaucuuaaccac............................................................................	0
seq_23070279_x1                         ................uuuuccucaucuuaaccacag..........................................................................	0
seq_17846079_x6                         .................uuuccucaucuuaaccacagc.........................................................................	0
seq_24566137_x1                         ...................uccucaucuuaaccacagcac.......................................................................	0
seq_23332062_x1                         ....................ccucaucuuaaccacagcacc......................................................................	0
seq_21402458_x2                         .......................caucuuaaccacagcaccguu...................................................................	0
seq_23637477_x1                         .................................acagcaccguuagugacaGgg.........................................................	1
seq_27751825_x1                         ...................................agcaccguuagugacaGggucaucugugagg.............................................	1
seq_19012563_x4                         ......................................accguuagugacaGggucauc....................................................	1
seq_23725123_x1                         .......................................ccguuagugacaGggucaucu...................................................	1
seq_28553034_x1                         ...............................................gacaGggucaucugugaggag...........................................	1
seq_22167256_x2                         ................................................acaGggucaucugugaggagg..........................................	1
seq_26726570_x1                         .......................................................caucugugaggagggguaagg...................................	0
seq_21978474_x2                         ..................................................................agggguaaggacaggaacagu........................	0
seq_23332680_x1                         .....................................................................gguaaggacaggaacaguuugc....................	0
seq_27851564_x1                         ......................................................................guaaggacaggaacCguuugc....................	1
seq_26646409_x1                         ......................................................................Auaaggacaggaacaguuugc....................	1
seq_8088700_x172                        ......................................................................guaaggacaggaacaguuugc....................	0
seq_26923039_x1                         ......................................................................guaaggacaggGacaguuugc....................	1
seq_28412094_x1                         .......................................................................uaaggacaggaacaguuugc....................	0
seq_22925035_x1                         .......................................................................uaaggacaggaacaguuugcu...................	0
seq_21436190_x2                         ........................................................................aaggacaggaacaguuugcuG..................	1


>ML0346_10662
score total		         -12.2
score for star read(s)	          -1.3
score for read counts	             0
score for mfe		          -8.1
score for randfold	          -2.2
score for cons. seed	          -0.6
total read count	           523
mature read count	           472
loop read count		            48
star read count		             3
exp                                     ffffffffffffffffffffMMMMMMMMMMMMMMMMMMMMMlllllllllllllllllllllllllllllllllllllllllllSSSSSSSSSSSSSSSSSSSSSSSSSSf
obs                                     ffffffffffffffffffffMMMMMMMMMMMMMMMMMMMMMlllllllllllllllllllllllllllllllllllllllllllllSSSSSSSSSSSSSSSSSSSSSffff
pri_seq                                 auauaucauugauaccuaagugaacauauacaaagucaggcuugaacucuuccaguguuucgaguaccuucuucuccuucaagccagaugugucccuuuuguuuaucacuu
pri_struct                              .................(((((((((...(((..(((.(((((((((((............)))).............))))))).))).)))......)))...))))))	#MM
seq_25627997_x1                         .........ugauaccuaagugaGcauaua.................................................................................	1
seq_26965133_x1                         ................Naagugaacauauacaaagucaggc......................................................................	1
seq_25667503_x1                         ...................Cugaacauauacaaagucaggc......................................................................	1
seq_28368083_x1                         ....................ugaacauauacaaagucagg.......................................................................	0
seq_24138013_x1                         ....................Ngaacauauacaaagucaggc......................................................................	1
seq_23750021_x1                         ....................ugaacauauacaaagucagUc......................................................................	1
seq_21140154_x2                         ....................ugaacauauacaaaNucaggc......................................................................	1
seq_22730728_x2                         ....................ugaacauauacaaGgucaggc......................................................................	1
seq_20264526_x3                         ....................ugaacauauacaaaAucaggc......................................................................	1
seq_23234610_x1                         ....................Cgaacauauacaaagucaggc......................................................................	1
seq_23091435_x1                         ....................ugaacauauacaaaUucaggc......................................................................	1
seq_5857875_x452                        ....................ugaacauauacaaagucaggc......................................................................	0
seq_26183036_x1                         ....................ugaacauauacaaagucagAc......................................................................	1
seq_27833031_x1                         ....................ugaacauauacaGagucaggc......................................................................	1
seq_24565107_x1                         .....................gaacauauacaaagucaggc......................................................................	0
seq_27387876_x1                         .......................acauauacaaagucaggcuug...................................................................	0
seq_20218749_x3                         ........................cauauacaaagucaggcuugU..................................................................	1
seq_28890717_x1                         ..........................uauacaaagucaggcuugUac................................................................	1
seq_20021724_x3                         ............................uacaaagucaggcuugUacuc..............................................................	1
seq_27894257_x1                         ............................uacaaagucaggcuugUacucuuccagu.......................................................	1
seq_23773841_x1                         ............................uacaaagucaggcuugUacucuuccagugu.....................................................	1
seq_20534634_x3                         ...............................aaagucaggcuugUacucuuc...........................................................	1
seq_21644414_x2                         .................................agucaggcuugUacucuucca.........................................................	1
seq_27110950_x1                         ...................................ucaggcuugUacucuuccagu.......................................................	1
seq_21205626_x2                         .....................................aggcuugUacucuuccagugu.....................................................	1
seq_20931368_x2                         ......................................ggcuugUacucuuccaguguu....................................................	1
seq_18643609_x5                         .......................................gcuugUacucuuccaguguuu...................................................	1
seq_23606108_x1                         ........................................cuugUacucuuccaguguuuc..................................................	1
seq_24205415_x1                         ...........................................gUacucuuccaguguuucgag...............................................	1
seq_23879142_x1                         ............................................Uacucuuccaguguuucgagu..............................................	1
seq_21047802_x2                         ...............................................ucuuccaguguuucgaguacc...........................................	0
seq_25965987_x1                         ................................................cuuccaguguuAcgaguaccu..........................................	1
seq_20817498_x2                         ..................................................uccaguguuucgaguaccuuc........................................	0
seq_23420457_x1                         ..................................................Nccaguguuucgaguaccuuc........................................	1
seq_21427102_x2                         ....................................................caguguuucgaguaccuucuuUu....................................	1
seq_20549652_x3                         .....................................................aguguuucgaguaccuucuuc.....................................	0
seq_26177843_x1                         ......................................................guguuucgaguaccuucuucu....................................	0
seq_28416830_x1                         .......................................................uguuucgaguaccuucuucu....................................	0
seq_19245827_x4                         .......................................................uguuucgaguaccuucuucuc...................................	0
seq_28322704_x1                         ..........................................................uucgaguaccuucuucuccuu................................	0
seq_27509077_x1                         ..........................................................uucgaguaccuucuucuccuuU...............................	1
seq_21815436_x2                         ..........................................................uucgaguaccuucuucuccuucaagccaga.......................	0
seq_19462927_x4                         ...........................................................ucgaguaccuucuucuccuuc...............................	0
seq_28240061_x1                         ...........................................................ucgaguaccuucuucuccuucaagc...........................	0
seq_25704527_x1                         .............................................................gaguaccuucuucuccuucaagccagaugug...................	0
seq_27738100_x1                         ..............................................................aguaUcuucuucuccuucaag............................	1
seq_25796989_x1                         ..............................................................aguaccuucuucuccuucaag............................	0
seq_22988585_x1                         ..............................................................aguaccuucuucuccuucaagccagaugugu..................	0
seq_18438104_x5                         ...............................................................guaccuucuucuccuucaagc...........................	0
seq_22165428_x2                         ................................................................uaccuucuucuccuucaagcc..........................	0
seq_23824273_x1                         ................................................................uaccuucuucuccuucaagccaga.......................	0
seq_26202003_x1                         .................................................................accuucuucuccuucaagcca.........................	0
seq_24078337_x1                         ..................................................................ccuucuucuccuucaagccag........................	0
seq_22941671_x1                         ...................................................................cuucuucuccuucaagccaga.......................	0
seq_27404200_x1                         ....................................................................uucuucuccuucaagccagau......................	0
seq_26560203_x1                         ....................................................................uucuucuccuucaagccagauguguccc...............	0
seq_28047807_x1                         ....................................................................uucuucuccuucaagccagaugugucccu..............	0
seq_24237704_x1                         ......................................................................cuucuccuucaagccagaugu....................	0
seq_22593534_x2                         .......................................................................uucuccuucaagccagaugug...................	0
seq_18142941_x6                         .........................................................................cuccuucaagccagauguguc.................	0
seq_26445465_x1                         ..........................................................................uccuucaagccagaAgugucc................	1
seq_23044550_x1                         .................................................................................agccagaugugucccuuuugu.........	0
seq_22631438_x2                         ......................................................................................gaugugucccuGuuguuuauc....	1
seq_23282942_x1                         ......................................................................................gGugugucccuuuuguuuauc....	1


>ML0378_11630
score total		          -0.5
score for star read(s)	          -1.3
score for read counts	             0
score for mfe		             0
score for randfold	          -2.2
score for cons. seed	             3
miRNA with same seed	gga-miR-1460_MIMAT0007338_Gallus_gallus_miR-1460
total read count	            24
mature read count	            24
loop read count		             0
star read count		             0
exp                                     fffffffffffffffffffffffffffffffffffffffffffffSSSSSSSSSSSSSSSSSSSSSSSllMMMMMMMMMMMMMMMMMMMMMMMMffffffffffffffffffff
pri_seq                                 augucaccacuaaaauuggcaggucgaguuacgucugccucgucccaccauaucaauuuagaggugugaauauuuauuggauuggagugacggugauugguaacgucaaagaua
pri_struct                              ((((.((((........((((((.((.....))))))))..(((((..(((.((((((((((((((....))))).))))))))).)))..)).))))))).))))........	#MM
seq_26177313_x1                         ..........................................................uagaggugugaauauuuauuggau................................	0
seq_24241015_x1                         ......................................................................uauuuauuggauuggagugacgg.....................	0
seq_14266687_x19                        ......................................................................uauuuauuggauuggagugacggu....................	0
seq_20334069_x3                         ......................................................................uauuuauuggauuggagugacggug...................	0
seq_26864197_x1                         .........................................................................uuauuggauuggagugacggugauu................	0
seq_25036345_x1                         .............................................................................uggauuggagugacggugauuAguaac..........	1


>ML0389_11821
score total		          -2.4
score for star read(s)	          -1.3
score for read counts	             0
score for mfe		          -1.9
score for randfold	          -2.2
score for cons. seed	             3
miRNA with same seed	hsa-miR-379*_MIMAT0004690_Homo_sapiens_miR-379*
total read count	            79
mature read count	            69
loop read count		            10
star read count		             0
exp                                     ffffffffffffffffffffMMMMMMMMMMMMMMMMMMMMMlllllllllllllllllllllllllllllllllllllSSSSSSSSSSSSSSSSSSfffffffffffffff
pri_seq                                 uccuuagcaaguuccagaaagauguaacccucauugaccgcuucagcccaaugcgcccucagcuuggucaugauggcuggcauaggguuguuuguuccuaauuaaucagug
pri_struct                              ...............((.((.(..(((((((...((.((((((((..((((.((.......))))))...))).))).)))).)))))))..).)).))............	#MM
seq_25195934_x1                         ...................agauguaacccucauugaccg.......................................................................	0
seq_24646403_x1                         ...................agauguaacccucauugaccgc......................................................................	0
seq_16928113_x8                         ....................gauguaacccucCuugaccgc......................................................................	1
seq_24380921_x1                         ....................gauguaacccucauAgaccgc......................................................................	1
seq_28440331_x1                         ....................gauguaacccucauCgaccgc......................................................................	1
seq_13146279_x28                        ....................gauguaacccucauugaccgc......................................................................	0
seq_24315040_x1                         ....................gauguaacccucauGgaccgc......................................................................	1
seq_16660715_x9                         .....................auguaacccucauugaccgcu.....................................................................	0
seq_28537381_x1                         .....................auguaacccucCuugaccgcu.....................................................................	1
seq_28147969_x1                         ......................uguaacccucauugaccgcuu....................................................................	0
seq_22642466_x2                         ......................uguaacccucCuugaccgcuu....................................................................	1
seq_15667494_x12                        .......................guaacccucauugaccgcuuc...................................................................	0
seq_19712412_x3                         ........................uaacccucauugaccgcuuca..................................................................	0
seq_26668783_x1                         ..............................................cccaaugUgcccucagcuugg............................................	1
seq_28732229_x1                         ...................................................ugUgcccucagcuuggucaug.......................................	1
seq_19252411_x4                         ........................................................ccucagcuuggucaugauggc..................................	0
seq_25656197_x1                         .........................................................cucagcuuggucaugauggc..................................	0
seq_22253198_x2                         ............................................................agcuuggucaugauggcuggc..............................	0
seq_26568252_x1                         ...............................................................uuggucaugauggcuggc..............................	0


>ML0397_11858
score total		        2555.9
score for star read(s)	           3.9
score for read counts	        2555.9
score for mfe		          -0.9
score for randfold	          -2.2
score for cons. seed	          -0.6
total read count	          5025
mature read count	          2774
loop read count		          2231
star read count		            20
exp                                     ffffffffffffffffffffMMMMMMMMMMMMMMMMMMMMMlllllllllllllllllllllllllllllllllllllllllllllllSSSSSSSSSSSSSSSSSSSffff
obs                                     ffffffffffffffffffffMMMMMMMMMMMMMMMMMMMMMlllllllllllllllllllllllllllllllllllllllllllllllSSSSSSSSSSSSSSSSSSSSSff
pri_seq                                 cauucuuuggacauuccuccugaggucgagaaaacaagcggagugaagguuccauguucuaugucuuggauucggcuguuguacugccucuucuucuccuccucgugcuga
pri_struct                              ........(((......))).((((..(((((...(((.((((((..(((((((.(........).))))....)))....)))).)).))).)))))..)))).......	#MM
seq_20718828_x3                         .auucuuuggacauuccuccug.........................................................................................	0
seq_17141241_x8                         ..uucuuuggacauuccuccuga........................................................................................	0
seq_28498498_x1                         ..uucuuuggacauucUuccuga........................................................................................	1
seq_22314142_x2                         ..uucuuuggacauuccuccugU........................................................................................	1
seq_23789560_x1                         ..uucuAuggacauuccuccugaggucgag.................................................................................	1
seq_24740416_x1                         ...ucuuuggacauuccuccuga........................................................................................	0
seq_17136121_x8                         ...ucuuuggacauuccuccugag.......................................................................................	0
seq_28662714_x1                         ...ucuAuggacauuccuccugaggucgaga................................................................................	1
seq_16004368_x11                        ....cuuuggacauuccuccugagg......................................................................................	0
seq_27731605_x1                         ....cuuuggacauuccuccugaggu.....................................................................................	0
seq_24945805_x1                         .....uuuggacauuccuccugagg......................................................................................	0
seq_23920164_x1                         .....uuuggacauuccuccugaggA.....................................................................................	1
seq_12672151_x33                        .....uuuggacauuccuccugaggu.....................................................................................	0
seq_13280566_x27                        ......uuggacauuccuccugagguc....................................................................................	0
seq_24181664_x1                         ......uuggacauuccuccNgagguc....................................................................................	1
seq_28421551_x1                         ......Nuggacauuccuccugagguc....................................................................................	1
seq_15479516_x13                        .......uggacauuccuccugaggucg...................................................................................	0
seq_28115474_x1                         .......uggacauuccuccugaggucgU..................................................................................	1
seq_25689305_x1                         ........ggacauuccuccCgaggucga..................................................................................	1
seq_18982135_x4                         ........ggacauuccuccugaggucga..................................................................................	0
seq_26060741_x1                         ........ggacauuccuccugaggucgaU.................................................................................	1
seq_17831679_x6                         .........gacauuccuccugaggucgag.................................................................................	0
seq_18592834_x5                         ..........acauuccuccugaggucgaga................................................................................	0
seq_23519933_x1                         ..........acauuccuccugaggucAaga................................................................................	1
seq_21131186_x2                         ...........cauuccuccugaggucgagaa...............................................................................	0
seq_21985892_x2                         .............uuccuccugaggucgagaaaacaagcgg......................................................................	0
seq_20779712_x2                         ..............uccuccugaggucgagaaaac............................................................................	0
seq_17703411_x6                         ..............uccuccugaggucgagaaaacaagcgg......................................................................	0
seq_18504984_x5                         ..............uccuccugaggucgagaaaacaagcgga.....................................................................	0
seq_22537496_x2                         ..............uccuccugaggucgagaaaacaagcggagu...................................................................	0
seq_23223872_x1                         ...............ccuccugaggucgagaaGaca...........................................................................	1
seq_26714878_x1                         ...............ccuccugaggucgagaaaaca...........................................................................	0
seq_27684234_x1                         .................uccugaggucgagaaGacaag.........................................................................	1
seq_18654454_x5                         .................uccugaggucgagaaaacaag.........................................................................	0
seq_25717168_x1                         .................uccugaggucgagaaaacaagcgg......................................................................	0
seq_21024534_x2                         .................uccugaggucgagaaaacaagcggag....................................................................	0
seq_20174046_x3                         .................uccugaggucgagaaaacaagcggagug..................................................................	0
seq_27808832_x1                         ..................ccugaggucgagaaaacaag.........................................................................	0
seq_8480383_x147                        ..................ccugaggucgagaaaacaagc........................................................................	0
seq_28187858_x1                         ..................ccugaggucgagaaCacaagc........................................................................	1
seq_19549111_x4                         ..................ccugaggucgagaaGacaagc........................................................................	1
seq_23917357_x1                         ..................ccugaggucgagaaaacaagU........................................................................	1
seq_24603880_x1                         ..................Ncugaggucgagaaaacaagc........................................................................	1
seq_22699038_x2                         ...................cugaggucgagaaaacaagc........................................................................	0
seq_21643518_x2                         ...................cugaggucgagaaGacaagcg.......................................................................	1
seq_26835757_x1                         ...................cugagguUgagaaaacaagcg.......................................................................	1
seq_12843000_x31                        ...................cugaggucgagaaaacaagcg.......................................................................	0
seq_18777279_x5                         ...................cugaggucgagaaaacaagUg.......................................................................	1
seq_20826498_x2                         ...................cugaggucgagaaaacaagcgg......................................................................	0
seq_19674927_x3                         ...................cugaggucgagaaaacaagcgU......................................................................	1
seq_23950935_x1                         ....................ugaggucgagaaaacaagUg.......................................................................	1
seq_21714784_x2                         ....................ugaggucgagaaaacaagcg.......................................................................	0
seq_20084817_x3                         ....................ugaggucgagaaaaGaagcgg......................................................................	1
seq_23111079_x1                         ....................ugaggucgagaaaacaagcgA......................................................................	1
seq_19482791_x4                         ....................ugaggucgagaaaaNaagcgg......................................................................	1
seq_26565233_x1                         ....................ugaggGcgagaaaacaagcgg......................................................................	1
seq_22370998_x2                         ....................ugaggucgagaaaacaagcAg......................................................................	1
seq_17818461_x6                         ....................ugaggucgagaaaaUaagcgg......................................................................	1
seq_18065961_x6                         ....................Ngaggucgagaaaacaagcgg......................................................................	1
seq_21638392_x2                         ....................ugaggAcgagaaaacaagcgg......................................................................	1
seq_19271063_x4                         ....................ugaggCcgagaaaacaagcgg......................................................................	1
seq_18708304_x5                         ....................ugaggucgagaaaaAaagcgg......................................................................	1
seq_26794406_x1                         ....................ugaAgucgagaaaacaagcgg......................................................................	1
seq_3738078_x1425                       ....................ugaggucgagaaaacaagcgg......................................................................	0
seq_28964689_x1                         ....................ugaggucgagaaCacaagcgg......................................................................	1
seq_10592376_x67                        ....................ugaggucgagaaaacaagUgg......................................................................	1
seq_28758595_x1                         ....................Cgaggucgagaaaacaagcgg......................................................................	1
seq_27826237_x1                         ....................ugagAucgagaaaacaagcgg......................................................................	1
seq_19695504_x3                         ....................ugagguUgagaaaacaagcgg......................................................................	1
seq_16154116_x10                        ....................ugaggucgagaaGacaagcgg......................................................................	1
seq_26359352_x1                         ....................ugaggucgagaaaacaagUgga.....................................................................	1
seq_17695059_x6                         ....................ugaggucgagaaaacaagcggU.....................................................................	1
seq_16102158_x11                        ....................ugaggucgagaaaacaagcgga.....................................................................	0
seq_26275693_x1                         ....................ugaggucgagaaaacaagcggag....................................................................	0
seq_25139117_x1                         ....................ugaggucgagaaaacaagUggagu...................................................................	1
seq_16143969_x11                        ....................ugaggucgagaaaacaagcggagugaag...............................................................	0
seq_21088016_x2                         ....................ugaggucgagaaaacaagcggagugaagg..............................................................	0
seq_25320074_x1                         ....................ugaggucgagaaaacaagcggagugaagU..............................................................	1
seq_25612099_x1                         ....................ugaggucgagaaaacaagcggagugaagguu............................................................	0
seq_17195374_x7                         .....................gaggucgagaaaacaagcgg......................................................................	0
seq_28735002_x1                         .....................gaggucgagaaaacaagUgg......................................................................	1
seq_19466299_x4                         .....................gaggucgagaaaacCagcgga.....................................................................	1
seq_17532473_x7                         .....................gaggucgagaaGacaagcgga.....................................................................	1
seq_25348818_x1                         .....................gaggucgagaaaacaagcggU.....................................................................	1
seq_26558626_x1                         .....................gaggucgagaaaacaagNgga.....................................................................	1
seq_21094188_x2                         .....................gaggucgagaaaacUagcgga.....................................................................	1
seq_20906060_x2                         .....................gaggucgagaaaacGagcgga.....................................................................	1
seq_10652141_x66                        .....................gaggucgagaaaacaagUgga.....................................................................	1
seq_19767801_x3                         .....................Aaggucgagaaaacaagcgga.....................................................................	1
seq_5273178_x601                        .....................gaggucgagaaaacaagcgga.....................................................................	0
seq_19994877_x3                         .....................gaggucgagaaaacaagcAga.....................................................................	1
seq_21400426_x2                         .....................gaggCcgagaaaacaagcgga.....................................................................	1
seq_22127554_x2                         .....................Naggucgagaaaacaagcgga.....................................................................	1
seq_27552102_x1                         .....................gaggucgagaaaaAaagcgga.....................................................................	1
seq_28739994_x1                         .....................gaggucgagaaaacaagcggaU....................................................................	1
seq_21805022_x2                         .....................gaggucgagaaaacaagcggag....................................................................	0
seq_24243241_x1                         .....................gaggucgagaaaacaagcggagug..................................................................	0
seq_28112045_x1                         .....................gaggucgagaaaacaagcggagugaag...............................................................	0
seq_28150712_x1                         .....................Naggucgagaaaacaagcggagugaag...............................................................	1
seq_24148099_x1                         .....................Naggucgagaaaacaagcggagugaagg..............................................................	1
seq_11712759_x46                        .....................gaggucgagaaaacaagcggagugaagg..............................................................	0
seq_22210236_x2                         .....................gaggucgagaaaacaagcggagugaaggu.............................................................	0
seq_21276414_x2                         ......................aggucgagaaaacaagcgga.....................................................................	0
seq_28736155_x1                         ......................aggucgagaaGacaagcggag....................................................................	1
seq_27502841_x1                         ......................aggucgagaaaacaUgcggag....................................................................	1
seq_9613944_x96                         ......................aggucgagaaaacaagcggag....................................................................	0
seq_15949280_x11                        ......................aggucgagaaaacaagUggag....................................................................	1
seq_27516276_x1                         ......................aggucgagaaaacaCgcggag....................................................................	1
seq_24665340_x1                         ......................aggucgagaaaacaagcggagA...................................................................	1
seq_25486554_x1                         ......................aggucgagaaaacaUgcggagu...................................................................	1
seq_15204634_x14                        ......................aggucgagaaaacaagcggagu...................................................................	0
seq_22692984_x2                         ......................aggucgagaaaacaagcggagugaaggu.............................................................	0
seq_17255903_x7                         .......................ggucgagaaaacaagcggagu...................................................................	0
seq_24054276_x1                         .......................Ugucgagaaaacaagcggagu...................................................................	1
seq_26582474_x1                         .......................ggucgagaaaacaagcggaguU..................................................................	1
seq_8902551_x125                        ........................gucgagaaaacaagcggagug..................................................................	0
seq_24006695_x1                         ........................gucgagaaaacaagcggagGg..................................................................	1
seq_24219172_x1                         ........................gucgagaaaacaagcgAagug..................................................................	1
seq_19363559_x4                         ........................gucgagaaaacaagUggagug..................................................................	1
seq_26561058_x1                         ........................gucgagaaaacaagGggagug..................................................................	1
seq_15953284_x11                        ........................gucgagaaaacaagcggagugU.................................................................	1
seq_28925697_x1                         .........................ucgagaaaacaagcggagug..................................................................	0
seq_26405922_x1                         .........................ucgagaaaacaagcAgaguga.................................................................	1
seq_14505248_x18                        .........................ucgagaaaacaagcggaguga.................................................................	0
seq_23166587_x1                         ..........................cgagaaaacaagcggagugaa................................................................	0
seq_24230619_x1                         ...........................gagaaaacaagcUgagugaag...............................................................	1
seq_18295864_x5                         ...........................gagaaaacaagcggagugaaC...............................................................	1
seq_13696685_x23                        ...........................gagaaaacaagcggagugaag...............................................................	0
seq_23184226_x1                         ............................agaaCacaagcggagugaagg..............................................................	1
seq_25322776_x1                         ............................agaaaacaagcggagugaaCg..............................................................	1
seq_24865038_x1                         ............................agaaaacaagcggagugaagg..............................................................	0
seq_23139256_x1                         .............................gaaaacaagcggagugaaggu.............................................................	0
seq_28133208_x1                         .............................gaaaacaagcggagugaaUgu.............................................................	1
seq_25351512_x1                         ................................aacaagcggagugaaUguucc..........................................................	1
seq_27887885_x1                         .................................acaagcggagugaagguucca.........................................................	0
seq_27461402_x1                         ..................................caagcggagugaagguuccau........................................................	0
seq_27079804_x1                         ......................................cggagugaaCguuccauguuc....................................................	1
seq_21368388_x2                         ......................................cggagugaagguuccauguuc....................................................	0
seq_20624970_x3                         .......................................ggagugaagguuccauguucu...................................................	0
seq_22141140_x2                         ........................................gagugaagguuccauguucua..................................................	0
seq_24754345_x1                         ..........................................gugaaUguuccauguucuaug................................................	1
seq_20431620_x3                         ..........................................gugaaAguuccauguucuaug................................................	1
seq_18059931_x6                         ..........................................gugaagguuccauguucuaug................................................	0
seq_16963385_x8                         ...........................................ugaagguuccauguucuaugu...............................................	0
seq_27277222_x1                         ............................................gaaUguuccauguucuauguc..............................................	1
seq_24400755_x1                         ............................................Naagguuccauguucuauguc..............................................	1
seq_27987125_x1                         ............................................gaagguuccauguucuauguU..............................................	1
seq_14868722_x16                        ............................................gaagguuccauguucuauguc..............................................	0
seq_22011688_x2                         ............................................gaaAguuccauguucuauguc..............................................	1
seq_18678944_x5                         .............................................aagguuccauguucuaugucu.............................................	0
seq_24013099_x1                         ..............................................agguuccauguucuaugucu.............................................	0
seq_17794209_x6                         ..............................................agguuccauguucuaugucuu............................................	0
seq_20278899_x3                         ...............................................gguuccauguucuaugucuug...........................................	0
seq_19982010_x3                         ...............................................Aguuccauguucuaugucuug...........................................	1
seq_24360874_x1                         ...............................................Cguuccauguucuaugucuug...........................................	1
seq_24531567_x1                         ................................................gCuccauguucuaugucuugg..........................................	1
seq_11963126_x42                        ................................................guuccauguucuaugucuugg..........................................	0
seq_24612819_x1                         ................................................guuccauguucuaugucuugU..........................................	1
seq_17648691_x6                         .................................................uuccauguucuaugucuugga.........................................	0
seq_22083532_x2                         .................................................uuccauguucuaugucuuggauucggc...................................	0
seq_15078970_x15                        ..................................................uccauguucuaugucuuggauucggc...................................	0
seq_26644679_x1                         ...................................................ccauguucuaugucuugAauu.......................................	1
seq_26357297_x1                         ...................................................ccauguucuaugucuugUauu.......................................	1
seq_22054830_x2                         ....................................................cauguucuaugucuugUauuc......................................	1
seq_16843057_x8                         .....................................................auguucuaugucuuggauucg.....................................	0
seq_18969255_x4                         .....................................................auguucuaugucuugUauucg.....................................	1
seq_28242867_x1                         .....................................................auguucuaugucuuNgauucg.....................................	1
seq_24302152_x1                         .....................................................auguucuaugucuuggauucgC....................................	1
seq_26403111_x1                         .....................................................auguucuaugucuuggauucggc...................................	0
seq_14160504_x20                        ......................................................uguucuaugucuuggauucgg....................................	0
seq_22250098_x2                         ......................................................uguucuaugucuugAauucgg....................................	1
seq_18165243_x6                         ......................................................uguucuaugucuugUauucgg....................................	1
seq_12439581_x36                        ......................................................uguucuaugucuuggauucggc...................................	0
seq_21606812_x2                         ......................................................uguucuaugucuugUauucggc...................................	1
seq_28930314_x1                         ......................................................Nguucuaugucuuggauucggc...................................	1
seq_27467939_x1                         ......................................................Cguucuaugucuuggauucggc...................................	1
seq_23339918_x1                         ......................................................uguucuaugucCuggauucggc...................................	1
seq_26214286_x1                         ......................................................uguucuaugucuuggauucggcugu................................	0
seq_26645344_x1                         ......................................................uguucuaugucuuggauucggcuguug..............................	0
seq_25698206_x1                         ......................................................uguucuaugucuuggauucggcuguugu.............................	0
seq_23557530_x1                         .......................................................guucuaugucuuggauucgg....................................	0
seq_18151773_x6                         .......................................................Nuucuaugucuuggauucggc...................................	1
seq_4805797_x769                        .......................................................guucuaugucuuggauucggc...................................	0
seq_23641403_x1                         .......................................................Auucuaugucuuggauucggc...................................	1
seq_22976194_x1                         .......................................................guucuaugucuCggauucggc...................................	1
seq_25394770_x1                         .......................................................guucuaugucuuUgauucggc...................................	1
seq_27647896_x1                         .......................................................guucuaugucuuggauucCgc...................................	1
seq_28930979_x1                         .......................................................guucuaugucuuggauucggG...................................	1
seq_18205864_x5                         .......................................................guucuaugucuuggCuucggc...................................	1
seq_21188534_x2                         .......................................................guucuaugucuuggUuucggc...................................	1
seq_22039648_x2                         .......................................................Uuucuaugucuuggauucggc...................................	1
seq_27530529_x1                         .......................................................guucCaugucuuggauucggc...................................	1
seq_20279721_x3                         .......................................................guucuaugucuuggGuucggc...................................	1
seq_9738731_x92                         .......................................................guucuaugucuugUauucggc...................................	1
seq_17402105_x7                         .......................................................guucuaugucuuggauucggU...................................	1
seq_28872451_x1                         .......................................................guucuauguAuuggauucggc...................................	1
seq_13579065_x24                        .......................................................guucuaugucuugAauucggc...................................	1
seq_24813993_x1                         .......................................................guucuauguGuuggauucggc...................................	1
seq_20339541_x3                         .......................................................guucuaugucuuggNuucggc...................................	1
seq_22634190_x2                         .......................................................guucuaugucuuggauucggcugu................................	0
seq_18693329_x5                         ........................................................uucuaugucuuggauucggc...................................	0
seq_24880040_x1                         ........................................................uucuaugucuugUauucggc...................................	1
seq_14938978_x16                        ........................................................uucuaugucuuggauucggcu..................................	0
seq_20808842_x2                         ........................................................uucuaugucuugAauucggcu..................................	1
seq_21944608_x2                         ........................................................uucuaugucuugUauucggcu..................................	1
seq_26117573_x1                         .........................................................ucuaugucuuggauucggcug.................................	0
seq_26065303_x1                         .........................................................ucuaugucuuggauucggcugu................................	0
seq_23828141_x1                         ..........................................................cuaugucuugUauucggcugu................................	1
seq_14670265_x17                        ..........................................................cuaugucuuggauucggcugu................................	0
seq_21150134_x2                         ..........................................................cuaugucuugAauucggcugu................................	1
seq_27033688_x1                         ..........................................................cuaugucuugUauucggcuguu...............................	1
seq_18053265_x6                         ..........................................................cuaugucuuggauucggcuguu...............................	0
seq_23228595_x1                         ..........................................................cuaugucuuggauucggcuguuUu.............................	1
seq_25786498_x1                         ...........................................................uaugucuuggauucggUuguu...............................	1
seq_27769326_x1                         ...........................................................uaugucuuggauucgAcuguu...............................	1
seq_13342195_x26                        ...........................................................uaugucuuggauucggcuguu...............................	0
seq_22908535_x1                         ...........................................................uaugucuuggauucAgcuguu...............................	1
seq_21932476_x2                         ...........................................................uaugucuugAauucggcuguu...............................	1
seq_18751874_x5                         ...........................................................uaugucuugUauucggcuguu...............................	1
seq_23512068_x1                         ...........................................................uaugucuuggauucNgcuguu...............................	1
seq_24840856_x1                         ...........................................................uaugucuuggauucggcuguugua............................	0
seq_23448641_x1                         ...........................................................uaugucuuggauucggcuguuguacugU........................	1
seq_22491924_x2                         ...........................................................uaugucuuggauucggcuguuguacugc........................	0
seq_21944268_x2                         ............................................................augucuugUauucggcuguug..............................	1
seq_25730582_x1                         ............................................................augucuuggauucgAcuguug..............................	1
seq_14378426_x19                        ............................................................augucuuggauucggcuguug..............................	0
seq_28082557_x1                         ............................................................augucuugAauucggcuguug..............................	1
seq_20749410_x3                         ............................................................augucuuggauucggcuguugu.............................	0
seq_28814622_x1                         .............................................................ugucuugUauucggcuguu...............................	1
seq_22272330_x2                         .............................................................ugucuugUauucggcuguugu.............................	1
seq_15975174_x11                        .............................................................ugucuuggauucggcuguugu.............................	0
seq_24337143_x1                         .............................................................ugucuuggauucggcuguuguacugccu......................	0
seq_19389411_x4                         ..............................................................gucuugUauucggcuguugua............................	1
seq_17010369_x8                         ..............................................................gucuuggauucggcuguugua............................	0
seq_20487882_x3                         ..............................................................gucuugAauucggcuguugua............................	1
seq_27965496_x1                         ...............................................................ucuuggauucggcuguugua............................	0
seq_13691533_x23                        ...............................................................ucuuggauucggcuguuguac...........................	0
seq_18581144_x5                         ...............................................................ucuugAauucggcuguuguac...........................	1
seq_21952508_x2                         ...............................................................ucuugUauucggcuguuguac...........................	1
seq_28429271_x1                         ...............................................................ucuuggauucggcugGuguac...........................	1
seq_23852586_x1                         ...............................................................ucuuggauucggcuguuguacu..........................	0
seq_11861673_x43                        ................................................................cuuggauucggcuguuguacu..........................	0
seq_16289316_x10                        ................................................................cuugUauucggcuguuguacu..........................	1
seq_21402304_x2                         ................................................................Auuggauucggcuguuguacu..........................	1
seq_21630748_x2                         ................................................................cuuggauucggcugAuguacu..........................	1
seq_27781238_x1                         .................................................................uuggauucggcuguuguac...........................	0
seq_21130700_x2                         .................................................................uuggauucggcuguuguacu..........................	0
seq_18600344_x5                         .................................................................uuggauucggcuguuguacuU.........................	1
seq_22920821_x1                         .................................................................uugAauucggcuguuguacug.........................	1
seq_26027129_x1                         .................................................................uuggauucggcuguGguacug.........................	1
seq_10334904_x74                        .................................................................uuggauucggcuguuguacug.........................	0
seq_21489108_x2                         .................................................................uugUauucggcuguuguacug.........................	1
seq_18789639_x5                         .................................................................uuggauucggcuguuguacugA........................	1
seq_16980801_x8                         .................................................................uuggauucggcuguuguacugU........................	1
seq_25903898_x1                         .................................................................uuggauucggcuguuguacugc........................	0
seq_26047058_x1                         ..................................................................uggauucggcuguuguacug.........................	0
seq_22746258_x2                         ..................................................................uggauucggcuguuguacugU........................	1
seq_13000319_x30                        ..................................................................ugAauucggcuguuguacugc........................	1
seq_22827254_x2                         ..................................................................uggauucggcuguuguacuUc........................	1
seq_5489084_x540                        ..................................................................uggauucggcuguuguacugc........................	0
seq_18835767_x4                         ..................................................................uggauucggcuguuCuacugc........................	1
seq_24721202_x1                         ..................................................................uggauucggcuAuuguacugc........................	1
seq_25517132_x1                         ..................................................................uggauucggAuguuguacugc........................	1
seq_10486396_x70                        ..................................................................ugUauucggcuguuguacugc........................	1
seq_19567783_x4                         ..................................................................uggauucggcuguuUuacugc........................	1
seq_26882502_x1                         ..................................................................uggauucggcuguuguGcugc........................	1
seq_23700113_x1                         ..................................................................uggauucggcuguuguacuAc........................	1
seq_26544514_x1                         ..................................................................uggauucggcuguugAacugc........................	1
seq_23394433_x1                         ..................................................................uggauucCgcuguuguacugc........................	1
seq_25515636_x1                         ..................................................................uggauucggcuguuAuacugc........................	1
seq_21836774_x2                         ..................................................................Aggauucggcuguuguacugc........................	1
seq_26152974_x1                         ..................................................................uggauucggcuguuguacugcU.......................	1
seq_18460634_x5                         ...................................................................ggauucggcuguuguacugc........................	0
seq_22672724_x2                         ...................................................................ggauucggcuguuguacuUcc.......................	1
seq_21912278_x2                         ...................................................................gUauucggcuguuguacugcc.......................	1
seq_28366815_x1                         ...................................................................ggauucggcuguugAacugcc.......................	1
seq_12374277_x36                        ...................................................................ggauucggcuguuguacugcc.......................	0
seq_19745250_x3                         ...................................................................ggauucggcuguuguacugccu......................	0
seq_14179864_x20                        ....................................................................gauucggcuguuguacugccu......................	0
seq_24857303_x1                         ....................................................................gauucggcuguuguacCgccu......................	1
seq_25041094_x1                         ....................................................................Nauucggcuguuguacugccu......................	1
seq_25179205_x1                         .....................................................................auucggcuguuguacugc........................	0
seq_28124380_x1                         .....................................................................Nuucggcuguuguacugccuc.....................	1
seq_22217604_x2                         .....................................................................auucggcuguuguacugccuc.....................	0
seq_19993959_x3                         ......................................................................uucggcuguuguacugccucu....................	0
seq_25217942_x1                         .......................................................................ucggcuguuguacugccucuucuucuUcu...........	1
seq_28384562_x1                         .......................................................................ucggcuguuguacugccucuucuucuccucc.........	0
seq_26193088_x1                         ........................................................................cgAcuguuguacugccucuuc..................	1
seq_26565776_x1                         ........................................................................cggcuguuguacugccucuuc..................	0
seq_15117910_x15                        ..........................................................................gcuguuguacugccucuucuu................	0
seq_21146164_x2                         ..........................................................................gcuguuguacugccucuucuuU...............	1
seq_27729171_x1                         ...........................................................................cuguuguacugccucuucuu................	0
seq_13217548_x27                        ...........................................................................cuguuguacugccucuucuuc...............	0
seq_16413896_x10                        ............................................................................uguuguacugccucuucuucu..............	0
seq_24860340_x1                         ............................................................................uguuguacuUccucuucuucu..............	1
seq_23412418_x1                         ............................................................................uguuguacugccucuucuucuU.............	1
seq_23418489_x1                         ............................................................................uguuguacugccucuucuucuUcuccuc.......	1
seq_20824870_x2                         .............................................................................guuguacugccucuucuucuc.............	0
seq_26849227_x1                         .............................................................................guuguacuUccucuucuucuc.............	1
seq_16163646_x10                        ..............................................................................uuguacugccucuucuucucc............	0
seq_17822865_x6                         ...............................................................................uguacugccucuucuucuccu...........	0
seq_24946383_x1                         ...............................................................................uguaUugccucuucuucuccu...........	1
seq_27770949_x1                         ...............................................................................uguacugccuUuucuucuccu...........	1
seq_17483928_x7                         ................................................................................guacugccucuucuucuccuc..........	0
seq_15330774_x14                        .................................................................................uacugccucuucuucuccucc.........	0
seq_27375641_x1                         .................................................................................uacugccucuucuucuccucU.........	1
seq_20319507_x3                         ..................................................................................acugccucuucuucuccuccu........	0
seq_21910484_x2                         ...................................................................................cugccucuucuucuccuccuc.......	0
seq_26257855_x1                         ...................................................................................cugccucuucuucuccuccucUu.....	1
seq_27798746_x1                         ....................................................................................ugccucuucuucucUuccucg......	1
seq_23625139_x1                         ....................................................................................ugccucuucuucuccuccucg......	0
seq_21155928_x2                         .....................................................................................gccucuucuucuccuccucgu.....	0
seq_28254323_x1                         ......................................................................................ccucuucuucuccuccucgug....	0
seq_26867450_x1                         ......................................................................................ccucuucuucuccuccucgugU...	1
seq_22435088_x2                         .......................................................................................cucuucuucuccuccucgugc...	0
seq_17041137_x8                         ........................................................................................ucuucuucuccuccucgugcu..	0
seq_27499059_x1                         ........................................................................................ucuucuucuccuccucgugcuU.	1
seq_28530206_x1                         .........................................................................................cuucuucuccuccucgugcug.	0
seq_18543539_x5                         ..........................................................................................uucuucuccuccucgugcuga	0
seq_24711209_x1                         ..........................................................................................uucuucuccuccucgugcugU	1


>ML0403_12009
score total		          -6.4
score for star read(s)	          -1.3
score for read counts	             0
score for mfe		          -2.3
score for randfold	          -2.2
score for cons. seed	          -0.6
total read count	            72
mature read count	            72
loop read count		             0
star read count		             0
exp                                     ffffffffffffffffffffMMMMMMMMMMMMMMMMMMMMMMMMMllllllllllllllSSSSSSSSSSSSSSSSSSSSSSffffffffffffffffffffffffffffffffff
pri_seq                                 cuuccugaacauuccgauaaugaaccaagcauuguacauggaagcaacauuuuuaccguuucuaucggugcuacacgugauguuaauuuuaggagaucaguaacaccugaggaug
pri_struct                              .(((((((((((..((...........(((((((...((((((((............)))))))))))))))...))..)))).....))))))).((((......)))).....	#MM
seq_20109342_x3                         .....ugaacauuccgauaaugaaccaagcau...................................................................................	0
seq_28939256_x1                         ............uccgauaaugaaccaagcauu..................................................................................	0
seq_24754672_x1                         .............ccgauaaugaaccaagcau...................................................................................	0
seq_28269206_x1                         .................uaaugaaccaagcauuguacauggC.........................................................................	1
seq_27476244_x1                         .................uaaugaaccaagcauuguacauggaagc......................................................................	0
seq_27400767_x1                         ....................ugaaccaagcauuguacaCggaagc......................................................................	1
seq_10638149_x66                        ....................ugaaccaagcauuguacauggaagc......................................................................	0
[truncated: 1,117,506 more chars]
