# Supplementary material for: MicroRNAs and essential components of the microRNA processing machinery are not encoded in the genome of the ctenophore Mnemiopsis leidyi
Source: BMC Genomics. 2012 Dec 20;13:714. doi: 10.1186/1471-2164-13-714 (PMC3563456; doi:10.1186/1471-2164-13-714)
Supplement: Additional file 3 — Dataset 2. contains a folder of output data files in plain text format related to the miRNA predictions (both canonical and mirtron) produced by the various programs described in the Methods. [file 1471-2164-13-714-S3.zip › Additional_Dataset_2/g_coordinates_sample2_miRDeep2.txt]

>ML0001_1	+	70231	70341
>ML0001_2	+	70281	70391
>ML0001_3	+	80333	80447
>ML0001_4	+	80383	80497
>ML0001_5	+	81964	82078
>ML0001_6	+	82014	82128
>ML0001_7	+	110115	110225
>ML0001_8	+	110165	110275
>ML0001_9	+	115853	115963
>ML0001_10	+	115903	116013
>ML0001_11	+	129705	129815
>ML0001_12	+	129755	129865
>ML0001_13	+	143908	144016
>ML0001_14	+	143958	144066
>ML0001_15	+	287266	287374
>ML0001_16	+	287316	287424
>ML0001_17	-	280683	280791
>ML0001_18	-	280733	280841
>ML0002_19	+	71	181
>ML0002_20	+	121	231
>ML0002_21	+	1433	1543
>ML0002_22	+	1483	1593
>ML0002_23	-	909	1019
>ML0002_24	-	959	1069
>ML0002_25	-	1095	1205
>ML0002_26	-	1145	1255
>ML0002_27	-	1681	1791
>ML0002_28	-	1731	1841
>ML0003_29	+	87198	87308
>ML0003_30	+	87248	87358
>ML0003_31	+	87794	87904
>ML0003_32	+	87844	87954
>ML0003_33	+	101782	101892
>ML0003_34	+	101832	101942
>ML0003_35	+	151224	151334
>ML0003_36	+	151274	151384
>ML0003_37	-	17303	17413
>ML0003_38	-	17353	17463
>ML0003_39	-	24256	24366
>ML0003_40	-	24306	24416
>ML0003_41	-	87197	87306
>ML0003_42	-	87247	87356
>ML0003_43	-	87781	87891
>ML0003_44	-	87831	87941
>ML0003_45	-	89506	89616
>ML0003_46	-	89556	89666
>ML0004_47	+	3901	4014
>ML0004_48	+	3951	4064
>ML0004_49	+	5664	5777
>ML0004_50	+	5714	5827
>ML0004_51	+	5830	5942
>ML0004_52	+	5880	5992
>ML0004_53	+	22195	22305
>ML0004_54	+	22245	22355
>ML0004_55	-	3200	3312
>ML0004_56	-	3250	3362
>ML0004_57	-	3367	3479
>ML0004_58	-	3417	3529
>ML0005_59	+	5190	5303
>ML0005_60	+	5240	5353
>ML0005_61	+	10316	10429
>ML0005_62	+	10366	10479
>ML0005_63	+	10525	10635
>ML0005_64	+	10575	10685
>ML0005_65	+	11146	11260
>ML0005_66	+	11196	11310
>ML0005_67	+	11703	11815
>ML0005_68	+	11753	11865
>ML0005_69	+	12380	12493
>ML0005_70	+	12430	12543
>ML0005_71	+	12575	12688
>ML0005_72	+	12625	12738
>ML0005_73	+	12695	12809
>ML0005_74	+	12745	12859
>ML0005_75	+	13429	13542
>ML0005_76	+	13479	13592
>ML0005_77	+	13572	13682
>ML0005_78	+	13622	13732
>ML0005_79	+	14265	14379
>ML0005_80	+	14315	14429
>ML0005_81	+	14717	14829
>ML0005_82	+	14767	14879
>ML0005_83	+	15511	15621
>ML0005_84	+	15561	15671
>ML0005_85	+	15681	15793
>ML0005_86	+	15731	15843
>ML0005_87	+	16165	16277
>ML0005_88	+	16215	16327
>ML0005_89	-	6653	6763
>ML0005_90	-	6703	6813
>ML0005_91	-	7402	7511
>ML0005_92	-	7452	7561
>ML0005_93	-	7619	7729
>ML0005_94	-	7669	7779
>ML0005_95	-	8035	8145
>ML0005_96	-	8085	8195
>ML0005_97	-	8161	8271
>ML0005_98	-	8211	8321
>ML0005_99	-	8356	8466
>ML0005_100	-	8406	8516
>ML0005_101	-	8724	8834
>ML0005_102	-	8774	8884
>ML0005_103	-	9077	9187
>ML0005_104	-	9127	9237
>ML0005_105	-	9234	9344
>ML0005_106	-	9284	9394
>ML0005_107	-	9382	9492
>ML0005_108	-	9432	9542
>ML0005_109	-	9559	9669
>ML0005_110	-	9609	9719
>ML0005_111	-	9657	9767
>ML0005_112	-	9707	9817
>ML0005_113	-	9863	9973
>ML0005_114	-	9913	10023
>ML0005_115	-	9960	10070
>ML0005_116	-	10010	10120
>ML0005_117	-	10065	10175
>ML0005_118	-	10115	10225
>ML0005_119	-	10302	10412
>ML0005_120	-	10352	10462
>ML0005_121	-	10481	10591
>ML0005_122	-	10531	10641
>ML0005_123	-	10613	10723
>ML0005_124	-	10663	10773
>ML0005_125	-	10795	10905
>ML0005_126	-	10845	10955
>ML0005_127	-	11201	11311
>ML0005_128	-	11251	11361
>ML0005_129	-	11309	11419
>ML0005_130	-	11359	11469
>ML0005_131	-	11477	11587
>ML0005_132	-	11527	11637
>ML0005_133	-	11653	11763
>ML0005_134	-	11703	11813
>ML0005_135	-	11949	12059
>ML0005_136	-	11999	12109
>ML0005_137	-	12120	12230
>ML0005_138	-	12170	12280
>ML0005_139	-	12324	12434
>ML0005_140	-	12374	12484
>ML0005_141	-	12511	12621
>ML0005_142	-	12561	12671
>ML0005_143	-	12610	12720
>ML0005_144	-	12660	12770
>ML0005_145	-	12776	12886
>ML0005_146	-	12826	12936
>ML0005_147	-	13403	13513
>ML0005_148	-	13453	13563
>ML0005_149	-	13650	13760
>ML0005_150	-	13700	13810
>ML0005_151	-	13848	13958
>ML0005_152	-	13898	14008
>ML0005_153	-	13944	14054
>ML0005_154	-	13994	14104
>ML0005_155	-	14218	14328
>ML0005_156	-	14268	14378
>ML0005_157	-	14332	14442
>ML0005_158	-	14382	14492
>ML0005_159	-	14496	14606
>ML0005_160	-	14546	14656
>ML0005_161	-	14706	14816
>ML0005_162	-	14756	14866
>ML0005_163	-	14846	14956
>ML0005_164	-	14896	15006
>ML0005_165	-	15448	15558
>ML0005_166	-	15498	15608
>ML0005_167	-	15552	15662
>ML0005_168	-	15602	15712
>ML0005_169	-	15703	15813
>ML0005_170	-	15753	15863
>ML0005_171	-	15833	15943
>ML0005_172	-	15883	15993
>ML0005_173	-	16021	16131
>ML0005_174	-	16071	16181
>ML0005_175	-	16266	16376
>ML0005_176	-	16316	16426
>ML0005_177	-	16368	16478
>ML0005_178	-	16418	16528
>ML0005_179	-	16523	16632
>ML0005_180	-	16573	16682
>ML0005_181	-	16884	16994
>ML0005_182	-	16934	17044
>ML0005_183	-	19627	19737
>ML0005_184	-	19677	19787
>ML0005_185	-	19933	20043
>ML0005_186	-	19983	20093
>ML0005_187	-	20047	20157
>ML0005_188	-	20097	20207
>ML0006_189	+	1403	1513
>ML0006_190	+	1453	1563
>ML0006_191	+	15735	15845
>ML0006_192	+	15785	15895
>ML0006_193	+	16120	16230
>ML0006_194	+	16170	16280
>ML0006_195	+	30838	30947
>ML0006_196	+	30888	30997
>ML0006_197	+	77999	78109
>ML0006_198	+	78049	78159
>ML0006_199	+	84111	84221
>ML0006_200	+	84161	84271
>ML0006_201	+	84767	84877
>ML0006_202	+	84817	84927
>ML0006_203	+	93037	93147
>ML0006_204	+	93087	93197
>ML0006_205	+	94173	94283
>ML0006_206	+	94223	94333
>ML0006_207	+	95056	95166
>ML0006_208	+	95106	95216
>ML0006_209	+	95171	95281
>ML0006_210	+	95221	95331
>ML0006_211	+	96040	96150
>ML0006_212	+	96090	96200
>ML0006_213	-	15930	16040
>ML0006_214	-	15980	16090
>ML0006_215	-	30452	30562
>ML0006_216	-	30502	30612
>ML0006_217	-	30652	30762
>ML0006_218	-	30702	30812
>ML0006_219	-	30789	30899
>ML0006_220	-	30839	30949
>ML0006_221	-	50214	50324
>ML0006_222	-	50264	50374
>ML0006_223	-	50328	50438
>ML0006_224	-	50378	50488
>ML0006_225	-	83990	84100
>ML0006_226	-	84040	84150
>ML0006_227	-	84097	84207
>ML0006_228	-	84147	84257
>ML0006_229	-	86480	86590
>ML0006_230	-	86530	86640
>ML0006_231	-	87217	87327
>ML0006_232	-	87267	87377
>ML0006_233	-	94585	94695
>ML0006_234	-	94635	94745
>ML0006_235	-	98139	98249
>ML0006_236	-	98189	98299
>ML0006_237	-	98254	98364
>ML0006_238	-	98304	98414
>ML0007_239	+	9665	9775
>ML0007_240	+	9715	9825
>ML0007_241	+	42054	42164
>ML0007_242	+	42104	42214
>ML0007_243	+	87960	88074
>ML0007_244	+	88010	88124
>ML0007_245	+	91300	91414
>ML0007_246	+	91350	91464
>ML0007_247	+	92224	92336
>ML0007_248	+	92274	92386
>ML0007_249	+	93281	93393
>ML0007_250	+	93331	93443
>ML0007_251	+	94848	94961
>ML0007_252	+	94898	95011
>ML0007_253	+	95107	95221
>ML0007_254	+	95157	95271
>ML0007_255	+	95858	95971
>ML0007_256	+	95908	96021
>ML0007_257	+	96064	96178
>ML0007_258	+	96114	96228
>ML0007_259	+	96344	96458
>ML0007_260	+	96394	96508
>ML0007_261	+	96992	97105
>ML0007_262	+	97042	97155
>ML0007_263	+	99397	99507
>ML0007_264	+	99447	99557
>ML0007_265	+	104426	104539
>ML0007_266	+	104476	104589
>ML0007_267	+	111159	111269
>ML0007_268	+	111209	111319
>ML0007_269	+	195372	195482
>ML0007_270	+	195422	195532
>ML0007_271	+	221615	221725
>ML0007_272	+	221665	221775
>ML0007_273	-	89691	89803
>ML0007_274	-	89741	89853
>ML0007_275	-	92504	92618
>ML0007_276	-	92554	92668
>ML0007_277	-	102422	102532
>ML0007_278	-	102472	102582
>ML0007_279	-	102690	102800
>ML0007_280	-	102740	102850
>ML0007_281	-	103053	103163
>ML0007_282	-	103103	103213
>ML0007_283	-	104135	104245
>ML0007_284	-	104185	104295
>ML0007_285	-	104287	104397
>ML0007_286	-	104337	104447
>ML0007_287	-	104485	104599
>ML0007_288	-	104535	104649
>ML0007_289	-	127242	127352
>ML0007_290	-	127292	127402
>ML0007_291	-	127399	127509
>ML0007_292	-	127449	127559
>ML0007_293	-	167500	167610
>ML0007_294	-	167550	167660
>ML0007_295	-	179363	179473
>ML0007_296	-	179413	179523
>ML0007_297	-	214772	214882
>ML0007_298	-	214822	214932
>ML0007_299	-	214909	215019
>ML0007_300	-	214959	215069
>ML0007_301	-	215752	215862
>ML0007_302	-	215802	215912
>ML0007_303	-	216367	216477
>ML0007_304	-	216417	216527
>ML0007_305	-	216967	217077
>ML0007_306	-	217017	217127
>ML0007_307	-	220242	220352
>ML0007_308	-	220292	220402
>ML0007_309	-	220828	220938
>ML0007_310	-	220878	220988
>ML0007_311	-	220944	221054
>ML0007_312	-	220994	221104
>ML0007_313	-	222041	222151
>ML0007_314	-	222091	222201
>ML0007_315	-	241824	241934
>ML0007_316	-	241874	241984
>ML0007_317	-	242361	242471
>ML0007_318	-	242411	242521
>ML0008_319	+	3118	3232
>ML0008_320	+	3168	3282
>ML0008_321	+	4610	4724
>ML0008_322	+	4660	4774
>ML0008_323	+	9056	9166
>ML0008_324	+	9106	9216
>ML0008_325	+	14435	14545
>ML0008_326	+	14485	14595
>ML0008_327	+	14781	14891
>ML0008_328	+	14831	14941
>ML0008_329	+	14933	15043
>ML0008_330	+	14983	15093
>ML0008_331	-	5032	5145
>ML0008_332	-	5082	5195
>ML0008_333	-	5144	5254
>ML0008_334	-	5194	5304
>ML0008_335	-	5347	5459
>ML0008_336	-	5397	5509
>ML0008_337	-	5475	5585
>ML0008_338	-	5525	5635
>ML0008_339	-	8912	9026
>ML0008_340	-	8962	9076
>ML0008_341	-	17501	17611
>ML0008_342	-	17551	17661
>ML0008_343	-	18616	18726
>ML0008_344	-	18666	18776
>ML0008_345	-	19491	19603
>ML0008_346	-	19541	19653
>ML0009_347	-	3099	3212
>ML0009_348	-	3149	3262
>ML0009_349	-	28432	28545
>ML0009_350	-	28482	28595
>ML0010_351	+	20593	20703
>ML0010_352	+	20643	20753
>ML0010_353	+	20745	20855
>ML0010_354	+	20795	20905
>ML0010_355	-	434	544
>ML0010_356	-	484	594
>ML0010_357	-	20206	20316
>ML0010_358	-	20256	20366
>ML0010_359	-	20883	20993
>ML0010_360	-	20933	21043
>ML0010_361	-	66660	66770
>ML0010_362	-	66710	66820
>ML0010_363	-	69070	69180
>ML0010_364	-	69120	69230
>ML0010_365	-	69271	69381
>ML0010_366	-	69321	69431
>ML0010_367	-	69440	69550
>ML0010_368	-	69490	69600
>ML0010_369	-	69561	69671
>ML0010_370	-	69611	69721
>ML0010_371	-	71061	71171
>ML0010_372	-	71111	71221
>ML0011_373	+	60238	60350
>ML0011_374	+	60288	60400
>ML0011_375	+	62909	63019
>ML0011_376	+	62959	63069
>ML0011_377	+	90243	90353
>ML0011_378	+	90293	90403
>ML0011_379	+	90684	90794
>ML0011_380	+	90734	90844
>ML0011_381	+	93086	93196
>ML0011_382	+	93136	93246
>ML0011_383	-	121083	121193
>ML0011_384	-	121133	121243
>ML0011_385	-	121230	121340
>ML0011_386	-	121280	121390
>ML0011_387	-	121332	121442
>ML0011_388	-	121382	121492
>ML0011_389	-	121518	121628
>ML0011_390	-	121568	121678
>ML0011_391	-	121696	121806
>ML0011_392	-	121746	121856
>ML0012_393	-	69405	69515
>ML0012_394	-	69455	69565
>ML0013_395	+	290	404
>ML0013_396	+	340	454
>ML0013_397	+	719	833
>ML0013_398	+	769	883
>ML0013_399	+	6488	6598
>ML0013_400	+	6538	6648
>ML0013_401	+	8754	8866
>ML0013_402	+	8804	8916
>ML0013_403	+	9096	9210
>ML0013_404	+	9146	9260
>ML0013_405	+	9258	9370
>ML0013_406	+	9308	9420
>ML0013_407	+	10107	10219
>ML0013_408	+	10157	10269
>ML0013_409	+	33710	33820
>ML0013_410	+	33760	33870
>ML0013_411	-	255	367
>ML0013_412	-	305	417
>ML0013_413	-	441	555
>ML0013_414	-	491	605
>ML0013_415	-	996	1110
>ML0013_416	-	1046	1160
>ML0013_417	-	1370	1484
>ML0013_418	-	1420	1534
>ML0013_419	-	2017	2127
>ML0013_420	-	2067	2177
>ML0013_421	-	6528	6638
>ML0013_422	-	6578	6688
>ML0013_423	-	8778	8892
>ML0013_424	-	8828	8942
>ML0013_425	-	9751	9864
>ML0013_426	-	9801	9914
>ML0013_427	-	10131	10245
>ML0013_428	-	10181	10295
>ML0014_429	+	147	261
>ML0014_430	+	197	311
>ML0014_431	+	7127	7237
>ML0014_432	+	7177	7287
>ML0014_433	+	7781	7891
>ML0014_434	+	7831	7941
>ML0014_435	+	30975	31085
>ML0014_436	+	31025	31135
>ML0014_437	-	-20	90
>ML0014_438	-	30	140
>ML0014_439	-	863	973
>ML0014_440	-	913	1023
>ML0014_441	-	5126	5236
>ML0014_442	-	5176	5286
>ML0015_443	+	123205	123312
>ML0015_444	+	123255	123362
>ML0015_445	+	213213	213323
>ML0015_446	+	213263	213373
>ML0015_447	+	213312	213422
>ML0015_448	+	213362	213472
>ML0015_449	+	214440	214550
>ML0015_450	+	214490	214600
>ML0015_451	+	214590	214700
>ML0015_452	+	214640	214750
>ML0015_453	+	214700	214810
>ML0015_454	+	214750	214860
>ML0015_455	+	214810	214920
>ML0015_456	+	214860	214970
>ML0015_457	+	214916	215026
>ML0015_458	+	214966	215076
>ML0015_459	+	215077	215187
>ML0015_460	+	215127	215237
>ML0015_461	+	215420	215530
>ML0015_462	+	215470	215580
>ML0015_463	+	215573	215683
>ML0015_464	+	215623	215733
>ML0015_465	+	216257	216367
>ML0015_466	+	216307	216417
>ML0015_467	-	124423	124533
>ML0015_468	-	124473	124583
>ML0015_469	-	214365	214475
>ML0015_470	-	214415	214525
>ML0015_471	-	215483	215597
>ML0015_472	-	215533	215647
>ML0016_473	+	931	1041
>ML0016_474	+	981	1091
>ML0016_475	+	15369	15479
>ML0016_476	+	15419	15529
>ML0016_477	+	16342	16452
>ML0016_478	+	16392	16502
>ML0016_479	+	16751	16861
>ML0016_480	+	16801	16911
>ML0016_481	-	909	1019
>ML0016_482	-	959	1069
>ML0016_483	-	11352	11462
>ML0016_484	-	11402	11512
>ML0016_485	-	15018	15128
>ML0016_486	-	15068	15178
>ML0016_487	-	15111	15221
>ML0016_488	-	15161	15271
>ML0016_489	-	15265	15373
>ML0016_490	-	15315	15423
>ML0016_491	-	15356	15466
>ML0016_492	-	15406	15516
>ML0017_493	+	-12	98
>ML0017_494	+	38	148
>ML0017_495	+	196	306
>ML0017_496	+	246	356
>ML0018_497	+	20745	20855
>ML0018_498	+	20795	20905
>ML0018_499	+	21255	21365
>ML0018_500	+	21305	21415
>ML0018_501	-	21591	21701
>ML0018_502	-	21641	21751
>ML0019_503	+	1411	1521
>ML0019_504	+	1461	1571
>ML0019_505	+	69131	69241
>ML0019_506	+	69181	69291
>ML0019_507	+	69297	69407
>ML0019_508	+	69347	69457
>ML0019_509	+	125951	126061
>ML0019_510	+	126001	126111
>ML0019_511	-	12422	12532
>ML0019_512	-	12472	12582
>ML0019_513	-	13103	13213
>ML0019_514	-	13153	13263
>ML0019_515	-	13237	13346
>ML0019_516	-	13287	13396
>ML0019_517	-	13390	13500
>ML0019_518	-	13440	13550
>ML0019_519	-	13515	13625
>ML0019_520	-	13565	13675
>ML0019_521	-	13955	14065
>ML0019_522	-	14005	14115
>ML0019_523	-	54593	54703
>ML0019_524	-	54643	54753
>ML0019_525	-	54971	55081
>ML0019_526	-	55021	55131
>ML0019_527	-	55377	55487
>ML0019_528	-	55427	55537
>ML0019_529	-	59050	59160
>ML0019_530	-	59100	59210
>ML0019_531	-	59167	59277
>ML0019_532	-	59217	59327
>ML0019_533	-	59435	59545
>ML0019_534	-	59485	59595
>ML0019_535	-	62997	63110
>ML0019_536	-	63047	63160
>ML0019_537	-	69514	69627
>ML0019_538	-	69564	69677
>ML0019_539	-	70163	70277
>ML0019_540	-	70213	70327
>ML0019_541	-	73965	74075
>ML0019_542	-	74015	74125
>ML0019_543	-	74068	74178
>ML0019_544	-	74118	74228
>ML0019_545	-	74264	74374
>ML0019_546	-	74314	74424
>ML0019_547	-	74367	74477
>ML0019_548	-	74417	74527
>ML0019_549	-	74614	74724
>ML0019_550	-	74664	74774
>ML0019_551	-	117644	117752
>ML0019_552	-	117694	117802
>ML0020_553	+	10889	10999
>ML0020_554	+	10939	11049
>ML0020_555	+	11122	11232
>ML0020_556	+	11172	11282
>ML0020_557	+	11212	11322
>ML0020_558	+	11262	11372
>ML0020_559	+	11435	11545
>ML0020_560	+	11485	11595
>ML0020_561	+	11526	11636
>ML0020_562	+	11576	11686
>ML0021_563	+	96	206
>ML0021_564	+	146	256
>ML0021_565	+	348	458
>ML0021_566	+	398	508
>ML0021_567	+	21264	21374
>ML0021_568	+	21314	21424
>ML0021_569	+	21405	21515
>ML0021_570	+	21455	21565
>ML0021_571	+	21592	21702
>ML0021_572	+	21642	21752
>ML0021_573	+	65078	65188
>ML0021_574	+	65128	65238
>ML0021_575	+	263490	263600
>ML0021_576	+	263540	263650
>ML0021_577	+	264750	264864
>ML0021_578	+	264800	264914
>ML0021_579	+	273022	273135
>ML0021_580	+	273072	273185
>ML0021_581	+	300700	300812
>ML0021_582	+	300750	300862
>ML0021_583	+	326383	326493
>ML0021_584	+	326433	326543
>ML0021_585	+	327680	327790
>ML0021_586	+	327730	327840
>ML0021_587	+	327848	327958
>ML0021_588	+	327898	328008
>ML0021_589	-	3186	3296
>ML0021_590	-	3236	3346
>ML0021_591	-	4266	4376
>ML0021_592	-	4316	4426
>ML0021_593	-	4479	4589
>ML0021_594	-	4529	4639
>ML0021_595	-	4708	4818
>ML0021_596	-	4758	4868
>ML0021_597	-	5064	5174
>ML0021_598	-	5114	5224
>ML0021_599	-	5179	5289
>ML0021_600	-	5229	5339
>ML0021_601	-	11414	11524
>ML0021_602	-	11464	11574
>ML0021_603	-	11814	11924
>ML0021_604	-	11864	11974
>ML0021_605	-	11937	12047
>ML0021_606	-	11987	12097
>ML0021_607	-	12128	12238
>ML0021_608	-	12178	12288
>ML0021_609	-	12340	12450
>ML0021_610	-	12390	12500
>ML0021_611	-	12605	12715
>ML0021_612	-	12655	12765
>ML0021_613	-	15895	16005
>ML0021_614	-	15945	16055
>ML0021_615	-	16139	16249
>ML0021_616	-	16189	16299
>ML0021_617	-	36258	36368
>ML0021_618	-	36308	36418
>ML0021_619	-	36415	36525
>ML0021_620	-	36465	36575
>ML0021_621	-	36515	36625
>ML0021_622	-	36565	36675
>ML0021_623	-	257809	257919
>ML0021_624	-	257859	257969
>ML0021_625	-	257919	258029
>ML0021_626	-	257969	258079
>ML0021_627	-	258072	258182
>ML0021_628	-	258122	258232
>ML0021_629	-	258172	258282
>ML0021_630	-	258222	258332
>ML0021_631	-	260697	260811
>ML0021_632	-	260747	260861
>ML0021_633	-	260812	260922
>ML0021_634	-	260862	260972
>ML0021_635	-	270077	270187
>ML0021_636	-	270127	270237
>ML0021_637	-	271840	271950
>ML0021_638	-	271890	272000
>ML0021_639	-	271961	272075
>ML0021_640	-	272011	272125
>ML0021_641	-	272128	272238
>ML0021_642	-	272178	272288
>ML0021_643	-	272413	272527
>ML0021_644	-	272463	272577
>ML0021_645	-	272580	272690
>ML0021_646	-	272630	272740
>ML0021_647	-	273051	273161
>ML0021_648	-	273101	273211
>ML0021_649	-	273184	273294
>ML0021_650	-	273234	273344
>ML0021_651	-	273627	273737
>ML0021_652	-	273677	273787
>ML0021_653	-	300699	300809
>ML0021_654	-	300749	300859
>ML0022_655	+	23174	23284
>ML0022_656	+	23224	23334
>ML0022_657	+	23267	23377
>ML0022_658	+	23317	23427
>ML0022_659	+	23485	23595
>ML0022_660	+	23535	23645
>ML0022_661	+	23601	23711
>ML0022_662	+	23651	23761
>ML0022_663	+	23712	23822
>ML0022_664	+	23762	23872
>ML0022_665	+	23938	24048
>ML0022_666	+	23988	24098
>ML0022_667	+	24326	24440
>ML0022_668	+	24376	24490
>ML0022_669	+	25174	25284
>ML0022_670	+	25224	25334
>ML0022_671	+	25485	25595
>ML0022_672	+	25535	25645
>ML0022_673	+	25942	26052
>ML0022_674	+	25992	26102
>ML0022_675	+	26052	26162
>ML0022_676	+	26102	26212
>ML0022_677	+	26172	26282
>ML0022_678	+	26222	26332
>ML0022_679	+	26361	26471
>ML0022_680	+	26411	26521
>ML0022_681	+	27092	27206
>ML0022_682	+	27142	27256
>ML0022_683	+	44734	44844
>ML0022_684	+	44784	44894
>ML0022_685	+	44959	45069
>ML0022_686	+	45009	45119
>ML0022_687	+	46115	46225
>ML0022_688	+	46165	46275
>ML0022_689	+	46254	46364
>ML0022_690	+	46304	46414
>ML0022_691	+	46426	46536
>ML0022_692	+	46476	46586
>ML0022_693	+	46834	46944
>ML0022_694	+	46884	46994
>ML0022_695	+	127144	127254
>ML0022_696	+	127194	127304
>ML0022_697	+	127344	127453
>ML0022_698	+	127394	127503
>ML0022_699	+	132238	132348
>ML0022_700	+	132288	132398
>ML0022_701	+	134043	134153
>ML0022_702	+	134093	134203
>ML0022_703	+	134452	134562
>ML0022_704	+	134502	134612
>ML0022_705	+	284469	284582
>ML0022_706	+	284519	284632
>ML0022_707	+	302851	302964
>ML0022_708	+	302901	303014
>ML0022_709	+	352492	352602
>ML0022_710	+	352542	352652
>ML0022_711	+	402110	402220
>ML0022_712	+	402160	402270
>ML0022_713	+	408191	408301
>ML0022_714	+	408241	408351
>ML0022_715	+	412830	412942
>ML0022_716	+	412880	412992
>ML0022_717	+	412981	413091
>ML0022_718	+	413031	413141
>ML0022_719	+	413087	413197
>ML0022_720	+	413137	413247
>ML0022_721	+	413239	413349
>ML0022_722	+	413289	413399
>ML0022_723	+	413505	413615
>ML0022_724	+	413555	413665
>ML0022_725	+	413816	413926
>ML0022_726	+	413866	413976
>ML0022_727	+	414015	414125
>ML0022_728	+	414065	414175
>ML0022_729	+	439379	439489
>ML0022_730	+	439429	439539
>ML0022_731	+	443084	443197
>ML0022_732	+	443134	443247
>ML0022_733	+	443453	443567
>ML0022_734	+	443503	443617
>ML0022_735	+	444294	444407
>ML0022_736	+	444344	444457
>ML0022_737	+	445775	445887
>ML0022_738	+	445825	445937
>ML0022_739	+	448550	448662
>ML0022_740	+	448600	448712
>ML0022_741	+	448753	448866
>ML0022_742	+	448803	448916
>ML0022_743	+	452050	452163
>ML0022_744	+	452100	452213
>ML0022_745	+	452327	452439
>ML0022_746	+	452377	452489
>ML0022_747	+	452790	452901
>ML0022_748	+	452840	452951
>ML0022_749	+	452893	453004
>ML0022_750	+	452943	453054
>ML0022_751	+	453039	453152
>ML0022_752	+	453089	453202
>ML0022_753	+	453165	453278
>ML0022_754	+	453215	453328
>ML0022_755	+	453396	453509
>ML0022_756	+	453446	453559
>ML0022_757	+	453490	453604
>ML0022_758	+	453540	453654
>ML0022_759	+	453681	453794
>ML0022_760	+	453731	453844
>ML0022_761	+	453930	454043
>ML0022_762	+	453980	454093
>ML0022_763	+	454245	454358
>ML0022_764	+	454295	454408
>ML0022_765	+	454420	454534
>ML0022_766	+	454470	454584
>ML0022_767	+	454560	454673
>ML0022_768	+	454610	454723
>ML0022_769	+	454836	454950
>ML0022_770	+	454886	455000
>ML0022_771	+	455366	455480
>ML0022_772	+	455416	455530
>ML0022_773	+	455825	455937
>ML0022_774	+	455875	455987
>ML0022_775	+	458589	458702
>ML0022_776	+	458639	458752
>ML0022_777	+	461136	461248
>ML0022_778	+	461186	461298
>ML0022_779	+	461798	461912
>ML0022_780	+	461848	461962
>ML0022_781	+	462365	462478
>ML0022_782	+	462415	462528
>ML0022_783	+	462564	462677
>ML0022_784	+	462614	462727
>ML0022_785	+	462678	462791
>ML0022_786	+	462728	462841
>ML0022_787	+	462924	463037
>ML0022_788	+	462974	463087
>ML0022_789	+	463600	463714
>ML0022_790	+	463650	463764
>ML0022_791	+	466383	466496
>ML0022_792	+	466433	466546
>ML0022_793	-	24454	24568
>ML0022_794	-	24504	24618
>ML0022_795	-	26107	26217
>ML0022_796	-	26157	26267
>ML0022_797	-	44848	44958
>ML0022_798	-	44898	45008
>ML0022_799	-	127164	127274
>ML0022_800	-	127214	127324
>ML0022_801	-	127342	127452
>ML0022_802	-	127392	127502
>ML0022_803	-	134394	134504
>ML0022_804	-	134444	134554
>ML0022_805	-	151108	151218
>ML0022_806	-	151158	151268
>ML0022_807	-	287159	287269
>ML0022_808	-	287209	287319
>ML0022_809	-	287618	287728
>ML0022_810	-	287668	287778
>ML0022_811	-	287873	287983
>ML0022_812	-	287923	288033
>ML0022_813	-	288205	288315
>ML0022_814	-	288255	288365
>ML0022_815	-	288591	288701
>ML0022_816	-	288641	288751
>ML0022_817	-	289423	289533
>ML0022_818	-	289473	289583
>ML0022_819	-	289745	289855
>ML0022_820	-	289795	289905
>ML0022_821	-	313465	313575
>ML0022_822	-	313515	313625
>ML0022_823	-	317467	317577
>ML0022_824	-	317517	317627
>ML0022_825	-	319253	319363
>ML0022_826	-	319303	319413
>ML0022_827	-	402065	402175
>ML0022_828	-	402115	402225
>ML0022_829	-	411355	411465
>ML0022_830	-	411405	411515
>ML0022_831	-	414452	414562
>ML0022_832	-	414502	414612
>ML0022_833	-	439292	439402
>ML0022_834	-	439342	439452
>ML0022_835	-	439394	439504
>ML0022_836	-	439444	439554
>ML0022_837	-	439497	439607
>ML0022_838	-	439547	439657
>ML0022_839	-	439722	439832
>ML0022_840	-	439772	439882
>ML0022_841	-	439822	439932
>ML0022_842	-	439872	439982
>ML0022_843	-	439916	440026
>ML0022_844	-	439966	440076
>ML0022_845	-	440312	440422
>ML0022_846	-	440362	440472
>ML0022_847	-	440506	440616
>ML0022_848	-	440556	440666
>ML0022_849	-	440810	440920
>ML0022_850	-	440860	440970
>ML0022_851	-	441114	441224
>ML0022_852	-	441164	441274
>ML0022_853	-	441345	441455
>ML0022_854	-	441395	441505
>ML0022_855	-	441477	441587
>ML0022_856	-	441527	441637
>ML0022_857	-	441576	441686
>ML0022_858	-	441626	441736
>ML0022_859	-	441744	441853
>ML0022_860	-	441794	441903
>ML0022_861	-	441869	441979
>ML0022_862	-	441919	442029
>ML0022_863	-	441962	442072
>ML0022_864	-	442012	442122
>ML0022_865	-	442165	442275
>ML0022_866	-	442215	442325
>ML0022_867	-	442292	442402
>ML0022_868	-	442342	442452
>ML0022_869	-	442431	442540
>ML0022_870	-	442481	442590
>ML0022_871	-	442535	442645
>ML0022_872	-	442585	442695
>ML0022_873	-	442657	442767
>ML0022_874	-	442707	442817
>ML0022_875	-	442815	442925
>ML0022_876	-	442865	442975
>ML0022_877	-	443031	443141
>ML0022_878	-	443081	443191
>ML0022_879	-	443178	443288
>ML0022_880	-	443228	443338
>ML0022_881	-	443360	443470
>ML0022_882	-	443410	443520
>ML0022_883	-	443454	443564
>ML0022_884	-	443504	443614
>ML0022_885	-	443547	443657
>ML0022_886	-	443597	443707
>ML0022_887	-	443662	443772
>ML0022_888	-	443712	443822
>ML0022_889	-	443799	443909
>ML0022_890	-	443849	443959
>ML0022_891	-	443896	444006
>ML0022_892	-	443946	444056
>ML0022_893	-	444016	444126
>ML0022_894	-	444066	444176
>ML0022_895	-	444155	444265
>ML0022_896	-	444205	444315
>ML0022_897	-	444363	444473
>ML0022_898	-	444413	444523
>ML0022_899	-	444500	444610
>ML0022_900	-	444550	444660
>ML0022_901	-	444695	444804
>ML0022_902	-	444745	444854
>ML0022_903	-	444871	444981
>ML0022_904	-	444921	445031
>ML0022_905	-	445617	445727
>ML0022_906	-	445667	445777
>ML0022_907	-	445742	445852
>ML0022_908	-	445792	445902
>ML0022_909	-	445978	446088
>ML0022_910	-	446028	446138
>ML0022_911	-	446093	446203
>ML0022_912	-	446143	446253
>ML0022_913	-	446306	446416
>ML0022_914	-	446356	446466
>ML0022_915	-	448487	448597
>ML0022_916	-	448537	448647
>ML0022_917	-	448584	448694
>ML0022_918	-	448634	448744
>ML0022_919	-	448725	448835
>ML0022_920	-	448775	448885
>ML0022_921	-	448944	449054
>ML0022_922	-	448994	449104
>ML0022_923	-	449628	449738
>ML0022_924	-	449678	449788
>ML0022_925	-	451734	451844
>ML0022_926	-	451784	451894
>ML0022_927	-	451873	451983
>ML0022_928	-	451923	452033
>ML0022_929	-	452092	452202
>ML0022_930	-	452142	452252
>ML0022_931	-	452193	452303
>ML0022_932	-	452243	452353
>ML0022_933	-	452320	452430
>ML0022_934	-	452370	452480
>ML0022_935	-	452501	452611
>ML0022_936	-	452551	452661
>ML0022_937	-	452667	452777
>ML0022_938	-	452717	452827
>ML0022_939	-	452771	452881
>ML0022_940	-	452821	452931
>ML0022_941	-	452896	453006
>ML0022_942	-	452946	453056
>ML0022_943	-	453035	453145
>ML0022_944	-	453085	453195
>ML0022_945	-	453230	453340
>ML0022_946	-	453280	453390
>ML0022_947	-	453367	453477
>ML0022_948	-	453417	453527
>ML0022_949	-	453563	453673
>ML0022_950	-	453613	453723
>ML0022_951	-	453712	453822
>ML0022_952	-	453762	453872
>ML0022_953	-	453951	454061
>ML0022_954	-	454001	454111
>ML0022_955	-	454138	454248
>ML0022_956	-	454188	454298
>ML0022_957	-	454276	454386
>ML0022_958	-	454326	454436
>ML0022_959	-	454439	454549
>ML0022_960	-	454489	454599
>ML0022_961	-	454633	454743
>ML0022_962	-	454683	454793
>ML0022_963	-	454828	454938
>ML0022_964	-	454878	454988
>ML0022_965	-	454936	455046
>ML0022_966	-	454986	455096
>ML0022_967	-	455115	455225
>ML0022_968	-	455165	455275
>ML0022_969	-	455207	455317
>ML0022_970	-	455257	455367
>ML0022_971	-	455315	455425
>ML0022_972	-	455365	455475
>ML0022_973	-	455411	455521
>ML0022_974	-	455461	455571
>ML0022_975	-	455556	455666
>ML0022_976	-	455606	455716
>ML0022_977	-	455749	455859
>ML0022_978	-	455799	455909
>ML0022_979	-	455855	455965
>ML0022_980	-	455905	456015
>ML0022_981	-	455955	456065
>ML0022_982	-	456005	456115
>ML0022_983	-	457041	457155
>ML0022_984	-	457091	457205
>ML0022_985	-	457515	457629
>ML0022_986	-	457565	457679
>ML0022_987	-	458036	458146
>ML0022_988	-	458086	458196
>ML0022_989	-	458438	458548
>ML0022_990	-	458488	458598
>ML0022_991	-	458639	458749
>ML0022_992	-	458689	458799
>ML0022_993	-	458738	458848
>ML0022_994	-	458788	458898
>ML0022_995	-	458905	459015
>ML0022_996	-	458955	459065
>ML0022_997	-	458996	459106
>ML0022_998	-	459046	459156
>ML0022_999	-	459118	459228
>ML0022_1000	-	459168	459278
>ML0022_1001	-	459301	459411
>ML0022_1002	-	459351	459461
>ML0022_1003	-	459516	459626
>ML0022_1004	-	459566	459676
>ML0022_1005	-	459659	459769
>ML0022_1006	-	459709	459819
>ML0022_1007	-	459818	459928
>ML0022_1008	-	459868	459978
>ML0022_1009	-	459956	460066
>ML0022_1010	-	460006	460116
>ML0022_1011	-	460161	460271
>ML0022_1012	-	460211	460321
>ML0022_1013	-	460300	460410
>ML0022_1014	-	460350	460460
>ML0022_1015	-	460462	460572
>ML0022_1016	-	460512	460622
>ML0022_1017	-	460554	460664
>ML0022_1018	-	460604	460714
>ML0022_1019	-	460887	460997
>ML0022_1020	-	460937	461047
>ML0022_1021	-	461010	461120
>ML0022_1022	-	461060	461170
>ML0022_1023	-	461166	461276
>ML0022_1024	-	461216	461326
>ML0022_1025	-	461296	461406
>ML0022_1026	-	461346	461456
>ML0022_1027	-	461406	461516
>ML0022_1028	-	461456	461566
>ML0022_1029	-	461613	461723
>ML0022_1030	-	461663	461773
>ML0022_1031	-	461799	461909
>ML0022_1032	-	461849	461959
>ML0022_1033	-	461937	462047
>ML0022_1034	-	461987	462097
>ML0022_1035	-	462088	462198
>ML0022_1036	-	462138	462248
>ML0022_1037	-	462226	462336
>ML0022_1038	-	462276	462386
>ML0022_1039	-	462377	462487
>ML0022_1040	-	462427	462537
>ML0022_1041	-	462540	462650
>ML0022_1042	-	462590	462700
>ML0022_1043	-	462704	462814
>ML0022_1044	-	462754	462864
>ML0022_1045	-	462803	462913
>ML0022_1046	-	462853	462963
>ML0022_1047	-	463058	463168
>ML0022_1048	-	463108	463218
>ML0022_1049	-	463192	463302
>ML0022_1050	-	463242	463352
>ML0022_1051	-	463462	463576
>ML0022_1052	-	463512	463626
>ML0022_1053	-	463564	463674
>ML0022_1054	-	463614	463724
>ML0022_1055	-	463886	463996
>ML0022_1056	-	463936	464046
>ML0022_1057	-	464491	464601
>ML0022_1058	-	464541	464651
>ML0022_1059	-	467458	467568
>ML0022_1060	-	467508	467618
>ML0023_1061	+	14341	14451
>ML0023_1062	+	14391	14501
>ML0023_1063	+	15045	15155
>ML0023_1064	+	15095	15205
>ML0023_1065	+	15203	15313
>ML0023_1066	+	15253	15363
>ML0023_1067	+	36488	36598
>ML0023_1068	+	36538	36648
>ML0023_1069	+	37996	38106
>ML0023_1070	+	38046	38156
>ML0023_1071	-	32462	32576
>ML0023_1072	-	32512	32626
>ML0023_1073	-	34498	34608
>ML0023_1074	-	34548	34658
>ML0023_1075	-	48621	48731
>ML0023_1076	-	48671	48781
>ML0023_1077	-	48791	48901
>ML0023_1078	-	48841	48951
>ML0024_1079	+	13983	14093
>ML0024_1080	+	14033	14143
>ML0024_1081	+	20422	20532
>ML0024_1082	+	20472	20582
>ML0024_1083	-	2796	2906
>ML0024_1084	-	2846	2956
>ML0024_1085	-	3658	3768
>ML0024_1086	-	3708	3818
>ML0024_1087	-	11863	11973
>ML0024_1088	-	11913	12023
>ML0024_1089	-	12450	12560
>ML0024_1090	-	12500	12610
>ML0024_1091	-	12678	12788
>ML0024_1092	-	12728	12838
>ML0024_1093	-	12772	12882
>ML0024_1094	-	12822	12932
>ML0024_1095	-	13782	13892
>ML0024_1096	-	13832	13942
>ML0025_1097	-	51898	52008
>ML0025_1098	-	51948	52058
>ML0026_1099	+	17897	18007
>ML0026_1100	+	17947	18057
>ML0026_1101	+	21460	21570
>ML0026_1102	+	21510	21620
>ML0026_1103	+	34421	34534
>ML0026_1104	+	34471	34584
>ML0026_1105	+	34724	34837
>ML0026_1106	+	34774	34887
>ML0026_1107	+	159114	159224
>ML0026_1108	+	159164	159274
>ML0026_1109	+	216274	216384
>ML0026_1110	+	216324	216434
>ML0026_1111	+	356450	356560
>ML0026_1112	+	356500	356610
>ML0026_1113	+	357554	357664
>ML0026_1114	+	357604	357714
>ML0026_1115	+	361125	361239
>ML0026_1116	+	361175	361289
>ML0026_1117	+	370465	370575
>ML0026_1118	+	370515	370625
>ML0026_1119	+	370613	370723
>ML0026_1120	+	370663	370773
>ML0026_1121	+	370735	370845
>ML0026_1122	+	370785	370895
>ML0026_1123	+	371480	371590
>ML0026_1124	+	371530	371640
>ML0026_1125	+	371636	371746
>ML0026_1126	+	371686	371796
>ML0026_1127	+	390002	390112
>ML0026_1128	+	390052	390162
>ML0026_1129	+	390122	390232
>ML0026_1130	+	390172	390282
>ML0026_1131	+	390246	390356
>ML0026_1132	+	390296	390406
>ML0026_1133	+	390508	390618
>ML0026_1134	+	390558	390668
>ML0026_1135	+	392507	392617
>ML0026_1136	+	392557	392667
>ML0026_1137	+	392906	393016
>ML0026_1138	+	392956	393066
>ML0026_1139	+	393213	393323
>ML0026_1140	+	393263	393373
>ML0026_1141	+	393438	393548
>ML0026_1142	+	393488	393598
>ML0026_1143	+	394146	394256
>ML0026_1144	+	394196	394306
>ML0026_1145	+	394819	394929
>ML0026_1146	+	394869	394979
>ML0026_1147	+	395236	395346
>ML0026_1148	+	395286	395396
>ML0026_1149	+	396209	396319
>ML0026_1150	+	396259	396369
>ML0026_1151	+	398492	398602
>ML0026_1152	+	398542	398652
>ML0026_1153	+	400710	400820
>ML0026_1154	+	400760	400870
>ML0026_1155	+	401458	401568
>ML0026_1156	+	401508	401618
>ML0026_1157	+	405322	405432
>ML0026_1158	+	405372	405482
>ML0026_1159	-	22689	22799
>ML0026_1160	-	22739	22849
>ML0026_1161	-	29328	29438
>ML0026_1162	-	29378	29488
>ML0026_1163	-	34263	34373
>ML0026_1164	-	34313	34423
>ML0026_1165	-	34450	34560
>ML0026_1166	-	34500	34610
>ML0026_1167	-	34641	34751
>ML0026_1168	-	34691	34801
>ML0026_1169	-	34739	34849
>ML0026_1170	-	34789	34899
>ML0026_1171	-	34929	35039
>ML0026_1172	-	34979	35089
>ML0026_1173	-	35132	35242
>ML0026_1174	-	35182	35292
>ML0026_1175	-	45554	45664
>ML0026_1176	-	45604	45714
>ML0026_1177	-	139452	139562
>ML0026_1178	-	139502	139612
>ML0026_1179	-	163633	163743
>ML0026_1180	-	163683	163793
>ML0026_1181	-	164484	164594
>ML0026_1182	-	164534	164644
>ML0026_1183	-	165226	165340
>ML0026_1184	-	165276	165390
>ML0026_1185	-	165400	165510
>ML0026_1186	-	165450	165560
>ML0026_1187	-	223542	223651
>ML0026_1188	-	223592	223701
>ML0026_1189	-	273015	273125
>ML0026_1190	-	273065	273175
>ML0026_1191	-	273637	273747
>ML0026_1192	-	273687	273797
>ML0026_1193	-	274649	274759
>ML0026_1194	-	274699	274809
>ML0026_1195	-	275781	275891
>ML0026_1196	-	275831	275941
>ML0026_1197	-	276683	276793
>ML0026_1198	-	276733	276843
>ML0026_1199	-	277730	277839
>ML0026_1200	-	277780	277889
>ML0026_1201	-	290778	290888
>ML0026_1202	-	290828	290938
>ML0026_1203	-	309933	310043
>ML0026_1204	-	309983	310093
>ML0026_1205	-	310103	310213
>ML0026_1206	-	310153	310263
>ML0026_1207	-	310237	310347
>ML0026_1208	-	310287	310397
>ML0026_1209	-	310663	310773
>ML0026_1210	-	310713	310823
>ML0026_1211	-	310979	311089
>ML0026_1212	-	311029	311139
>ML0026_1213	-	311074	311184
>ML0026_1214	-	311124	311234
>ML0026_1215	-	356428	356538
>ML0026_1216	-	356478	356588
>ML0026_1217	-	357170	357280
>ML0026_1218	-	357220	357330
>ML0026_1219	-	357494	357604
>ML0026_1220	-	357544	357654
>ML0026_1221	-	357610	357723
>ML0026_1222	-	357660	357773
>ML0026_1223	-	357859	357969
>ML0026_1224	-	357909	358019
>ML0026_1225	-	358584	358694
>ML0026_1226	-	358634	358744
>ML0026_1227	-	359366	359476
>ML0026_1228	-	359416	359526
>ML0026_1229	-	360833	360943
>ML0026_1230	-	360883	360993
>ML0026_1231	-	361527	361637
>ML0026_1232	-	361577	361687
>ML0026_1233	-	361856	361966
>ML0026_1234	-	361906	362016
>ML0026_1235	-	362020	362130
>ML0026_1236	-	362070	362180
>ML0026_1237	-	362162	362272
>ML0026_1238	-	362212	362322
>ML0026_1239	-	362394	362504
>ML0026_1240	-	362444	362554
>ML0026_1241	-	362821	362931
>ML0026_1242	-	362871	362981
>ML0026_1243	-	363023	363133
>ML0026_1244	-	363073	363183
>ML0026_1245	-	363358	363468
>ML0026_1246	-	363408	363518
>ML0026_1247	-	363754	363864
>ML0026_1248	-	363804	363914
>ML0026_1249	-	364233	364343
>ML0026_1250	-	364283	364393
>ML0026_1251	-	364400	364510
>ML0026_1252	-	364450	364560
>ML0026_1253	-	364669	364779
>ML0026_1254	-	364719	364829
>ML0026_1255	-	364782	364892
>ML0026_1256	-	364832	364942
>ML0026_1257	-	365103	365213
>ML0026_1258	-	365153	365263
>ML0026_1259	-	371646	371756
>ML0026_1260	-	371696	371806
>ML0026_1261	-	383368	383478
>ML0026_1262	-	383418	383528
>ML0026_1263	-	394479	394591
>ML0026_1264	-	394529	394641
>ML0026_1265	-	394829	394942
>ML0026_1266	-	394879	394992
>ML0026_1267	-	395880	395993
>ML0026_1268	-	395930	396043
>ML0026_1269	-	404950	405060
>ML0026_1270	-	405000	405110
>ML0026_1271	-	406502	406612
>ML0026_1272	-	406552	406662
>ML0027_1273	+	-6	104
>ML0027_1274	+	44	154
>ML0027_1275	-	1467	1577
>ML0027_1276	-	1517	1627
>ML0028_1277	-	7099	7209
>ML0028_1278	-	7149	7259
>ML0030_1279	+	90	200
>ML0030_1280	+	140	250
>ML0030_1281	+	40646	40756
>ML0030_1282	+	40696	40806
>ML0030_1283	+	40818	40928
>ML0030_1284	+	40868	40978
>ML0030_1285	+	41700	41810
>ML0030_1286	+	41750	41860
>ML0030_1287	+	41926	42036
>ML0030_1288	+	41976	42086
>ML0030_1289	+	42216	42326
>ML0030_1290	+	42266	42376
>ML0030_1291	+	42425	42535
>ML0030_1292	+	42475	42585
>ML0030_1293	+	42716	42826
>ML0030_1294	+	42766	42876
>ML0030_1295	+	43776	43886
>ML0030_1296	+	43826	43936
>ML0030_1297	+	43968	44078
>ML0030_1298	+	44018	44128
>ML0030_1299	+	44086	44196
>ML0030_1300	+	44136	44246
>ML0030_1301	+	44226	44336
>ML0030_1302	+	44276	44386
>ML0030_1303	+	44326	44436
>ML0030_1304	+	44376	44486
>ML0030_1305	+	48284	48392
>ML0030_1306	+	48334	48442
>ML0030_1307	+	54849	54959
>ML0030_1308	+	54899	55009
>ML0030_1309	+	219245	219353
>ML0030_1310	+	219295	219403
>ML0030_1311	-	20	130
>ML0030_1312	-	70	180
>ML0030_1313	-	462	572
>ML0030_1314	-	512	622
>ML0030_1315	-	567	677
>ML0030_1316	-	617	727
>ML0030_1317	-	711	821
>ML0030_1318	-	761	871
>ML0030_1319	-	16687	16797
>ML0030_1320	-	16737	16847
>ML0030_1321	-	17003	17113
>ML0030_1322	-	17053	17163
>ML0030_1323	-	17661	17771
>ML0030_1324	-	17711	17821
>ML0030_1325	-	17983	18093
>ML0030_1326	-	18033	18143
>ML0030_1327	-	18483	18593
>ML0030_1328	-	18533	18643
>ML0030_1329	-	18618	18728
>ML0030_1330	-	18668	18778
>ML0030_1331	-	42636	42748
>ML0030_1332	-	42686	42798
>ML0032_1333	+	29149	29262
>ML0032_1334	+	29199	29312
>ML0032_1335	+	84037	84149
>ML0032_1336	+	84087	84199
>ML0032_1337	+	84171	84281
>ML0032_1338	+	84221	84331
>ML0032_1339	+	233522	233630
>ML0032_1340	+	233572	233680
>ML0032_1341	+	233810	233918
>ML0032_1342	+	233860	233968
>ML0032_1343	+	253864	253974
>ML0032_1344	+	253914	254024
>ML0032_1345	+	297187	297300
>ML0032_1346	+	297237	297350
>ML0032_1347	+	298203	298317
>ML0032_1348	+	298253	298367
>ML0032_1349	+	298434	298548
>ML0032_1350	+	298484	298598
>ML0032_1351	+	300397	300510
>ML0032_1352	+	300447	300560
>ML0032_1353	+	302674	302787
>ML0032_1354	+	302724	302837
>ML0032_1355	+	317825	317935
>ML0032_1356	+	317875	317985
>ML0032_1357	+	340126	340236
>ML0032_1358	+	340176	340286
>ML0032_1359	+	341326	341436
>ML0032_1360	+	341376	341486
>ML0032_1361	+	341864	341974
>ML0032_1362	+	341914	342024
>ML0032_1363	+	342050	342160
>ML0032_1364	+	342100	342210
>ML0032_1365	+	342174	342284
>ML0032_1366	+	342224	342334
>ML0032_1367	+	450279	450389
>ML0032_1368	+	450329	450439
>ML0032_1369	+	507241	507351
>ML0032_1370	+	507291	507401
>ML0032_1371	+	589843	589953
>ML0032_1372	+	589893	590003
>ML0032_1373	+	590259	590369
>ML0032_1374	+	590309	590419
>ML0032_1375	+	591055	591165
>ML0032_1376	+	591105	591215
>ML0032_1377	+	693157	693267
>ML0032_1378	+	693207	693317
>ML0032_1379	+	693289	693399
>ML0032_1380	+	693339	693449
>ML0032_1381	+	693704	693814
>ML0032_1382	+	693754	693864
>ML0032_1383	+	693931	694040
>ML0032_1384	+	693981	694090
>ML0032_1385	+	697429	697543
>ML0032_1386	+	697479	697593
>ML0032_1387	+	698206	698319
>ML0032_1388	+	698256	698369
>ML0032_1389	+	699215	699329
>ML0032_1390	+	699265	699379
>ML0032_1391	+	705532	705645
>ML0032_1392	+	705582	705695
>ML0032_1393	+	705705	705817
>ML0032_1394	+	705755	705867
>ML0032_1395	+	705897	706009
>ML0032_1396	+	705947	706059
>ML0032_1397	+	706076	706190
>ML0032_1398	+	706126	706240
>ML0032_1399	+	708207	708319
>ML0032_1400	+	708257	708369
>ML0032_1401	+	708747	708861
>ML0032_1402	+	708797	708911
>ML0032_1403	-	149554	149667
>ML0032_1404	-	149604	149717
>ML0032_1405	-	149723	149836
>ML0032_1406	-	149773	149886
>ML0032_1407	-	233570	233680
>ML0032_1408	-	233620	233730
>ML0032_1409	-	233858	233968
>ML0032_1410	-	233908	234018
>ML0032_1411	-	234027	234135
>ML0032_1412	-	234077	234185
>ML0032_1413	-	253925	254033
>ML0032_1414	-	253975	254083
>ML0032_1415	-	270266	270376
>ML0032_1416	-	270316	270426
>ML0032_1417	-	297791	297904
>ML0032_1418	-	297841	297954
>ML0032_1419	-	298040	298150
>ML0032_1420	-	298090	298200
>ML0032_1421	-	298554	298667
>ML0032_1422	-	298604	298717
>ML0032_1423	-	300147	300260
>ML0032_1424	-	300197	300310
>ML0032_1425	-	301602	301712
>ML0032_1426	-	301652	301762
>ML0032_1427	-	301779	301888
>ML0032_1428	-	301829	301938
>ML0032_1429	-	301964	302074
>ML0032_1430	-	302014	302124
>ML0032_1431	-	302245	302355
>ML0032_1432	-	302295	302405
>ML0032_1433	-	302609	302719
>ML0032_1434	-	302659	302769
>ML0032_1435	-	302839	302949
>ML0032_1436	-	302889	302999
>ML0032_1437	-	303061	303171
>ML0032_1438	-	303111	303221
>ML0032_1439	-	303373	303483
>ML0032_1440	-	303423	303533
>ML0032_1441	-	303625	303735
>ML0032_1442	-	303675	303785
>ML0032_1443	-	303923	304033
>ML0032_1444	-	303973	304083
>ML0032_1445	-	340818	340927
>ML0032_1446	-	340868	340977
>ML0032_1447	-	506994	507104
>ML0032_1448	-	507044	507154
>ML0032_1449	-	563389	563499
>ML0032_1450	-	563439	563549
>ML0032_1451	-	566680	566793
>ML0032_1452	-	566730	566843
>ML0032_1453	-	567931	568045
>ML0032_1454	-	567981	568095
>ML0032_1455	-	576417	576526
>ML0032_1456	-	576467	576576
>ML0032_1457	-	577968	578078
>ML0032_1458	-	578018	578128
>ML0032_1459	-	699082	699191
>ML0032_1460	-	699132	699241
>ML0032_1461	-	699642	699756
>ML0032_1462	-	699692	699806
>ML0032_1463	-	705378	705488
>ML0032_1464	-	705428	705538
>ML0032_1465	-	705554	705664
>ML0032_1466	-	705604	705714
>ML0032_1467	-	705950	706060
>ML0032_1468	-	706000	706110
>ML0032_1469	-	706073	706183
>ML0032_1470	-	706123	706233
>ML0032_1471	-	706366	706476
>ML0032_1472	-	706416	706526
>ML0032_1473	-	708213	708325
>ML0032_1474	-	708263	708375
>ML0033_1475	+	24751	24861
>ML0033_1476	+	24801	24911
>ML0033_1477	+	103981	104091
>ML0033_1478	+	104031	104141
>ML0033_1479	+	104735	104845
>ML0033_1480	+	104785	104895
>ML0033_1481	+	133682	133795
>ML0033_1482	+	133732	133845
>ML0033_1483	+	177199	177309
>ML0033_1484	+	177249	177359
>ML0033_1485	+	177323	177433
>ML0033_1486	+	177373	177483
>ML0033_1487	-	55523	55636
>ML0033_1488	-	55573	55686
>ML0033_1489	-	57568	57682
>ML0033_1490	-	57618	57732
>ML0033_1491	-	103780	103890
>ML0033_1492	-	103830	103940
>ML0033_1493	-	104022	104132
>ML0033_1494	-	104072	104182
>ML0033_1495	-	104469	104579
>ML0033_1496	-	104519	104629
>ML0033_1497	-	104667	104777
>ML0033_1498	-	104717	104827
>ML0033_1499	-	104784	104894
>ML0033_1500	-	104834	104944
>ML0033_1501	-	104892	105002
>ML0033_1502	-	104942	105052
>ML0033_1503	-	105138	105248
>ML0033_1504	-	105188	105298
>ML0033_1505	-	105280	105390
>ML0033_1506	-	105330	105440
>ML0033_1507	-	105387	105497
>ML0033_1508	-	105437	105547
>ML0033_1509	-	105504	105614
>ML0033_1510	-	105554	105664
>ML0033_1511	-	105596	105706
>ML0033_1512	-	105646	105756
>ML0033_1513	-	105773	105883
>ML0033_1514	-	105823	105933
>ML0033_1515	-	105979	106089
>ML0033_1516	-	106029	106139
>ML0033_1517	-	106140	106250
>ML0033_1518	-	106190	106300
>ML0033_1519	-	106290	106400
>ML0033_1520	-	106340	106450
>ML0033_1521	-	106392	106502
>ML0033_1522	-	106442	106552
>ML0033_1523	-	106497	106607
>ML0033_1524	-	106547	106657
>ML0033_1525	-	114509	114618
>ML0033_1526	-	114559	114668
>ML0033_1527	-	157559	157673
>ML0033_1528	-	157609	157723
>ML0034_1529	+	60	170
>ML0034_1530	+	110	220
>ML0034_1531	+	20076	20187
>ML0034_1532	+	20126	20237
>ML0034_1533	+	22920	23034
>ML0034_1534	+	22970	23084
>ML0034_1535	-	19986	20096
>ML0034_1536	-	20036	20146
>ML0034_1537	-	20126	20236
>ML0034_1538	-	20176	20286
>ML0034_1539	-	20235	20345
>ML0034_1540	-	20285	20395
>ML0034_1541	-	20334	20444
>ML0034_1542	-	20384	20494
>ML0034_1543	-	22872	22985
>ML0034_1544	-	22922	23035
>ML0034_1545	-	23164	23274
>ML0034_1546	-	23214	23324
>ML0035_1547	+	30092	30202
>ML0035_1548	+	30142	30252
>ML0035_1549	+	54071	54181
>ML0035_1550	+	54121	54231
>ML0035_1551	+	148516	148626
>ML0035_1552	+	148566	148676
>ML0035_1553	+	154813	154923
>ML0035_1554	+	154863	154973
>ML0035_1555	+	155025	155135
>ML0035_1556	+	155075	155185
>ML0035_1557	-	14517	14627
>ML0035_1558	-	14567	14677
>ML0035_1559	-	108087	108197
>ML0035_1560	-	108137	108247
>ML0035_1561	-	144278	144388
>ML0035_1562	-	144328	144438
>ML0035_1563	-	148586	148696
>ML0035_1564	-	148636	148746
>ML0035_1565	-	155793	155903
>ML0035_1566	-	155843	155953
>ML0036_1567	+	281	391
>ML0036_1568	+	331	441
>ML0036_1569	+	15543	15653
>ML0036_1570	+	15593	15703
>ML0036_1571	+	15638	15748
>ML0036_1572	+	15688	15798
>ML0036_1573	+	15728	15838
>ML0036_1574	+	15778	15888
>ML0036_1575	+	15890	16000
>ML0036_1576	+	15940	16050
>ML0036_1577	+	17216	17329
>ML0036_1578	+	17266	17379
>ML0036_1579	+	17371	17481
>ML0036_1580	+	17421	17531
>ML0036_1581	+	18508	18621
>ML0036_1582	+	18558	18671
>ML0036_1583	+	47458	47568
>ML0036_1584	+	47508	47618
>ML0036_1585	+	63172	63282
>ML0036_1586	+	63222	63332
>ML0036_1587	+	110302	110412
>ML0036_1588	+	110352	110462
>ML0036_1589	+	144396	144506
>ML0036_1590	+	144446	144556
>ML0036_1591	+	144683	144793
>ML0036_1592	+	144733	144843
>ML0036_1593	+	144782	144892
>ML0036_1594	+	144832	144942
>ML0036_1595	+	145188	145298
>ML0036_1596	+	145238	145348
>ML0036_1597	+	148317	148427
>ML0036_1598	+	148367	148477
>ML0036_1599	+	148498	148608
>ML0036_1600	+	148548	148658
>ML0036_1601	+	148769	148879
>ML0036_1602	+	148819	148929
>ML0036_1603	+	149028	149138
>ML0036_1604	+	149078	149188
>ML0036_1605	+	149733	149845
>ML0036_1606	+	149783	149895
>ML0036_1607	+	152856	152969
>ML0036_1608	+	152906	153019
>ML0036_1609	+	153138	153248
>ML0036_1610	+	153188	153298
>ML0036_1611	+	153508	153618
>ML0036_1612	+	153558	153668
>ML0036_1613	+	153615	153725
>ML0036_1614	+	153665	153775
>ML0036_1615	+	153712	153822
>ML0036_1616	+	153762	153872
>ML0036_1617	+	160801	160915
>ML0036_1618	+	160851	160965
>ML0036_1619	+	160931	161045
>ML0036_1620	+	160981	161095
>ML0036_1621	-	16550	16660
>ML0036_1622	-	16600	16710
>ML0036_1623	-	16717	16827
>ML0036_1624	-	16767	16877
>ML0036_1625	-	16919	17029
>ML0036_1626	-	16969	17079
>ML0036_1627	-	17017	17127
>ML0036_1628	-	17067	17177
>ML0036_1629	-	17332	17442
>ML0036_1630	-	17382	17492
>ML0036_1631	-	17431	17541
>ML0036_1632	-	17481	17591
>ML0036_1633	-	17547	17656
>ML0036_1634	-	17597	17706
>ML0036_1635	-	17660	17770
>ML0036_1636	-	17710	17820
>ML0036_1637	-	18162	18272
>ML0036_1638	-	18212	18322
>ML0036_1639	-	18566	18676
>ML0036_1640	-	18616	18726
>ML0036_1641	-	18661	18771
>ML0036_1642	-	18711	18821
>ML0036_1643	-	18917	19027
>ML0036_1644	-	18967	19077
>ML0036_1645	-	139047	139157
>ML0036_1646	-	139097	139207
>ML0036_1647	-	139185	139295
>ML0036_1648	-	139235	139345
>ML0036_1649	-	144330	144440
>ML0036_1650	-	144380	144490
>ML0036_1651	-	148288	148398
>ML0036_1652	-	148338	148448
>ML0036_1653	-	148386	148496
>ML0036_1654	-	148436	148546
>ML0036_1655	-	148944	149054
>ML0036_1656	-	148994	149104
>ML0036_1657	-	151569	151679
>ML0036_1658	-	151619	151729
>ML0036_1659	-	153668	153778
>ML0036_1660	-	153718	153828
>ML0036_1661	-	153777	153887
>ML0036_1662	-	153827	153937
>ML0036_1663	-	160769	160879
>ML0036_1664	-	160819	160929
>ML0036_1665	-	160935	161045
>ML0036_1666	-	160985	161095
>ML0036_1667	-	161067	161177
>ML0036_1668	-	161117	161227
>ML0036_1669	-	161552	161662
>ML0036_1670	-	161602	161712
>ML0036_1671	-	161657	161766
>ML0036_1672	-	161707	161816
>ML0038_1673	+	451	561
>ML0038_1674	+	501	611
>ML0038_1675	+	920	1030
>ML0038_1676	+	970	1080
>ML0038_1677	+	1598	1710
>ML0038_1678	+	1648	1760
>ML0038_1679	+	1921	2031
>ML0038_1680	+	1971	2081
>ML0038_1681	-	212	322
>ML0038_1682	-	262	372
>ML0038_1683	-	404	514
>ML0038_1684	-	454	564
>ML0038_1685	-	575	685
>ML0038_1686	-	625	735
>ML0038_1687	-	766	876
>ML0038_1688	-	816	926
>ML0038_1689	-	874	984
>ML0038_1690	-	924	1034
>ML0038_1691	-	1424	1534
>ML0038_1692	-	1474	1584
>ML0038_1693	-	1532	1642
>ML0038_1694	-	1582	1692
>ML0038_1695	-	1828	1938
>ML0038_1696	-	1878	1988
>ML0038_1697	-	2454	2564
>ML0038_1698	-	2504	2614
>ML0038_1699	-	3341	3451
>ML0038_1700	-	3391	3501
>ML0038_1701	-	3447	3557
>ML0038_1702	-	3497	3607
>ML0039_1703	+	3214	3324
>ML0039_1704	+	3264	3374
>ML0039_1705	+	3312	3422
>ML0039_1706	+	3362	3472
>ML0039_1707	+	3490	3600
>ML0039_1708	+	3540	3650
>ML0039_1709	+	4183	4293
>ML0039_1710	+	4233	4343
>ML0039_1711	+	4304	4414
>ML0039_1712	+	4354	4464
>ML0039_1713	+	5148	5258
>ML0039_1714	+	5198	5308
>ML0039_1715	+	5256	5366
>ML0039_1716	+	5306	5416
>ML0039_1717	+	5683	5793
>ML0039_1718	+	5733	5843
>ML0039_1719	+	5898	6008
>ML0039_1720	+	5948	6058
>ML0039_1721	+	6519	6629
>ML0039_1722	+	6569	6679
>ML0039_1723	+	7058	7168
>ML0039_1724	+	7108	7218
>ML0039_1725	+	8581	8695
>ML0039_1726	+	8631	8745
>ML0040_1727	+	33245	33355
>ML0040_1728	+	33295	33405
>ML0040_1729	-	29175	29285
>ML0040_1730	-	29225	29335
>ML0041_1731	+	16150	16260
>ML0041_1732	+	16200	16310
>ML0042_1733	+	3185	3295
>ML0042_1734	+	3235	3345
>ML0042_1735	-	11	121
>ML0042_1736	-	61	171
>ML0042_1737	-	3042	3152
>ML0042_1738	-	3092	3202
>ML0042_1739	-	3214	3324
>ML0042_1740	-	3264	3374
>ML0042_1741	-	74597	74707
>ML0042_1742	-	74647	74757
>ML0044_1743	+	44985	45095
>ML0044_1744	+	45035	45145
>ML0044_1745	+	55524	55634
>ML0044_1746	+	55574	55684
>ML0044_1747	+	60552	60661
>ML0044_1748	+	60602	60711
>ML0044_1749	+	63825	63935
>ML0044_1750	+	63875	63985
>ML0044_1751	+	105466	105576
>ML0044_1752	+	105516	105626
>ML0044_1753	+	212126	212236
>ML0044_1754	+	212176	212286
>ML0044_1755	+	212330	212440
>ML0044_1756	+	212380	212490
>ML0044_1757	+	212803	212913
>ML0044_1758	+	212853	212963
>ML0044_1759	+	212952	213062
>ML0044_1760	+	213002	213112
>ML0044_1761	+	213562	213676
>ML0044_1762	+	213612	213726
>ML0044_1763	+	213930	214041
>ML0044_1764	+	213980	214091
>ML0044_1765	+	214080	214192
>ML0044_1766	+	214130	214242
>ML0044_1767	+	214270	214384
>ML0044_1768	+	214320	214434
>ML0044_1769	+	215083	215197
>ML0044_1770	+	215133	215247
>ML0044_1771	+	215380	215490
>ML0044_1772	+	215430	215540
>ML0044_1773	+	216466	216580
>ML0044_1774	+	216516	216630
>ML0044_1775	+	217138	217250
>ML0044_1776	+	217188	217300
>ML0044_1777	+	217239	217350
>ML0044_1778	+	217289	217400
>ML0044_1779	+	217396	217506
>ML0044_1780	+	217446	217556
>ML0044_1781	+	218838	218948
>ML0044_1782	+	218888	218998
>ML0044_1783	+	219609	219719
>ML0044_1784	+	219659	219769
>ML0044_1785	+	221907	222017
>ML0044_1786	+	221957	222067
>ML0044_1787	+	224125	224235
>ML0044_1788	+	224175	224285
>ML0044_1789	+	224510	224623
>ML0044_1790	+	224560	224673
>ML0044_1791	+	225230	225344
>ML0044_1792	+	225280	225394
>ML0044_1793	+	225458	225568
>ML0044_1794	+	225508	225618
>ML0044_1795	+	225720	225830
>ML0044_1796	+	225770	225880
>ML0044_1797	+	225841	225951
>ML0044_1798	+	225891	226001
>ML0044_1799	+	226758	226868
>ML0044_1800	+	226808	226918
>ML0044_1801	+	227488	227601
>ML0044_1802	+	227538	227651
>ML0044_1803	+	228647	228757
>ML0044_1804	+	228697	228807
>ML0044_1805	+	233874	233984
>ML0044_1806	+	233924	234034
>ML0044_1807	+	243331	243441
>ML0044_1808	+	243381	243491
>ML0044_1809	+	250640	250750
>ML0044_1810	+	250690	250800
>ML0044_1811	+	251800	251910
>ML0044_1812	+	251850	251960
>ML0044_1813	+	253617	253727
>ML0044_1814	+	253667	253777
>ML0044_1815	+	256017	256127
>ML0044_1816	+	256067	256177
>ML0044_1817	+	257199	257312
>ML0044_1818	+	257249	257362
>ML0044_1819	+	257668	257778
>ML0044_1820	+	257718	257828
>ML0044_1821	+	259844	259954
>ML0044_1822	+	259894	260004
>ML0044_1823	+	260002	260112
>ML0044_1824	+	260052	260162
>ML0044_1825	+	261205	261315
>ML0044_1826	+	261255	261365
>ML0044_1827	+	261331	261441
>ML0044_1828	+	261381	261491
>ML0044_1829	+	261586	261696
>ML0044_1830	+	261636	261746
>ML0044_1831	+	261745	261855
>ML0044_1832	+	261795	261905
>ML0044_1833	+	261906	262016
>ML0044_1834	+	261956	262066
>ML0044_1835	+	262102	262212
>ML0044_1836	+	262152	262262
>ML0044_1837	+	262713	262823
>ML0044_1838	+	262763	262873
>ML0044_1839	+	262835	262945
>ML0044_1840	+	262885	262995
>ML0044_1841	+	263015	263125
>ML0044_1842	+	263065	263175
>ML0044_1843	+	286723	286833
>ML0044_1844	+	286773	286883
>ML0044_1845	+	302969	303079
>ML0044_1846	+	303019	303129
>ML0044_1847	+	304716	304826
>ML0044_1848	+	304766	304876
>ML0044_1849	+	357478	357588
>ML0044_1850	+	357528	357638
>ML0044_1851	+	357699	357809
>ML0044_1852	+	357749	357859
>ML0044_1853	+	357793	357903
>ML0044_1854	+	357843	357953
>ML0044_1855	-	211202	211312
>ML0044_1856	-	211252	211362
>ML0044_1857	-	212828	212938
>ML0044_1858	-	212878	212988
>ML0044_1859	-	213230	213340
>ML0044_1860	-	213280	213390
>ML0044_1861	-	213471	213581
>ML0044_1862	-	213521	213631
>ML0044_1863	-	213571	213681
>ML0044_1864	-	213621	213731
>ML0044_1865	-	213666	213776
>ML0044_1866	-	213716	213826
>ML0044_1867	-	213817	213926
>ML0044_1868	-	213867	213976
>ML0044_1869	-	213926	214036
>ML0044_1870	-	213976	214086
>ML0044_1871	-	214023	214133
>ML0044_1872	-	214073	214183
>ML0044_1873	-	214131	214241
>ML0044_1874	-	214181	214291
>ML0044_1875	-	214263	214373
>ML0044_1876	-	214313	214423
>ML0044_1877	-	214411	214521
>ML0044_1878	-	214461	214571
>ML0044_1879	-	214516	214626
>ML0044_1880	-	214566	214676
>ML0044_1881	-	214716	214826
>ML0044_1882	-	214766	214876
>ML0044_1883	-	214917	215027
>ML0044_1884	-	214967	215077
>ML0044_1885	-	215011	215121
>ML0044_1886	-	215061	215171
>ML0044_1887	-	215140	215250
>ML0044_1888	-	215190	215300
>ML0044_1889	-	215256	215366
>ML0044_1890	-	215306	215416
>ML0044_1891	-	215405	215515
>ML0044_1892	-	215455	215565
>ML0044_1893	-	215511	215621
>ML0044_1894	-	215561	215671
>ML0044_1895	-	216038	216148
>ML0044_1896	-	216088	216198
>ML0044_1897	-	216130	216240
>ML0044_1898	-	216180	216290
>ML0044_1899	-	216538	216647
>ML0044_1900	-	216588	216697
>ML0044_1901	-	216714	216824
>ML0044_1902	-	216764	216874
>ML0044_1903	-	216813	216923
>ML0044_1904	-	216863	216973
>ML0044_1905	-	217107	217217
>ML0044_1906	-	217157	217267
>ML0044_1907	-	217232	217342
>ML0044_1908	-	217282	217392
>ML0044_1909	-	217334	217444
>ML0044_1910	-	217384	217494
>ML0044_1911	-	217532	217642
>ML0044_1912	-	217582	217692
>ML0044_1913	-	217661	217771
>ML0044_1914	-	217711	217821
>ML0044_1915	-	217812	217922
>ML0044_1916	-	217862	217972
>ML0044_1917	-	218023	218133
>ML0044_1918	-	218073	218183
>ML0044_1919	-	218121	218231
>ML0044_1920	-	218171	218281
>ML0044_1921	-	221094	221207
>ML0044_1922	-	221144	221257
>ML0044_1923	-	225726	225836
>ML0044_1924	-	225776	225886
>ML0044_1925	-	227988	228098
>ML0044_1926	-	228038	228148
>ML0044_1927	-	228207	228317
>ML0044_1928	-	228257	228367
>ML0044_1929	-	230505	230615
>ML0044_1930	-	230555	230665
>ML0044_1931	-	235063	235173
>ML0044_1932	-	235113	235223
>ML0044_1933	-	239116	239226
>ML0044_1934	-	239166	239276
>ML0044_1935	-	239303	239412
>ML0044_1936	-	239353	239462
>ML0044_1937	-	243689	243799
>ML0044_1938	-	243739	243849
>ML0044_1939	-	243855	243967
>ML0044_1940	-	243905	244017
>ML0044_1941	-	244223	244333
>ML0044_1942	-	244273	244383
>ML0044_1943	-	244821	244931
>ML0044_1944	-	244871	244981
>ML0044_1945	-	247693	247800
>ML0044_1946	-	247743	247850
>ML0044_1947	-	248461	248568
>ML0044_1948	-	248511	248618
>ML0044_1949	-	249994	250101
>ML0044_1950	-	250044	250151
>ML0044_1951	-	251474	251584
>ML0044_1952	-	251524	251634
>ML0044_1953	-	251695	251805
>ML0044_1954	-	251745	251855
>ML0044_1955	-	251944	252054
>ML0044_1956	-	251994	252104
>ML0044_1957	-	252073	252186
>ML0044_1958	-	252123	252236
>ML0044_1959	-	252187	252297
>ML0044_1960	-	252237	252347
>ML0044_1961	-	252808	252918
>ML0044_1962	-	252858	252968
>ML0044_1963	-	253341	253451
>ML0044_1964	-	253391	253501
>ML0044_1965	-	253798	253908
>ML0044_1966	-	253848	253958
>ML0044_1967	-	256864	256978
>ML0044_1968	-	256914	257028
>ML0044_1969	-	258723	258832
>ML0044_1970	-	258773	258882
>ML0044_1971	-	259796	259906
>ML0044_1972	-	259846	259956
>ML0044_1973	-	259946	260056
>ML0044_1974	-	259996	260106
>ML0044_1975	-	260165	260278
>ML0044_1976	-	260215	260328
>ML0044_1977	-	261265	261375
>ML0044_1978	-	261315	261425
>ML0044_1979	-	261372	261482
>ML0044_1980	-	261422	261532
>ML0044_1981	-	261650	261760
>ML0044_1982	-	261700	261810
>ML0044_1983	-	261754	261864
>ML0044_1984	-	261804	261914
>ML0044_1985	-	261920	262030
>ML0044_1986	-	261970	262080
>ML0044_1987	-	262095	262205
>ML0044_1988	-	262145	262255
>ML0044_1989	-	262400	262510
>ML0044_1990	-	262450	262560
>ML0044_1991	-	262510	262620
>ML0044_1992	-	262560	262670
>ML0044_1993	-	262644	262754
>ML0044_1994	-	262694	262804
>ML0044_1995	-	262770	262880
>ML0044_1996	-	262820	262930
>ML0044_1997	-	262944	263054
>ML0044_1998	-	262994	263104
>ML0044_1999	-	263115	263225
>ML0044_2000	-	263165	263275
[truncated: 46,536 more rows]
