# Supplementary material for: MicroRNAs and essential components of the microRNA processing machinery are not encoded in the genome of the ctenophore Mnemiopsis leidyi
Source: BMC Genomics. 2012 Dec 20;13:714. doi: 10.1186/1471-2164-13-714 (PMC3563456; doi:10.1186/1471-2164-13-714)
Supplement: Additional file 3 — Dataset 2. contains a folder of output data files in plain text format related to the miRNA predictions (both canonical and mirtron) produced by the various programs described in the Methods. [file 1471-2164-13-714-S3.zip › Additional_Dataset_2/i_sample1_miRanalyzer.txt]

name	chrom	chromStart	chromEnd	strand	#unique reads	read count	#posPredictions	norm. read count	read cluster sequence	full cluster sequence
Candidate_1	ML5001	35956	36096	+	1	1.0	3.0	0.000	TTTTAAGCCGTGTTAATCTTTAG	TGAAATATAACTAACAACTAGCAACTGAATCTAAAGATTAACACCAATTACCAATTTAATAATTTATTTACCAATTTATTTTAAGCCGTGTTAATCTTTAGATTCAGTTGCTAGTTGTTGGTTATAATATTTCACTTTAAA
Candidate_2	ML5001	45893	45973	-	5	14.0	3.0	0.000	TAGAAATATGATTGTAGA	ATGGTAAACTTTCTACAATCATATTTCTATGCTTTACCAGGTAAAGCATAGAAATATGATTGTAGAAACGCCTGAAAAATT
Candidate_3	ML5001	45897	45977	+	5	14.0	3.0	0.000	TAGAAATATGATTGTAGA	TTTCAGGCGTTTCTACAATCATATTTCTATGCTTTACCTGGTAAAGCATAGAAATATGATTGTAGAAAGTTTACCATATTG
Candidate_4	ML5001	3363	3489	+	1	1.0	3.0	0.000	CGCAGTGGGATTTGGTTGAGG	GAAAAAACCACAGATTGGAGGCCTGTTTTTCTTGCCGCAGTGGGATTTGGTTGAGGCGTGCATTGAAGAAGCTCACCTCAACAATGTCATGTTCAGCTGTGTGAGAGGAGCGCTGGTCACAATATGC
Candidate_5	ML5001	35953	36103	-	9	28.0	4.0	0.000	ACTGAATCTAAAGATTAACACGGCTTAA	CAAAACGTTTAAAGTGAAATATTATAACCAACAACTAGCAACTGAATCTAAAGATTAACACGGCTTAAAATAAATTGGTAAATAAATTATTAAATTGGTAATTGGTGTTAATCTTTAGATTCAGTTGCTAGTTGTTAGTTATATTTCACAT
Candidate_6	ML5001	10455	10601	-	2	4.0	4.0	0.000	TGAGCCTCGAGAAGAGCATGTTCACA	ACCATGTCTAAGGCTTTGATGTAATCGAGCAAGAGAAGAGCCGTGACCTGTTTTCTCTCGACGGCTCTTTGTATGTGGTATTGAGCCTCGAGAAGAGCATGTTCACAACTGTGTCCTGCTCGAAAACCGTACTTTGAGTCGACTAAG
Candidate_7	ML2518	1245	1373	+	5	5.0	3.0	0.000	TTGATTGAAGGAAAGTTCTGTGCTGGA	TGTCGGAATGCAGTTGTCAGTGTTTCAACGTCCGGACCAGCTGGACTGGCTGCAGTCGCCATTCTCTCCGAATTGATTGAAGGAAAGTTCTGTGCTGGACGAACACAGGGCGATTTGTGATAAAAGTTT
Candidate_8	ML2522	2487	2613	-	1	1.0	4.0	0.000	TGCACTCTGCATGCTCTCTCA	GGAGAAGTCCCTCCTGAACGGACTTCTTGACTGGGGCCAGAGTGTAAATAGAGGGACCTGCTCATAGATCCTGCACTCTGCATGCTCTCTCAAGGACACTCTCCTTGAGGGACTTCCTGAAAGGACC
Candidate_9	ML2528	31907	32047	+	1	1.0	3.0	0.000	GTCGGTTGATTAACAGGCTCCGC	TGGCCTGGCGACAATTTCGAAGAAATTCTAGACGCGCATCGCCCGTTGATAACAGACTACAACTACAAGCTAAAAGTTGTCGGTTGATTAACAGGCTCCGCGTTTAGAATTTCTTCGAAATTCGCTAGTTTTGTCGCGGTG
Candidate_10	ML2528	108709	108845	+	1	1.0	4.0	0.000	TGGGGGCCGGACTCTGGGTCG	TCGCTGTAGTAACTATCAAGAACAGAAGGACGAAGAGATTCTTCATGGCTGAGTCAGGGCTAACTTCACGTAGATGTGGGGGCCGGACTCTGGGTCGGGGGACTCTAGGTCGGGGGACTGTAGGTCGGCGGCTGCAA
Candidate_11	ML2528	91444	91570	-	3	4.0	4.0	0.000	TGACATTGTTCATAGAAGGCTTGCCA	ATGTTGCCCGTGATCTCGACCTCTGTGAATTGACATTGTTCATAGAAGGCTTGCCAGGTTTGATATTCTTGGCATCGTTCCTTCTGTATGAGTTTCTATCAGGAGGTTTGTGTCGTTTGGTCCCAGC
Candidate_12	ML2528	91657	91797	-	3	3.0	3.0	0.000	TGAGTTGATCCTGATTTCCTGTT	CAGAGACTGGTGGAGGGGATGGAGAGGAAGAGGAAGAGGGAGGCAGGACTGTGGATGAGGATTCGGGGATGGGAGAACTGAGTTGATCCTGATTTCCTGTTGCGCAATACTCGATTTGAGACCAACTATGTCCTTCTGAAG
Candidate_13	ML2528	93690	93838	+	7	7.0	4.0	0.000	TGTGATCAAAGTCTTTGAGCGGGTAGT	CGCTTGCTGCAAACTATCGTCCGATCTCATTGACTTCACATGTGATCAAAGTCTTTGAGCGGGTAGTCAGAAAGAAAATGGTTGACTACCTAGAACTTAACAACTTGATCTGTGGAAGGCAGCATGGATTTAGATCTGGTCGCAGCTGT
Candidate_14	ML2528	109688	109792	-	4	7.0	3.0	0.000	CACAGTAGATCCGGTGGTTGCTGCT	GGGGAGGGGTCCAGTCACAGCACAGTAGATCCGGTGGTTGCTGCTAGTTGTGGTGGGAACCATCTCTTTGATCTTGGAGCGTTGGAATGAGCTGCATCGCCTCCG
Candidate_15	ML2528	84430	84532	+	5	8.0	5.0	0.000	TTGTACCGCCCCTTCTTGGCAGGA	CACTGTTTGAGAGCTGCTCAGCTGCTAGTCGAGGTGTTAATTCTCTGAGGTTAGTCAGATTGTACCGCCCCTTCTTGGCAGGAGGAGTTCTGAAATAACAACT
Candidate_16	ML0397	54381	54489	+	2	2.0	3.0	0.000	TTGACGTGGACGTGGAT	AATTACAAGTCTGCAATCGCAGACTCGTATTTACTTTTACAGTCAGTCATTATAAGGTATGTTTGACGTGGACGTGGATTTGAGTCTGATATCATGTGACTTGCTGTGA
Candidate_17	ML0397	59642	59778	-	1	3.0	4.0	0.000	ATTTTGTGACCTTTAGGCGTC	CCTTTCAATGTGTGGCCCCCATTGTCGGTGTCCACTTACATGAACGCCAAGGTCACGGACAGTATCCTGTGGTGCTATTTTGTGACCTTTAGGCGTCCTGAACTCGACATTAGCAGGGTGGAAAGGAAGTTCTCTCA
Candidate_18	ML0397	34246	34332	+	3	3.0	4.0	0.000	GTTTCGTGCGAAAACGCTGTG	GTACCTCAGCACTGCGTTTCGTGCGAAAACGCTGTGACGGATCTCAGTCACTGCGTTTTCGTGTCGAAAACGCTGTGACGGATCTCA
Candidate_19	ML0397	60454	60570	-	2	8.0	3.0	0.000	GTTCTGCGGAGTGTATCCCGG	CGTCCTCCCCCAGCTCAGCAGTGAGTTGTCGTTCTGCGGAGTGTATCCCGGAACTGGTGGAGTGTCTGGGTATTGCTCCAAGAAACGACCAAGACCAGCCTTGAAGCTCCCGAGTGT
Candidate_20	ML0397	59635	59783	-	8	11.0	4.0	0.000	TTACATGAACGCCAAGGTCACGGACAG	ACAGTCCTTTCAATGTGTGGCCCCCATTGTCGGTGTCCACTTACATGAACGCCAAGGTCACGGACAGTATCCTGTGGTGCTATTTTGTGACCTTTAGGCGTCCTGAACTCGACATTAGCAGGGTGGAAAGGAAGTTCTCTCAGTGTCTT
Candidate_21	ML0397	97292	97410	+	1	1.0	3.0	0.000	CCACTGTAGGCCACAGAGGGCA	CTGTAGGCCACAGAGGTCACGCTAGTTCCGGTCCACTGTAGGCCACAGAGGTCACGCTAGTTCCGGTCCACTGTAGGCCACAGAGGGCAAGCAACTTTTCTTATTGTCTGCACTCGATT
Candidate_22	ML0398	54530	54678	+	3	6.0	4.0	0.000	CTAAATTCCGTGAGCCTCTTGAGGTGT	ATGCCTACCAGTCTCAATATTATAGCGGTGAGAACTCATCCTAAATTCCGTGAGCCTCTTGAGGTGTTGTTGCGATATATCACCTCAAGAGGCTCACGGAATTTAGGATGACTAACAATATGGTGTGATCTGACCCCCGTGGGATTGAT
Candidate_23	ML0398	54544	54660	-	2	5.0	3.0	0.000	CTAAATTCCGTGAGCCTCTTGAGGTG	AGATCACACCATATTGTTAGTCATCCTAAATTCCGTGAGCCTCTTGAGGTGATATATCGCAACAACACCTCAAGAGGCTCACGGAATTTAGGATGAGTTCTCACCGCTATAATATTG
Candidate_24	ML0398	54561	54657	+	2	3.0	5.0	0.000	TCCGTGAGCCTCTTGAGGTGTTGTTG	GAACTCATCCTAAATTCCGTGAGCCTCTTGAGGTGTTGTTGCGATATATCACCTCAAGAGGCTCACGGAATTTAGGATGACTAACAATATGGTGTGA
Candidate_25	ML0398	54524	54672	+	2	4.0	4.0	0.000	CTCATCCTAAATTCCGTGAGCCTCTTG	AGCCCCATGCCTACCAGTCTCAATATTATAGCGGTGAGAACTCATCCTAAATTCCGTGAGCCTCTTGAGGTGTTGTTGCGATATATCACCTCAAGAGGCTCACGGAATTTAGGATGACTAACAATATGGTGTGATCTGACCCCCGTGGG
Candidate_26	ML2501	771	879	-	2	2.0	5.0	0.000	CACAATTGCTGACGCGACTCAT	AAAATTGTGTGTCCACCACAGAACGCACAATTGCTGACGCGACTCATATTAATAAAATTGGTCCGCGTCGACAACTGTGAGGATGCGGATGGTAGTCATACGATATAAT
Candidate_27	ML2504	13384	13532	-	10	15.0	3.0	0.000	CTGAAGAAGTTAACTCGACGGGACCCG	TCAGCAAACTTGTTTGATCCTGATGATTGTCCCAGGGCGTCTGAAGAAGTTAACTCGACGGGACCCGGATTCTTAGGGTCAACTGGAGAGTGCCGACGAAAGGAGATGCTAAATCTAACATCTGCAGAGCGGTCTGTTGACTCTTTACC
Candidate_28	ML2506	89074	89204	+	1	1.0	5.0	0.000	TTGATTTGTTTATTGATT	TGATAGCCTGTACACCGAACTTTCTTCAAATTTTGGTGAATTGATTTGTTTATTGATTTTAAATACTTATTAGTATTTGAAATTAATAAAAAGATCAAATCACAAAAATAAGAAGTAATGACGGTGTCCAA
Candidate_29	ML2506	102804	102930	+	1	1.0	5.0	0.000	AAGACAGGCGATGGATGGTCT	ATTAATATATCAGTAATAGTTAACTAGAAGTCGAAAAGACAGGCGATGGATGGTCTTGGGTTTAAGCCCATCTGTTGCCTGTCTTTTCGGCTTCTAGTTAACTATCACTGATATATCATACAAGATG
Candidate_30	ML2506	89079	89207	+	2	7.0	4.0	0.000	TGAAATTAATAAAAAGA	GCCTGTACACCGAACTTTCTTCAAATTTTGGTGAATTGATTTGTTTATTGATTTTAAATACTTATTAGTATTTGAAATTAATAAAAAGATCAAATCACAAAAATAAGAAGTAATGACGGTGTCCAAGCT
Candidate_31	ML0380	20467	20597	+	1	1.0	4.0	0.000	TGCTTTTAGCTCTGTGTTTGTGC	GCAATGTTTCATTGGATAGAGGAGATGGAACACGTACAGATACCACAGCTGAATCAGCTGAGGTTCTTGCAACTGCTTTTAGCTCTGTGTTTGTGCATGAACCACCTGGTCCTTTACCTAAAAATGAGAGT
Candidate_32	ML0380	128432	128574	-	3	3.0	3.0	0.000	TGTTCGGAGATTTCTAGGTTGGCT	AGTAGGGCTCCCGGCTCAATATCACCAGTAAGCCAGTACATCTTCCCGAACACTGCCGCACCAGATACGGCGACGATGCTGTTCGGAGATTTCTAGGTTGGCTTGATCTTGGGACTTGGGTTCATTTTCCTATCACGTGACAG
Candidate_33	ML0380	232837	232973	+	11	15.0	4.0	0.000	TGTAATGAAATGGGATGCAGA	CTGTATTTTGGTTGTTCTGATCAGGGTAGAGCTGGTCTGATTATCGGAGTTTGTATTTTAGTATTTTACTCATAGGTGTAATGAAATGGGATGCAGAGATGGCATTTTGGCTCAATTCTGATTTAGAATTTAAAATT
Candidate_34	ML0380	20461	20603	+	2	2.0	3.0	0.000	TACAGATACCACAGCTGAATCAGC	AATCAAGCAATGTTTCATTGGATAGAGGAGATGGAACACGTACAGATACCACAGCTGAATCAGCTGAGGTTCTTGCAACTGCTTTTAGCTCTGTGTTTGTGCATGAACCACCTGGTCCTTTACCTAAAAATGAGAGTTTAGAA
Candidate_35	ML0380	178805	178951	-	4	11.0	3.0	0.000	TCGGATTTGATGTCCCTGAGGGGAGT	ATTTGACAATCCTAGCGCCTCTCAGATTTGCCCCCTCAGAAATTTTCAATCCGATCGGATCCGAGGGGAAACGAGAAGTGCTCGGATTTGATGTCCCTGAGGGGAGTTTTAGCGCGGCGGTTTTCATAAATAAGTGTCAAACTCGGT
Candidate_36	ML0380	91918	92036	+	1	1.0	3.0	0.000	TGGGTATAGATCCATATGGTGT	TAGGATAGAACATTTGAGTTTGTGGCTCCATGCAATGCAGCCGTATGATATGGCTGGAATAATAATCTGGGTATAGATCCATATGGTGTATGAGGCTTTGAGACCCCAGGATTTGCTGC
Candidate_37	ML0380	350	454	+	3	4.0	5.0	0.000	TGTAGGAACCGACCGGATATCCGGC	TCACGGGTGAGTGGGTCTGGTGTAGGAACCGACCGGATATCCGGCTGAATCCGGTTCCGGCCGGATATCCGGTTCCGGTTCTGGTCCGGTTTCAAAAAAATTTGC
Candidate_38	ML0380	104781	104877	+	9	26.0	4.0	0.000	ACTGTCCCCTCGGAGCCCCGGCTGGG	CCGTCGTGGGGTATTTAGTCAGGCGAAGCCGGGTGAGAAGACAGTCTGACACACATACTGTCCCCTCGGAGCCCCGGCTGGGAACGAGTCCGCCAGT
Candidate_39	ML0381	84012	84132	+	1	1.0	3.0	0.000	AACTTGGTTTCGGAAACC	CTCGACCAAAATTCCAAGGTTTCCGAAACCAAGTTCAACAGTGCTTTCGTTATTCTCTTGCACTGTTGAACTTGGTTTCGGAAACCTTGTTCATTCTGTTCATTCTGTTCATTCTGTTCAT
Candidate_40	ML0381	38941	39057	+	1	1.0	4.0	0.000	GTCGAACTTCTGTGTGTGTCG	CCAGAAAAAGCTAATATGTCGAAATACTATGTCGAACTTCTGTGTGTGTCGAACTACAGTTCAAGAGGCGCACGGAAGGTCGATACAAATAGTCGAACTTTAGTCCCAGTCGAACTT
Candidate_41	ML0383	50777	50919	-	1	1.0	4.0	0.000	GTGATATACACTGTTGTCATGGTG	TGTGTATCATGTTGTCATGGTGATATACACTGTTGTCATGGTGATATACACTGTTGTCATGGTGATATACACTGTTGTCATGGTGATATACACTGTTGTCATGGTGATATACACTGTTGTCATGGTGATATACACTGTTGTCA
Candidate_42	ML0383	50753	50895	-	1	1.0	3.0	0.000	GTGATATACACTGTTGTCATGGTG	ATACACTGTTGTCATGGTGATATACACTGTTGTCATGGTGATATACACTGTTGTCATGGTGATATACACTGTTGTCATGGTGATATACACTGTTGTCATGGTGATATACACTGTTGTCATGGTGATATACACTGTTGGCATGG
Candidate_43	ML0383	65991	66099	-	1	1.0	4.0	0.000	TGAGAGGCCTGTGGCAC	AGAATTCGTTGAAATTACAGGGGAGGGAGCAAATGACACATTGGCCCCTCAATTCAAATATTTGAGAGGCCTGTGGCACCCTGGCCCCTTTTGTTCTTTTGAAATCACG
Candidate_44	ML0383	50756	50898	-	1	1.0	4.0	0.000	GTGATATACACTGTTGTCATGGTG	GATATACACTGTTGTCATGGTGATATACACTGTTGTCATGGTGATATACACTGTTGTCATGGTGATATACACTGTTGTCATGGTGATATACACTGTTGTCATGGTGATATACACTGTTGTCATGGTGATATACACTGTTGGCA
Candidate_45	ML0388	266714	266860	-	2	2.0	3.0	0.000	TAGTGGCTTCGATAACGGTGGCTTCG	TCGATGGTGGCTTCGATGGTGGCTCCGATAGTGGCTTCGATAGTGGCTTCGATAACGGTGGCTTCGATAGTGGCTTCGATAGTGGCTTCGATAGTGGCTTCGGTGGAGAAACTGATGGTGGCTTCGATGGAGGTTTCGATGACGGCT
Candidate_46	ML0388	266955	267081	-	2	2.0	3.0	0.000	GTGGCTTCGATAGTGGCTTCGATAGT	TGGCTTCGATAGTGGCTTCGATAGTGGCTTCGATAGTGGCTTCGATAGTGGCTTCGATAGTGGATTCGATAGTGGCTTCGATAGTGGCTTCGATAGTGGCTCAGATAACGGTGGCTTCGATAGTGGG
Candidate_47	ML0388	392195	392337	+	1	1.0	3.0	0.000	TCATACTTTATAGTCTTGTAGGGT	AGGTAAGGTGAGACTATTGTTTTGGTTATTCTGATAATCATACTTTATAGTCTTGTAGGGTTAGTGGTTATTCAGATAATCATACTTTATAGTCTTGTAGGGTTAGTGGTTATTCAGATAATCATACTTTATAGTCTTGTAGG
Candidate_48	ML0388	266767	266917	-	2	2.0	5.0	0.000	GATAGTGGCTTCGATAGTGGCTTCGATA	GCGGTTTCGACAGTGGCTTCGACAGTGGCTTTGATGACGGTGGCTTCGATGGTGGCTTCGATGGTGGCTTCGATGGTGGCTCCGATAGTGGCTTCGATAGTGGCTTCGATAACGGTGGCTTCGATAGTGGCTTCGATAGTGGCTTCGATAG
Candidate_49	ML0388	266777	266923	-	1	1.0	3.0	0.000	GTGGCTCCGATAGTGGCTTCGATAGT	ATGACAGCGGTTTCGACAGTGGCTTCGACAGTGGCTTTGATGACGGTGGCTTCGATGGTGGCTTCGATGGTGGCTTCGATGGTGGCTCCGATAGTGGCTTCGATAGTGGCTTCGATAACGGTGGCTTCGATAGTGGCTTCGATAGTG
Candidate_50	ML0388	232302	232428	-	1	2.0	5.0	0.000	CACTTGGTGAACCGATATGGC	GCCTCATGCTATGCCGAGCGTGCGCGTGCGTCCGCCACTTGGTGAACCGATATGGCCCACGCGTGTACGCGTGTGGGCTGTACTGGTTTGGCAAATCTTGCGCTAGGGACATACGTGCGCGCCGCGC
Candidate_51	ML0388	215972	216100	-	1	1.0	3.0	0.000	GTGCTGCAGCTGTCGTC	GATGGTTAGGTACGTTTCTGCATGATCTTTGTCTCTGAATGTGCTGCAGCTGTCGTCAACAAAGTGGGAGTAGGATGAAGTAGGATCTGCGGACGAAGATAGAGCAAAGGTTTCAGAAGAGATCCCATG
Candidate_52	ML0388	266896	267042	-	2	2.0	3.0	0.000	TAGTGGGTTCGATGACGGTGGCTTCG	CTTCGATAGTGGCTTCGATAGTGGATTCGATAGTGGCTTCGATAGTGGCTTCGATAGTGGCTCAGATAACGGTGGCTTCGATAGTGGGTTCGATGACGGTGGCTTCGATAGTGGCTTCGATGACAGCGGTTTCGACAGTGGCTTCGA
Candidate_53	ML0388	266780	266926	-	1	1.0	3.0	0.000	TGATGACGGTGGCTTCGATGGTGGCT	TCGATGACAGCGGTTTCGACAGTGGCTTCGACAGTGGCTTTGATGACGGTGGCTTCGATGGTGGCTTCGATGGTGGCTTCGATGGTGGCTCCGATAGTGGCTTCGATAGTGGCTTCGATAACGGTGGCTTCGATAGTGGCTTCGATA
Candidate_54	ML0388	4706	4852	+	10	34.0	5.0	0.000	TTCGTGATTTTTCGAAATTTCGCGTG	AATGTTAAAGGAACAATGATCGATCGAAGTGGACCGGGAATTCGTGATTTTTCGAAATTTCGCGTGCAAATGCGCGCAAGATTTCAATTAATCACCATTCTCGCGAGCGTGTCCACTGTGCGTCAAACTCATTTTTCTATGCATAAC
Candidate_55	ML0388	182379	182509	-	2	2.0	3.0	0.000	TGACAAAGTTTGGGTAAG	TGCAGGGAAGTCAATTTACATCTATGTAAAAATAGAAAACTTACCCAAACTTAGTCACCTTTATATATCAAGGTGACAAAGTTTGGGTAAGTTTTCTGTTTTTACTGATAATTGACTCGATCAATCATAAG
Candidate_56	ML0388	4713	4823	+	21	79.0	4.0	0.001	AGTGGACCGGGAATTCGTGATTTTTCGA	AAGGAACAATGATCGATCGAAGTGGACCGGGAATTCGTGATTTTTCGAAATTTCGCGTGCAAATGCGCGCAAGATTTCAATTAATCACCATTCTCGCGAGCGTGTCCACTG
Candidate_57	ML0388	368834	368920	+	1	1.0	4.0	0.000	TTGTGTACTGGTTCGCGTACT	GAAGCCCGACCCAGTACGCGAATCAGTTTGCAAACCGGTACGCAAACTGGTTTGTGTACTGGTTCGCGTACTGGTTTGGCAATCCCC
Candidate_58	ML0388	250513	250639	-	1	1.0	5.0	0.000	GTGCTGTGTTGTTTTGTTCTC	TATTTGATGTATAACAAAAACTTCTGTTACAGGGATTCAAAACAATGCATTTCTGCGGTGCCGCACTGCCAGTGCTGTGTTGTTTTGTTCTCTGTTGACTCTACATTATACATTTGTTACACATCAT
Candidate_59	ML0388	397039	397147	-	1	1.0	3.0	0.000	TACGTCAGAAGTTCCAG	AAGGTTGTAGAAGACATATTCACTTCGGTCTACGTCAGAAGTTCCAGTACCACTCAGATTGTGATGGAACTGGAGGCGTCTGACATGGATCTGTTTGAGAAGTTGTGTA
Candidate_60	ML0392	11621	11757	-	5	10.0	4.0	0.000	AGTTGTTTTCGGATGGCCCGCTCTTC	TTTAACTACTTCCCCTTTTCGAATGAAGTAGCGAGAGTTCGGGTCACCTTAACACTTCACTCTCAGTTTAGACACGAGTTGTTTTCGGATGGCCCGCTCTTCCAGTGTTCTGTTCGGGGAGATATAAATAGTTTTAT
Candidate_61	ML0390	1284	1398	+	1	1.0	4.0	0.000	AATAATCGATTATTGAAATA	ATAATCGATTATTGAAATCATCGATTATTGAATAATCGATTATTGAAATAATCGATTATTGAATAATCGATTATTGAATAATCGATTATTGAATAATCGATTATTGAATCATCGA
Candidate_62	ML0358	151880	151998	-	2	2.0	5.0	0.000	GTGTTTTAGTACTTGGCAGGAG	GTTTCATGCAAGAACATTTTGCACAAGGCTTAGCTTGCCGATTAGTATGGGGGTTATTTTGGCTTCCGTGTTTTAGTACTTGGCAGGAGATAGGCCGAGAGCGAGCACAAGTGGCATAC
Candidate_63	ML0358	33527	33679	+	16	75.0	3.0	0.001	CATATAATTTATGGTAGCGGGTGCTGCGG	AGATGAAACCTGCAGTTAGGACAAATCGTCCTACTCTGGGCATATAATTTATGGTAGCGGGTGCTGCGGAAACGCGGCACCTTTCAATTCTATATCTAGATGTGATTATTTGTACTTGTTGACTTGTTTCTGATCACANNNNNNNNNNATCAG
Candidate_64	ML0359	16792	16936	-	4	4.0	3.0	0.000	CGGGTGTATTTGTTAGATTGTCCCT	AGATTACTCGTGAGTTGTAGAGCAGCCCTAATAACCTGCCCGGGTGTATTTGTTAGATTGTCCCTGATAACCTGCCCGGGTTAATGTTAGATAGTCCCTGATAACCTGCCCGGGTGTATTGTTAGATTGTCCCTGATAACCTGCC
Candidate_65	ML0359	119	243	-	5	16.0	4.0	0.000	GATATGTTGGTGAAACCTGTCGTGC	TCTACGAGATTAAGTGTAGCTGTGGCCGCCGATATGTTGGTGAAACCTGTCGTGCTCTGAAAACCCGGTTTGACGAGCACATGAAGACAGAGGGATCCAACATGACGGAGGTAGGCAAGCATCTT
Candidate_66	ML0359	194766	194902	+	1	1.0	4.0	0.000	GGCAACCGGACGTACGCGCGC	GTATCCGAGTGTGGTGTGGCCCAGCAATGAGCGCAGACATCGCAACGCGCACGTACGTCCGCTAACGCGCGCGCGTGGCAACCGGACGTACGCGCGCGCGCGGCACAAAGTACATTGCCACTGCACACATACATCGA
Candidate_67	ML0353	21920	22036	-	1	1.0	4.0	0.000	TTACTTTTGCTTACAAGCTGC	TTGTTTAATGCAGTTTTGCCGTCACGAATTTTACTTTTGCTTACAAGCTGCCTCTGAATCACAGGTATAGATGTGTAAGGAGACAGTGAAAGAGTCGGACGAGACATAGGACTCAGA
Candidate_68	ML0353	50974	51120	-	6	11.0	5.0	0.000	AGGGCAACAGTATTCGACTCGGGATC	CTATTAACTGAATGTCAGCAATCTTGGCTGGATTCCAGAGAGGGCAACAGTATTCGACTCGGGATCTAATGAGGGATTTGTAGAGTTGGAGCATAACAGGCTTTGACCAGTCTCTGAAAACTCCAAGCACCCAGGATGAGATCTGGC
Candidate_69	ML0356	14799	14903	-	3	5.0	5.0	0.000	CTGATTTCACATGGGCCCAGCCTTT	TGCACCACGAACTGGGAGTGTGGCCTAGTGCGTAACTAGCTTTCGCTATTTCAGCGAATTCTGATTTCACATGGGCCCAGCCTTTCTGGAGCATTATTGGTCTGA
Candidate_70	ML0356	13954	14074	+	2	2.0	5.0	0.000	CGATGGAACGTGGAGGTGACAGG	ATAACGGCAGATGGACTAACGTCATCGACCTCACTATCACGAATCAGTTGGGCCACGAATTAGTGAATCGATGGAACGTGGAGGTGACAGGAGATGACCGTAATTCATCTGATCACAACTA
Candidate_71	ML0356	2635	2771	-	15	48.0	5.0	0.000	AGTAGAGACGTCTTGTCCTATACGCA	ATACACTGGGTATACTTCTACTGGTCTCCAAGTGGAGTAGAGACGTCTTGTCCTATACGCAGGTTATACTTCTCCTGGTCTCTAAGTGGTGTATAGACGTCTTGGGTATACTTCTACTGGTCTCCAAGTGGAGTAGA
Candidate_72	ML0356	13931	14017	-	17	27.0	4.0	0.000	CATCTGCCGTTATCGAAGGTCGGGGT	ACTAATTCGTGGCCCAACTGATTCGTGATAGTGAGGTCGATGACGTTAGTCCATCTGCCGTTATCGAAGGTCGGGGTGTCGCCCTGG
Candidate_73	ML0356	14806	14912	-	8	11.0	5.0	0.000	AGCGAATTCTGATTTCACATGGGCCC	CTGTCGCGTTGCACCACGAACTGGGAGTGTGGCCTAGTGCGTAACTAGCTTTCGCTATTTCAGCGAATTCTGATTTCACATGGGCCCAGCCTTTCTGGAGCATTATT
Candidate_74	ML0361	8271	8385	-	2	2.0	4.0	0.000	CAGGACCCATTGCGCACCGGCATAT	TTTTACCGGACCCATTGTGTGCAGACAGGACCCATTGCGCACCGGCATATAACAATTTTGCCTAATAAGCACACTTTTTATATGCCAGGGCGCAATGGGTCCGATTTAAACTCTT
Candidate_75	ML0361	18801	18937	-	1	1.0	3.0	0.000	TTTGTATTTGAGAGCGGCTGA	TAAACGCTTCTGATTGGACCACAGCGGTCATGTGATTTAATGCAAATCGGAAACAAAATTCTTGGAGATCTTGGTTTTTGTATTTGAGAGCGGCTGAATAGAGATGAGCCGCGTTGCCGGTTGTGATGCCCTGCTTA
Candidate_76	ML0361	5879	6025	-	7	9.0	5.0	0.000	TATCTGTAGGCACTATGATGAATGTT	GGTACACATTGGATGACAGTTCTTTGATCATGCATTCATGATAGTATTTTCTACATACGATGCTCACGTTATTGGAAGCTTTATCTGTAGGCACTATGATGAATGTTTTTTGAAGATTTTTAAGTTCTGCCAATGTGTCCTTATCTG
Candidate_77	ML0363	1048	1144	+	1	1.0	4.0	0.000	CCGCCGCGGATTCCGTCAGAG	ATAGAACTGGCGGACTTTGTCCGCCGCGGATTCCGTCAGAGCGTTGGTTTCGGCGGACTCTGGCGGATTCGATCGGAGCCGGACTCAGTCCGATCGG
Candidate_78	ML0368	33958	34084	+	17	18.0	4.0	0.000	GGTCTTGAGCAAGGTTGGGGCAAGGTTGGGG	CAAGGTTGGGGCAAGGTTGGGGCAAGGTCTTGAGCAAGGTTGGGGCAAGGTTGGGGCAAGGTTGGGGCAAGGNNNNNNNNNNTGCCCACCTTGCCCAACTTGCCCAACCTTGCTCAAGACCTTGCCC
Candidate_79	ML0366	3027	3153	+	1	1.0	5.0	0.000	GTTCTGTTCCTCTAAGGTTGG	TTGGGGCAAGAGGGAATCAATGCCTCTTTGAGTCAGTTCTGTTCCTCTAAGGTTGGCACACATTGAATGCCAAGCTTGGCTACAGTGGGAGCAGGTGAGGTACCATGATTTCCCTCCACTAGTCGTG
Candidate_80	ML0371	76958	77094	+	1	1.0	4.0	0.000	TCTTGACTCAAGTGAAAGACG	CGCATTAATAAGTACTTCAACAGTGTTTTAGTTATTCTCTTCTTGACTCAAGTGAAAGACGAAGGATTTAATGTCTTTCAATCGAGTCAAGAAGAGAATAACAAAAACGCTGTTTAACTTAGCTACTGATGCGACTC
Candidate_81	ML0371	2378	2514	-	1	1.0	5.0	0.000	TGGTCTATATTGTAGGTTAAC	TGAGGTACCTGGTCTATATTGTAGGTTTACTTGAGGTACCTGGTCTATATTGTAGGTTAACCTGAGGTACCTGGTCTATATTGTAGGTTTACCTGAGGTACCTGGTCTATATTGTAGGTTTACCTGAGGTACCTGGT
Candidate_82	ML0370	119449	119569	+	2	2.0	4.0	0.000	TCTGCAGGAGCCACCAATTGGCT	CTGCAGGAGCCACCAATTGGCTTCTGCAGGAGCCACCAATTGGCTTCTGCAGGAGCCACCAATTGGCTTCTGCAGGAGCCACCAATTGGCTTCTGCAGGAGCCACCAATTGGTTAGTATCA
Candidate_83	ML0370	119419	119547	-	6	7.0	5.0	0.000	AATTGGTGGCTCCTGCAGAAGC	CCTGCAGAAGCCAATTGGTGGCTCCTGCAGAAGCCAATTGGTGGCTCCTGCAGAAGCCAATTGGTGGCTCCTGCAGAAGCCAATTGGTGGCTCCTGCAGAAGCACCACCAATTGGATAGCATAAAAAAT
Candidate_84	ML0370	82181	82303	-	1	1.0	5.0	0.000	TGCGTTGCGGGGCGGCAGC	CAAAATGATCATCACGACCTTCATCGTCCTTGCCTTGCGTTGCGGGGCGGCAGCTTCGCGCGCGGGGGCTGCCGCTTTGCGGGAGCAGGTGAGGCAACGTCTGACAACATCGTCCTATTATTA
Candidate_85	ML0370	116274	116422	-	69	1548.0	5.0	0.013	AATTGGTGGCTCCTGCAGAAACCAATT	TGGCTCCTGCAGAAGCCAATTGGTGGCTCCTGCAGAAGCCAATTGGTGGCTCCTGCAGAAACCAATTGGTGGCTCCTGCAGAAGCCAATTGGTGGCTCCTGCAGAAGCCAATTGGTGGCTCCTGCAGAAGCCAATTGGTGGCTCCTGCA
Candidate_86	ML0370	116280	116424	+	3	10.0	3.0	0.000	GGTTTCTGCAGGAGCCACCAATTGG	AGCCACCAATTGGCTTCTGCAGGAGCCACCAATTGGCTTCTGCAGGAGCCACCAATTGGCTTCTGCAGGAGCCACCAATTGGTTTCTGCAGGAGCCACCAATTGGCTTCTGCAGGAGCCACCAATTGGCTTCTGCAGGAGCCACC
Candidate_87	ML0370	119494	119570	+	8	22.0	5.0	0.000	TCTGCAGGAGCCACCAATTGGTTAGT	TCTGCAGGAGCCACCAATTGGCTTCTGCAGGAGCCACCAATTGGCTTCTGCAGGAGCCACCAATTGGTTAGTATCAA
Candidate_88	ML0370	119451	119561	-	8	9.0	5.0	0.000	CAATTGGTGGCTCCTGCAGAAGC	ACCAATTGGTGGCTCCTGCAGAAGCCAATTGGTGGCTCCTGCAGAAGCCAATTGGTGGCTCCTGCAGAAGCCAATTGGTGGCTCCTGCAGAAGCCAATTGGTGGCTCCTGC
Candidate_89	ML0370	119420	119548	-	1	1.0	3.0	0.000	CAATTGGTGGCTCCTGCAGAAG	TCCTGCAGAAGCCAATTGGTGGCTCCTGCAGAAGCCAATTGGTGGCTCCTGCAGAAGCCAATTGGTGGCTCCTGCAGAAGCCAATTGGTGGCTCCTGCAGAAGCACCACCAATTGGATAGCATAAAAAA
Candidate_90	ML0370	116317	116447	-	37	140.0	5.0	0.001	GCTCCTGCAGAAACCAATTGGTGGCTCC	GGTGGCTCCTGCAGAAGCCAATTGGTGGCTCCTGCAGAAGCCAATTGGTGGCTCCTGCAGAAGCCAATTGGTGGCTCCTGCAGAAACCAATTGGTGGCTCCTGCAGAAGCCAATTGGTGGCTCCTGCAGAA
Candidate_91	ML0370	116259	116401	-	20	62.0	5.0	0.001	AGAAACCAATTGGTGGCTCCTGCAGAAGC	GGTGGCTCCTGCAGAAGCCAATTGGTGGCTCCTGCAGAAACCAATTGGTGGCTCCTGCAGAAGCCAATTGGTGGCTCCTGCAGAAGCCAATTGGTGGCTCCTGCAGAAGCCAATTGGTGGCTCCTGCAGAAGCACCACCATGC
Candidate_92	ML0370	116260	116406	+	4	13.0	3.0	0.000	TCTGCAGGAGCCACCAATTGGTTTCT	CATGGTGGTGCTTCTGCAGGAGCCACCAATTGGCTTCTGCAGGAGCCACCAATTGGCTTCTGCAGGAGCCACCAATTGGCTTCTGCAGGAGCCACCAATTGGTTTCTGCAGGAGCCACCAATTGGCTTCTGCAGGAGCCACCAATTG
Candidate_93	ML0370	116275	116419	-	7	17.0	3.0	0.000	GCCAATTGGTGGCTCCTGCAGAAGC	CTCCTGCAGAAGCCAATTGGTGGCTCCTGCAGAAGCCAATTGGTGGCTCCTGCAGAAACCAATTGGTGGCTCCTGCAGAAGCCAATTGGTGGCTCCTGCAGAAGCCAATTGGTGGCTCCTGCAGAAGCCAATTGGTGGCTCCTGC
Candidate_94	ML0370	119428	119566	-	6	6.0	5.0	0.000	AATTGGTGGCTCCTGCAGAAGC	TACTAACCAATTGGTGGCTCCTGCAGAAGCCAATTGGTGGCTCCTGCAGAAGCCAATTGGTGGCTCCTGCAGAAGCCAATTGGTGGCTCCTGCAGAAGCCAATTGGTGGCTCCTGCAGAAGCACCACCAATTGGATAGC
Candidate_95	ML0370	116387	116463	+	8	22.0	3.0	0.000	TCTGCAGGAGCCACCAATTGGTTAGT	TCTGCAGGAGCCACCAATTGGCTTCTGCAGGAGCCACCAATTGGCTTCTGCAGGAGCCACCAATTGGTTAGTATCAA
Candidate_96	ML0370	116320	116448	+	8	8.0	5.0	0.000	GCCACCAATTGGTTTCTGCAGGAGCCA	TGCAGGAGCCACCAATTGGCTTCTGCAGGAGCCACCAATTGGTTTCTGCAGGAGCCACCAATTGGCTTCTGCAGGAGCCACCAATTGGCTTCTGCAGGAGCCACCAATTGGCTTCTGCAGGAGCCACCA
Candidate_97	ML0370	119426	119546	+	2	2.0	4.0	0.000	TCTGCAGGAGCCACCAATTGGCT	ATGCTATCCAATTGGTGGTGCTTCTGCAGGAGCCACCAATTGGCTTCTGCAGGAGCCACCAATTGGCTTCTGCAGGAGCCACCAATTGGCTTCTGCAGGAGCCACCAATTGGCTTCTGCAG
Candidate_98	ML0370	116344	116454	-	6	7.0	5.0	0.000	CAATTGGTGGCTCCTGCAGAAGC	ACCAATTGGTGGCTCCTGCAGAAGCCAATTGGTGGCTCCTGCAGAAGCCAATTGGTGGCTCCTGCAGAAGCCAATTGGTGGCTCCTGCAGAAACCAATTGGTGGCTCCTGC
Candidate_99	ML0370	117317	117417	-	67	705.0	4.0	0.006	CCTGCAGAATTCGATTGGTGGCTCCTGC	CAATTGGTGGCTCCTGCAGAAGCCAATTGGTGGCTCCTGCAGAAGCCAATTGGTGGCTCCTGCAGAATTCGATTGGTGGCTCCTGCAGAAATTTTCAAATC
Candidate_100	ML0370	93921	94057	+	1	1.0	3.0	0.000	CTCTTGTACGTGTTGGTAGGG	TGTACGTGTTGGTAGGGGAGGATGCTATCTCCCCCTCTCTTGTACGTGTTGGTAGGGGAGGATGCTATCTCCCCCTCTCTTGTACGTGTTGGTAGGGCCAGGGGAGGATGCTATCTCCCCCTTTCTTGTACGTTCTG
Candidate_101	ML0370	116260	116360	+	2	2.0	3.0	0.000	TCTGCAGGAGCCACCAATTGGCT	CATGGTGGTGCTTCTGCAGGAGCCACCAATTGGCTTCTGCAGGAGCCACCAATTGGCTTCTGCAGGAGCCACCAATTGGCTTCTGCAGGAGCCACCAATTG
Candidate_102	ML0370	119398	119548	-	40	463.0	3.0	0.004	ATTGGTGGCTCCTGCAGAAGCACCACCA	TCCTGCAGAAGCCAATTGGTGGCTCCTGCAGAAGCCAATTGGTGGCTCCTGCAGAAGCCAATTGGTGGCTCCTGCAGAAGCCAATTGGTGGCTCCTGCAGAAGCACCACCAATTGGATAGCATAAAAAATCATAACATGGCAGTAAGTACT
Candidate_103	ML4689	468	572	-	3	5.0	3.0	0.000	AAAGAGCTTTTGTTCGGCAGAGTGG	CAAACAAGTATAGCTACCGGAAAGAGCTTTTGTTCGGCAGAGTGGCACGTATGATGTGTCCTCTGTGTTCACTAGTATCCTTTCACGGGGTGTGTGTCTACTAGA
Candidate_104	ML3555	887	1002	+	1	1.0	5.0	0.000	TGGTGAGGCTGCCGTAGGCAC	TGGTTCCTTTGGTGTGTTCAGGTCTTTCTCTGGTGAGGCTGCCGTAGGCACGAAGTCGTTCGTTGCTTTTGGCAGCTTCGCCTTGAAGGTATGGTATAATATCAGTGGTGTTTGTG
Candidate_105	ML1080	173950	174086	-	2	3.0	5.0	0.000	GAGGAGGCTTTTCTGGATCGG	TCGAGATTTGAGTTCGTCCAGCGCTGTCGCCTCTCTCCTCCTGTGTCAAGGGTCGCCTCTTCCTTCGGTTTAGAAAGAGGAGGCTTTTCTGGATCGGGGTAGACTGGGAGAGTTAAGGGTCTTCAATTTTCATCAGC
Candidate_106	ML1080	168917	169057	-	3	4.0	5.0	0.000	TATGACAGGGATAAAGTGGCGGG	ATTGAATCATTGAAAAATAGTAGATGTTACTCGGGATTATTATGACAGGGATAAAGTGGCGGGATTTTTGAGGATTTCGCCATATTTTCCCCGTTTTCACCAGCCATAATAAATACCGCCCACTCAGCTCTTGGGGTTCCC
Candidate_107	ML0350	4094	4220	+	8	17.0	5.0	0.000	TCTGAGGAAGTGGCAGTGCTGTGGAC	AAAGTGCAAGAGAACTTAACTAGGAGATGATCTGAGGAAGTGGCAGTGCTGTGGACTTTTGTCTTTGAGATGTTTATAGCATCACAGTCGTGGCTTCTTGTTAGGACCAAGTCTAAAGTTCCACCTC
Candidate_108	ML0350	93324	93466	+	6	6.0	4.0	0.000	TACAGGGTGTAGAGATGCTGCATT	TTTGTTAACAGTCACTCTCCTGTAGGGTGTAGAGATGCTGCATTCCTGAGGGGGGTTTGTGTGTTAACAGTCACTCTCCTACAGGGTGTAGAGATGCTGCATTCCTGAGGGGGTTTGTGTGTTAACAGTCACTCTCCTACAGG
Candidate_109	ML0350	4900	5040	+	3	3.0	3.0	0.000	TTCATTGTTTTGACGTTGCAGTT	AATATTTGAATGGGAACAATTGATGCAACTATGTTTTTCTTTCATTGTTTTGACGTTGCAGTTTCTTGTTTCATGAGAGCCACTGCAGTACATACAAATAGGATCAGGAGCATTGCATTTAGTGGATATGTGCCCAATCTG
Candidate_110	ML0350	5692	5832	+	4	5.0	3.0	0.000	GCATATGACATTGAGTTTGAGGT	GCCTTTGTATATAGGGGAAGAGCTACTTGATGCAACTTTTGCATATGACATTGAGTTTGAGGTATATTGGGTTGAGACACTTAAGGCATCATAATCAGACTGAACAGTTTCACTGCTTGGGGTTCGTTGATGGCTTTTCTC
Candidate_111	ML0350	4095	4221	+	8	14.0	3.0	0.000	TTTATAGCATCACAGTCGTGGCTTCT	AAGTGCAAGAGAACTTAACTAGGAGATGATCTGAGGAAGTGGCAGTGCTGTGGACTTTTGTCTTTGAGATGTTTATAGCATCACAGTCGTGGCTTCTTGTTAGGACCAAGTCTAAAGTTCCACCTCC
Candidate_112	ML0352	29126	29236	+	5	6.0	3.0	0.000	TATTGCTTGTGATCATGTTGAGG	ACCATAGGGGTGTCCGACTTGAACTTATTGCTTGTGATCATGTTGAGGATGTTTTTCTCCATTCTGTATGATACAAACAATGAAGACTTGTTGAACAAAGATTTAGTCTGG
Candidate_113	ML0352	30100	30240	+	3	4.0	4.0	0.000	GGGAACAGTATTGCAGTAGGGAC	AGTAGGATATGAGATAGAGTTTCCACGTGCTCGTGGCAGAGGGAACAGTATTGCAGTAGGGACTATCAGTTTCTATTTTAATTTTGTGTCGCATGTAGCGACACGTGGCAATTCTGTGCCAAATCTTGTAATGAAACTGAA
Candidate_114	ML1085	4996	5122	-	1	1.0	3.0	0.000	TAGAACCTTGGCAGAGCCAGG	TGATACATATAGATCCTTGGCGGAGCCAGGCCAATACATATGTAACCTTGGCAGAGCCAGGCTAATACATATAGAACCTTGGCAGAGCCAGGCTAATACATATAGAACCTTGGCGGAGCCAGGCTAA
Candidate_115	ML1088	3305	3431	-	2	2.0	5.0	0.000	TTAGGAATACTCTGGGGTTACTTGGT	CGGAGTAACTTAGGAATACTCCAGAGTAACTTAGGAATACTCTGGGGTTACTTGGTTTACTCCGGGTAGGGTTGGGTTACTCCAGGGGTTATTCCGGAGTTACTTTGGATTAATCCGGGGTTACCTT
Candidate_116	ML1088	3834	3970	-	1	1.0	3.0	0.000	TAAATTAGGAATACTCTGGGG	ACTTTTGGTTACTCCGGAGTAACTTAGGAATACTCCGGAGTAAATTAGGAATACTCTGGGGTTATTTGGTTTACTCCGGGTAAGATTGGGTTACTCCGAGGTAAGTTTGGGTTACTTCGGAGGTACTTTGGGTTACT
Candidate_117	ML1088	3621	3717	-	1	1.0	5.0	0.000	GTTGATCCGGGGTTACCAGGC	CGGTTTACTACGGATAAGGTTGGGTTACTCCAGGGGTTATTCTGGAGTTACTTTGGGTTGATCCGGGGTTACCAGGCGTTACTCCGGAGTAACTAAA
Candidate_118	ML1089	32721	32833	-	1	1.0	3.0	0.000	TCTTCGCAGATCTCACAGTAGACG	GCCGGTTAAAAGGGACGGACATACTAAGATTTTCTGTTTCGAGAGGGAACTATCCACCAAGTTCTCTTCGCAGATCTCACAGTAGACGTGTTGGCCGGTAGTTCTGGGGAGGG
Candidate_119	ML0346	494350	494476	+	1	1.0	5.0	0.000	GTGGCACTGCATCGTGGCCTC	AACGTAGGGACTAACAAACTTCTCTAACCGATACAGAGGACCGCCTTTGGTAGCGTGCACCAGCCTAACTGGTGGCACTGCATCGTGGCCTCGATCTGATCCTAGGTGAGTTTGTGTACCTGGTAGA
Candidate_120	ML0346	515561	515709	-	18	51.0	4.0	0.000	GGTGAATTGTAGGCCGAGGTTAGGGAT	TGTTAGGATAGGCTAGTGGATTGAGGGTGACTATTGCCGTCATAAGGTTTATTTGAGGGTGAGCGAATATTGTTCCTTCACGGGTGAATTGTAGGCCGAGGTTAGGGATCACCACGTAGTCCGTGGACGCGTCTACTTCTTCATGCAAA
Candidate_121	ML0346	506169	506319	-	12	46.0	3.0	0.000	TGTGACCTGGTTTTAGACTGTGTTCTAG	ATCGCTCGGGCTCCACTTGTTATTTGCGGGGCTATTACTGTATGTTGGTGTAATGCCGGTTAATCGTGAACAACCAATCGCAATGTGACCTGGTTTTAGACTGTGTTCTAGCGACTGCATAAAATATTTATTTGGGGTCCGATGGTAGCCC
Candidate_122	ML0346	505330	505464	-	6	14.0	5.0	0.000	AGTGTTAACTGGTGCTGGAGTTAGA	ACGTACCTGCAGATGTTGGGTGGTAAGTGTCTAACGGCGGTCAATCCAGGCTGGCAAGACTAATCCTCCGAATGGAGTGTTAACTGGTGCTGGAGTTAGATATGACGGCGTAACGTGGCACATCAAGGTTATGGC
Candidate_123	ML0346	672145	672257	+	7	17.0	4.0	0.000	TGGATGATTTACTGTGAGGCAGTT	CCGTCTTTACCTTAGTGAGGAGCTGTGGATGATTTACTGTGAGGCAGTTCCCGGGATTATTATGTTGGAATTTTTGAGCTGTACCCATAGTACTGGTTGGTACACTGCCTTCT
Candidate_124	ML0346	514385	514503	-	8	29.0	3.0	0.000	ATGATTGGTGGCTCTACGGGCGCATGG	AGGATCTACTTCGGCCTGTGGTGCGTCGTGGATTGGCATTTCACCGATGATGGGTTCTGGGTGGTCGATGATTGGTGGCTCTACGGGCGCATGGGGTTGACGGTAACCTAAAATAAGTG
Candidate_125	ML0346	505328	505476	-	19	47.0	4.0	0.000	GTCTAACGGCGGTCAATCCAGGCTGGC	GCATCGAGAACCACGTACCTGCAGATGTTGGGTGGTAAGTGTCTAACGGCGGTCAATCCAGGCTGGCAAGACTAATCCTCCGAATGGAGTGTTAACTGGTGCTGGAGTTAGATATGACGGCGTAACGTGGCACATCAAGGTTATGGCCG
Candidate_126	ML0346	12664	12790	+	1	1.0	4.0	0.000	AGTGGTTGTGGTTTCTGCAGA	TGGTGTTTTTGTTCAGCAGCAGCTTCATGTCCTTCAGTGGTTGTGGTTTCTGCAGATCACTTACAAGTTTTTGCAGACTTTTCCTCATCTTAACCACAGCACCGTTAGTGACAAGGTCATCTGTGAG
Candidate_127	ML0346	515568	515720	-	23	69.0	3.0	0.001	TCCTTCACGGGTGAATTGTAGGCCGAGGT	ATTTTCTTGGGTGTTAGGATAGGCTAGTGGATTGAGGGTGACTATTGCCGTCATAAGGTTTATTTGAGGGTGAGCGAATATTGTTCCTTCACGGGTGAATTGTAGGCCGAGGTTAGGGATCACCACGTAGTCCGTGGACGCGTCTACTTCTTC
Candidate_128	ML0346	10801	10937	+	1	1.0	4.0	0.000	CCACTATAGGATTATTGAGGC	ATTTCATTACTGATCATGTCTTTAGAGGAGGCCTTACCAGATTTGAGGGATTTTATAACTGAGGATATTTCTTCGTCCACTATAGGATTATTGAGGCTCTCATTTGGAGAAGACATGTCGTTAATAGTGAATGCTTC
Candidate_129	ML0346	487190	487304	+	3	3.0	5.0	0.000	TCTGCGACAATGTGTATCGACTCTC	TTACGTGTGATCTCCTTCTCAAAATATAGGACAGTCAGACTACCTTGTCTGTATGGAGTCAGTCTTCTGCGACAATGTGTATCGACTCTCTTTCTAGCGGAGAAGACACACTCCG
Candidate_130	ML0346	515574	515722	-	10	28.0	3.0	0.000	TTGTTCCTTCACGGGTGAATTGTAGGC	CGATTTTCTTGGGTGTTAGGATAGGCTAGTGGATTGAGGGTGACTATTGCCGTCATAAGGTTTATTTGAGGGTGAGCGAATATTGTTCCTTCACGGGTGAATTGTAGGCCGAGGTTAGGGATCACCACGTAGTCCGTGGACGCGTCTAC
Candidate_131	ML0346	494415	494533	+	2	2.0	4.0	0.000	CTGATCCTAGGTGAGTTTGTGT	TAACTGGTGGCACTGCATCGTGGCCTCGATCTGATCCTAGGTGAGTTTGTGTACCTGGTAGAGTGGGTATGCGTACGGTACACTGGGTCTAAGTTCCGGAGCATGTATCATCATCTGAC
Candidate_132	ML0346	591313	591455	-	1	1.0	4.0	0.000	GACTGCCGAGCCAGTACGCCAACC	CTTATTAACTAGTCCAGACTAATTTGCATACTGGTTCGGGGACTGCCGAGCCAGTACGCCAACCATTTTCGTACTGGTTTGCGTACTGGTTTGCATACCGGTTCATAAACTGGATTGCATACTGGCTCGGGCTTCTTGGATAC
Candidate_133	ML0346	496177	496295	-	9	28.0	3.0	0.000	TTGATGACAGAGTTGGTCGGGACGCAA	GGTGCCAGGCGTGGGCGTTTAGATTTCCCGCTGGCATTTGTCGCATCGGTGGACGTGCGTTTGCTCATTGATGACAGAGTTGGTCGGGACGCAAAACGGATAGCTGCTGCAGATAAAAG
Candidate_134	ML0346	509576	509706	-	3	3.0	3.0	0.000	GCATGGTATTGCCGTTGATTATT	TTGGAACTGGAAGTTACGGTGGCTGCCCTGATTTCGGTAGCTGCCTTGTTGTTGGTTGTTGTTTGGTTGTCTGGCATGGTATTGCCGTTGATTATTTCTCGTGGGGCTTTGGTGATTGTATTCCCGATCAA
Candidate_135	ML0346	503501	503617	+	3	3.0	3.0	0.000	TAGCGTTCAAGAGGCGGAAATCAAGA	ACGCTGCAATAGCTTCGCTTAGAGATAGCGTTCAAGAGGCGGAAATCAAGAATCAGCCTGGTCTTGTTTTTGCGTTTCAGGATTATCGCTGGTGAGTTGTAGTTGCTAGTTGAATGC
Candidate_136	ML0346	278495	278589	-	3	3.0	5.0	0.000	TTTGTAATGAAGAAGAACTGTTGGC	AACGACTGGTTCCCTTTTGTAATGAAGAAGAACTGTTGGCTAGTTGTTGGACTTTAACAAGTTTTTTTTCTGAGGAAGGAGCCAGTCCTATTAAC
Candidate_137	ML0346	71711	71811	+	2	2.0	5.0	0.000	GTTCTGGTGACGCTGTGA	GGTCTCCCTTCCTGATGCTCTCCTCCAGCTCTCTCTCGTCCAGGACCACTACCCTCTGGTTCTGGTGACGCTGTGAGAGAGCGTCTATCGTGGTGCCTTGT
Candidate_138	ML1079	15473	15605	-	2	2.0	3.0	0.000	TGGCAAAGCAGTGCTCCGACATCT	TCAGCAGGCTTTCGAGAGGGCGCGAGACGACATTGCTGCTGCTAGTGGAGGACGAAGAATCAACCAGGAAAAGCTGGCAAAGCAGTGCTCCGACATCTTGAAAAGACCAGACATGCAAGTAAAACGACGAGTA
Candidate_139	ML1079	11627	11733	+	1	1.0	3.0	0.000	CCTGATGTCGGCCGGCTATCG	AAACGGCCTTTTTCAGGCCTGAAGACGGCCTATAGCCAGCCTGGTATAGGCCAGCTAAAGGCCTGATGTCGGCCGGCTATCGGCCGTTTATAGACCTGGTATCAGCC
Candidate_140	ML0347	20050	20186	-	1	1.0	4.0	0.000	ATATATGTATATATACACAGT	CACAGTACTGCAGGAATATATGTGTATATACAGTACTGCAGTGTATATATGTATATATATACACAGTACTGCAGGAATATATGTATATATACACAGTACTGCAGGAATATATGTATATATACAGTACTGNNNNNNNN
Candidate_141	ML0347	19233	19369	-	6	15.0	4.0	0.000	TATATACACAGTACTGCAGGAATATA	ATATGTATATATACACAGTACTGCAGGAATATATGTATATACACAGTACTGCAGGAATATATGTATATATACACAGTACTGCAGGAATATATGTATATATACAGTAGTACTGCAGGAATATATGTATATATATACAG
Candidate_142	ML0347	19104	19230	-	6	15.0	4.0	0.000	TATATACACAGTACTGCAGGAATATA	CTGCAGGAATATATGTATATATACAGTACTGCAGGAATATATGTATATATACAGTACTGCAGGAATATATGTATATACACAGTACTGCAGGAATATATGTATATATACATGTACTGCAGGAATACTG
Candidate_143	ML0347	19085	19223	-	7	9.0	4.0	0.000	GTATATATACAGTACTGCAGGAATATA	AATATATGTATATATACAGTACTGCAGGAATATATGTATATATACAGTACTGCAGGAATATATGTATATACACAGTACTGCAGGAATATATGTATATATACATGTACTGCAGGAATACTGCAGGAATATATGTATATAT
Candidate_144	ML0347	19196	19346	-	8	22.0	3.0	0.000	TATATATACACAGTACTGCAGGAATATA	CAGGAATATATGTATATACACAGTACTGCAGGAATATATGTATATATACACAGTACTGCAGGAATATATGTATATATACAGTAGTACTGCAGGAATATATGTATATATATACAGTACTGCAGGAATATATGTATATATACAGTACTGCAGG
Candidate_145	ML0347	4769	4861	-	3	3.0	3.0	0.000	TGCTGTCCTCTCTGGAATCCTGGC	AGCTTACTAGAGTATTGCTGTCCTCTCTGGAATCCTGGCAAAGTTACTGAGATCCAGCTGATAGAAGGGGTACAGCGGACTTTCACCAGCCGA
Candidate_146	ML0349	27158	27296	-	2	2.0	3.0	0.000	TTGTGCTGAGAAAATGTAGGTT	TTTAATCTCATCGGAAAATTTTGTTTTGAGAAAAGAAGGTTTGTGCTGAGAAAATGTAGGTTTATGAAACTAAGGAAACAAAACTATATGAGGCAACCTCTCAGCACAAGAAGATATTTCTAAAGCAAAATTGTCCTTC
Candidate_147	ML0343	289767	289881	-	4	5.0	5.0	0.000	CTGTCCACGAGTTGATGGCGGATCC	TGGTTGATGGACAAAATTTGGCGGACTGTCCACGAGTTGATGGCGGATCCGATCAGCGGCGGATCCGATCGGACTCGGCGGCGGATCCGATCGGACTAACAAGTGTATTGCTGTA
Candidate_148	ML0343	244587	244733	+	8	25.0	5.0	0.000	ACACAAGTTGTTTTCGGATGGCCCGC	CATTTTCCACTTTAACTACTTCCCCTTTCCGAATGAAGTAGCGAGAGTTCGGGTCACCTAAACGCTTCACTTTCAGTTCCGACACAAGTTGTTTTCGGATGGCCCGCTCTTCCAGTGTTCTGTTCGGGGAGATATAGATAGTCTTAT
Candidate_149	ML0343	289756	289902	-	5	7.0	5.0	0.000	GGCGGACTGTCCACGAGTTGATGGCG	CGCGGAACTTAGCTTTAAGTCTGGTTGATGGACAAAATTTGGCGGACTGTCCACGAGTTGATGGCGGATCCGATCAGCGGCGGATCCGATCGGACTCGGCGGCGGATCCGATCGGACTAACAAGTGTATTGCTGTATCATATTTGCT
Candidate_150	ML0344	2905	3005	-	2	2.0	3.0	0.000	TTTGTTGCGGGATAATAGGGTTGTGAGT	ATAAACCCAGCAAACTTTGTTGCGGGATAATAGGGTTGTGAGTTGGTAGTTGAATCTACCAACTGACAACCCTATTATCCCGCAACAAAGTCCAGTTACTG
Candidate_151	ML0345	6392	6494	+	3	10.0	5.0	0.000	TCGAAGGATTCTCAGGAGAATGGT	CTACAATAGCACGGCTGAGATGGGCTTTTGAGAGTCCTTCGACATCTCAGCTACCAGCATCGAAGGATTCTCAGGAGAATGGTCAGTTGGCTAATTGCACTGT
Candidate_152	ML3560	28335	28471	-	1	1.0	5.0	0.000	ACCGGTGAAGTGGGACTCCAC	GGTCCTGCGGGCATGTTACTGGTTGGAACCAGAAAGGATGACCGGTGAAGTGGGACTCCACGAGCTGTTGGTACAGAGTCCAGTCGCATTTCGCTAGGGATTTTCTGGCGGTAGATGTTGTCCCGGAGGCAAGGTCA
Candidate_153	ML3560	80961	81097	-	1	1.0	4.0	0.000	CATTTGTCCGAATCGGTTTGC	AATGGTTTTAAGTTTGGTGACCGGACATTTGTTCGAACTGCTTATCTGATGATAAACGGATATTTGTCTGAACAGACATTTGTCCGAATCGGTTTGCGGTTCACATCCGAATCGGTTATGACTTATTATGTTATGAC
Candidate_154	ML3560	107293	107415	-	1	1.0	5.0	0.000	TTGTTGATTTTCTCTGTAGACTTT	ATCATTTCGAAGTTTTTTTATTTAGTAGTTTTGTTGATTTTCTCTGTAGACTTTTTAGGAAAACACATTTTCAAGTCTACAGAGAAAATCAACAAAACTACTAAATTTGAAGAATGAGACTTA
Candidate_155	ML3563	141	285	-	3	3.0	5.0	0.000	ACTCATGTACTGTGTACTCATGTAC	CTCATGTACTGTGTACTCTTGTACTCATGTACTGTGTACTCATGTACTGTGTACTGTGTACTGTGTACTGTGTACTGTGTACTCATGTACTGTGTACTCATGTACTGTGTACTCATGTACTGTGTACTATGTACTCATGTACTGT
Candidate_156	ML3563	143	287	-	8	25.0	5.0	0.000	CTCATGTACTGTGTACTGTGTACTG	TACTCATGTACTGTGTACTCTTGTACTCATGTACTGTGTACTCATGTACTGTGTACTGTGTACTGTGTACTGTGTACTGTGTACTCATGTACTGTGTACTCATGTACTGTGTACTCATGTACTGTGTACTATGTACTCATGTACT
Candidate_157	ML3563	247	369	-	12	18.0	4.0	0.000	GTACTCATGTACTGTGTACTGTGT	ATAACCATTTTACTTTTAGCTGTGTACTGTGTACTCATGTACTGTGTACTGTGTACTGTGTACTCATGTACTGTGTACTGTGTACTCATGTACTGTGTACTCTTGTACTCATGTACTGTGTAC
Candidate_158	ML3563	187	329	-	12	18.0	4.0	0.000	GTACTCATGTACTGTGTACTGTGT	ACTGTGTACTGTGTACTGTGTACTCATGTACTGTGTACTGTGTACTCATGTACTGTGTACTCTTGTACTCATGTACTGTGTACTCATGTACTGTGTACTGTGTACTGTGTACTGTGTACTGTGTACTCATGTACTGTGTACTC
Candidate_159	ML3563	208	350	-	12	18.0	5.0	0.000	GTACTCATGTACTGTGTACTGTGT	CTGTGTACTGTGTACTCATGTACTGTGTACTGTGTACTGTGTACTCATGTACTGTGTACTGTGTACTCATGTACTGTGTACTCTTGTACTCATGTACTGTGTACTCATGTACTGTGTACTGTGTACTGTGTACTGTGTACTGT
Candidate_160	ML3563	199	343	-	3	3.0	5.0	0.000	ACTCATGTACTGTGTACTCATGTAC	CTGTGTACTCATGTACTGTGTACTGTGTACTGTGTACTCATGTACTGTGTACTGTGTACTCATGTACTGTGTACTCTTGTACTCATGTACTGTGTACTCATGTACTGTGTACTGTGTACTGTGTACTGTGTACTGTGTACTCATG
Candidate_161	ML3563	202	342	-	12	38.0	3.0	0.000	CTCATGTACTGTGTACTGTGTACTCATG	TGTGTACTCATGTACTGTGTACTGTGTACTGTGTACTCATGTACTGTGTACTGTGTACTCATGTACTGTGTACTCTTGTACTCATGTACTGTGTACTCATGTACTGTGTACTGTGTACTGTGTACTGTGTACTGTGTACTC
Candidate_162	ML3563	126	270	-	3	3.0	4.0	0.000	ACTCATGTACTGTGTACTCATGTAC	CTCTTGTACTCATGTACTGTGTACTCATGTACTGTGTACTGTGTACTGTGTACTGTGTACTGTGTACTCATGTACTGTGTACTCATGTACTGTGTACTCATGTACTGTGTACTATGTACTCATGTACTGTGTGTATCCTCATGTG
Candidate_163	ML3548	3696	3838	-	5	9.0	3.0	0.000	TAAGAACATGGCTTTTAGACGGAT	GTATAGTCAATTGGATTGCCATCAATGGCATAGACAAAATTTTCTCTTTGGCTATTAAGGTTATTTGAATTAGAGATAGTAAGAACATGGCTTTTAGACGGATGGAATTTCATTTTGTTCACATGGGCACAGTTCAAGAGACA
Candidate_164	ML1074	5162	5306	-	2	2.0	3.0	0.000	TGTTAGTTCGTGAGCTGTATTGTGG	ACTAAGTGTCGTCTGATCGCGGGTTATATTATGATCGGGCTGTTAGTTCGTGAGCTGTATTGTGGGCGGCCTGGTAGAGCTCTCAAAATTAAATATAGCCCGATGGTGAATATATATACTTATGATCCTTGGTACGCCTCATAGA
Candidate_165	ML1074	9259	9389	+	3	4.0	5.0	0.000	GCTTGGGGATATGAACGCTAGGC	AAGAAGCTGAGGATTTCCACAACACTCTACGCCAGGCTATAGCGGATGTTCCCGCACATCATCTCCTCTTAGTGCTTGGGGATATGAACGCTAGGCTGGGTCAAGAGAGTGCTGGAGATAGACGTTGGTNN
Candidate_166	ML1074	9255	9391	+	1	1.0	4.0	0.000	CTATAGCGGATGTTCCCGCAC	ACTGAAGAAGCTGAGGATTTCCACAACACTCTACGCCAGGCTATAGCGGATGTTCCCGCACATCATCTCCTCTTAGTGCTTGGGGATATGAACGCTAGGCTGGGTCAAGAGAGTGCTGGAGATAGACGTTGGTNNNN
Candidate_167	ML0340	14215	14331	-	5	8.0	3.0	0.000	ACTGAGACCAGTGCCATGTCGTCTGC	GCTTGGGAGTTTGGGTGCTGTTACGACTGAGACCAGTGCCATGTCGTCTGCGAACCCTTGCAGGTCACAGGGCAACTTGTCCCTGGTGTACTCGAGAAGTTCGTTCAGCACTAAGTT
Candidate_168	ML0340	13488	13608	-	2	2.0	4.0	0.000	TATAGGCTGTTTTCAGGTGCTCC	CACACCTGTAGAGCAGAGCCACGTGTTGGGTGTGTGTCCTAGCCTGAAGCTAGCCTTAACTATGCTAGTATAGGCTGTTTTCAGGTGCTCCCATCCCTTCTGAAGCATGATTGGTCTGATT
Candidate_169	ML1077	1524	1660	+	2	2.0	3.0	0.000	CACTGGGGTACTACAGCTGGT	ACTACACGAGTACTTCTGGGGCACCGTTGGGGTACTTTTGCACTGGGGTACTACAGCTGGTCTACTACTGGAATACTACTGGGGTTCAGCTGGGGTACCACTAGGCCTGAAGAACTACATGGGCACCACTAAAGTAC
Candidate_170	ML1078	1194	1286	+	9	80.0	5.0	0.001	GGGACAGGGCAGCAGGAAGCAGTG	GTCACGCTTGTTGTTGGGACAGGGCAGCAGGAAGCAGTGACCAGTGTTCCTGTCTACAGCTCCAAGAACCCACTGTCCTTCCCGATAGGCTCC
Candidate_171	ML0335	62971	63097	-	11	36.0	3.0	0.000	CACGTGATCTTTTGCCGTGTGCTGGT	CACATTTCAACCAGGTTTTTCTTGGTCGCCCACGTGATCTTTTGCCGTGTGCTGGTGTCCAATCCAGTAAATATCTTGGTAGCCTGGTATCTGGCATCCTGACGACGTGTCCAAACCAGCGAAGACG
Candidate_172	ML0335	4179	4321	-	3	4.0	3.0	0.000	GTAATACAGCAGGCTGCCTTGGCG	AAAGTCTGTATGTTCTAAAGAAGATGTTGAGGGTGTTGTCAAGAGTTATGCTGCTGTTGCACGAGAGAGTCAAAATGAAGTAATACAGCAGGCTGCCTTGGCGCAGTCATCAAAAAAAGTAGTTGAAAGTGTTGTCAGACAAA
Candidate_173	ML2599	79912	80058	+	8	25.0	4.0	0.000	ACACAAGTTGTTTTCGGATGGCCCGC	TCATTTTCCACTTAACTACTTCCCCTTTCCGAATGAAGTAGCGAGAGTTCGGGTCACCTGAACGCTTCACTTTCAGTTCCGACACAAGTTGTTTTCGGATGGCCCGCTCTTCCGGTGTTCTGTTCGGGGAGATATAAATAGTCTTAT
Candidate_174	ML0336	158478	158610	-	3	5.0	3.0	0.000	TTTGTGCCAGGGCAGAGTAACTCC	TTTGTGCCAGGGCAGAGTAACTCCAATTGTTGAGGATTTTGTGTCAGGGCAGAGTAACTCCAGTTGTTGAGGATTTTGTGCCAGGGCAGAGTAACTCCAGTTGTTGAGGATTTAGTGCCAGGTCAGAGTAACA
Candidate_175	ML0336	16074	16202	-	3	3.0	4.0	0.000	TTTTGGGCTGCTCGGTACATAC	AGCTGTGTCACGGTAGGTAACGGCGAATCAGGAAATTTTGGGCTGCTCGGTACATACTAGATCGACAGTGTTACCGCGTATATGGTTTCATTATTCGATCGTTACAAGTCCAAGCAGTAAACATCTTTG
Candidate_176	ML1068	4687	4829	-	4	7.0	5.0	0.000	CTTTGTAGCGAAGATGATGACACG	CAATCCAGTTAGGCACTTCTGCAAGGGTGTCGAGGTTCCTCTTTGTAGCGAAGATGATGACACGGGATCCCTTGACCCTTCTCCGTTTTGCCGTCGTAAGCTACGAAGTCCTCGTCTCGTTGAGTGAGTTGACAGGTAGGAGG
Candidate_177	ML0334	101853	101989	-	1	1.0	4.0	0.000	CTGAGCCCACCAGGGGAAAGG	TGGGTAAGACAGGGAGCATGACCATGATGGCCCCAATTATCTGAGCCCACCAGGGGAAAGGGACATCCTCTGTCCAGTCCTTTGCTGCTGTGGGGTTCAGGGGGTCACATCCCTTGTAGACTGAGTACTCTGCTGGG
Candidate_178	ML0332	295059	295187	-	2	2.0	3.0	0.000	TCTTGAAGGAAGGTGCT	CACGTAGTTGCCGTCCAATCTGCAAGTAGAGTGCTCCTTTCTTTCGTGTTCTTGAGAAGGCACTTTCTGTCTTCTTGAAGGAAGGTGCTGGACCAGCAGAGTGGCTCAAACATGCACAATCTCACACAC
Candidate_179	ML0332	433222	433360	-	2	2.0	5.0	0.000	CTCGAGGTGTTTAGGTATTGCC	CATCGTTCGAGTTCCTCTTGATTACTCGTAAAATCTGACTGAAGGCCACCGACTGAAACACCTGAGGGTGATGGAAACTCGAGGTGTTTAGGTATTGCCTTGCGTCAGTTTTTTCCTGAAGAGAGAATATTGAATCTGC
Candidate_180	ML0332	433216	433356	-	3	6.0	4.0	0.000	GCCACCGACTGAAACACCTGAGG	GTTCGAGTTCCTCTTGATTACTCGTAAAATCTGACTGAAGGCCACCGACTGAAACACCTGAGGGTGATGGAAACTCGAGGTGTTTAGGTATTGCCTTGCGTCAGTTTTTTCCTGAAGAGAGAATATTGAATCTGCCCTGCA
Candidate_181	ML4682	2613	2733	-	2	2.0	3.0	0.000	CTTTGGAGGTACCGGGACTGGCG	CGATCCACCGGGCCATAACTATGTTATGTCCTTTGGAGGTACCGGGACTGGCGAACCCCTAGCAAGCCAGGCTTTTGGTACTAAACCTGCAATCCAAAGGAGCTCCATGAGACGTTAGCCT
Candidate_182	ML4682	2608	2732	-	4	6.0	4.0	0.000	TTTGGAGGTACCGGGACTGGCGAAC	GATCCACCGGGCCATAACTATGTTATGTCCTTTGGAGGTACCGGGACTGGCGAACCCCTAGCAAGCCAGGCTTTTGGTACTAAACCTGCAATCCAAAGGAGCTCCATGAGACGTTAGCCTCAAGG
Candidate_183	ML0339	91176	91318	-	1	1.0	4.0	0.000	TAAGTTAGACAAGTAGCGCGTGCG	TCTATTCGCAATTCGAATGAGGGTCGGACGCGGACAAAGATAAGTTAGACAAGTAGCGCGTGCGTAAGCACCTGGTTAGGTGGATGCGCGCCCTATCCTGTATCCGAATTTGTCTTGCGTTGCGGCCTATTTTTATACGAGGT
Candidate_184	ML0339	44989	45129	+	4	10.0	5.0	0.000	TACAAATTCTAGACAAGTCAGAG	TGCGTTGGTGAGCCGCAGCAAGACACTATTGGTCGTACCTTACAAATTCTAGACAAGTCAGAGTTCTCAGTGATTGCTGAAATGTTGAATTTGTGAGTCTCAATCAGTACGTACATAGTAGGAGCTGGGTGGTGTGGACTT
Candidate_185	ML0339	45132	45264	+	4	6.0	3.0	0.000	GTCACAGATATCAGACCAAAGTTT	AAATACTCCTTTACATCTGATCCGAGTTGTCTTTCGTCACAGATATCAGACCAAAGTTTGTTACATTTTTCCTCCAACAAGGTGGTCATTGATTTGATCTGACGGTAAAAGAGGTGGGAGTAGGGGTGCTGAT
Candidate_186	ML0339	117544	117690	-	6	24.0	4.0	0.000	TCAGCACAATCACATGTTAGGAGGGT	ACAATACTCCGATTCACATTTTCAATAATATTTAGATTGCCCGTAATAACATGCTGATGATGTTGATGTTGAAATGTGCTATCAGCACAATCACATGTTAGGAGGGTAGGGTCTATATTATCCTCGTGAGTTTTTCTGTAGTTTAAG
Candidate_187	ML1065	3586	3702	-	1	1.0	3.0	0.000	TTGGATCTGGGGTACTACATG	TGGTATCATCGGGGTATTCTTAGGGTACTATTGGATCTGGGGTACTACATGTGCATTGAATGGGTGCTGCTGTGTTACTACTGCAGGTCACTACTGTGGTACTACCGTGGTTGAAAA
Candidate_188	ML1066	123958	124078	-	2	2.0	3.0	0.000	TCTTAAGGAGATTGATGGAGGTG	TGGTAGTGTTGTCACATTCAGGGGAAGCATTCTTAAGGAGATTGATGGAGGTGTTCATGTTAGCGGCTGACATTGACATTTCTCCAAGTGAAATGCAGATCTTGTTTTGCAGCCTCCTTCT
Candidate_189	ML1066	171296	171412	+	1	3.0	4.0	0.000	TAGAGCTGACTTGGAAACATC	TTATAGAGCTGACTTGGAAACATCTAAACTTGGAAGTTTCTGTGTCCGTCACTTAAGTTACGCTTATAGAGCTGACTTGGAAACATCTAAACTTGGAAGTTTCTGTGTTCGTCTTAA
Candidate_190	ML1066	14140	14238	-	1	1.0	3.0	0.000	TGAAGGTTGTAGGAGAT	TATTTGTATGACATTAGCTACAACTTTCACATTTGTATGGCATTATCTTCACAAATGTGAAGGTTGTAGGAGATGCCATACGAACTACGACATATGCTT
Candidate_191	ML1066	148615	148765	-	2	2.0	3.0	0.000	TAGCAACTGAATCTAAAGATTAACACGG	ATAGCTGACAAAACATAAAATTTAAAATATAACCAACAACTAGCAACTGAATCTAAAGATTAACACGGCTTAAAATAAATAGGTAAAAATTTTAAGCCGTGTTTATCTTTAGATTAAGTTGCTAGTTGTTGGTCATATTTCACATTTTATG
Candidate_192	ML1066	148610	148760	-	9	28.0	5.0	0.000	ACTGAATCTAAAGATTAACACGGCTTAA	TGACAAAACATAAAATTTAAAATATAACCAACAACTAGCAACTGAATCTAAAGATTAACACGGCTTAAAATAAATAGGTAAAAATTTTAAGCCGTGTTTATCTTTAGATTAAGTTGCTAGTTGTTGGTCATATTTCACATTTTATGTTTTG
Candidate_193	ML1066	386	512	+	1	2.0	3.0	0.000	GTCAGTGTGGAAGCTTTTAGC	TTGCAGTCTATCCTACCGAGGATGCTAACTGTGTAGTCAGTGTGGAAGCTTTTAGCTGTTTTACTCTCGCAAATAAACAGTCTACAGGCTTTACACTTAGACACACACTGAAAGCACCCTTCCTCCT
Candidate_194	ML1066	123582	123708	-	2	2.0	3.0	0.000	TTGGCAGTCAGCAGATCCTTCGAGGT	GAGCTCTTTTTTACAGAGTTCCTTTGTTTCTTGGCAGTCAGCAGATCCTTCGAGGTTCCTCTCTAACTTGGAAGGATCCTTTGATTCGTCAGCTGAAGACATCGAGATGTTTCGGAGCTCATTGAGG
Candidate_195	ML1066	123576	123722	-	2	3.0	5.0	0.000	TTGGAAGGATCCTTTGATTCGTCAGC	GCGATATCAATTTTGAGCTCTTTTTTACAGAGTTCCTTTGTTTCTTGGCAGTCAGCAGATCCTTCGAGGTTCCTCTCTAACTTGGAAGGATCCTTTGATTCGTCAGCTGAAGACATCGAGATGTTTCGGAGCTCATTGAGGATGCTT
Candidate_196	ML1066	259928	260054	-	1	1.0	3.0	0.000	ATTTAGTCGCTCTGCGTGAGC	AATACGCTACCCTCGTAAAAACATCAGCGACTAAGTCGCTGATCAGAGCGACTGAGTCGCTCTAGTGCGCGATTTAGTCGCTCTGCGTGAGCGACTTAGTCGCTGATGTTTTTACGAGGGTAGCATT
Candidate_197	ML1060	1124	1250	-	1	2.0	5.0	0.000	GGAAGGGTCCATGGGTGGAGA	TTTACTGCTTCCCATGTCTTCTGTTCTCTAAGAGAGGAAGGGTCCATGGGTGGAGACAGGTTTGTTAACTTGAGTTACCTTGCTGGCGCCCTTGAGAAACATGAGGGAAACGAGCACAGGGACGCTG
Candidate_198	ML1060	265	391	+	5	10.0	4.0	0.000	CAAAGCAGAAAAAGATCTTTCTGCCG	AGGGCTATCAACGCCAGGTCTGATAACCGCTGATCGCCCATCGAGTTTCTTAGTCTGGTTTTGATCCGTTTCAAAGCAGAAAAAGATCTTTCTGCCGAACAGACGGTCAACGGGATGGTTAGTGCCA
Candidate_199	ML1061	46350	46488	-	2	3.0	4.0	0.000	CAGAATTTCTGCCCCGGCATGA	CGTTAATTCCGCAGAGGAGCACCACATTGGCATAACCCATGCAGGAGACAGGATCTAGGTCTTCAATTCTTGGAGACCAGAATTTCTGCCCCGGCATGAGCTTGCCAAAAGTGCCCCTCTTGTCATTCCCGAATCTCAG
Candidate_200	ML1061	55481	55619	-	2	3.0	3.0	0.000	ATCACGTCACTTACACTCAGCC	AGATTCCTTTGTTCTCCGCCACGCACGTACCCTTTGCGAAATCACGTCACTTACACTCAGCCCCTCAGAAGGGGAGAATGAGAGTCCAGTGGGAGATGATTTTAAGACTGGGGTGAAGCGAGGGAGGGATGACGGGAAG
Candidate_201	ML0321	132575	132719	-	5	21.0	5.0	0.000	AGGGTTTCTAATGTGGATAGCTGCT	GTGAGCTGCATTTCGGGGCACTGTCCGTCCGATTCATGAAAGGGTTTCTAATGTGGATAGCTGCTTAAAATTGATAATGAGAGGCAGCTTCTCCAGCGTGAAATTTTCATATTGTTTCTTTTGCCAGCGCAGAAATTATCAGTTA
Candidate_202	ML0321	93578	93658	+	3	4.0	3.0	0.000	CGGGAGAAGACCGGTGGTCCGGG	CAGCCAAGGTCGGGAGAAGACCGGTGGTCCGGGCCGTCGGGCCCTAATTAAGGCCCTTTTCCGGGTTTTGGCCATTCTGGC
Candidate_203	ML0321	73913	74039	-	1	1.0	3.0	0.000	GCGGCGCTCTGGGTGCGCGGC	TGTATGGCGCGAGATGAACTTTTTGGTTAAAGCGCGGCGCGCTCAGTCGCCAGTGCAATGTTTTGTTGCGCGCGGCGCTCTGGGTGCGCGGCGTCATTTAGACTGAATTCGCAGGCAGTGACCTACT
Candidate_204	ML0322	176902	177024	-	7	9.0	5.0	0.000	TAGCGAGTCCAGCGGATGTTGAGT	CTGAGTAAGCGAGTCCAGCGGATGTTGAGTTAGCGAGTCCAGCGGATGTTGAGTTAGCGAGTCCAGCGGATGTTGAGTTAGCGAGTCCAGCGGATGTTGAGTTAGCGAGTCCAGCTGTAGTTG
Candidate_205	ML0322	150205	150317	-	4	7.0	5.0	0.000	GAAGACTAAGGGTGTGAATTGTCC	CTTTTGCCATTCTGCCAGTTGTGGAGAAGACTAAGGGTGTGAATTGTCCATGCTCAATTTGTATCACTCGACTGTTGCACATCCTTTTCTTTTCCTTCTCATGGTCTGAATAC
Candidate_206	ML0322	176325	176461	-	1	1.0	5.0	0.000	AGGTGGGTTGGGAAGATATAT	CTTCCCGGTCTCCGAGGAGGGGCAGGTACTTCAGGTATGCTTTCTTGTGTGCTCACTTCAGGTGGAGGAGGTAGAGAGGTGGGTTGGGAAGATATATCCTGCTGTCTCTCTGACGAGGAGGAGCTAGATCGGGTAGG
Candidate_207	ML0322	176873	177005	-	7	9.0	5.0	0.000	TAGCGAGTCCAGCGGATGTTGAGT	GGATGTTGAGTTAGCGAGTCCAGCGGATGTTGAGTTAGCGAGTCCAGCGGATGTTGAGTTAGCGAGTCCAGCGGATGTTGAGTTAGCGAGTCCAGCTGTAGTTGAGTTAGCGAGTCCAGCGGATGTTGAGTTA
Candidate_208	ML0322	176880	177020	-	20	37.0	5.0	0.000	CAGCGGATGTTGAGTTAGCGAGTCCAGC	GTAAGCGAGTCCAGCGGATGTTGAGTTAGCGAGTCCAGCGGATGTTGAGTTAGCGAGTCCAGCGGATGTTGAGTTAGCGAGTCCAGCGGATGTTGAGTTAGCGAGTCCAGCTGTAGTTGAGTTAGCGAGTCCAGCGGATGT
Candidate_209	ML0322	176942	177092	-	20	37.0	5.0	0.000	CAGCGGATGTTGAGTTAGCGAGTCCAGC	AGTTTCGAGTCCAGCTGATGCTGAGTAAGCGAGTCCAGCGGATGTTGAGTTAGCGAGTCCAGCTGATGCTGAGTAAGCGAGTCCAGCGGATGTTGAGTTAGCGAGTCCAGCGGATGTTGAGTTAGCGAGTCCAGCGGATGTTGAGTTAGCG
Candidate_210	ML0322	176830	176968	-	5	7.0	5.0	0.000	TCCAGCGGATGTTGAGTTAGCG	GCGAGTCCAGCGGATGTTGAGTTAGCGAGTCCAGCGGATGTTGAGTTAGCGAGTCCAGCTGTAGTTGAGTTAGCGAGTCCAGCGGATGTTGAGTTAGCGAGTCCAGTTGATGTTGAGTTAGCGAGTCCAGTTGATGCTG
Candidate_211	ML0322	176761	176899	-	3	3.0	5.0	0.000	ATGTTGAGTTAGCGAGTCCAGT	TTAGCGAGTCCAGCGGATGTTGAGTTAGCGAGTCCAGTTGATGTTGAGTTAGCGAGTCCAGTTGATGCTGAGTAAGCGGGTCCAGCTGATGTAGAGTTAGCGAGTCCAGCTGTTGTTGAGTTAGCGAGTCCAGCTGCGA
Candidate_212	ML0322	177045	177181	-	1	1.0	3.0	0.000	CTGAATTCGACGCCGACGCTA	CCTGCCGAGGGACCAGGAGTAAAGTTTGTCAGATTTAGAGCTGAATTCGACGCCGACGCTAATGCAAGTGCAACTTTCATAGCATCTGAAGTTTCGAGTCCAGCTGATGCTGAGTAAGCGAGTCCAGCGGATGTTGA
Candidate_213	ML0322	202637	202771	-	2	2.0	4.0	0.000	GATCGTTCCGAACCATAACA	ACTACTTATAGTTATAATGCAAGGAATTACTAGAATCCAAGATCGTTCCGAACCATAACACTTGCAACAGTTCCACTCAAGTGGATGGAGCGAGTGGTTTTGTGGCACGTGGAAGTTGATCTTGGAATCTACAAA
Candidate_214	ML0322	176847	176979	-	6	6.0	4.0	0.000	GTTGAGTTAGCGAGTCCAGCGGAT	ATGTTGAGTTAGCGAGTCCAGCGGATGTTGAGTTAGCGAGTCCAGCGGATGTTGAGTTAGCGAGTCCAGCTGTAGTTGAGTTAGCGAGTCCAGCGGATGTTGAGTTAGCGAGTCCAGTTGATGTTGAGTTAGC
Candidate_215	ML0322	176494	176630	-	1	1.0	5.0	0.000	CCATTGACGTTGTTTGAAGGC	TCTTCTCGGAAATTGTCCTTCTTCAGGAGTCGATCGTAAACCATTGACGTTGTTTGAAGGCCCGGTTGGAACTGGGCCACTGGACAAAGGCAAATTGGTGACTCCTGAAGAAGGCAGAGAAGAAAATTCCGGTTTGT
Candidate_216	ML0322	176955	177097	-	7	9.0	4.0	0.000	AAGCGAGTCCAGCGGATGTTGAGT	TCTGAAGTTTCGAGTCCAGCTGATGCTGAGTAAGCGAGTCCAGCGGATGTTGAGTTAGCGAGTCCAGCTGATGCTGAGTAAGCGAGTCCAGCGGATGTTGAGTTAGCGAGTCCAGCGGATGTTGAGTTAGCGAGTCCAGCGGA
Candidate_217	ML0322	169928	170050	+	8	10.0	5.0	0.000	TGTAATGTCGGGATCAGATGTCAC	TATCAAGCCGCTGACAAGAAGTCCCAGCAGTGTAATGTCGGGATCAGATGTCACATCAGATCCGGTGTCGCGACATCTGATTTTCCCGACATTACACTGCACTTTGTTTATTCTATATGTTAA
Candidate_218	ML0322	176909	177031	-	6	6.0	5.0	0.000	GTTGAGTTAGCGAGTCCAGCGGAT	GCTGATGCTGAGTAAGCGAGTCCAGCGGATGTTGAGTTAGCGAGTCCAGCGGATGTTGAGTTAGCGAGTCCAGCGGATGTTGAGTTAGCGAGTCCAGCGGATGTTGAGTTAGCGAGTCCAGCT
Candidate_219	ML0322	176356	176478	-	5	12.0	3.0	0.000	TCACTTCAGGTGGAGGAGGTAGAG	TCCTGGCCGAGAAACTTCTTCCCGGTCTCCGAGGAGGGGCAGGTACTTCAGGTATGCTTTCTTGTGTGCTCACTTCAGGTGGAGGAGGTAGAGAGGTGGGTTGGGAAGATATATCCTGCTGTC
Candidate_220	ML0322	176878	177016	-	5	7.0	5.0	0.000	TCCAGCGGATGTTGAGTTAGCG	GCGAGTCCAGCGGATGTTGAGTTAGCGAGTCCAGCGGATGTTGAGTTAGCGAGTCCAGCGGATGTTGAGTTAGCGAGTCCAGCGGATGTTGAGTTAGCGAGTCCAGCTGTAGTTGAGTTAGCGAGTCCAGCGGATGTTG
Candidate_221	ML0322	176870	177020	-	20	37.0	4.0	0.000	CAGCGGATGTTGAGTTAGCGAGTCCAGC	GTAAGCGAGTCCAGCGGATGTTGAGTTAGCGAGTCCAGCGGATGTTGAGTTAGCGAGTCCAGCGGATGTTGAGTTAGCGAGTCCAGCGGATGTTGAGTTAGCGAGTCCAGCTGTAGTTGAGTTAGCGAGTCCAGCGGATGTTGAGTTAGCG
Candidate_222	ML0322	176490	176626	-	1	1.0	5.0	0.000	TGACGTTGTTTGAAGGCCCGG	CTCGGAAATTGTCCTTCTTCAGGAGTCGATCGTAAACCATTGACGTTGTTTGAAGGCCCGGTTGGAACTGGGCCACTGGACAAAGGCAAATTGGTGACTCCTGAAGAAGGCAGAGAAGAAAATTCCGGTTTGTTGCT
Candidate_223	ML0322	176823	176971	-	17	30.0	5.0	0.000	CAGCGGATGTTGAGTTAGCGAGTCCAG	TTAGCGAGTCCAGCGGATGTTGAGTTAGCGAGTCCAGCGGATGTTGAGTTAGCGAGTCCAGCTGTAGTTGAGTTAGCGAGTCCAGCGGATGTTGAGTTAGCGAGTCCAGTTGATGTTGAGTTAGCGAGTCCAGTTGATGCTGAGTAAGC
Candidate_224	ML0322	49965	50091	-	1	1.0	4.0	0.000	AGGACGAAGTTTCGTGGTACA	AGTGCTCGTGCTAAGCAAGATTTTTGCGTGGTAGCCAGGGTGCTTCCTGAAAGGGTGCCGAGGTTAAGTTTAGGACGAAGTTTCGTGGTACAGCATGTTTTGTCTCCTCCTCAGTTAGCATCACAAA
Candidate_225	ML0322	170370	170462	+	8	10.0	3.0	0.000	TGTAATGTCGGGATCAGATGTCAC	AAGAAGTCCCAGCAGTGTAATGTCGGGATCAGATGTCACATCAGATCCGGTGTCACGACATGTGATAGTTGATAATCTTTTCCTGACATTGCA
Candidate_226	ML0322	176856	176988	-	6	6.0	5.0	0.000	GTTGAGTTAGCGAGTCCAGCGGAT	GTCCAGCGGATGTTGAGTTAGCGAGTCCAGCGGATGTTGAGTTAGCGAGTCCAGCGGATGTTGAGTTAGCGAGTCCAGCTGTAGTTGAGTTAGCGAGTCCAGCGGATGTTGAGTTAGCGAGTCCAGTTGATGT
Candidate_227	ML0322	168179	168313	-	6	12.0	3.0	0.000	TGATCTTGTAGGTTTTTCGACCGGC	TTCGTTTGAACAATTGATCCCTCAGTTGGGTCTTGTGATCTTGTAGGTTTTTCGACCGGCGTTTTTTCCGAACCGTGTTTCATTAGACTAGCAAGATATGGACTTGCTGTTTTGCGGTCTTTTTTGTCTGACTGA
Candidate_228	ML0322	176865	177003	-	5	7.0	5.0	0.000	TCCAGCGGATGTTGAGTTAGCG	ATGTTGAGTTAGCGAGTCCAGCGGATGTTGAGTTAGCGAGTCCAGCGGATGTTGAGTTAGCGAGTCCAGCGGATGTTGAGTTAGCGAGTCCAGCTGTAGTTGAGTTAGCGAGTCCAGCGGATGTTGAGTTAGCGAGTCC
Candidate_229	ML0322	176875	177017	-	6	6.0	5.0	0.000	GTTGAGTTAGCGAGTCCAGCGGAT	AGCGAGTCCAGCGGATGTTGAGTTAGCGAGTCCAGCGGATGTTGAGTTAGCGAGTCCAGCGGATGTTGAGTTAGCGAGTCCAGCGGATGTTGAGTTAGCGAGTCCAGCTGTAGTTGAGTTAGCGAGTCCAGCGGATGTTGAGT
Candidate_230	ML0322	159910	160050	-	1	1.0	4.0	0.000	TGCTAGACGAGGTGCAACAACTT	TCTTCTTTTCAGGTTTAGGACGTCTCGGGAGCTGATCTTCAAAAGTGTTGTTTACTGGTGAGGAGCTCCTGGTGGAGTTGCTAGACGAGGTGCAACAACTTTTGTTGAGAGATTTGTTTCTAGCAGAATAAGAATGAGGTG
Candidate_231	ML0322	176869	177005	-	1	1.0	3.0	0.000	GTTGAGTTAGCGAGTCCAGCT	GGATGTTGAGTTAGCGAGTCCAGCGGATGTTGAGTTAGCGAGTCCAGCGGATGTTGAGTTAGCGAGTCCAGCGGATGTTGAGTTAGCGAGTCCAGCTGTAGTTGAGTTAGCGAGTCCAGCGGATGTTGAGTTAGCGA
Candidate_232	ML0322	169501	169623	+	8	10.0	5.0	0.000	TGTAATGTCGGGATCAGATGTCAC	TATCAAGCCGCTGACAAGAAGTCCCAGCAGTGTAATGTCGGGATCAGATGTCACATCAGATCCGGTGTCGCGACATCTGATTTTCCCGACATTACACTGCACTTTGTTTATTCTATATGTTAA
Candidate_233	ML0322	176840	176972	-	7	9.0	3.0	0.000	TAGCGAGTCCAGCGGATGTTGAGT	GTTAGCGAGTCCAGCGGATGTTGAGTTAGCGAGTCCAGCGGATGTTGAGTTAGCGAGTCCAGCTGTAGTTGAGTTAGCGAGTCCAGCGGATGTTGAGTTAGCGAGTCCAGTTGATGTTGAGTTAGCGAGTCCA
Candidate_234	ML0322	176851	177001	-	20	37.0	5.0	0.000	CAGCGGATGTTGAGTTAGCGAGTCCAGC	GTTGAGTTAGCGAGTCCAGCGGATGTTGAGTTAGCGAGTCCAGCGGATGTTGAGTTAGCGAGTCCAGCGGATGTTGAGTTAGCGAGTCCAGCTGTAGTTGAGTTAGCGAGTCCAGCGGATGTTGAGTTAGCGAGTCCAGTTGATGTTGAGT
Candidate_235	ML0322	176323	176461	-	4	8.0	5.0	0.000	GGTGGGTTGGGAAGATATATCC	CTTCCCGGTCTCCGAGGAGGGGCAGGTACTTCAGGTATGCTTTCTTGTGTGCTCACTTCAGGTGGAGGAGGTAGAGAGGTGGGTTGGGAAGATATATCCTGCTGTCTCTCTGACGAGGAGGAGCTAGATCGGGTAGGGA
Candidate_236	ML0322	110066	110186	-	4	14.0	5.0	0.000	GCTTGGAGGAGCTTCTAGAACAC	CCAGGATGCAAGTCCGATATTCTTCTGCCAGCTTGGAGGAGCTTCTAGAACACCGCTGCCGGAGGTGTTCGTAGTGGGCTGCATCGACAATCTTAAGCTATGCAGGATAGCGGTACTTGAA
Candidate_237	ML0322	176950	177088	-	5	7.0	5.0	0.000	TCCAGCGGATGTTGAGTTAGCG	TCGAGTCCAGCTGATGCTGAGTAAGCGAGTCCAGCGGATGTTGAGTTAGCGAGTCCAGCTGATGCTGAGTAAGCGAGTCCAGCGGATGTTGAGTTAGCGAGTCCAGCGGATGTTGAGTTAGCGAGTCCAGCGGATGTTG
Candidate_238	ML0322	176889	177027	-	5	7.0	5.0	0.000	TCCAGCGGATGTTGAGTTAGCG	ATGCTGAGTAAGCGAGTCCAGCGGATGTTGAGTTAGCGAGTCCAGCGGATGTTGAGTTAGCGAGTCCAGCGGATGTTGAGTTAGCGAGTCCAGCGGATGTTGAGTTAGCGAGTCCAGCTGTAGTTGAGTTAGCGAGTCC
Candidate_239	ML0322	170991	171127	+	3	16.0	5.0	0.000	TCATTTCGGCGGGACAGACAGCATAC	CAAGTTGCAGCTACCCAAAATATTAAAGCTGGTATGCTGCCTATCTCACCGAAATGGCACGTCCAATTGGGACGGGTCATTTCGGCGGGACAGACAGCATACCAGGAAAGTGTATCCCTGATAGATGTTTATTTATA
Candidate_240	ML0322	176947	177097	-	20	37.0	5.0	0.000	CAGCGGATGTTGAGTTAGCGAGTCCAGC	TCTGAAGTTTCGAGTCCAGCTGATGCTGAGTAAGCGAGTCCAGCGGATGTTGAGTTAGCGAGTCCAGCTGATGCTGAGTAAGCGAGTCCAGCGGATGTTGAGTTAGCGAGTCCAGCGGATGTTGAGTTAGCGAGTCCAGCGGATGTTGAGT
Candidate_241	ML0322	202638	202760	-	1	1.0	4.0	0.000	TCCGAACCATAACACTTGC	TTATAATGCAAGGAATTACTAGAATCCAAGATCGTTCCGAACCATAACACTTGCAACAGTTCCACTCAAGTGGATGGAGCGAGTGGTTTTGTGGCACGTGGAAGTTGATCTTGGAATCTACAA
Candidate_242	ML0322	153086	153200	+	14	31.0	4.0	0.000	TAGCTGGCTGATTGGAACGTCATCA	CCATGCTGCTGCTTGTTCTGACAAATAGCTGGCTGATTGGAACGTCATCAACTCATGGTAGATAAGAATGTCGTTATCAGTGCAAGTTATTACTAGTGCAAGTGCTGATAAGTGA
Candidate_243	ML0322	168186	168300	-	26	332.0	5.0	0.003	TCTTGTAGGTTTTTCGACCGGCGTT	TTGATCCCTCAGTTGGGTCTTGTGATCTTGTAGGTTTTTCGACCGGCGTTTTTTCCGAACCGTGTTTCATTAGACTAGCAAGATATGGACTTGCTGTTTTGCGGTCTTTTTTGTC
Candidate_244	ML0322	176888	177020	-	7	9.0	3.0	0.000	TAGCGAGTCCAGCGGATGTTGAGT	GTAAGCGAGTCCAGCGGATGTTGAGTTAGCGAGTCCAGCGGATGTTGAGTTAGCGAGTCCAGCGGATGTTGAGTTAGCGAGTCCAGCGGATGTTGAGTTAGCGAGTCCAGCTGTAGTTGAGTTAGCGAGTCCA
Candidate_245	ML0323	62630	62768	-	3	3.0	4.0	0.000	TGTATAGATGGAACAATGATGT	CGTTATAAAGTTCCTGGGAGTTCTTCTCTGCGTCATGTTGGGCACATCTGTTACTATCTACTCGATGAGTGTAAGATTGTATAGATGGAACAATGATGTAAATGAGGCATGTCTAAATACCTGGGAGATATCATGGAGT
Candidate_246	ML0324	8343	8437	-	3	3.0	3.0	0.000	CCATGGGGGGTAGATCAGTTCAGGC	ACAACAATTTCGTAGCCATGGGGGGTAGATCAGTTCAGGCCGAAGTATCTGATCCAACCCAGGAAGGAGTTGATCTGCCCTCTGATGGGCCTGCT
Candidate_247	ML0324	143299	143431	-	4	4.0	5.0	0.000	TCTGAATTCCTCTGGCACT	TGTTGCAGCAGATTTGATGATATGAAATGCTAGTCATACATCTGAATTCCTCTGGCACTGTCGCGGCACTGTCGCGGCACTCTCAGTGGAATTCGGATGTATGAACAAAATGCTTTGAAATGCGGGAAATTTG
Candidate_248	ML0324	143311	143403	-	1	1.0	3.0	0.000	TCAGTGGAATTCGGATGTATGAAC	GCTAGTCATACATCTGAATTCCTCTGGCACTGTCGCGGCACTGTCGCGGCACTCTCAGTGGAATTCGGATGTATGAACAAAATGCTTTGAAAT
Candidate_249	ML2588	49631	49761	+	3	5.0	4.0	0.000	TTGGTTTCTCATGGAAGTGGTGA	CCTCGTCTGTCATCAGGAGTTCCTTATACATCTGGTTGGTTTCTCATGGAAGTGGTGATAGCCGCCGTCTTTTCCGTAAGCAATTCTTACCCGCTCCCTTTGTGCCGATTCTCCTGATGGTTCCATGAGAT
Candidate_250	ML2588	33125	33251	+	3	4.0	3.0	0.000	GGTCAATAGTCATAGTAGATCTAATA	CTCATTAATAATAATCTTTGTGGAAGGAATCGTCTCCCTGTGGGTTTGGATGAGTACCAATGACTCCAACCGGTCAATAGTCATAGTAGATCTAATAGCGGTTTTGGTTCTTTCTACCTTGGAGAAT
Candidate_251	ML2588	6058	6194	-	1	1.0	3.0	0.000	TTCCTGTAAGACAAACTTGAC	CACATTCGTAACTCTCGTGGGACAGTTCGTAGTGTTTCAGGTTCATGGTGTGCGGGAGGTACTCTAGACCCGAGTCTTCCTGTAAGACAAACTTGACCCTCTCCCCGATGTGAGTGACGAGGTAGGAGTTGGAGTTG
Candidate_252	ML2588	48854	48954	+	12	23.0	3.0	0.000	CAGGATGTATCAGGGCTGATTTA	ACAGGCTACCAAAAATCGGTCAAATCTTGAGTACACTCCATGAGCGCTGTCTAAGTAGCAGGATGTATCAGGGCTGATTTATCATGGTGCAGGAGGAGGAG
Candidate_253	ML0325	52768	52890	+	5	9.0	4.0	0.000	TTGACACATTTTATCGGGACGTAC	TTGTGAAGGGTGATTGGTTCATCAGTTGCGTTGACACATTTTATCGGGACGTACTTTCCATCAGAGTGAACGATAGCGTGTGCCAACAAGATTCCTGTTTCTCCAATTCCGTTCTTGTATCGG
Candidate_254	ML0325	34240	34376	-	5	16.0	5.0	0.000	TCGGACTGTCAACCTTTCTTAAGCAG	AGGATCTGGAGGATGACAGCGATGAGGAGGACGAGGAGGGAGAAGAACGGAGGAGCAGTGTCGATCTTACTTTGGGTCGGACTGTCAACCTTTCTTAAGCAGTGTCGATCTTACTTTGGGTCGGACTGTCAACCTTT
Candidate_255	ML0325	48165	48311	-	10	25.0	3.0	0.000	ATTGTACGTCCTATCTTCCATAGTGA	TCTTCCATAGTGACAGTACTATTATTAGATTTGCATTGTACGTCCTATCTTCCATAGTGACAGTACGATTATTCTATTTGCATTGTACGTCCTATCTTCCATAGTGACAGTACTATCATTCTATTTGCATTGTACGTCCTATCTTCC
Candidate_256	ML0325	51777	51923	+	4	5.0	4.0	0.000	GAGCTTTAAGTTGGCCTGTAGCAGTC	CGTGATCTGAATACCGTCTGCGCTGACTGACACTCCTACGAAGGTCACTTTTTTCCTTAATAGCTGACACTTACTCGGTGTGAGCTTTAAGTTGGCCTGTAGCAGTCTCCTCAGTAATATCTCAAGACGGTCTAAGTGACTGCTCAC
Candidate_257	ML0325	52753	52899	+	17	32.0	5.0	0.000	TGAACGATAGCGTGTGCCAACAAGAT	GCCACTATCTTATTTTTGTGAAGGGTGATTGGTTCATCAGTTGCGTTGACACATTTTATCGGGACGTACTTTCCATCAGAGTGAACGATAGCGTGTGCCAACAAGATTCCTGTTTCTCCAATTCCGTTCTTGTATCGGGGCTCAATC
Candidate_258	ML0325	87926	88042	-	4	8.0	4.0	0.000	TAGGGTCAGGTCGAGGTGGAGCGGTG	GGAGAAACAGCTCCGCTATCATCAGTAGGGTCAGGTCGAGGTGGAGCGGTGCTTTCTGGAGAGGTACTGTTATTACTATCAGAAGGGATGAGCACTGGGGGAGGAGGTGGAGGAGGT
Candidate_259	ML0325	53864	53978	-	6	10.0	4.0	0.000	TACAAGAAGAACACATCTCTGAGGC	GGTGAAGAGAAGATTGTTAGCCAGCAGTGTTTCAGAGAATTTTGTTAGTCTGACCAAGATAGCGGTACAAGAAGAACACATCTCTGAGGCGATCAGGATGACACCTGGCAGTCAA
Candidate_260	ML0326	11060	11186	-	1	1.0	4.0	0.000	TTGCCGTCGGGATCCAAGTCC	GATATTTCAAGTCTACTTCCAAAATGTAGCATATGTTGCCGTCGGGATCCAAGTCCATGAGGCTAAGGCTTTTAATTTGAGGTCCTGTGAGCCACTTGAAGTTACCAGTTGGAAGAGGTCGAGACAT
Candidate_261	ML0326	11063	11197	-	9	12.0	3.0	0.000	TGTAGCATATGTTGCCGTCGGGATC	CAAATGTTCAGGATATTTCAAGTCTACTTCCAAAATGTAGCATATGTTGCCGTCGGGATCCAAGTCCATGAGGCTAAGGCTTTTAATTTGAGGTCCTGTGAGCCACTTGAAGTTACCAGTTGGAAGAGGTCGAGA
Candidate_262	ML0326	11421	11565	-	7	10.0	3.0	0.000	ATAGTTTAAAAAAGTCGGAGGAGAA	CTAATGTCCTCAATAAACTTTCCGTAAATGGCATTGTTACATAGTTTAAAAAAGTCGGAGGAGAATTTTGATTTCGACTCCTGCCGCTTTTTCGAGTTGAATTCTATGTAGGGCTGCAGGAAAGCTCTTTGATCTGCAATCAAAA
Candidate_263	ML0327	17233	17331	-	2	3.0	4.0	0.000	CTCGCAGCTCCCACAGCTTGGG	AAGTGTGTCGGTCCACGATGTCTCTCACTGTTGTGAAGTGCGAATCGAAAAATTCGACTCGCAGCTCCCACAGCTTGGGACATTTGGCGAGGACGTGNN
Candidate_264	ML0327	15613	15753	-	4	8.0	5.0	0.000	TTCAGCTTCCGCTCTAGCAGGGT	CTCTATTCTCAGAGAATATGTGATTGAGGTCCCATTCGGTTTCAGCTTCCGCTCTAGCAGGGTTAACCGGCGGTTGGTTTTGAACCTGGGGAGGTTCAGCGTGTTCACCAAATGGACTTGCGTCATCACCTCAAGAGTTTC
Candidate_265	ML2587	24653	24749	+	5	6.0	3.0	0.000	TGACTTGTGATAAGAGCTGACAGCGG	CGTAAGTCTAAAGATTGACTTGTGATAAGAGCTGACAGCGGTTCTGTGATCATCATGGAACTGTTGTACTCCCTATCTCAAGTGGTTGTTGGATTGA
Candidate_266	ML2587	24654	24752	+	4	4.0	5.0	0.000	GTGATAAGAGCTGACAGCGGTT	GTAAGTCTAAAGATTGACTTGTGATAAGAGCTGACAGCGGTTCTGTGATCATCATGGAACTGTTGTACTCCCTATCTCAAGTGGTTGTTGGATTGATAA
Candidate_267	ML3565	19443	19581	-	6	11.0	4.0	0.000	TAGGAAGTTGTTAGTGTCTGGTACCGG	TTGTTAGTGTCTGGTACCGGGTAGGAAGTTGTTAGTGTCTGGTACCGGGTAGGAAGTTGTTAGTGTCTGGTACCGGGTAGGAAGTTGTTAGTGTCTGGTACCGGGTAGGAAGTTGTTAGTGTCTGGTACCGGATATGAA
Candidate_268	ML3565	19417	19565	-	2	2.0	3.0	0.000	TTGTTAGTGTCTGGTACCGGGTAGGAA	CCGGGTAGGAAGTTGTTAGTGTCTGGTACCGGGTAGGAAGTTGTTAGTGTCTGGTACCGGGTAGGAAGTTGTTAGTGTCTGGTACCGGGTAGGAAGTTGTTAGTGTCTGGTACCGGATATGAAGTAGGAACAAGAGATTTACGTTCTGG
Candidate_269	ML3565	19508	19656	-	6	11.0	4.0	0.000	TAGGAAGTTGTTAGTGTCTGGTACCGG	TCTGGTACCGGGTAGGAAGTTGTTAGTGTCTGGTACCGGGTAGGAAGTTGTTAGTGTCTGGTACCGGGTAGGAAGTTGTTAGTGTCTGGTACCGGGTAGGAAGTTGTTAGTGTCTGGTACCGGGTAGGAAGTTGTTAGTGTCTGGTACC
Candidate_270	ML3565	19564	19712	-	6	11.0	4.0	0.000	TAGGAAGTTGTTAGTGTCTGGTACCGG	TCTGGTACCTGGTAGGAAGTTGTTAGTGTCTGGTACCGGGTAGGAAGTTGTTAGTGTCTGGTACCGGGTAGGAAGTTGTTAGTGTCTGGTACCGGGTAGGAAGTTGTTAGTGTCTGGTACCGGGTAGGAAGTTGTTAGTGTCTGGTACC
Candidate_271	ML3565	19480	19628	-	6	11.0	4.0	0.000	TAGGAAGTTGTTAGTGTCTGGTACCGG	TCTGGTACCGGGTAGGAAGTTGTTAGTGTCTGGTACCGGGTAGGAAGTTGTTAGTGTCTGGTACCGGGTAGGAAGTTGTTAGTGTCTGGTACCGGGTAGGAAGTTGTTAGTGTCTGGTACCGGGTAGGAAGTTGTTAGTGTCTGGTACC
Candidate_272	ML3565	19536	19684	-	6	11.0	4.0	0.000	TAGGAAGTTGTTAGTGTCTGGTACCGG	TCTGGTACCGGGTAGGAAGTTGTTAGTGTCTGGTACCGGGTAGGAAGTTGTTAGTGTCTGGTACCGGGTAGGAAGTTGTTAGTGTCTGGTACCGGGTAGGAAGTTGTTAGTGTCTGGTACCGGGTAGGAAGTTGTTAGTGTCTGGTACC
Candidate_273	ML3565	19434	19562	-	6	11.0	3.0	0.000	TAGGAAGTTGTTAGTGTCTGGTACCGG	GGTAGGAAGTTGTTAGTGTCTGGTACCGGGTAGGAAGTTGTTAGTGTCTGGTACCGGGTAGGAAGTTGTTAGTGTCTGGTACCGGGTAGGAAGTTGTTAGTGTCTGGTACCGGATATGAAGTAGGAACA
Candidate_274	ML3565	19452	19600	-	6	11.0	4.0	0.000	TAGGAAGTTGTTAGTGTCTGGTACCGG	TCTGGTACCGGGTAGGAAGTTGTTAGTGTCTGGTACCGGGTAGGAAGTTGTTAGTGTCTGGTACCGGGTAGGAAGTTGTTAGTGTCTGGTACCGGGTAGGAAGTTGTTAGTGTCTGGTACCGGGTAGGAAGTTGTTAGTGTCTGGTACC
Candidate_275	ML2582	49639	49757	+	1	2.0	5.0	0.000	TGTACCTCTCATAACAT	GTTGTACTTGTTGTTTAAGGCAAAAAAGTATACCTTGATGTTATGAGAGGTACATGACCATTGGTCATGTACCTCTCATAACATCAAGGTCATTGACCAACAGCTTAGTGAGTGGAAGC
Candidate_276	ML2582	189513	189649	-	2	2.0	3.0	0.000	ATTTCTCTCCTTTTATTTAGC	AGGAGCTTGTTCAATGTTCATGTGCCTGCACTTGTTTAGAATTTCTCTCCTTTTATTTAGCAAGTTTTTGTGTTTGCTGGTTAAAATGCAGAGTTTTTCTGTAAGGCACAAGTCGCAGGCTCTCATTCCACCTCTGT
Candidate_277	ML2582	424733	424859	+	1	1.0	4.0	0.000	AGCTTGACCAGGATTGTTCCC	TTTCAGGTGAGCAGTCTCTTCAACGGTAGTGGCTGAGCTTGACCAGGATTGTTCCCTTACTTTTACTTCAAGGTTATCCAATTTTGCCATGTCGTGTCCACTCCGATGAAGGTCTGATTTCAGTTGT
Candidate_278	ML2582	99420	99518	-	1	1.0	3.0	0.000	TGAAGAAGCTGCAGCTG	GCGTCTTAACTTTCTCATGGTGCGCTGAAGAAGCTGCAGCTGGTGCCGCAGCTGGAGCTACTGAGGGTGCCGCAGCCGGAGCTTCAGTAGAGGCAGAGG
Candidate_279	ML2582	374856	374952	-	1	1.0	3.0	0.000	AGATGGCGCCCCCCCGCTAGC	CGGTAATTTGCCGCCCCCTAAGATGGCGCCCCCCCGCTAGCGGGGTTAGCGGGGGCGGTCGTTACGCCACTGGGTGTACAGGCGTCATGCCAGGAGA
Candidate_280	ML2582	189527	189643	-	1	1.0	4.0	0.000	TTTGCTGGTTAAAATGCAGAG	TTGTTCAATGTTCATGTGCCTGCACTTGTTTAGAATTTCTCTCCTTTTATTTAGCAAGTTTTTGTGTTTGCTGGTTAAAATGCAGAGTTTTTCTGTAAGGCACAAGTCGCAGGCTCT
Candidate_281	ML1054	48162	48282	+	7	13.0	4.0	0.000	CTCGATTCACCCCGAGCAGAGGT	AAGCGGACTGGCGGCCCAGCAACCTGCCAACTCGATTCACCCCGAGCAGAGGTTTACCGTGATTTGTGGTGAGGGTGGTCGTGAAATGGTGGGTGTTTGGTCGTGAAATGGTGGGTGTTTG
Candidate_282	ML1054	68554	68688	+	2	2.0	3.0	0.000	CACGGCGTCACTGGGGCATT	CATTATCCCTGGGGCACAGTGTACTGGGGCAGGAGGTTAGTGGGGCGCGATGTTATGGGGCACAAGGTTGTGGAGCACGGCGTCACTGGGGCATTATCCCTGGGGCACAGTGTACTGGGGAAAGAGGTTGGTGGG
Candidate_283	ML1054	47625	47763	+	19	48.0	4.0	0.000	AAGCGTGGTAGTGAGATCTCGGAGGTA	GGGGTAATGGATCGTGGCATCGTTCTGTAATGGAGAAGCGTGGTAGTGAGATCTCGGAGGTAAGATCGACCAACAGGCTTTGGAAAGTGAAATCCGCCCGTTCTTACATGTCCATTTCTTCAAAATTGACGTCCGCGTC
Candidate_284	ML1054	67239	67331	-	1	1.0	4.0	0.000	TGTTGCCCGAAGCGGACTCTTGTC	GTCCGCATAATAGTCTGTTGCCCGAAGCGGACTCTTGTCCGAAAACTGATAATTCGGTTTCGGACAAGAGTCCGCCTCGGTAAAGTGTCCTAA
Candidate_285	ML1054	67247	67323	-	1	2.0	3.0	0.000	CGGTTTCGGACAAGAGTCCGC	AATAGTCTGTTGCCCGAAGCGGACTCTTGTCCGAAAACTGATAATTCGGTTTCGGACAAGAGTCCGCCTCGGTAAAG
Candidate_286	ML1054	50019	50135	+	27	201.0	5.0	0.002	TGGTGATGGCAGGTAGCTCTGAAGGT	GATAAATCGATGTCCGTCTTTGCCGAGGGGTCGAGTTCAGTTTATCTGTTATCAGGTTTGAGGAATTGGTGATGGCAGGTAGCTCTGAAGGTTAAGGGTTTAGGGTGATGCGGGATA
Candidate_287	ML1054	49879	50021	+	7	21.0	4.0	0.000	GTGTGCTCTCGGAATGAGAACCAT	GTGTCATGGGGTTGATCGTAATATGGTCCGTAATTTGAATGTGTGCTCTCGGAATGAGAACCATATTTCTTCTTCATTGTGTCGTCGTCCGACGAGTTTTCCAGTATCGATTCGGTGTCCTTTTCTCCTTCGGTACCCCTGAT
Candidate_288	ML1054	183078	183192	-	3	4.0	3.0	0.000	TCCCAAGTACCATCTTAGAGACTGC	GTCGTAGTCTTCATGGACAACATTGGATGGGGCGCAGGAGGCGTCAACTTCCACTTTCTGTCACCTCCCAAGTACCATCTTAGAGACTGCGACGGAACACCAGAGCATGTCTTTC
Candidate_289	ML0312	49582	49688	+	3	3.0	4.0	0.000	TAGAAAAGAAGGTATTTTGTTTTGTA	CGCGCTCGTAACCAGCGCTAGAAAAGAAGGTATTTTGTTTTGTAACGCTCGTAACCAGCGCTAGAAAAGAAGGTATTTTGTTTTGTAACGCTCGTAACCAGCGCTAG
Candidate_290	ML0312	50550	50696	+	3	3.0	3.0	0.000	TAGAAAAGAAGGTATTTTGTTTTGTA	AAAGAAGGTATTTTGTTTTGTAACGCCTAGTTACCAGCGCTAGAAAAGAAGGTATTTTGTTTTGTAACGCTAAGTCACCAGCGCTGGAAAAGAAGGTATTTTGTTTTTTAACGCTAAGTTACCAGCGCTAGAAAAGAAGGTATTTTG
Candidate_291	ML0312	49580	49686	+	3	3.0	4.0	0.000	TAGAAAAGAAGGTATTTTGTTTTGTA	GCCGCGCTCGTAACCAGCGCTAGAAAAGAAGGTATTTTGTTTTGTAACGCTCGTAACCAGCGCTAGAAAAGAAGGTATTTTGTTTTGTAACGCTCGTAACCAGCGCT
Candidate_292	ML2576	82219	82331	+	3	5.0	5.0	0.000	TTGCGGACACGTTCTACAATGGGG	CGCTAACACAGCAGGACAGTTGTCATCCATACGGAGGATGTGGCCAAGTAGGGTCCATCTTGCCTTGCGGACACGTTCTACAATGGGGACTGATTTGCAGCGGCGGTAAAGCT
Candidate_293	ML2576	397614	397704	+	3	4.0	4.0	0.000	TGCTACTTCTTCAGGACATCCTG	TCGGGGGCTGCTGTCTCGAGAGGTGCTGAGCAACTCTCACGTCGGTGAGGTTGTGCTACTTCTTCAGGACATCCTGGAACTTCAAAATGGT
Candidate_294	ML2576	368918	369054	+	9	32.0	5.0	0.000	TGACGGATGTAGTTTAGGTGG	TCTCACTATAGTTGTTTTACAAGTGTCTGTACCGGTAGGTTGACGGATGTAGTTTAGGTGGAACGTCAAAGTGCAGTTTACGTAAACTGTAATGATCTGTATCAGGCACGGTCCGGGAGACAGCCGCTTGTACAAGT
Candidate_295	ML2576	383908	384000	+	6	9.0	3.0	0.000	TGACAACGAAGCAGAGAGTGTAAC	CAAGAAAGGATCCGGTGACAACGAAGCAGAGAGTGTAACTCTTCCTGTCCCCAGGACAGTGTGGAAGAACGCTCTCAGGCAACGGAGTCACCG
Candidate_296	ML2576	255637	255783	-	2	3.0	3.0	0.000	GAGATAGATGGATCAGCTGGAGGTGT	GTCCTTTGGCTGAAGGACCACTCCTTTAGTATACAATATCTGCAAGACTGTCATGTTTCTGTTACAAATGTCCTTGGCAAAGAGATAGATGGATCAGCTGGAGGTGTTGGGTCATCAGCTGGAGGTGTTGGGTCATCAGCTGGAGGT
Candidate_297	ML2576	92370	92478	+	2	2.0	4.0	0.000	TGTAGCTATGTTGATAT	ATGTTGCCATAGTATTGTCGCCATGGTACATGTAGCTATGTTGATATAGTCACGGTTACATGTAGCCATGGTAATGTCGCCATGGTAACATGTAGCCATGGTGATGTAT
Candidate_298	ML1046	134081	134209	+	1	1.0	5.0	0.000	GGGCAAGATGACGATAC	TCAAGTAGCTGAGCTCAGTCTGGTTCCCCCCCTCCCTCCTGATGTTGTCATAGTTACCCAGTCCATGACGCAGGGCAAGATGACGATACAGAGTTGAGGGAACTTGGCTGGATCGACCGAGATATCTGG
Candidate_299	ML1046	339864	339956	+	3	3.0	4.0	0.000	GCCTGCGCTTGCTTAACTTCCGAG	CCAAGTACTAACCCGGCCTGCGCTTGCTTAACTTCCGAGATCGAACGAGATCGGGTGTATTCAAGCGAGTATGGCCGTATCCGACAGTACTAC
Candidate_300	ML1046	132489	132625	-	12	263.0	4.0	0.002	GAGGACTATAATGTACGTTAGCATCT	TGTTTGACGGAAGAGAAAGATATTTTCGTAATAAAGAGGACTATAATGTACGTTAGCATCTTTTCTGCAGAACAGTGTCTAATTTGTTACAGAAAAGATGCTAACGTACATTATAGTCCTATTTATTACGAAAATTT
Candidate_301	ML1046	331825	331961	-	1	1.0	5.0	0.000	GAAACACATGTGTAATTACAC	TGTGTAAGTACACATGTCTAGAAACACATGTGTAAGTACACATGTCTAGAAACACATGTGTAAGTACACATGTCTAGAAACACATGTGTAATTACACATGTCATGTCTAGGAAAACATGTTTAAGTACCTTACGAGA
Candidate_302	ML1046	132479	132597	+	15	266.0	5.0	0.002	ATAGGACTATAATGTACGTTAGCATCT	GCATTCTTCGAAATTTTCGTAATAAATAGGACTATAATGTACGTTAGCATCTTTTCTGTAACAAATTAGACACTGTTCTGCAGAAAAGATGCTAACGTACATTATAGTCCTCTTTATTA
Candidate_303	ML1046	27806	27942	-	1	2.0	4.0	0.000	TGGCGACTGAGCGCGCTGCGC	TCATGCACCACCGCCAGAGAACGCAGCCTCAAGAGCGCAGCGAGCCCAGCGCGCCGCGCGCAATAAAACATTGCACTGGCGACTGAGCGCGCTGCGCTCAAACCAAAAATCTTCTTTCGCGCGTTACGTAAAGTTCA
Candidate_304	ML0317	62421	62547	-	1	1.0	4.0	0.000	TCGTAGAGGGGACAGTTACGT	TCTGAGTGTAAGGATTAAGTTGATCCCTTAGGTCATCGTAGAGGGGACAGTTACGTAACACAGTTACGTAACACATGTCCTCGTCCTCGATGATTGGGTCGGAGAGGGGGAGTTCGAGCAGGAGTTT
Candidate_305	ML0317	62263	62401	-	6	11.0	3.0	0.000	GAGGCGATTTGCACCATGCCTGCCGGT	GTGCAGCAATGCTTACAAACTCTGTTGATCAGTTTGAGGCGATTTGCACCATGCCTGCCGGTTTCGATGTTCAGTGTATGTGTGCTAGTTCTTAGCTGGGCGAGTCTTTTGCTGGTATTGCTGTTGAGCTCAAGACGGA
Candidate_306	ML0317	62423	62559	-	2	2.0	3.0	0.000	TAGGTCATCGTAGAGGGGACA	CAAATAGTAAGTTCTGAGTGTAAGGATTAAGTTGATCCCTTAGGTCATCGTAGAGGGGACAGTTACGTAACACAGTTACGTAACACATGTCCTCGTCCTCGATGATTGGGTCGGAGAGGGGGAGTTCGAGCAGGAGT
Candidate_307	ML0317	657	799	+	4	19.0	4.0	0.000	TCTAGCTATGAAACGTTTCGGGGC	TGTTTTTAAGAACTGACTGAGCAGTTGATCTGTCTTTAAATCTAGCTATGAAACGTTTCGGGGCAGGATTACCTGTAGTACCGGATTTCGGTTTCCCTGATGGTAACGGGTGGGCTGCAACTAGATCAGAAGTAGAAACATCA
Candidate_308	ML0317	36171	36307	+	4	4.0	3.0	0.000	TGGAGCGGAGGTCTGGAACACTACGA	ATCTACAAGGCTGCTGTTCTTACAATCTTGTTGTATGGAGCGGAGGTCTGGAACACTACGAAGAAACAGATAAAGCGCTTCGAGGTTTTTCATCAGACCTCCCTGAGACGGATTCTGAGGATCAAGTGGTTTTATCA
Candidate_309	ML0317	62272	62408	-	1	1.0	3.0	0.000	TTGAGGCGATTTGCACCATGC	GTCCTTAGTGCAGCAATGCTTACAAACTCTGTTGATCAGTTTGAGGCGATTTGCACCATGCCTGCCGGTTTCGATGTTCAGTGTATGTGTGCTAGTTCTTAGCTGGGCGAGTCTTTTGCTGGTATTGCTGTTGAGCT
Candidate_310	ML0317	62270	62416	-	2	2.0	3.0	0.000	TGATCAGTTTGAGGCGATTTGCACCA	GTGCCCATGTCCTTAGTGCAGCAATGCTTACAAACTCTGTTGATCAGTTTGAGGCGATTTGCACCATGCCTGCCGGTTTCGATGTTCAGTGTATGTGTGCTAGTTCTTAGCTGGGCGAGTCTTTTGCTGGTATTGCTGTTGAGCTCA
Candidate_311	ML3518	319	457	-	4	13.0	4.0	0.000	ATATTTGTTGTGATTTGAATAT	TCCATGTAAGTGTGGTATGAGTAAAGGTTTTGGACAGTCAATATTTGTTGTGATTTGAATATTGGTTTGCTATGTTCCAGTTCGAATATTGTTTGGTCTGGAGCCTTGGATAAAAAAGGCCTTACCCTGGCACTTGTTT
Candidate_312	ML2574	41480	41596	+	2	3.0	4.0	0.000	TGACTGCAACTCGTTGTTTGGACAAG	AATACAAGTAAGGGAATTTTTTCTCTGACTGCAACTCGTTGTTTGGACAAGAAAAACTGCTCCCATGTCCAATCAACAAGTTGCAGTCAGAGGATAAAGAAAATGTCCCTTACTTTT
Candidate_313	ML3517	182885	182989	-	3	4.0	3.0	0.000	TCATTCTCGTAGGCAGTGGAGTGTG	GTCCGATGGTGAGGATCGCTACTGTTGGAGAGAAGGGGCCTCCCTGACTGTCAGGATCTGTCATTCTCGTAGGCAGTGGAGTGTGCTGTGCTATCAAATCGTTGG
Candidate_314	ML3517	296431	296561	-	7	24.0	4.0	0.000	TTTGGAATAATGCAGTGAAATCT	CCGACGGTAGACGGATATAATCTCGTCAAGATCATCACTTTGCTTGTTTACGTCGTGTAGGTTGATACTTTGATTTGGAATAATGCAGTGAAATCTTGGCCAGTTCATGACCACAGACCAATAACAAATAA
Candidate_315	ML3517	193483	193603	-	5	7.0	5.0	0.000	TGTCCGGAAGGGGTCTTAGGAGG	GTGTCCCTGCAAAGTTTGGGCCCTCTACAATGTCCGGAAGGGGTCTTAGGAGGTGGATACACTTGTCCCAAATATGTCCCCGGAGTATCCGAGATTTTGTATCCACTTTGGGGACAGTAAA
Candidate_316	ML0306	1549	1625	-	1	1.0	3.0	0.000	GGGATTGCCGAACCAGTTCGC	NNNNNNNCTGATTCGCGTACTGGTTCGGCAATCCCCAAACTAGTCGGGGATTGCCGAACCAGTTCGCGAACCAGTAC
Candidate_317	ML0309	57788	57928	-	3	3.0	3.0	0.000	GGGCGAGTTGCGGTGGCGTTCGG	TGGATGTGCAACATCGGAGCTCCTAACACTGAAGATGATAGGGCGAGTTGCGGTGGCGTTCGGCTTCCCGATTCTACGACACTGCTTCACTTGCGGCTTTTCATTCATCTGTTCAAGGACCTTCGTGACAACAGAAGTAAT
Candidate_318	ML0309	231372	231500	+	2	3.0	4.0	0.000	TGAGGTGTCACCCGACT	CACCAGAGGTGTAGCAGCCAGGGTGCAGAGGCGTTGTCGTACGGCAGTGCGCATCTTATTCTTGTTGAGCCTTGAGGTGTCACCCGACTCGCGCGCATCTTGCTACTCTCCTTGCGTTTCGTTATCCTC
Candidate_319	ML0309	193599	193739	+	1	1.0	4.0	0.000	TGTATGACTGAGAAATGCGATCT	TCAGTCTCATAACAGTTCTGATTTGAATGTTACTTTTCTCTGTATGACTGAGAAATGCGATCTTTTAGGAAACTAAACTAACTAGTTTCCTAAAAGATCGCATTTCTTAGTCATACAGAGAAAAGTAACATTCAAATCATG
Candidate_320	ML0309	57794	57936	-	2	3.0	3.0	0.000	AGATGATAGGGCGAGTTGCGGTGG	TTCAGGATTGGATGTGCAACATCGGAGCTCCTAACACTGAAGATGATAGGGCGAGTTGCGGTGGCGTTCGGCTTCCCGATTCTACGACACTGCTTCACTTGCGGCTTTTCATTCATCTGTTCAAGGACCTTCGTGACAACAGA
Candidate_321	ML0303	25440	25554	-	5	16.0	3.0	0.000	AGAAGTTAGCGAGGCGGTTATCATT	CAGTCTTATATTCCCCCTCCTCACCACACATCTGTCTCCGATGCAGTTGACTTCTTTATATTTACAGAAGTTAGCGAGGCGGTTATCATTGGGGCGAGGGTTGGCTCGCATGAGA
Candidate_322	ML0303	25658	25738	-	28	322.0	5.0	0.003	TTTGGCGACAGAGCTGTCTGAGGGACGA	GACGAATCTCGCGACGGACAAAATCTGTCGCCATAAAGACGTTTGGTTTTTGGCGACAGAGCTGTCTGAGGGACGAGTGAT
Candidate_323	ML0303	25546	25638	-	3	4.0	5.0	0.000	GAACCTGGGTGCCCTTCTGTTGGT	CGTGCGGGCCATCCGGAGAAGGGTCCTAGTGTACTGGTTCCAGCTCGAGATTGGGAACCTGGGTGCCCTTCTGTTGGTGAGGCGCAGTCTTAT
Candidate_324	ML0303	25542	25638	-	10	20.0	4.0	0.000	GAGAAGGGTCCTAGTGTACTGGTTCC	CGTGCGGGCCATCCGGAGAAGGGTCCTAGTGTACTGGTTCCAGCTCGAGATTGGGAACCTGGGTGCCCTTCTGTTGGTGAGGCGCAGTCTTATATTC
Candidate_325	ML0303	25547	25639	-	5	7.0	5.0	0.000	GGAGAAGGGTCCTAGTGTACTGGT	TCGTGCGGGCCATCCGGAGAAGGGTCCTAGTGTACTGGTTCCAGCTCGAGATTGGGAACCTGGGTGCCCTTCTGTTGGTGAGGCGCAGTCTTA
Candidate_326	ML0303	16743	16891	+	9	18.0	4.0	0.000	CTCGAAGTCCTCAGGTGGTGCTCTTTT	CGGACAAAACAGGGGTTGGTGGAATACGGCTATTTGGAGCCTCGAAGTCCTCAGGTGGTGCTCTTTTTTCCCCATTTAAGGAGCGTAGATTGTACTTCAGGAAGAGGAGACATTCTAAGTTTTCTGGTTTAAGACGCAACCTTTTTGTT
Candidate_327	ML0302	352191	352327	+	1	1.0	5.0	0.000	ATTATCGCCATTGTCGCCATG	ATTGTCGCCATTGGTGCCACTGTCATCATTTGCACCTCTGTCATCAATGCGGATAAATCGGTATAATCATTTCTTGATTATCGCCATTGTCGCCATGGGTGCCACTGTCACCATTGGTGCCACTGTCACCATTGGCG
Candidate_328	ML0302	373827	373969	+	3	15.0	4.0	0.000	TGTTGGTGGAGAGCACTGAACCCC	TCTCTTCTTCTGCAGTAGCTATATAGGACACTGCTGGTTGTTCAGATGTTGACATTCCTGCTTGAGTCGAGGAGTTCGATGTTGGTGGAGAGCACTGAACCCCTTTATCGTTATCTGTATCAGCTGACACTATAACAGAGATG
Candidate_329	ML0302	350777	350911	-	7	62.0	3.0	0.001	GCAGGTTCTCTCGTCATTGTAGGTA	ATTTCTCTCTCCGGTATAACAAGAGTACCATAGCAGCAGGTTCTCTCGTCATTGTAGGTATGGGGGATGGCTATGTCTCGTGAAGAAGTGAGGGGTGAAGGTGTCTTGTTAGCTTTCTGTCACTTGTCTACCCAT
Candidate_330	ML0302	350792	350924	-	3	5.0	5.0	0.000	GGGGGATGGCTATGTCTCGTGAAG	AAGTGAACAACGTATTTCTCTCTCCGGTATAACAAGAGTACCATAGCAGCAGGTTCTCTCGTCATTGTAGGTATGGGGGATGGCTATGTCTCGTGAAGAAGTGAGGGGTGAAGGTGTCTTGTTAGCTTTCTGT
Candidate_331	ML0302	359030	359146	+	1	1.0	3.0	0.000	ATTTTGGTACTTGTTGCTCGT	CTCGCTGATCCGAATCTGGGACGTTTTCGTCCTTGCGCTTGACAAGCATTACTCGGAATGTAGGACATTTTGGTACTTGTTGCTCGTAATCTGGGACGTTTTCGTCCTGGACTTGGG
Candidate_332	ML0302	426589	426709	+	3	3.0	4.0	0.000	CCGTTTTCATCTTTGATAGCTGG	GGTCGATAGTTCTTATAACTATTGGCATCCCCGTTTTCATCTTTGATAGCTGGTCTGACAAGAGCATTTTTAAGGGTAGATGGGAAGTTTCCATTGATTAAAGAATCGTTGACAATAAAAA
Candidate_333	ML0302	379479	379615	+	1	1.0	3.0	0.000	TTCGGACGAAACTTCGTGATT	CAAACATGCACACACACACACACGAACAAACACACAGACTTTCGGACGAAACTTCGTGATTTTTATAGAAAATAGAGTTTTTGGTCCGAACTTGTTTGTGTGGTTGCCCGAAACAGTGTGTGCGAGTGTACGTGTGT
Candidate_334	ML0302	352086	352222	+	1	1.0	5.0	0.000	CCATTGGCACCATTGTCGCCA	AGAAAATAATTATGACAATATATCGGCATTGGCGATTTATCGGCATTGATGACATTGGCGCCAATCGTGATCATCGCCATTGGCACCATTGTCGCCATTGATGCAATTGTCGCCATTGGTGCCACTGTCATCATTTG
Candidate_335	ML0302	442613	442739	+	1	1.0	4.0	0.000	TCTGGCAGCCAAGCTTTGAGC	GCTGGTGGGGTTGAGAGGATGTCGGCTCACAGCATGTCTCTTCCGTCGGGCCATCCGAGAAAGTCCGGAGATCTGGCAGCCAAGCTTTGAGCGAGCTTCAAAGCCCATCCCGGAAACAGTCTCAGCA
Candidate_336	ML0302	373384	373508	-	4	6.0	4.0	0.000	TTCACTGATGGTCAGCGGTCTGAGG	ACCAGTATTCGACATGGAATTCTAGCCCACGTTCCAACCGTCAGTTCCTGATTAACGTTAGAGCCTCGTGTTCACTGATGGTCAGCGGTCTGAGGTTTCAAAGTGTACAGAACTACTGGCACCTC
Candidate_337	ML0302	372649	372785	+	7	8.0	3.0	0.000	TCGTTGTCAGCTTCTGAGGATAGGGT	ACCTTTCGTGATGTGGGGATGCCTGCACTTCTTTATCGTTGTCAGCTTCTGAGGATAGGGTCGTTTGATAGAGATGCTCTGTCTGATCTCTTCAAGCTTGACTAGCGCATCTACATCAGTTTCCCAATTGTGGCAAT
Candidate_338	ML0305	180161	180283	+	3	3.0	5.0	0.000	TTGAACAGCTCGGGGGACATCGGG	CCAGCCATTAAAGGAACGTCGAGGCCATCAATGCTGTCGAGCTGGAGTGAGAGGTCATGAATAAATATCTTGAACAGCTCGGGGGACATCGGGTGTCCTTGCTCGGTGCCGATGGTTACATCT
Candidate_339	ML0305	178941	179057	+	1	1.0	4.0	0.000	AGTCGACCAGCTTGAGCATGG	AGCCATATGTGGCCACTGGTTTGATGAGGGAGTCGACCAGCTTGAGCATGGTACTGGTGGTGAGTGCTCCTGTGTTGACAGTTCTTCTTATCGAAAAGAAGGCCCTGAGAGCTTTTT
Candidate_340	ML0305	183820	183946	+	1	1.0	4.0	0.000	TGTGACGGGGGCTCAGGTTGA	CCTTGTAGTCCCTCTGTGAAGGAGATGTGGTAGAAGTGTCCTGAGTTAGGCCCTCGTCAGTGCATTGGGAGTGTGACGGGGGCTCAGGTTGAGAGCATGGATCTGATCCTTTACTCTTCTTCTTATA
Candidate_341	ML0304	121331	121459	-	1	1.0	5.0	0.000	TCGAATTTAGAGCGCAC	TCCCGTAAAACCCTTAAAGCCCATACGTTTGTGCGCGCGGCTCCAAATTCGGACATGTCGCAAGCTCGCTGTTCGAATTTAGAGCGCACATGCGTATGGGCTATACTGGTTTAGCAACTCATTAGTCGT
Candidate_342	ML0304	35327	35437	-	3	4.0	3.0	0.000	ATAGCTTGAAGGACTGTAAGGGC	TGTGTAAACCTCGATTCAGCCTTTTAGCTAAATAGTCCTTCAGCCTTGTATTGCAGTTACCGTATAGCTTGAAGGACTGTAAGGGCTTATTAGATCGTTTTGCATGCAATC
Candidate_343	ML1985	12185	12319	-	4	4.0	3.0	0.000	AGGAAGCATGTTGGGACCAC	CTTTGATCGAGACCAAGTGGTGGATCTCGACGGTGTTCACTCAGATCTCGCTAAGGTGATTAGCGGTGATCCCCAAGGAAGCATGTTGGGACCACTCCTCTTCATCTTGTTCATTAACGATCTGGAACAAGTTTT
Candidate_344	ML0301	59	193	-	4	6.0	5.0	0.000	TTTGGAGGTACCGGGACTGGCGAAC	TCGTCGATCCACCGGGCCATAAATATGTTATGTCCTTTGGAGGTACCGGGACTGGCGAACCCCTAGCAAGCCAGGCTTTTGGTACTAAACCTGCAATCCAAAGGAGCTCCATGAGACGTTAGCCACAAGGCGGAC
Candidate_345	ML3501	146	288	-	1	1.0	3.0	0.000	TCCGAAGCAGTTCAAGGGTGCGGA	TTTGGCTAAGACTTTTATTGTATCGTGGGCTATTGCCGTGTCCGAAGCAGTTCAAGGGTGCGGAAGAAGCATAAAGCAATCCCATCCGTCGTCTGGCTGTAAACTTTTGGCATGGTGACGGCTCCGATTTGCTAATCAACGGT
Candidate_346	ML1998	100565	100693	+	1	1.0	5.0	0.000	TCTAACCTTTACCGTGA	GTTCCGTATATATACGGTTAGACGGTAGTAACGGTAAAGGTTAGAAGGATCTGTAGATATAATACAGATCAATCTAACCTTTACCGTGACTACCGCCTAATTTCTACCATATCGCCGTTAACAGTTACC
Candidate_347	ML1998	159825	159963	+	8	15.0	3.0	0.000	TATGTCGTATTAGCACGTGGAGCTTGT	TTGCCTTGTTTCTACAGTCTCTTATCACGTGACCTATGGCTCCGCAGTAATGACAAAATACGGTTCTGTTTGGACGGTATGTCGTATTAGCACGTGGAGCTTGTAGGGGACATTGAGAAGCATAGTGCCCAGGTCTTTG
Candidate_348	ML1998	103438	103558	-	1	1.0	3.0	0.000	TTTTCTATGCAAGTTGAGAGTGT	CTGTGTCAAAGGCTTTGGCATAATCGACAAAGCAAGCATAGAGCCTCTTTTTACCAACTTTCAGGTATTTTTCTATGCAAGTTGAGAGTGTTAGAATGTGGTCCGCCGTGGATGCGCTTTT
Candidate_349	ML1998	49332	49438	+	1	1.0	4.0	0.000	GATAATAGGATGAATAGCATG	CATTACGTGCAACGTGCATTGTCGTGATAATAGGATGAATAGCATGGATTTAAACATGCAAGCTTATTCATTATTATTGCGGCAATGAAACTCAGCATGATCATTCT
Candidate_350	ML1998	159974	160122	+	11	33.0	4.0	0.000	TATACATCGGAGGAGGCAGGTTGTTTG	CATATCACTGCCTGAACCTCGGAGGATCTAGCGATATTTCCGCCGTATGTTTGGGCATGAGAACTCTCTTGAGCCCCGGGAGTATACATCGGAGGAGGCAGGTTGTTTGTACAAATTTGATCTAAGTGGGTTGAGGCAGGACGAGCGGT
Candidate_351	ML1998	157046	157166	+	2	2.0	4.0	0.000	TAGTGCATTTAGCCCACCAAGAG	GCTTAGACTGTAGGTCATTGCTGTCCATACTAGTGCATTTAGCCCACCAAGAGTACAGCTCGTCACTATTGGATGGGAGTCTAGAAAGTAAGTCAGGCAGTGCCATGTATTTAGAGTCTCC
Candidate_352	ML1998	100564	100682	-	1	10.0	3.0	0.000	TAAAGGTTAGATTGATC	ACGGCGATATGGTAGAAATTAGGCGGTAGTCACGGTAAAGGTTAGATTGATCTGTATTATATCTACAGATCCTTCTAACCTTTACCGTTACTACCGTCTAACCGTATATATACGGAACT
Candidate_353	ML1998	160658	160774	-	3	3.0	3.0	0.000	TAAGGTCGAGTTTCGAGCCGG	TCAGGCTGGTGCTAACGCTGTAGATAAGGCTAAGGTCGAGTTTCGAGCCGGAGTCGCCGGCACCCGTAGACCTGAGATTTTTGATCCTTCTAAGTGCACCATCACTTCTTACTTTGA
Candidate_354	ML1998	162446	162590	+	2	3.0	4.0	0.000	TGGTTTGGATAGTAGGTTGAGTCTT	GGAGGCTCAGGGTCACTCGAATTACCACTGGATATGGGCATGGTTTGGATAGTAGGTTGAGTCTTGGTGCTAGTTCCCAACATCAGGACGACTCGCATCTATTATACAGGGTTCTGCTAATTTAGTTGTAGTGCCTGCCGGAGCA
Candidate_355	ML1998	162449	162597	+	7	10.0	4.0	0.000	TTTGGATAGTAGGTTGAGTCTTGGTGC	GGCTCAGGGTCACTCGAATTACCACTGGATATGGGCATGGTTTGGATAGTAGGTTGAGTCTTGGTGCTAGTTCCCAACATCAGGACGACTCGCATCTATTATACAGGGTTCTGCTAATTTAGTTGTAGTGCCTGCCGGAGCATGAAAGG
Candidate_356	ML1998	154384	154532	-	4	5.0	3.0	0.000	TGTTTAGTAGTTTTCTGATTAAGGAGT	GTAACTCGCTGCAAGCGAGGAGTGTCTCTTAACTTGGCCGTGTTTAGTAGTTTTCTGATTAAGGAGTTGGCACCCTTATTGATCAGAGAGCTCGTGCCAAATATTCACGGTCTTGGTTCAACAGACCTTCTCGTCTTTGTCATTACTTG
Candidate_357	ML2551	1	117	-	1	1.0	4.0	0.000	TGCCGTGGCTTCGGTCTGTCAGGC	TTTGTGGTCACCTGACGTTGTCTGGCCTGACTGAGCTAAATTTTGGCCTGTTTGCCACGCTGGTTGGTGTGTGGGATTCTGCCGTGGCTTCGGTCTGTCAGGCATGGCGTACATCTT
Candidate_358	ML3536	3074	3220	+	6	8.0	4.0	0.000	TGTCACAGATATCAGACCAAAGTTTG	ACTTTAAAGTACTCCTTTACATCTGATCCGAGTTGTCTTTTGTCACAGATATCAGACCAAAGTTTGTTACATTTTTCCTCCAACAAGGTGGTCATTGATTTGATCTGACGGTGATAAGAGGTCGGAGTAGGGGTGCTGATGGGTTTT
Candidate_359	ML3536	3542	3688	-	6	8.0	4.0	0.000	TGTCACAGATATCAGACCAAAGTTTG	ACTTTAAAGTACTCCTTTACATCTGATCCGAGTTGTCTTTTGTCACAGATATCAGACCAAAGTTTGTTACATTTTTCCTCCAACAAGGTGGTCATTGATTTGATCTGACGGTGATAAGAGGTCGGAGTAGGGGTGCTGATGGGTTTT
Candidate_360	ML1968	10377	10517	+	2	3.0	4.0	0.000	AGCCAAGGCCAGGAGCAGACCGG	TACATAACGCCGCAAATCGTACGCATGGTCAGAACAGTATAGCCAAGGCCAGGAGCAGACCGGTGGTCCGGGCTTTCGGGCCTTAATTAACGCTCTTTTCCGGGTTTTGGCCATTGTTGCAGACCTTGGATATGCCCGTTT
Candidate_361	ML1968	8708	8826	+	3	5.0	3.0	0.000	TCTGAGACATTTCTGAGACATTCTGAG	AACTCGCTGTCGCCCGTCGGATCTTAAGTGTCTCAGGGAAGGCTTAGAGGAGTATGGTTCTTCATATTCTGAGACATTTCTGAGACATTCTGAGACATGGAATTTCGTGGGATTTTCAT
Candidate_362	ML1968	10562	10668	-	1	1.0	5.0	0.000	AGCCAAGGCCAGGAGCAGACC	TGGTCCTGCATGATCGGTTGAGTGCAGCCAAGGCCAGGAGCAGACCTTGGGGACCTAATTAAGGCCTTTCTCCGGGTTTTGGTAACTCTGGCCGGCATTGACCTTGG
Candidate_363	ML1968	10557	10679	-	2	3.0	5.0	0.000	GAGTGCAGCCAAGGCCAGGAGCAG	GTACCCAAGGGTGGTCCTGCATGATCGGTTGAGTGCAGCCAAGGCCAGGAGCAGACCTTGGGGACCTAATTAAGGCCTTTCTCCGGGTTTTGGTAACTCTGGCCGGCATTGACCTTGGAGATG
Candidate_364	ML1967	9930	10042	+	1	1.0	3.0	0.000	TATGCTGTGCAGTGTATGC	TGTTTCTGAAATGTGTGTATACAACCCCGGTATGCTGTGCAGTGTATGCTGCGCAGTGTGCAGTGTATGGCTGCGCAGTGTGCAGTGTATGCTGCGCAGTGTGCAGTGTATGC
Candidate_365	ML1969	41822	41958	-	1	1.0	5.0	0.000	GGCAACCGGACGTACGCGCGC	GTATCCGAGTGTGGTGTGGCCCAGCAATGAGCGCAGACATCGCAACGCGCACGTACGTCCGCTAACGCGCGCGCGTGGCAACCGGACGTACGCGCGCGCGGCACAAAGTACATTGCCACTGCACACATACATCGAAA
Candidate_366	ML1969	32983	33121	+	2	4.0	3.0	0.000	TGCTGAGATGCTGTTACCTGGC	TGTCTCTGCCCTCGGTTGTACTATAGCTTGATTGATTGACATATGCGGGTAAGGCACTGTGGCCCTTGTACTGGGGCTGCTGAGATGCTGTTACCTGGCTTANNNNNNNNNNGGAAAGTAATGGACAACAATCACCGGA
Candidate_367	ML2544	584	706	+	5	6.0	4.0	0.000	CACCTCTGGTCAGGGCTTCGCGAC	CGCACTGTACCCCGAACCACAACGTTTGAAGCCTTTCCTTGCACACACTTCCGGGGTCTTGTAGTATATCACCTCTGGTCAGGGCTTCGCGACAACATTTTTCCGGGGTTAGGTAGGCAGAAA
Candidate_368	ML2543	62	190	+	2	3.0	5.0	0.000	CTCGCAGCTCCCACAGCTTGGG	TGACTATATGAGATAAAGTGTGTCGGTCCACGATGTCTCTCGCTGTTGTGAAGTGCGCATCGAAAAATTCGACTCGCAGCTCCCACAGCTTGGGACATTTGGCGAGGACGTGTTCGACCGTTTCGTTCT
Candidate_369	ML2543	1958	2064	-	1	1.0	5.0	0.000	ATGGCGCTCGGTACCTTTCTC	AACTATTGCCGCTGTGCACAAACTTGTCAGAAAGCTTGAGTTCGCTATACTCAACCAGGGTATGGCGCTCGGTACCTTTCTCGACATAGAGGGTGCCTTCGACAACG
Candidate_370	ML2543	2204	2310	+	12	96.0	4.0	0.001	CCAGGTTTAGGCAGAAACACTCCTGT	GGTTGCAATAATCGCTCTTTCCAGGTTTAGGCAGAAACACTCCTGTCGCGTTGCACCACGAACTGGGAGTGTGGCCTAGTGCGTAACTGGCCTTCGCTATTTCAGCG
Candidate_371	ML2543	296	402	+	11	27.0	3.0	0.000	CTTGGGTGGACTGATTTTGAAGTTCC	CTCTCTTACCAAGCTTGGGCAGTTCCTTGCTAAATCTATCCCTCCACAGAGTGCTGAACACCTTGGGTGGACTGATTTTGAAGTTCCTGCGCCACTCTGCTATGGTT
Candidate_372	ML2543	1812	1954	-	2	2.0	4.0	0.000	GAACCGGAGGATACTAGTGGGACT	CTTTCGACGCCATCGAGAGAGCTCTGAACTTGAAATGCAAGTCTCGCGGTGTCAACCGGTGGATCATGTCAATGATCCGGAACCGGAGGATACTAGTGGGACTGCAAGACGAGAAGAGAGTTATCTTGATCCGAAAGGGATGT
Candidate_373	ML2543	64	190	+	6	16.0	4.0	0.000	ATGTCTCTCGCTGTTGTGAAGTGCGC	ACTATATGAGATAAAGTGTGTCGGTCCACGATGTCTCTCGCTGTTGTGAAGTGCGCATCGAAAAATTCGACTCGCAGCTCCCACAGCTTGGGACATTTGGCGAGGACGTGTTCGACCGTTTCGTTCT
Candidate_374	ML2543	1956	2064	-	2	2.0	5.0	0.000	GTCAGAAAGCTTGAGTTCGCTA	AACTATTGCCGCTGTGCACAAACTTGTCAGAAAGCTTGAGTTCGCTATACTCAACCAGGGTATGGCGCTCGGTACCTTTCTCGACATAGAGGGTGCCTTCGACAACGTA
Candidate_375	ML2543	1821	1941	-	2	2.0	5.0	0.000	TCGCGGTGTCAACCGGTGGATCA	CGAGAGAGCTCTGAACTTGAAATGCAAGTCTCGCGGTGTCAACCGGTGGATCATGTCAATGATCCGGAACCGGAGGATACTAGTGGGACTGCAAGACGAGAAGAGAGTTATCTTGATCCGA
Candidate_376	ML2543	2258	2358	+	3	4.0	5.0	0.000	CCTAGTGCGTAACTGGCCTTCGC	ACCACGAACTGGGAGTGTGGCCTAGTGCGTAACTGGCCTTCGCTATTTCAGCGAATGCTGTTTTCACTTGGGCCCAGCCTTTCTGGAGCATTATTGGTCTG
Candidate_377	ML2543	1214	1364	+	2	5.0	3.0	0.000	TTAACCATAACATCATAGACCCAGCGCA	GTTGGACTCCGCTTAACAGCTGCTGGTTGTGTTTGGTTTTTGTGCCGTTGACCCAGATGGTTGCCCCATACGACAGTATAGGTTTAACCATAACATCATAGACCCAGCGCATCGTTGCCGGTTTGAATCCCCAAGTGGGGCCAACCACACG
Candidate_378	ML2543	2244	2362	+	2	2.0	3.0	0.000	GTGGCCTAGTGCGTAACTGGCC	TCCTGTCGCGTTGCACCACGAACTGGGAGTGTGGCCTAGTGCGTAACTGGCCTTCGCTATTTCAGCGAATGCTGTTTTCACTTGGGCCCAGCCTTTCTGGAGCATTATTGGTCTGATGC
Candidate_379	ML2543	351	497	+	6	46.0	5.0	0.000	TCGCGGTATTGGAAGTTTGACCATAG	GAACACCTTGGGTGGACTGATTTTGAAGTTCCTGCGCCACTCTGCTATGGTTTTCCTTCTTAGAGCCGCGTAGCAGACCCCTCGCGGTATTGGAAGTTTGACCATAGTCGGATTATCGCTCATGTTAGCACCATTTTTGGCTAGAGT
Candidate_380	ML2543	2419	2549	+	4	8.0	3.0	0.000	TTCAGCTTCCGCTCTAGCAGGGT	TTCTCAGAGAATATGTGATTGAGGTCCCATTCGGTTTCAGCTTCCGCTCTAGCAGGGTTAACCGGCGGTTGGTTTTGAACCTGGGGAGGTTCAGCGTGTTCACCAAAATGGACTTGCGTCATCACCTCAAG
Candidate_381	ML2543	1013	1157	+	5	7.0	4.0	0.000	GGCGGGTGGAGGCAACCAATGGCCG	TCGTTGTGATGTGGCTGGTCAGCCTCATGTTAGCCCTGCCGGCGGGTGGAGGCAACCAATGGCCGAGATTTTTCAACCTCAAGGCTCCTTTAGCTGCTTCCTCCGCTAACCAGAGGTGTAGAGGGGGTGACTCGTTTATCACGTC
Candidate_382	ML2543	2244	2362	+	10	21.0	5.0	0.000	AATGCTGTTTTCACTTGGGCCCAGCCT	TCCTGTCGCGTTGCACCACGAACTGGGAGTGTGGCCTAGTGCGTAACTGGCCTTCGCTATTTCAGCGAATGCTGTTTTCACTTGGGCCCAGCCTTTCTGGAGCATTATTGGTCTGATGC
Candidate_383	ML1980	13487	13623	+	1	1.0	4.0	0.000	AGGGTTATGGTTAGGGTTAGG	CGTTGCTGGATTAGGGTTAGGATCATGCGGTGGAAAGGTTAGGGTTATGGTTAGGGTTAGGGTTAGGATTAACCTAACCTAACCCTTATAACCCTACCCCCTTTAACCTAGGGTTGAAGTTCTGTGGCGGACAAAGT
Candidate_384	ML1980	11588	11724	-	1	1.0	4.0	0.000	TTACGGTGATGGGGCCTAAGC	ACGGTGCAGTAGCAGTCATTGGCCCCACTGTCTAGGCCAAGCTCCATACACAACCAATCACTGTACAATAGATCATTTACGGTGATGGGGCCTAAGCTTTTGAACAAGGTACCACAGACTGTTAAAGCTGCAGAGTC
Candidate_385	ML1096	32379	32479	-	4	6.0	4.0	0.000	ATGTAAACTGACTTAAAGATGTC	AAAACTTATTTGCACCTATGATGTAAACTGACTTAAAGATGTCAGATTGACGAAGTCTCTGAGATTTGACGAGTATAGGTGACATCATGGTAGCTGATGCT
Candidate_386	ML3529	291	427	-	1	1.0	5.0	0.000	ATTTAGTCGCTCTGCGTGAGC	ATTCTACAATACGCGCGTTAAAATTGTCAGAGCGACTAAGTCGCTGATCAGAGCGACTGAATCGCTCTAGTGCGCGATTTAGTCGCTCTGCGTGAGCGACTTAGTCGCTGATGTTTTTACGAGGGAGGGTCCTAGAG
Candidate_387	ML1095	30233	30375	-	3	5.0	4.0	0.000	CGAGTTACTCTCAAGAAGCAGATT	CAGTCACTTCTGCACTGATGCTTTGACAGCATTCCTTCTGCGAGTTACTCTCAAGAAGCAGATTTATCTGCTGTTTCATGGCAGAGAATTCGGCATGTAATGAAGCTGGTTGTTGACTTAGAATTGGGCAGGAATAGCATTTA
Candidate_388	ML1093	15413	15547	+	7	15.0	3.0	0.000	TGTGATCGCTAGGTGACTGTGTCAT	CCGCAAGTTACGCCCTCCATACATCCGAGGTGTACTGTGATCGCTAGGTGACTGTGTCATCGTAACGTTGCTCGTTCCACTTAGCGACACAGGACTCAAACTATCCTCCATATTTCTGGTAGGTTCACTTTCTCT
Candidate_389	ML1093	17350	17486	-	10	52.0	5.0	0.000	GGTTCAGGTTGAAGAGTCTGA	CCGAGGAAATGGATACGGATGAGCGGAGCGACCTTCAGATTCTGTTCGAAGAGAATCACAGTGGTCTGGTAAAGGTGGTTCAGGTTGAAGAGTCTGATGATTCTCTGTGCATATGCGGCGTCGCAGTAATGCCAAGA
Candidate_390	ML1090	50881	50999	-	3	3.0	3.0	0.000	TCCAGAAAGAAGCATAACTGTA	GCGAGTGTCTCGAAGAAAGTAAGTAAACTGTAAATTGTACTTTTTTGATTGTGAGATCTTGGTCTTCTCCAGAAAGAAGCATAACTGTAAATTTACTTATTCTATTGTGAGATCTCGGT
Candidate_391	ML1090	39750	39866	+	1	1.0	5.0	0.000	GTAGAACAATCTCCAGGCGTC	CTTGCCGTTAGGATTGAGGTGGAACGATCTCCAGGCGTCCTGGGATTGGACAGAGTTAGGGTTCAGGTAGAACAATCTCCAGGCGTCCTGGGATTGGACAGAGTTAGGGTTCAGGTG
Candidate_392	ML1979	781	877	-	2	2.0	5.0	0.000	TTTCGCCCAATGGATAGGTCG	AAAACTGGGGCTCCCCTCAGGCCGATCCTATCCATGGTTGGTTGCTTTAACCACGCTTTCGCCCAATGGATAGGTCGACAACTTGGTGACCTTAGGC
Candidate_393	ML2535	9608	9750	+	2	2.0	4.0	0.000	TGAGAACGAGGAAGAGGAGCTGGA	TTTGACTGGTTTTATGACCATCATCCTGCTCACTATAGAGGTATTCATTGCTCTTCGAAAGTGATTCCTCGTCCAAGGATGAGAACGAGGAAGAGGAGCTGGAGCCTTTGGCGGATTGAAGGTCATGACTGACTCTGTATAAG
Candidate_394	ML2535	9624	9752	+	1	1.0	3.0	0.000	GGAAGAGGAGCTGGAGC	ACCATCATCCTGCTCACTATAGAGGTATTCATTGCTCTTCGAAAGTGATTCCTCGTCCAAGGATGAGAACGAGGAAGAGGAGCTGGAGCCTTTGGCGGATTGAAGGTCATGACTGACTCTGTATAAGTG
Candidate_395	ML1940	17049	17149	+	2	3.0	4.0	0.000	TGTTATTTCGTTGTCGGACAAGA	TAAGGGTTGGTTATATCTTGTCTGACAAAGAAATAAAATTCTAACTGGAAGCAGTTAGTGTTATTTCGTTGTCGGACAAGATACAACCAATCCCACGCCCA
Candidate_396	ML1940	34158	34254	+	1	1.0	3.0	0.000	GCTGGTTTGGATGTTGCGGTT	CCATAAATCCTTATCTTGGTGCTGGTTTGGATGTTGCGGTTCTTCCATGGAAGAACCGCAACATCCTAGCAGCAGACAGCCTCTTCTTATCATTGGA
Candidate_397	ML1941	14625	14769	+	3	3.0	4.0	0.000	TGCATGGTGTGGAGTTCATACCGGC	CCTACGACAGATTTCTGAGCAGGTTGCCTTTCATTGCAATCGCCGAGTCAACTCCAGTAAGCATAAAATGGATAGAATAATGCATGGTGTGGAGTTCATACCGGCCGGGAAAAGAAGACCTGTTGCAGAGAGTAGGAAAGGCCAT
Candidate_398	ML1941	24286	24406	+	3	4.0	3.0	0.000	ACGAGGACTGGATGGATGATCTG	GACCGCGGACAAAAACCGTCACCGAGTATCACGAGGACTGGATGGATGATCTGGTATGAGGTGACTGTCAGATAAGTAAGACTCATTCGGTTGGTGAGGAGCGTGTTATGGAAAGCTGTGA
Candidate_399	ML1941	23508	23634	+	18	33.0	4.0	0.000	TTTAAAAGGACAGGTAGGAGTGCGGT	GAGCCGCGCTTAGGGCTTCACTTGTTAAGACCTGGCTGTTAGTAATGTGGACTTTTCAATGTAAGTGGAGCTTTAAAAGGACAGGTAGGAGTGCGGTAGAGCTACTAAGTGCAGATGTTATGCACCT
Candidate_400	ML4603	1220	1364	-	7	24.0	3.0	0.000	TGAGTCAGGTTGAGGATAACGGGTG	TACAGTCTACAGTCTGAGAGTTACAGGGGATGTCGCACACAAGTAGTTTTTGCCGAAAAGCTTCAAGCTCATTCGCAGTCTGAGTCAGGTTGAGGATAACGGGTGGAACTGTAACTGGCTCCCACTTTTAGTTTAAGGTCTGGAA
Candidate_401	ML4603	1384	1474	-	3	4.0	3.0	0.000	AGTTTCCTCAGTTCGGCGCGGCT	TATCCCCTGAAAGCTTTTCTAGCCGATGAAACCTGAAGGACATTCATCAGTAGAGTTTCCTCAGTTCGGCGCGGCTGAGTTGCTTTGGAAA
Candidate_402	ML4608	217572	217698	+	14	15.0	3.0	0.000	AAAAGGCGATGAAAGACGTGATGATC	ATATGACGTTCTTTAAAACTGCTATGATAAAAAAGGCGATGAAAGACGTGATGATCATTAATTTTTTGTTCCAACACTAGTTAGATCAACAAAATGATCATCACGACTTTCATCGTTGAATCACTTT
Candidate_403	ML4608	223122	223268	+	2	2.0	3.0	0.000	TGGGCAAGAATGTAAACGGCCGAGGC	AAGACGAAGGGCTTGCTTTCCTCACTCCTGTATCAATTGGCTTTTTAAAGAAAGGTAGTTCTGCAAAGTCTTTCAGGAGATTGGGCAAGAATGTAAACGGCCGAGGCAGGGTTTCGTCAGGGTCTGGGCAGGCCAGCTCGTCTGCCT
Candidate_404	ML4608	245359	245507	-	4	4.0	4.0	0.000	TTGAGAGGCTTCTGTGCGTTTGATTGA	ACTTAGTCTCTTTTCTCTTTCGTGGGACTGATACATGCTCTTGAGAGGCTTCTGTGCGTTTGATTGACTGTTGGGGTGCAAAACCCTTATGTCAATAAATGTCTTATCAAGCGCACTGTAAAAGCCTCTACAAGAGATGTCCAGTCTGG
Candidate_405	ML4608	196771	196893	-	2	2.0	4.0	0.000	GACGACACCAGACTTAGTGACGTC	GTCATCAGAGTTAGTGACGTCATCAGAGTTAGTGACGTCATCAGAGTTAGTGACGTCATCAGAGTTAGTGACGACACCAGACTTAGTGACGTCATCAGAGTTAGTGACGTCATCGGCTGACCG
Candidate_406	ML1958	619	767	-	14	34.0	3.0	0.000	TGAGGAATTCAGTGGAGATGATGTTGC	TGATGATGAATTGAGTGACTGTTCTAGTTTGGTCATCAGATGAGGAATTCAGTGGAGATGATGTTGCTGATGGCTCAGATGAAAGTGAGGATGAAATCAATTTCCACTGTGATCCGGTTATCGATGGTGATCAACAAGAGGAACCTGTC
Candidate_407	ML1959	59699	59811	+	3	3.0	5.0	0.000	ATTGAGGGTTGAATGACTATCAGG	CTCCGTTGGGTCTACACACTACACATCCCTCTGGTCAGCTCAGCCAAATGAATAGTTAACTATGATTGAGGGTTGAATGACTATCAGGGCTTGTAGTAGCGAATACTCAGGCA
Candidate_408	ML1959	103036	103174	+	1	1.0	4.0	0.000	TACCTGATAGTCTCTAAGATCT	TGATCGATCACAGAGAACCTGATAGTATCTTAGATCTGTAACAGGGTATCTAGAACACTACTTGATAGATCACTGGGTACCTGATAGTCTCTAAGATCTATAACAGGGTATCTAGAACACTACCTGATAGATCATAGAG
Candidate_409	ML1959	108679	108795	+	1	1.0	4.0	0.000	CTCATTGCCATTGGCGCCATT	ATTGTCGCCGATGGAACACATCCATTGGCGCCAATGGCGATGGGGACCACCATTGGCCCCACTGACCTCATTGCCATTGGCGCCATTGGAACATCCATTTGTTCCATTGAGTGGATC
Candidate_410	ML1920	70505	70619	+	1	1.0	3.0	0.000	TGGTGTCACGTGACTAGCGTGTTGC	GCAGAGCAGAGCCACCGATGAACGACGCGCTATCACTACGCGTGACACCACGAGGCGTAGCCACGTGGTGTCACGTGACTAGCGTGTTGCTCTCGGTGGACCTGCTCATTTTATG
Candidate_411	ML1920	70510	70624	-	2	2.0	4.0	0.000	CGAGAGCAACACGCTAGTCACGTGA	ACAACCATAAAATGAGCAGGTCCACCGAGAGCAACACGCTAGTCACGTGACACCACGTGGCTACGCCTCGTGGTGTCACGCGTAGTGATAGCGCGTCGTTCATCGGTGGCTCTGC
Candidate_412	ML1920	8309	8427	+	3	3.0	5.0	0.000	TTTCTTGAGGACTCTGTAGAGT	GTCAGGAGTAATCTTGTGTTCGTCACGTAGTTTCTTGAGGACTCTGTAGAGTTTGTTGGTAATAGACTGTGTGGGGTCGTTGGGAAGGAGAGTGTAGCTGCCTGAGGATAAGTGCTCAT
Candidate_413	ML1929	767	911	+	7	13.0	3.0	0.000	CGTTTAATTTGGACTGATTGCACGCCAGCA	TAACCATTATAAATCTTACAGTGAACAACATAGGACGTTTAATTTGGACTGATTGCACGCCAGCATATAGTTTATATTATAAAAAGTGTGCCTAAGCTGCGCAATGGGTCCTGTAAAACGTCCTATGTTGTTCACTGTTAGTCAA
Candidate_414	ML1929	776	912	-	1	1.0	4.0	0.000	CATTGCGCAGCTTAGGCACAC	TTTGACTAACAGTGAACAACATAGGACGTTTTACAGGACCCATTGCGCAGCTTAGGCACACTTTTTATAATATAAACTATATGCTGGCGTGCAATCAGTCCAAATTAAACGTCCTATGTTGTTCACTGTAAGATTTA
Candidate_415	ML1929	777	919	-	2	2.0	4.0	0.000	TAAACTATATGCTGGCGTGCAATC	ATTGTGTTTTGACTAACAGTGAACAACATAGGACGTTTTACAGGACCCATTGCGCAGCTTAGGCACACTTTTTATAATATAAACTATATGCTGGCGTGCAATCAGTCCAAATTAAACGTCCTATGTTGTTCACTGTAAGATTT
Candidate_416	ML1925	1	104	+	1	2.0	5.0	0.000	GGAATTTAAGGTGAAGACGTT	CCCGAGAGTCCATTTCAGGAATTTAAGGTGAAGACGTTCGATGGGATCGGTAACGATCTTTTTGAGCGCTTCATGAGGCTTGTTCTCCATATTTTGGTTCAGGA
Candidate_417	ML4623	586	706	-	1	1.0	5.0	0.000	TCGGACCCTTGCCCTATCACGCA	CGATAGTGTCCCGCCTACAATACCAGCCGTGTGTCTTGGTGAAGGGGGGGGGGGGGCCGGGGGGTCGGTCGGACCCTTGCCCTATCACGCAACTACCCATCATATTGTTTGGATAACTGTG
Candidate_418	ML1931	7280	7374	-	3	3.0	3.0	0.000	AGTAGAACAGCTCTGTTGTAGTACT	CGTCGGCGAGAGAGCAGTAGAACAGCTCTGTTGTAGTACTGAGGAGTACGATTTCAGCTCCTTTTCGACTGTTCTACTCACTGATCCTAACTCCC
Candidate_419	ML1932	41789	41879	-	4	4.0	3.0	0.000	GTGTTGATTCTCAGAGAGGGCTC	ACGTGTCCCTCGAGAGTGTTGATTCTCAGAGAGGGCTCGAGACTGCACGGCGCCCTTCTGGGAAGCACCTTTGACATTTTATCCCATTTTA
Candidate_420	ML1939	1157	1263	+	1	1.0	4.0	0.000	GTGATGCTCTGGCTGGGCTAC	AGGGCTCAAGGCAAAAGGGTCATGTGAAATAAGCTTGGTCGCCTGCAGATTGCTATGCCCAGTGATGCTCTGGCTGGGCTACCCATTTTTGTTCCTGCGGCCCGAGA
Candidate_421	ML1904	124322	124446	+	8	65.0	5.0	0.001	CTGTAGTACTGGAGTTACTGATCAG	TGTATAATGTAGTACTGGGGTTACTGATCAGATGTATACTGTAGTACTGGGGTTACTGATCAGATGTATACTGTAGTACTGGAGTTACTGATCAGATGTATAATGGACTGATGGTGATACTAAAA
Candidate_422	ML1906	118511	118631	-	8	30.0	4.0	0.000	TCGGCAGTTCAGAGAAGGGATGCCGGAT	ATGAACATGACGATCTGATGGTTCTCCGGCTCGTCTCGGTATCCACTTCTGCAGTAGCGGACGCAGTGTCGGCAGTTCAGAGAAGGGATGCCGGATGCTCTCTGGAGGGTACGTAGAGCGA
Candidate_423	ML1906	50969	51113	-	1	1.0	3.0	0.000	TGAGAGGGTATTCTTAGTTTAGTAT	AGAGTATTCTTAGTTTAGTATGACTGAGAGAGTATTCTAAGTTTAGCATGACTGAGAGAGTATTCTTAGTTTAGTATGACTGAGAGGGTATTCTTAGTTTAGTATGACTGAGAGAGTATTCTTAGTTTAGTATGACTGAGAAAGT
Candidate_424	ML1906	51001	51131	-	1	1.0	4.0	0.000	GAGAGTATTCTTAGTTTA	TAGTTTAGTATGACTGAGAGAGTATTCTTAGTTTAGTATGACTGAGAGAGTATTCTAAGTTTAGCATGACTGAGAGAGTATTCTTAGTTTAGTATGACTGAGAGGGTATTCTTAGTTTAGTATGACTGAGA
Candidate_425	ML1906	50980	51116	-	1	1.0	3.0	0.000	TATTCTAAGTTTAGCATGACTGAGAG	GAGAGAGTATTCTTAGTTTAGTATGACTGAGAGAGTATTCTAAGTTTAGCATGACTGAGAGAGTATTCTTAGTTTAGTATGACTGAGAGGGTATTCTTAGTTTAGTATGACTGAGAGAGTATTCTTAGTTTAGTATG
Candidate_426	ML1039	139366	139496	+	3	7.0	4.0	0.000	TAGATCTGAGCTCGAGCA	GCATAGTTAAGATCTGAGCTCGAGCATAGTTCAGATTTGAACACGTTCAGTTCAGATCTGAGCACGTGTAGTTTAGATCTGAGCTCGAGCATAGTTCAGATTTGAACACGTTCAGTTCAGATATGAGCATG
Candidate_427	ML1039	139356	139486	+	2	2.0	4.0	0.000	TCAGATTTGAACACGTTC	TGAGGTTATAGCATAGTTAAGATCTGAGCTCGAGCATAGTTCAGATTTGAACACGTTCAGTTCAGATCTGAGCACGTGTAGTTTAGATCTGAGCTCGAGCATAGTTCAGATTTGAACACGTTCAGTTCAGA
Candidate_428	ML1044	563	675	-	1	1.0	5.0	0.000	TGGGATACTCCACGGAAAGTTTGG	CGGAGTAACTTTAGGTTACTCCGGAGTTACTTTGGGGTCATTTTAGGTTATTTCGGGGATACTTTGGGATACTCCACGGAAAGTTTGGGTTACTCTGGGGTTATTTCGGGATA
Candidate_429	ML1044	543	671	-	2	2.0	4.0	0.000	CGGAAAGTTTGGGTTACTCTGG	GTAACTTTAGGTTACTCCGGAGTTACTTTGGGGTCATTTTAGGTTATTTCGGGGATACTTTGGGATACTCCACGGAAAGTTTGGGTTACTCTGGGGTTATTTCGGGATACTCCGAAGTTACTTTTGGTT
Candidate_430	ML1044	867	993	-	2	2.0	5.0	0.000	TTAGGAATACTCTGGGGTTACTTGGT	CGGAGTAACTTAGGAATACTCCAGAGTAACTTAGGAATACTCTGGGGTTACTTGGTTTACTCCGGGTAAGGTTGGGTTACTCCAGGGGTTATTCCGGAGTTACTTTGGATTAATCCGGGGTTACCTT
Candidate_431	ML1044	560	678	-	1	1.0	5.0	0.000	TACTTTGGGGTCATTTTAGGTT	CTCCGGAGTAACTTTAGGTTACTCCGGAGTTACTTTGGGGTCATTTTAGGTTATTTCGGGGATACTTTGGGATACTCCACGGAAAGTTTGGGTTACTCTGGGGTTATTTCGGGATACTC
Candidate_432	ML1044	957	1047	+	1	1.0	3.0	0.000	CTCCGGAGTAGGAACCGA	TTCCTAAGTTACTCTGGAGTATTCCTAAGTTACTCCGGAGTATTCCTAAGTTACTCCGGAGTAGGAACCGACCGGTCCAGACTTTTGGCTG
Candidate_433	ML1043	112988	113126	-	2	2.0	5.0	0.000	TCAGGAACTGGAGCAGCAATAT	CAATATCCCTGCTCCTCAGGAACTGGAGCAGCAATATCCCTGCTCCTCAGGAACTGGAGGAGCAATATCCCCGCTCCTCAGGAACTGGAGCAGCAATATCCCTGCTCCTCAGGATCTGTGGCAGGTGAGTGAGGTTGGA
Candidate_434	ML1043	112985	113123	-	2	2.0	5.0	0.000	GGAACTGGAGCAGCAATATCCC	TATCCCTGCTCCTCAGGAACTGGAGCAGCAATATCCCTGCTCCTCAGGAACTGGAGGAGCAATATCCCCGCTCCTCAGGAACTGGAGCAGCAATATCCCTGCTCCTCAGGATCTGTGGCAGGTGAGTGAGGTTGGAAGG
Candidate_435	ML1043	343239	343377	+	3	5.0	4.0	0.000	TTATCTTGAAGCAGGCCCGGGT	AAGAGCACTTTCTACAACCAGCTACCGTACGCCTGGTGCTATAATTCAGGCTCTCTTCATTAGATGGTCCGGGTAAATTATCTTGAAGCAGGCCCGGGTTCACCAAGACGGTAAGTACAAACAAAATGAGTGACTTTGA
Candidate_436	ML1913	36189	36325	-	4	4.0	3.0	0.000	TTGGAGTAACCCATGCAGGACACTGG	CCTTAATGTCATTGATTCCGCAAAGAAGGACAACATTGGAGTAACCCATGCAGGACACTGGGTCAATATCCCTGATTTTGGGGGCCCAGAATTTCTGTCCTGGCATTTGCTCTCCAAAGGTGCCCCTCTTGTTGGAA
Candidate_437	ML1912	22883	22997	+	3	3.0	5.0	0.000	TTGTACTACTTAATTTCCAACTGGC	CTTAACCTTTCGGCCACCGCCGCTATATGCCATTGGGAATTATCTGAGATATATACCTGCGCGGCTTGTACTACTTAATTTCCAACTGGCAATAGTGAGCTTTTGGAATCAAGTT
Candidate_438	ML3593	150228	150380	-	19	35.0	3.0	0.000	TGGTTATTAAGGACGGTGTTGACGGCTCA	ATAAGTTCAGGGACTGCAGATTTGGAGAGTAGCCTTGTAGTGGTTATTAAGGACGGTGTTGACGGCTCAGGCAGCCATGCTATCTATCAGCAGATGTCTAATGAAGACACACACAACATGATACTGTTCATGTTCTCTGTCTTGGAGATACGG
Candidate_439	ML3593	150344	150474	-	2	2.0	5.0	0.000	TTAGATTCTCCTACTGCAGTGCT	CCCTCCCATCTTGACAGACACTGTACTATCTGGCGTTAGATTCTCCTACTGCAGTGCTTTAGTCAGCACAGTGGAGAGAATCCTTGATCTAGTGATAAGTTCAGGGACTGCAGATTTGGAGAGTAGCCTTG
Candidate_440	ML3593	150341	150485	-	3	3.0	4.0	0.000	CTGGCGTTAGATTCTCCTACTGCAG	AAGTCTATTACCCCTCCCATCTTGACAGACACTGTACTATCTGGCGTTAGATTCTCCTACTGCAGTGCTTTAGTCAGCACAGTGGAGAGAATCCTTGATCTAGTGATAAGTTCAGGGACTGCAGATTTGGAGAGTAGCCTTGTAG
Candidate_441	ML3591	72233	72357	+	1	1.0	4.0	0.000	TGAAACACATGGTGTTAACA	ACTAAGGTGGGCAGACTTAGGTTTCATTGCAGTTTTGAAACACATGGTGTTAACATAACAACTCATCATTGATAACATCATATGTTTCTGCATTCTGCAATTTAACTCAAGTCTGCCCACCATTA
Candidate_442	ML1919	9877	10011	+	2	3.0	4.0	0.000	GAATGTTACCTTTCTCTGTA	TAGATTACAGTTAGGAAGGATCACAATTTTAATTAGATTTGAATGTTACCTTTCTCTGTATGACTAAGAAATCACATTTCTTAGTCATACAGAGAAAAGTAACATTCAAATCAGAACTGTTATGAGACTGAACTA
Candidate_443	ML4641	402	532	+	1	1.0	4.0	0.000	GTGGTTAGATCATGTGTA	AGTTCTTACACCAGGGGCCCCACTTAGGGACACCTTTTAACTGCTACAATGCCACTGATTCAACTACTTCGGAGTGGTTAGATCATGTGTACGAGCAGCACATCGCCAACCCCTAAGGTGCTGCCCCCCGC
Candidate_444	ML1024	288	392	+	4	24.0	3.0	0.000	GCATCTTCCAGCGAGACTTGGCAAC	CAGTAAAGCTCAATGCTAGTTGGGGTGGGGAGTTATAATCGCTCCTGAGGATGTGACCTAGCATCTTCCAGCGAGACTTGGCAACCCTCTCTGTTAATGGGGTCA
Candidate_445	ML1025	8524	8650	-	2	2.0	3.0	0.000	CGGTCTGGGTATGGGATGGAGCTCAT	ACAACCTACCGGATTCTGTGCTGGATAAAGCGGTCTGGGTATGGGATGGAGCTCATATCATCGAGCTCATCCTAGAGCATGCCCTCACGGGAGACCGCTTTAAGTCCCTTAAGATGTCCAAGGATTT
Candidate_446	ML1025	1062	1180	+	2	2.0	3.0	0.000	TCTTGTGAGGGATGAGAGTGGT	TGGCATGTCGGTTTCAGCAGATCTCTTCTTGATGGTGTTCTTCACTCCGAGGACTGCGATAGCGGCTTCTTGTGAGGGATGAGAGTGGTCTGGAAGAGCAGAGGTAAGCACTCCATCAG
Candidate_447	ML1025	75	221	+	3	3.0	5.0	0.000	GTGTTTAGCTATAAGGTTCGCAATTC	TAAAACCTAATTTACAGCTAAATTTATTTTTAGCTAAATGGTGCGCGATTCGCACTTTATAGCTAAATATATCCTTTATGAGTGTTTAGCTATAAGGTTCGCAATTCGCACCTTTTAGCTAAAACACTATTTAGCTAACTATGGATT
Candidate_448	ML1025	873	999	+	2	2.0	5.0	0.000	TGTTTGCTTTCTGTCTGGAGAGTCTG	TCCCTGGTTGTTGGTGAGGTAGGTGGGAGGAATAGCGATGTTCTGCAGAGATGTGGGAGCAGGAGGACTTCTGTTTGCTTTCTGTCTGGAGAGTCTGCTCATCTTCGATAGGGCGTTAAGCTGGCAG
Candidate_449	ML1026	63050	63186	-	4	5.0	4.0	0.000	TAGCTTTGTGTCGTTCTCGTCTACTA	GCAGGTTCTCTCCTTGCAAGCTCGTCATGTACGTAAGTGGGATGGCGATGTCTCATAAAGCGGTTAGGGGTCTTAGTAGCTTTGTGTCGTTCTCGTCTACTACCCATTCGAGATTGAGAAGATCTTGCAGTTAAGGT
Candidate_450	ML1026	74066	74206	-	2	2.0	3.0	0.000	CCATTCTGGCCGGGCTGGACCTC	TAGAGTGCAGCCAAGGCCGGGAGAAGACCGGTGGTCCAGGCCTTTGGGCCCTAATTAAGGCCTTTTTCCGGGTTTTGTCCATTCTGGCCGGGCTGGACCTCGGGGATGCCCATTTTTAGGCCTGTTTGTTACCCTGTGTCT
Candidate_451	ML1026	45495	45611	-	1	2.0	5.0	0.000	TCCAAGCTGTGTGACTGGCGG	GATTGTCCTCCAGGGTCAGGTAGGCATGGGCTGGACACTCCTTGGGAGGTCGTCTCTTCTGACATCTCCAAGCTGTGTGACTGGCGGTGTCTTTAGGCTTTTTCCTCGTGTAGATGA
Candidate_452	ML1026	74411	74557	-	2	2.0	3.0	0.000	TAATTAAGGCCTTTTTTCGGGTTTTG	TCGTGCCCCAGGGTGGTCCTGCATGGTCTGGTGAGTGCAGCCAATGCCCGGAGAAGACCGGTAGTCCGGGCCTTCGAGCCCTAATTAAGGCCTTTTTTCGGGTTTTGGCCATTCTGGCCGGGCTGGACCTCGGGGATGCCCATTTTT
Candidate_453	ML1026	74093	74229	-	2	2.0	5.0	0.000	CGGGAGAAGACCGGTGGTCCA	CCAGGGTGGTTCCGCATAGTCGGTAGAGTGCAGCCAAGGCCGGGAGAAGACCGGTGGTCCAGGCCTTTGGGCCCTAATTAAGGCCTTTTTCCGGGTTTTGTCCATTCTGGCCGGGCTGGACCTCGGGGATGCCCATT
Candidate_454	ML1026	74502	74626	-	5	9.0	4.0	0.000	ACATCGATATGGGGCACTGGACCAA	ATTTGGAGACATTCATGGGAATTTTTGGAGACATCGATATGGGGCACTGGACCAACGTGTAGTGGCCAATCGTGCCCCAGGGTGGTCCTGCATGGTCTGGTGAGTGCAGCCAATGCCCGGAGAAG
Candidate_455	ML1026	74495	74643	-	11	12.0	4.0	0.000	TTTGGAGACATCGATATGGGGCACTGG	TGACCTCCATGGGAATTATTTGGAGACATTCATGGGAATTTTTGGAGACATCGATATGGGGCACTGGACCAACGTGTAGTGGCCAATCGTGCCCCAGGGTGGTCCTGCATGGTCTGGTGAGTGCAGCCAATGCCCGGAGAAGACCGGTA
Candidate_456	ML1026	45504	45612	-	2	2.0	5.0	0.000	ACATCTCCAAGCTGTGTGACTG	AGATTGTCCTCCAGGGTCAGGTAGGCATGGGCTGGACACTCCTTGGGAGGTCGTCTCTTCTGACATCTCCAAGCTGTGTGACTGGCGGTGTCTTTAGGCTTTTTCCTCG
Candidate_457	ML1028	418	550	-	1	1.0	4.0	0.000	TTTCATTATTTACACTTTGGCCCA	AAGTGTAAATAGAGAAACCTGCTGCTTTGACTGGGGCCAAAGTCTAAATAGAGAAACCTGCTCCTTCGAGCAGGTTTCATTATTTACACTTTGGCCCAAGTCCTGCAGGCTCTCTCAGGGACACTCCCCTTAA
Candidate_458	ML1029	52579	52723	+	3	7.0	3.0	0.000	TTCAAGGACTAGTTCTCCAGCTGAA	AGTTGAAAACAGGCATCCCAACACTTGAGAAAAGTGACGCTTCAAGGACTAGTTCTCCAGCTGAAAGTGCTGAAGCACTTGCTGAAGCTTTCAGCTAAGTTTTTGTTCGTGAGCCCGAGAATTTGCCAAGTGTTGAGAAACCTGT
Candidate_459	ML1029	15463	15569	+	3	5.0	3.0	0.000	TGCAACGTCAGCTAGTGAAGGCAGGA	TTTTAGGCAGAATCAGCCCAGGGATCAAATCTGCTGAACGCTGAAACTACGTGCACGGGAGTGCAACGTCAGCTAGTGAAGGCAGGAAGACTGTGGATATGGCATGT
Candidate_460	ML1029	22684	22822	-	2	10.0	4.0	0.000	CACCAGTAGGCACTAGTAAGCA	ATGTTACCCNNNNNNNNNNGCACTAGTGGACACCAGTGAGCACCAGTAGGCACTAGTAAGCACTAGTAGGCACTAGTAAGCACTAGTAGGCACTAGTGGGCACTAGTGAGCACTAGTGAATTTCAATGGGATAATTGGT
Candidate_461	ML1911	3436	3572	-	1	1.0	5.0	0.000	GGTTTATGGGCTTTGAAGTTC	AGCAGTGAAGATTTACAGGTTTTTGATGTATGAATTACAGCCTGTACTTATGAGTCTTCCTGGGTAATTCTTCTCAGGTTTATGGGCTTTGAAGTTCATATAGTTGACACCTGGTTCATTGTCTTCAATTGTCGGTG
Candidate_462	ML1910	8072	8190	-	12	19.0	3.0	0.000	TTGAAGGGGCTGGGTTCGGGGCAGAGG	GGTCCGGGTAGCTCGGCAGCCACAGTTGAAGGGGCTGGGTTCGGGGCAGAGGCAGGAAGCACAACTCCGGGTTCTGGTTCCTTCGATGCAACGGAACGTTTTGTCGCAGGCTCACTCTT
Candidate_463	ML1910	38547	38673	-	1	1.0	4.0	0.000	TAAGCGACTATCCATTATGGC	ATTGGACCACTGGCGTGGTCATTCGAGGAACCAGGTAAGCGACTATCCATTATGGCTCCTGGTTTGGATGTTGTTTTGCCTTGGTTGACTTGGTTGTCTACCGCTACTTCGTGTTTTGCTAAGTTGT
Candidate_464	ML1910	910	1058	-	10	32.0	4.0	0.000	TTAGAGAGGGACTCTAGCACGATCGAG	CTCAATCACAATCTCGCAGATGATAGAGGGACTCTAGCATGGTCCTGGAGACGTTATAGATACTCTCTCGTAAACCCGAAGGTTAGAGAGGGACTCTAGCACGATCGAGAGACAAAAGGGAGGCCCTTGTATCGTCTTAAAGTTGTTAC
Candidate_465	ML1910	35416	35556	-	3	3.0	5.0	0.000	TCCAAGGAATGTGGTGTCCGAGC	TAATATTGCTGAGAGTGTCCATCAGCTGCCGGGATAACCTTCCAAGGAATGTGGTGTCCGAGCTCAGCCCATTTTGGTCAAGCGAGATTTGGAGACTCCGCGGGTCGATATGGTGAGGTTCAGTGAGAGAGATTGCAGCAC
Candidate_466	ML1910	6797	6923	-	10	19.0	5.0	0.000	TGGTCGCGGTGTTCGGAGAAGAGGGT	AAGAGGCGGTGGCAGCTTCGGGAGTTTTACTGGTCGCGGTGTTCGGAGAAGAGGGTGCGGCAGCAGCAACGGACTCTTTGGTGGGAGGGAGAGGGGCCGTGGCAGCTTTGGTAGTTGCACGTGTCGG
Candidate_467	ML1910	7610	7758	-	12	48.0	5.0	0.000	GGTAGAGGATCTGGTTTAGTTGCGAGC	GTGAGCTTCGTGTATGTGGGTGGTTATGTTGTTTTTGCTTCGAACAGTCTCGCAAACTGGACAGTCCACTATCAAATCCATTGGTAGAGGATCTGGTTTAGTTGCGAGCAATTGTCGTTTGTGGAGCTGGAGCAACGTTTTCTCGTCTA
Candidate_468	ML1910	9573	9699	-	4	6.0	5.0	0.000	TGTGACAAATAGGAGTGTGACACATG	TGACAAATGGTTGAGAATTGAGTGTGACAGTGTGACAAATAGGAGTGTGACACATGTCACACAGTGTGACAGTGTGAAAGTCTCAGTCCTATTGACATCGCTGAGGACGGCAATCAAAGTTCAGAAC
Candidate_469	ML1910	9209	9349	-	1	1.0	4.0	0.000	TCACTCGAGTCAGGAACCAAATA	GTCGACTAAAGCTAGAGTCCAGAATAACTTTGTTATTCTCTTCTTGACTTGAGTGATAAACATAGGATTTAATGGAAATCACTCGAGTCAGGAACCAAATAACAAAAACACTGTTGAACTCAGCTACCTATCTGACTCATA
Candidate_470	ML1910	34417	34509	-	1	1.0	3.0	0.000	CAGCACTGGGTGGGGAGAGTGCGC	GTGGCGTGTTTTTCACTTCTGTCACCCGGGTGCTTGGCGGAGGAGACTCCGCGGCAGCACTGGGTGGGGAGAGTGCGCACGTGCTCGGACCGC
Candidate_471	ML1910	7615	7751	-	1	1.0	4.0	0.000	TCTCGCAAACTGGACAGTCCA	TCGTGTATGTGGGTGGTTATGTTGTTTTTGCTTCGAACAGTCTCGCAAACTGGACAGTCCACTATCAAATCCATTGGTAGAGGATCTGGTTTAGTTGCGAGCAATTGTCGTTTGTGGAGCTGGAGCAACGTTTTCTC
Candidate_472	ML1910	3706	3852	+	3	9.0	3.0	0.000	TACGTGTACCGGTCTATGATATAGTG	GACTGTTCTAGAGTCTCTTTATCATCTCAAGGACTGTGATAGAGTACTGTAACGAGTCCAGGACCATGTCAGGGTCCCTCTTACGTGTACCGGTCTATGATATAGTGTCTGTAACGACTCCAGGACTGTGATAAAGTGTCTGTATCG
Candidate_473	ML1910	9220	9356	-	2	2.0	4.0	0.000	TTTGTTATTCTCTTCTTGACTTGAGT	GCAATTTGTCGACTAAAGCTAGAGTCCAGAATAACTTTGTTATTCTCTTCTTGACTTGAGTGATAAACATAGGATTTAATGGAAATCACTCGAGTCAGGAACCAAATAACAAAAACACTGTTGAACTCAGCTACCTA
Candidate_474	ML1910	9206	9354	+	3	3.0	5.0	0.000	TGTTATTTGGTTCCTGACTCGAGTGAT	GTTTATGAGTCAGATAGGTAGCTGAGTTCAACAGTGTTTTTGTTATTTGGTTCCTGACTCGAGTGATTTCCATTAAATCCTATGTTTATCACTCAAGTCAAGAAGAGAATAACAAAGTTATTCTGGACTCTAGCTTTAGTCGACAAATT
Candidate_475	ML1910	7613	7759	-	7	23.0	5.0	0.000	TTGGTAGAGGATCTGGTTTAGTTGCG	GGTGAGCTTCGTGTATGTGGGTGGTTATGTTGTTTTTGCTTCGAACAGTCTCGCAAACTGGACAGTCCACTATCAAATCCATTGGTAGAGGATCTGGTTTAGTTGCGAGCAATTGTCGTTTGTGGAGCTGGAGCAACGTTTTCTCGT
Candidate_476	ML1033	4320	4460	-	1	1.0	3.0	0.000	TTTCAGGAAATCTCTGTCACGTG	GGGGAGTTGTCGCGAATTTGTTATGACACGTGACAGACTTTCTCGTTATTGATTGGTAAATGGTACTACCTGACTTCCTTTCAGGAAATCTCTGTCACGTGTCAAAGCAAGATTGTAACAACTCCCCACGAATACTGCTTA
Candidate_477	ML1033	15731	15863	+	2	14.0	3.0	0.000	TATAGTGACTATAGTGACT	ACTATAGTTACTATAGTTACTATAGTTACTACAGTTACTATAGTTACTAAAGTTACTATAGTGACTATAGTTACTATAGTGACTATAGTGACTATAGTAACTATAGTGACTATAGTTACTATAGTGACTATAG
Candidate_478	ML3588	79467	79573	+	1	1.0	3.0	0.000	TCTGGACTGGTTCGTGTACTG	CATTAACCTATTTGGTATTAACTAGTCTGGACTGGTTCGTGTACTGGTTTGGGGACTGCTGAGCCAATATGCGAACCAGTTCGCGTACTATACTGGTTCGCGTACTG
Candidate_479	ML3588	332180	332314	+	3	3.0	3.0	0.000	TGTTCTACTCTAGAACTCTA	TCTAGGGTTTCTACTCTAGAACTCTAGGGTGTTCTACTTCAGAACTCTAGGGTGTTTTACTGTAGAACTCTAGGGTGTTCTACTCTAGAACTCTAGGGTGTTTTACTGTAGAACTCTAGGGTGTTCTACTCTAGA
Candidate_480	ML3588	329678	329788	-	2	2.0	3.0	0.000	GGACTTTGGGCTTGGCGGACTCTGGCGG	GTTAGAACGTTCTTTTCGGCGGACTTTGGGCTTGGCGGACTCTGGCGGATCCGCCGAGTCCGCCTGAGTCCGATCGGATCCGCCATCAACTCGCGGACAAAGTCAGACAAA
Candidate_481	ML4635	43713	43849	+	1	1.0	3.0	0.000	TGAGAGAGAGAACAGATGACC	GGATAATCCGAACACCTCGGAGGCTCCGACCTTGAGTTCCTGAGAGAGAGAACAGATGACCTTGTTGGTGAGGTCCTCGTCCTGTTTCGTGATACACTTGATATGTCCAACATCCTCCTCGGTCAAGTCCCCTACAG
Candidate_482	ML4635	179379	179519	-	3	3.0	5.0	0.000	TGGTATGGTCCTAAGATTTAGAG	TCTCCTGCTTCCCAAAGCTTCAGCCGATATTCTAGACACTTGGTATGGTCCTAAGATTTAGAGTTCTTGGATGGTTTTTGAAGCATTAATGGACAAAATATCATTATTAGAGTCAACGATATCGGTTTAGATGGGGTGTCA
Candidate_483	ML4635	234106	234224	+	2	2.0	5.0	0.000	AGATCCCGGGTTCGAATCTCTG	TAAAAGTATCATGTTATGGCTGAGTGGCGCAGAGGTTAGAGCATCGGACAGCGGACTTCCATTCTGGAGATCCCGGGTTCGAATCTCTGTGCTGCTTAGCCATTGGGCAAGCATCTTTG
Candidate_484	ML4635	138659	138795	+	1	1.0	5.0	0.000	TTGGCAGCCTCGCCTTGAAGG	TGCTTTAATGGTTCCTTTGGTGTGTTCAGGTCTTTCTCTGGTGAGGCTGCCGTAAGCACGGAGACGTTCGTTGCTTTTGGCAGCCTCGCCTTGAAGGTATGGTATAATATCAGTGGTGTTTGTGATCTGATTAAGGG
Candidate_485	ML4635	133953	134079	-	1	1.0	3.0	0.000	GCGGCGCTCTGGGTGCGCGGC	TGTATGGCGCGAGATGAACTTTTTGGTTAAAGCGCGGCGCGCTCAGTCGCCAGTGCAATGTTTTGTTGCGCGCGGCGCTCTGGGTGCGCGGCGTAATTTAGACTGAATTCGCGGGCAGTGACCTACT
Candidate_486	ML4639	39497	39613	-	6	28.0	4.0	0.000	GACGATTCGGGCTCTGCAACCCTCGC	GGGTGCAAAGGAGTCAAGGTTATCCAAGAGGGAGGAGTAGAGAACTTGAGTTTTTCCGGGTACTAGGACGATTCGGGCTCTGCAACCCTCGCGGGCTAGGACACACTTCATGTAGGT
Candidate_487	ML4639	75233	75343	+	4	11.0	3.0	0.000	TGTGAATATGAGCCATTACACTC	GCCTAGCTCGGTGGTTTTGTGGGTTTGTGAATATGAGCCATTACACTCGTGTGACTGAGAGTTTGATGAGTTCCTGCTTGCCTCTTAGGAAAGTACTGCGGCGAGAAGAAA
Candidate_488	ML4639	41556	41682	-	1	1.0	3.0	0.000	AACAGAGCGGCCTGGGCCTGA	GGCGATACACCTGGTTGCAGAGAGCAGGAGAAACGGGGACCGGACTTTGTTGTCAGGACAGTCTGGTGGAGAACAGAGCGGCCTGGGCCTGACTTGCTGCACCATATCCGCCATTACCCGACCCTCT
Candidate_489	ML1019	45756	45882	+	1	1.0	3.0	0.000	ATTTAGTCGCTCTGCGTGAGC	ATCGAACTACCCTCGTAAAAACATCAGCGACTAAGTCGCTCACTTGCGCGACTGAGTCGCTCTAGTGCGCGATTTAGTCGCTCTGCGTGAGCGACTTAGTCGCTGATGTTTTTACGAGGGTAACTAC
Candidate_490	ML1019	49369	49513	+	3	8.0	3.0	0.000	TGTGTAATTGTCTGTTCCGGATAAG	ACGCTGGTATAAAGACGGTCCATAGTAAGATTACGTCCGGAGAGAACCACACGCTCAGAGAGGTAGTCAATTAAGTACTTTGTGTAATTGTCTGTTCCGGATAAGTAAAATTGGTTTGGGGTGTCGACTGGCTTGCCAGCGTACA
Candidate_491	ML1018	6312	6456	+	7	13.0	4.0	0.000	CGTTTAATTTGGACTGATTGCACGCCAGCA	TAACCATTATAAATCTTACAGTGAACAACATAGGACGTTTAATTTGGACTGATTGCACGCCAGCATATAGTTTATATTATAAAAAGTGTGCCTAAGCTGCACAATGGGTCCTGTAAAACGTCCTATGTTGTTCACTGTTAGCCAA
Candidate_492	ML1022	467420	467554	+	1	1.0	4.0	0.000	TATATGTATAGTGTGTTTAG	GTAGATGTGTATAGTGTAAAGTGTAGTGTTGTATACACTGTATATGTATAGTGTGTTTAGTGTATAGTGTAGTGTTGTATACACTGTACATGTATAGTGTGTATAGTGAAGTGATGTATACACTGTAGATGTACA
Candidate_493	ML1022	490034	490170	+	1	1.0	4.0	0.000	AGAAGTCTTCTTCTTACCGAG	GTTTGCGAGCGTTAGCCAAGATCTGATGTACGATCAAGGAGCTTGATAGGCGAACTTTTACCGGGCGAGTAGTGGTAGAAGTCTTCTTCTTACCGAGTCACTGTACTTCAATTTTTGGTTTCTGGCCAACTTCCTCT
Candidate_494	ML1022	465855	465989	+	1	1.0	4.0	0.000	TATATGTATAGTGTGTTTAG	GTAGATGTGTATAGTGTAAAGTGTAGTGTTGTATACACTGTATATGTATAGTGTGTTTAGTGTATAGTGTAGTGTTGTATACACTGTACATGTATAGTGTGTATAGTGAAGTGATGTATACACTGTAGATGTACA
Candidate_495	ML1022	341556	341688	-	1	1.0	3.0	0.000	TGAAAACAGGACGCTTTTCCAAAA	GAAAGAGGACGCTTTTTTCCAAGTGCGTCATGATTTGAAAACAGGACGCTTTTCCAAAATTGTGTCATAATTTGTTTTGGAGACCGATTCTGTAGCGCGCGTCACAAGCGCTGAAAGGTGTCTTCCTCCGCAC
Candidate_496	ML4665	24074	24222	+	10	16.0	4.0	0.000	TTTGGTGGACAGGTGCGCGCGCCTAGC	ACTATAGTGTGTGTTGTATTTTAGTCTTTTTTGTTGCCTCGCGTGCGTTGTGTGTGTTCCTGCCCAATGCATAGCTTTGGCGTTTGGTGGACAGGTGCGCGCGCCTAGCATTATGGGGGGCCAACTCGCGCTAAATAATTATTTTTCTA
Candidate_497	ML4661	930	1066	-	2	5.0	4.0	0.000	TGTTTTGTACATACTCTCCACAGTAG	CGTTGGTTGTTATAGTCACTGGAAACCACTTCGGCTGTTTTGTACATACTCTCCACAGTAGCGATCTTGGTGCGAATTGTGTGGTGAGAGTTGTAATGCAGTGTAAGAGGTTTCTTCTGTGGTTTTCTGAACAACCT
Candidate_498	ML4661	919	1069	-	12	29.0	3.0	0.000	TTTTGTACATACTCTCCACAGTAGCGAT	TGACGTTGGTTGTTATAGTCACTGGAAACCACTTCGGCTGTTTTGTACATACTCTCCACAGTAGCGATCTTGGTGCGAATTGTGTGGTGAGAGTTGTAATGCAGTGTAAGAGGTTTCTTCTGTGGTTTTCTGAACAACCTAGAGTGGATTT
Candidate_499	ML1008	789	931	-	3	6.0	3.0	0.000	GTGATCTAGTTTGGTGTTTATGAT	AGAAACTTTTCCAAAGACATTAGGCTGTGTTGAGAAAGACCATTGATATTGAGTTGGCATAATTTTATATCTTGTTGTTGTGATCTAGTTTGGTGTTTATGATTTCTAGAATAGTTCATAGCTCAGAGTAATTGATGGTTTGG
Candidate_500	ML1010	168114	168234	+	6	11.0	5.0	0.000	AACTCCACATCTGGCCTTCAGGA	AGGGCAGGGCTGGCAGGACCCTGTCTCCCCAACTCCACATCTGGCCTTCAGGACAAGTACAAGAAGTACCGTTGTGTAGAGAGGTGGAGTTGAGAAAACAGTGCCCCTTAGGACCTGCTGG
Candidate_501	ML1010	168116	168234	+	3	4.0	5.0	0.000	CGTTGTGTAGAGAGGTGGAGTT	GGCAGGGCTGGCAGGACCCTGTCTCCCCAACTCCACATCTGGCCTTCAGGACAAGTACAAGAAGTACCGTTGTGTAGAGAGGTGGAGTTGAGAAAACAGTGCCCCTTAGGACCTGCTGG
Candidate_502	ML1010	171775	171911	+	1	1.0	5.0	0.000	GGAGGCTTTTCCTGATCGGGG	AAGATTTGAGTTTGTCGAGCTTTGTCGTCTATCTCCTCCTGTGTCAAGGGTCGCCTCTTCCTTCGGTTTAGAAAGAGGAGGCTTTTCCTGATCGGGGTAGACTGGGAGAGTTGAGGGTCTTCATTAGTGTCTCCGGA
Candidate_503	ML1010	243565	243691	-	1	1.0	3.0	0.000	GGAGGGTGGTTAGGAGGGTGG	CGCCGACCGTGTGTTCAGTTTGACACCTGCACTCTCTACACTGTCCTCCTGACATGAAGTACCCGTCCTGTGGAGGGTGGTTAGGAGGGTGGTTAGGAGGGTGGTTAGGTGAGATAAGTTAGACAAT
Candidate_504	ML1010	185132	185268	+	3	3.0	3.0	0.000	CAGGAATATGATGTAGAGCGGACCCA	TATATCACCGGGTCCAGCAGACTGCTCAGGGTCGGCAGGAATATGATGTAGAGCGGACCCAGGATGTGTATCTTGTTGTTCAGGTCGAATATCAGACTGTCCATCTTGAGATTGGTGAACCTGTGGACGGTGTGGAT
Candidate_505	ML1010	168120	168238	+	8	37.0	3.0	0.000	GTGTAGAGAGGTGGAGTTGAGAAAACA	GGGCTGGCAGGACCCTGTCTCCCCAACTCCACATCTGGCCTTCAGGACAAGTACAAGAAGTACCGTTGTGTAGAGAGGTGGAGTTGAGAAAACAGTGCCCCTTAGGACCTGCTGGTGTT
Candidate_506	ML1010	186956	187058	-	1	1.0	4.0	0.000	AGAGACACTCAGTGACCCT	GAGATTTCTGCCTCTCCTAACTACAAGAGACACTCAGTGACCCTAGTTAGCTTTATAGACGGTCAGATGAGTGTGTCGAGTGTAGAAGCGGACAGCAACATCT
Candidate_507	ML1010	168118	168246	+	9	41.0	3.0	0.000	CCACATCTGGCCTTCAGGACAAGTACA	CAGGGCTGGCAGGACCCTGTCTCCCCAACTCCACATCTGGCCTTCAGGACAAGTACAAGAAGTACCGTTGTGTAGAGAGGTGGAGTTGAGAAAACAGTGCCCCTTAGGACCTGCTGGTGTTCCTGTGCA
Candidate_508	ML1010	243558	243674	-	1	1.0	4.0	0.000	GGAGGGTGGTTAGGAGGGTGG	GTTTGACACCTGCACTCTCTACACTGTCCTCCTGACATGAAGTACCCGTCCTGTGGAGGGTGGTTAGGAGGGTGGTTAGGAGGGTGGTTAGGTGAGATAAGTTAGACAATGACCGAT
Candidate_509	ML1011	40043	40149	-	10	15.0	3.0	0.000	TCAAGAAATATGAAGACGACCTCAGG	GAAATCCTCCCTGTAAGAGTTGTTTCAACATTTGGTAGTGACACTGACATCGTCACAACTATCAAGAAATATGAAGACGACCTCAGGAGGACAAGAAGCTTCAGTAG
Candidate_510	ML1011	30364	30500	+	1	1.0	4.0	0.000	TTTGAACAATGAGAAGCTAGA	AGTAATATAGAGAAAGGTATTGTGTGGAGGGTTTCAAAATTTTGAACAATGAGAAGCTAGAAAATATTGCTTTCTAGCTTCTCATTGGTTAAATTTAAGACCCCTCCACAAATTAAAAAGTTTATAGATATTCTACC
Candidate_511	ML1011	97829	97965	-	1	1.0	4.0	0.000	CCTCGCCGTTGACGGTCATGA	TCGATTTCACTTCCAGTGCTGTTGGTCAGTTTGTCGCTCTCCTCGCCGTTGACGGTCATGAACTTGGTCTTAGAAGTGTTCATGTTTAAGCCGACGGTGTTAGCAGCAGCCTCGAGCCTCTCTAGGAGCACCTGGGC
Candidate_512	ML2617	128845	128931	-	1	1.0	3.0	0.000	GTGGGACTGATCCCAGTTAGT	CACTGGTCCCACTAAGTGGGACTGATCCCAGTTAGTGGGACGATCCCAGTTAGTGGGACTGGTCCCATTTAGTGGGACTGGTCCCAG
Candidate_513	ML2617	66922	67058	+	1	1.0	3.0	0.000	TTGGCAGCCTCGCCTTGAAGG	TGCTTTAATGGTTCCTTTGGTGTGTTCAGGTCTTTCTCTGGTGAGGCTGCCGTAAGCACGGAGTCGTTCGTTGCTTTTGGCAGCCTCGCCTTGAAGGTATGGTATAATATACTCTCTCATGTTGACTGTTAAATGAA
Candidate_514	ML2615	211	335	+	3	7.0	5.0	0.000	ATCTCCAGGACTGTGATAGAGTGTC	CCCTCTTTAACCTTTGGGTTTACGAGAGAGTATCTATTACGACTCCAGGATGATGCTGAGTCTCTTTAACATCTCCAGGACTGTGATAGAGTGTCTGTAACGACTCAAGGACTGTGATATAGGTT
Candidate_515	ML2622	538	680	+	1	1.0	3.0	0.000	TCGTCCCACAACGCCTGGGCCAGC	TTCTGACGTGGTACCTAAGGACGTCGCGGAGGGGGAGGGTAGACCCAGAACGTTTTGGGATGCTTCGAAGCGTGTCGCTTCGTCCCACAACGCCTGGGCCAGCACATCTCTAGCCGTTGTTGTCACCGGTTCCTTCAACGCTG
Candidate_516	ML2622	537	673	-	1	1.0	3.0	0.000	CAGGCGTTGTGGGACGAAGCG	GAAGGAACCGGTGACAACAACGGCTAGAGATGTGCTGGCCCAGGCGTTGTGGGACGAAGCGACACGCTTCGAAGCATCCCAAAACGTTCTGGGTCTACCCTCCCCCTCCGCGACGTCCTTAGGTACCACGTCAGAAC
Candidate_517	ML2624	827	951	-	3	3.0	3.0	0.000	AGAGGTGTGGGAGGGGTTCTGCTGA	TAGCTTGGGAGACTGTATGATTTCCTTGTTGTTGGGACAGGCTTTGCGATTCCTGACTGCTCTGTTGAGGAGAGGTGTGGGAGGGGTTCTGCTGAGAGTTAGAGGGAGTAGATGGCTGGTCTTGT
Candidate_518	ML2624	777	875	-	2	4.0	5.0	0.000	TATACTACCCTGAATCTCTAGC	GTGGGAGGGGTTCTGCTGAGAGTTAGAGGGAGTAGATGGCTGGTCTTGTGGAGCCGGTATACTACCCTGAATCTCTAGCAATTCGATATCTGACAGCAA
Candidate_519	ML2635	56474	56610	-	1	1.0	3.0	0.000	TGTTATGTGAAGCAGAATAGT	GCGGGAGGTGGTCTTGTTATGTGAAGCAGAATAGTGCCGATACTGAACTGAGGCTTTGTGTAACTCTGTAAAGTCTTGTTATGTGAAGCAGAATAGTGCCGATACTGAACTGAGGCTTTGTGTAACTCTGTGAAGTC
Candidate_520	ML0479	282915	283031	-	1	1.0	3.0	0.000	GTTTTGTCGTATTCAGCTACG	TGATCTCGAGATTCCTTTCGTCTCCCGTGCAGCTGAGAGTGAGGAACCAGCGTTGACTACTGTACGGTTTTGTCGTATTCAGCTACGGTGTAGGGCAAGGAGAATGTCCTCCGTCGG
Candidate_521	ML0479	2607	2743	-	1	1.0	3.0	0.000	TTTATCAGGCCTGTGGACAGC	TCAGGCCAATAACAGGCCAATTAATAGCCAATAGACAGTCTTTATCAGGCCTGTGGACAGCCTATAGCCATCTTGATATAGGCCAGCTACAGGCCTGATGTCGGCCGGCTATTGGCTCTATATAGGCGGGCAAGAGA
Candidate_522	ML0479	282731	282877	-	4	8.0	5.0	0.000	TAGGGTCAGGTCGAGGTGGAGCGGTG	GTCGGGTTGGTAGGGGGAGGACCAGCTCCACTATCATCAGTAGGGTCAGGTCGAGGTGGAGCGGTGCTATCAGGAGAGGTACTGTTATCACTATCAGAAGGGACGAGCACTGTGGGAGGAGGTGGAGAAGGTATAACAGCTGCAGGA
Candidate_523	ML0479	4890	4986	-	3	3.0	3.0	0.000	TATGGCTAGAACTGGGAAGCGCGGCT	AGCCCTGGGAAGCGCATTCCCAGATCTAGCCATGGTCGTGGCTAGAACAAGGAATATATGGCTAGAACTGGGAAGCGCGGCTCAACTTAAAAAGCGC
Candidate_524	ML0479	282733	282857	-	1	2.0	3.0	0.000	TCGAGGTGGAGCGGTGCTATCAGGA	ACCAGCTCCACTATCATCAGTAGGGTCAGGTCGAGGTGGAGCGGTGCTATCAGGAGAGGTACTGTTATCACTATCAGAAGGGACGAGCACTGTGGGAGGAGGTGGAGAAGGTATAACAGCTGCAG
Candidate_525	ML0479	282735	282881	-	3	5.0	4.0	0.000	GGTACTGTTATCACTATCAGAAGGGA	GGGGGTCGGGTTGGTAGGGGGAGGACCAGCTCCACTATCATCAGTAGGGTCAGGTCGAGGTGGAGCGGTGCTATCAGGAGAGGTACTGTTATCACTATCAGAAGGGACGAGCACTGTGGGAGGAGGTGGAGAAGGTATAACAGCTGC
Candidate_526	ML0479	287185	287297	-	1	1.0	4.0	0.000	GGTTGGGGGTTCAAATCCC	CTACAAAGGTGGCCCTTGATGGGCTGGTGGTGTAGTGGGTTTCCTTCTCGGCTCTCACGCAGGAGGTTGGGGGTTCAAATCCCGTATCCGCCAGTCATAGAGAAGTGCGCTAA
Candidate_527	ML0474	900	1036	+	11	34.0	5.0	0.000	CTTTGAGATAGCTTCAGCCTGTGCTT	CTTTCCCCTCAGGAGTACCATGGTACTTTGAGATAGCTTCAGCCTGTGCTTCTTTACCCTTCGGAGTACCATGGTACTTTGAGATAGCTTCAGCCTGTGCTTCTTTACCCTTCGGAGTACCATGGTACTTTGAGATA
Candidate_528	ML0474	885	1035	+	38	313.0	5.0	0.003	CCATGGTACTTTGAGATAGCTTCAGCCT	CTTCAGACAATGCTTCTTTCCCCTCAGGAGTACCATGGTACTTTGAGATAGCTTCAGCCTGTGCTTCTTTACCCTTCGGAGTACCATGGTACTTTGAGATAGCTTCAGCCTGTGCTTCTTTACCCTTCGGAGTACCATGGTACTTTGAGAT
Candidate_529	ML0474	869	1019	+	7	16.0	3.0	0.000	TTTACCCTTCGGAGTACCATGGTACTTT	TGGTACTTTGAGATAGCTTCAGACAATGCTTCTTTCCCCTCAGGAGTACCATGGTACTTTGAGATAGCTTCAGCCTGTGCTTCTTTACCCTTCGGAGTACCATGGTACTTTGAGATAGCTTCAGCCTGTGCTTCTTTACCCTTCGGAGTAC
Candidate_530	ML0474	885	1031	+	8	55.0	4.0	0.000	TACCATGGTACTTTGAGATAGCTTCA	CTTCAGACAATGCTTCTTTCCCCTCAGGAGTACCATGGTACTTTGAGATAGCTTCAGCCTGTGCTTCTTTACCCTTCGGAGTACCATGGTACTTTGAGATAGCTTCAGCCTGTGCTTCTTTACCCTTCGGAGTACCATGGTACTTTG
Candidate_531	ML0474	890	1006	+	8	55.0	5.0	0.000	TACCATGGTACTTTGAGATAGCTTCA	GACAATGCTTCTTTCCCCTCAGGAGTACCATGGTACTTTGAGATAGCTTCAGCCTGTGCTTCTTTACCCTTCGGAGTACCATGGTACTTTGAGATAGCTTCAGCCTGTGCTTCTTTA
Candidate_532	ML0474	920	1070	+	7	16.0	3.0	0.000	TTTACCCTTCGGAGTACCATGGTACTTT	TGGTACTTTGAGATAGCTTCAGCCTGTGCTTCTTTACCCTTCGGAGTACCATGGTACTTTGAGATAGCTTCAGCCTGTGCTTCTTTACCCTTCGGAGTACCATGGTACTTTGAGATAGCTTCAGCTAGTGCTTCTTTACCCTTCGGAGTAC
Candidate_533	ML0474	885	1031	+	11	34.0	3.0	0.000	CTTTGAGATAGCTTCAGCCTGTGCTT	CTTCAGACAATGCTTCTTTCCCCTCAGGAGTACCATGGTACTTTGAGATAGCTTCAGCCTGTGCTTCTTTACCCTTCGGAGTACCATGGTACTTTGAGATAGCTTCAGCCTGTGCTTCTTTACCCTTCGGAGTACCATGGTACTTTG
Candidate_534	ML0476	8064	8200	-	3	3.0	3.0	0.000	AGAGCATTGTGGACTACCACA	TGTACCCTCCAGACTGTCACCTTTGCAGTCTGTTGGTGTTAGAGCATTGTGGACTACCACAATTGGAGTTAAAACACAGATTGTGAAGTCTAATATGGATAGTGCTCTGTAGACGACTCTCTGAATAGTGTTCGGTC
Candidate_535	ML0476	100379	100509	-	5	22.0	4.0	0.000	TGTCGGTCATGGGGTATTTAGTC	GGAAAGACTAGCTCGGAGTCAGAGGAGGGAGAGAGTGTCGGTCATGGGGTATTTAGTCAGGAGAAGCCGAGTGAGACGACAGTCTGACACACAAACTGTCCCCTCGGAGCCCCGGCTGGGAACGAATCCGC
Candidate_536	ML0476	100387	100515	-	29	118.0	4.0	0.001	GAGGGAGAGAGTGTCGGTCATGGGGTA	GAAGAGGGAAAGACTAGCTCGGAGTCAGAGGAGGGAGAGAGTGTCGGTCATGGGGTATTTAGTCAGGAGAAGCCGAGTGAGACGACAGTCTGACACACAAACTGTCCCCTCGGAGCCCCGGCTGGGAAC
Candidate_537	ML4029	21547	21685	-	1	1.0	3.0	0.000	TGCACATACTTGCACGCCGCCG	CCCCTACATATTTCAATTCAGCTCAATCAACTGGTCCAGTTGCACATACTTGCACGCCGCCGTTATTTTTCAAAACGGCGGCGGCGTGGTCAAAAGTATCGGCGGCGGCGGCGTATCGGCGTGAAGCCATGTAATTTCG
Candidate_538	ML4029	91883	92013	+	2	2.0	3.0	0.000	GGAGAACACGAAGATGGA	CTCCATCCACCCTTCTCTATCTTTGTCTTTTCCTGCAGGGAGAAAGAAGACGAAAATGGAAACGTTGAGGGAAGGAGAACACGAAGATGGAGAAGGGTAGAGGGGGAAGAGAAGAAGAAGATGGAGAAGGG
Candidate_539	ML0481	146904	147024	-	5	5.0	4.0	0.000	TGATGTCGGGTTCCAAGTCGTGA	GATCCTGTTGCCGATAGAGGGATGTTTGCGTGTGGCAAAGATGATCCGTATTTCACCACATATTCTCCTGATGTCGGGTTCCAAGTCGTGAATCAACTTCTTCAGCTCCTAGTTGTCCTGA
Candidate_540	ML0481	66629	66743	+	1	1.0	3.0	0.000	TGAGGATGTCAGACTGTAAG	AAAGACCATGAAGATGTCAGACTGTAAGTCTGAGGATGTCAGACTGTAAGTCTGAGGATGTCAGACTGTAAGTCTGACATCCTCAAATTTTATTTTTGTAGTATTTGTTCATGTT
Candidate_541	ML0481	33379	33519	+	2	2.0	4.0	0.000	AGGCACATTGGCATACTCTGATC	TCCAGTTTACTCTCAGATTGACTTCATCCTGTGTCGGAGTAGGTCAGCGCCAATGCTGCAGGATTCTAGATCTTACGCAGGCACATTGGCATACTCTGATCATAGACTTGTTGTCACCAGAGTGAACTTCAAAAACATCTG
Candidate_542	ML0481	56329	56469	+	2	2.0	3.0	0.000	TGCACAAATAAAAACAGTTGGTT	TAAATTTGAATAGTTCTTCTCGGCTCAAGGAGTTGCACGATGCACAAATAAAAACAGTTGGTTCATTAAAAAACATTTGGTTTATTAATCAACTGTTTTTATTTGTACAACTTCTTGAGCCGAGAAGAACTATTCAAATTT
Candidate_543	ML0481	67643	67779	+	1	1.0	4.0	0.000	CTGTTGTACCTTCACTGCATG	ATTCCCGAATCCCTCGGTCCAAACCTGCAAAGTGAAGGCTGCTGAAGGATGAGAACATTATTCATTTTCTCTCACCCTGTTGTACCTTCACTGCATGTTTGGGGATATCCGAGAGATCGGGAACCGAAATAAACACC
Candidate_544	ML0480	3386	3492	+	1	1.0	4.0	0.000	GGTGGTAGGTTGGGCAGGTGG	TGGTCGCTGGTCTCACTCCTTAAGTGGTGGTAGGTTGGGCAGGTGGCCAAGACGTGTCTTTCGTCCTCCACAATCGGATCAGCAGGGAAGGGCAGTTGCTGAAGGTC
Candidate_545	ML0486	212358	212494	-	1	1.0	4.0	0.000	GAAGAGAGTGATTATGGCAGT	AACAAAACAATTTGAAGTTGTCTTGTAAGGTTGAAAAGGTGAAGAGAGTGATTATGGCAGTCTTCACGACCATTTTGAAAACTGTTTTAGTTAAACTGCTTCATAACAAGACAACAATCAAGTATGTTTTTTAGTGC
Candidate_546	ML0486	40138	40274	+	10	15.0	4.0	0.000	TGCCAGTAACTCGGAAGGTTGAAGAG	GCAGGATTTGGATGAGGTCGTCGGGTACTTCGTAGTGCCAGTAACTCGGAAGGTTGAAGAGAACGTTGCCGTTCCTACTCCAGCCCCCGTGCTAAAGTCCTCGAGTCCCCCGACTGCCCTCATCACAAACTGCTCCG
Candidate_547	ML0486	40149	40277	-	11	23.0	5.0	0.000	CTCGAGGACTTTAGCACGGGGG	TGTCGGAGCAGTTTGTGATGAGGGCAGTCGGGGGACTCGAGGACTTTAGCACGGGGGCTGGAGTAGGAACGGCAACGTTCTCTTCAACCTTCCGAGTTACTGGCACTACGAAGTACCCGACGACCTCAT
Candidate_548	ML0486	40358	40446	+	2	2.0	4.0	0.000	TCTTCTCCTTTCCCTTTCCGGA	GAATTTCGGAGGGGGAGCTGCACGGGGGAGGGGGGAGGGGGGTCGGCGAGCTTCTTCTCCTTTCCCTTTCCGGATTTCGACTTCTTCGC
Candidate_549	ML4022	908	1050	+	3	4.0	4.0	0.000	TGAATACTGGACGTCGTGGGTGGG	ACAAGAAGCTTGGTTGGTTGATCTGTCTGGGCGGCATTCCTCCTGGACGTCTGTTCAGCCACACATGGACGTAGGTCTCTGAATACTGGACGTCGTGGGTGGGGTGATCATGTAGGTCCGGTCTCGTCTTTTCTTGTCTTTGG
Candidate_550	ML0495	240	344	-	3	3.0	5.0	0.000	GAGTTCAAGATGAAGGTGGTATTTC	ATCCTACTGTTGAAAGTATCAACCTCCATGTTGAGCCAGCTGTGACGAGTGTGGAGAACGGAGTTCAAGATGAAGGTGGTATTTCTTGACCTGCTACAGTAGGCG
Candidate_551	ML0493	70970	71088	-	1	2.0	4.0	0.000	TGACAAGATTGTCGACA	GTTGCCACTGACAAGCTTGTCGACAATGTTGCCACTGACAAGATTGTCGACAAAGTTGCCACTGACAAGATTGTCGACAATATTGCGATGACAACATTGTCGCTAATGTTGACACTGAC
Candidate_552	ML0493	206661	206803	-	3	5.0	5.0	0.000	AGAAAAGTGAGGTTGGACACAGGT	CTGGTTTGGACACTGAAGATTGTTTGATGTTAAGTGGCTATTGAGTCTGTTGAGCACTACTCTTTCTATGATCTTTCCCAGAAAAGTGAGGTTGGACACAGGTCGGTAGTTTTTCAGAATATCGGGGTCGAGGTTCTCACCTT
Candidate_553	ML0493	186071	186209	-	3	3.0	4.0	0.000	AGATATAGGTTCCTGAGACTCT	GTCCAGTGTACTCAGCAATCTGTCTCCTGACCCGGTGGATTTTTTTAAGGAACAAGAGTTTCCTTGTGCCGTTGAGTAGATATAGGTTCCTGAGACTCTTAACCGGGCCTTTGGGTTTGTCAGGCTTCTGCAGTGGTGC
Candidate_554	ML0493	70961	71089	-	1	1.0	5.0	0.000	TGTCGACAATATTGCGA	TGTTGCCACTGACAAGCTTGTCGACAATGTTGCCACTGACAAGATTGTCGACAAAGTTGCCACTGACAAGATTGTCGACAATATTGCGATGACAACATTGTCGCTAATGTTGACACTGACTTGTATGGC
Candidate_555	ML0493	186088	186224	-	1	1.0	5.0	0.000	CCTTGTGCCGTTGAGTAGATA	ACTTGCCTTGCCAGGGTCCAGTGTACTCAGCAATCTGTCTCCTGACCCGGTGGATTTTTTTAAGGAACAAGAGTTTCCTTGTGCCGTTGAGTAGATATAGGTTCCTGAGACTCTTAACCGGGCCTTTGGGTTTGTCA
Candidate_556	ML0490	216544	216650	-	2	3.0	4.0	0.000	GAGGAGGCTTTTCTGGATCGG	TTGTCCAGCGTTTTCGTCTCTCCTTCTGTGTCAAGGGTCGCCTCTTCCTTCGGTTTAGAAAGAGGAGGCTTTTCTGGATCGGGGTAGACAGGGAGAGATGAGAGTCT
Candidate_557	ML0497	78967	79089	-	3	3.0	4.0	0.000	CTATTAACTCTGGGATTCCGAAGT	AAGAAGGCCATGAAACGGCTATAATTTTGGGACCTCAACTGAGTTTTTAGATATGTGTAAGATATGTTTCTATTAACTCTGGGATTCCGAAGTTACAATATTAACTCTGTGCCGATCTACAAA
Candidate_558	ML0497	11454	11590	+	1	1.0	4.0	0.000	TTTAGGTTTGCTGCTGCCGCT	ATCACTAGGCCCAGATATGTCTCCAATGCTCATAACTGATTTTAGGTTTGCTGCTGCCGCTGATATTTCAATTTATCAAACGCATGGTTAGCATCTCTAAGAGTCTTGGTGTTCCGGCATGTCAGACATGATGTATC
Candidate_559	ML0497	130052	130180	-	38	299.0	5.0	0.002	CTAGTGGTTCTGGAACGTCCTGAAGGA	TCAGGTTGTAAAGCTGACCTTTAGCAACTGCTAGTGGTTCTGGAACGTCCTGAAGGAATGGTAGTCAGGTTGTAAAGCTGACCTTTAGCAACTGCTAGTGGTTCTGGAACGTCCTGAAGGAATGGTAGT
Candidate_560	ML0497	135	261	-	1	1.0	4.0	0.000	TTGTACTGCAGCGCTGAGCGC	CAAAAAGACTGAGGTCCCTGGCAAAAATTGTCGGGAGGGTGCGCGTTGCCGTATAAAATTTTTCCTGATCATTGTACTGCAGCGCTGAGCGCCGACATTTTATTCGCCGACAATTTATTCACTTCGA
Candidate_561	ML0496	268017	268135	-	1	2.0	5.0	0.000	GTGCTGGGTCACGTGTCGCGGT	TGCGGACCATGTCACGTCTAGTTAGGACGTGTGCTGGGTCACGTGTCGCGGTACATATCGCGGTATGTACTGTCTAGTTAGAACAGGTGACGCGATACGTACCTTGGATGTACTGTCTA
Candidate_562	ML0496	130434	130526	+	9	14.0	4.0	0.000	GGGTCGTGGTTTGGTTGGCTGGGA	ATATTATCACACGTTCTAGCAGGAGGAGCCTGGCTGCCTGAACTGCTAGCAGTTGGGTCGTGGTTTGGTTGGCTGGGAACAGAGAGGGTTGCT
Candidate_563	ML0496	130668	130818	-	15	26.0	3.0	0.000	GTGGCAGGTAGAACTGAGAGGGTACGGG	TACATTTAGTAATTTTGAAGTATTCTAGCAATCTGTATTCTGCTGTCCTTCGTGCTCTCTTGTTTGGTTGTTGTATGCTTATGGTGGCAGGTAGAACTGAGAGGGTACGGGGTATTTGCAGGAGACGGCGGAGATTGCCAGGTGTTTTTCA
Candidate_564	ML0496	110411	110557	+	3	4.0	5.0	0.000	TCTTCTATAATGAGATTGACCGTGGG	GTTAAGAGCTCGCGGTAGACTAAACTAAGTTCACTTCTCAGTTCACCATATCTCGGACAGTCTCTTATGAAGTGTTCTTCGTCTTCTATAATGAGATTGACCGTGGGTAGGTTTGCGAGTAGTTGTAGCAGTTCTTTGTCCTCCGTG
Candidate_565	ML0496	27275	27391	+	2	2.0	3.0	0.000	TGAATGGTTTTCTTCTGTTGA	CACATCAAATAGTGGGACGTTTAATCAAAGTCTGTAACAGGAGAAAACCTAATTATATAATTAGTTTGAATGGTTTTCTTCTGTTGATGACTTTGATTAAACGTCCCATGGGTACCT
Candidate_566	ML0496	258518	258612	+	6	7.0	4.0	0.000	GAGACGGGTAGAGAGGTCGCCGAGG	AGTCCATCAGAGGTCCGCGTTGGGTGAGTCTCCTATTTTGAGATTCCGTGATCGGGAGACGGGTAGAGAGGTCGCCGAGGGGAGGACCGGAACAT
Candidate_567	ML0496	267450	267588	-	2	2.0	4.0	0.000	TGACTATGGATCTCTATGGAGC	CTATGGAGCGCTATGGAGCGCTATGGAGGACTATGGAGCGCTATGGAGGACTATGGAGCGCTATGAAGCGCAATGGATGACTATGGATCTCTATGGAGCGCAATGGATGACTATGGAGCGCTATGGATGACTATGGGGT
Candidate_568	ML0496	258735	258869	+	11	63.0	3.0	0.001	CGCTGAAGATCGTCCTTATCAGCCC	GATCTAGATTGGAAATTAATGCATCGAGAGTGCTGATGAGTCGCTAGACGTAGTAATTGGTCAGGTGCATAACACCGCTGAAGATCGTCCTTATCAGCCCTTCTTCTCATTAATTCGGGCTATAACGAGAGAGTT
Candidate_569	ML0496	230148	230274	+	4	25.0	4.0	0.000	TCCACGTGCTCGTGGCAGAGGGAACA	GAACAATCGAGTAGGATATGGGATAGAGTTTCCACGTGCTCGTGGCAGAGGGAACAGTGGGGACTATCAGTTTCTATTTTCATTTTATGTCGCATGTAGCGACACGTGGCAATTCTGTGCCAAATCT
Candidate_570	ML0496	230150	230276	+	1	1.0	4.0	0.000	GCTCGTGGCAGAGGGAACAGT	ACAATCGAGTAGGATATGGGATAGAGTTTCCACGTGCTCGTGGCAGAGGGAACAGTGGGGACTATCAGTTTCTATTTTCATTTTATGTCGCATGTAGCGACACGTGGCAATTCTGTGCCAAATCTTG
Candidate_571	ML0496	130662	130810	-	9	13.0	3.0	0.000	GTAGAACTGAGAGGGTACGGGGTATTT	GTAATTTTGAAGTATTCTAGCAATCTGTATTCTGCTGTCCTTCGTGCTCTCTTGTTTGGTTGTTGTATGCTTATGGTGGCAGGTAGAACTGAGAGGGTACGGGGTATTTGCAGGAGACGGCGGAGATTGCCAGGTGTTTTTCAACAAAC
Candidate_572	ML0496	258507	258627	+	3	5.0	4.0	0.000	TTGGGTGAGTCTCCTATTTTGAG	GGGTGTAGTCTAGTCCATCAGAGGTCCGCGTTGGGTGAGTCTCCTATTTTGAGATTCCGTGATCGGGAGACGGGTAGAGAGGTCGCCGAGGGGAGGACCGGAACATAAGTCCCAGAGAACG
Candidate_573	ML0496	130677	130813	-	7	9.0	5.0	0.000	TGGTGGCAGGTAGAACTGAGAGGGTA	TTAGTAATTTTGAAGTATTCTAGCAATCTGTATTCTGCTGTCCTTCGTGCTCTCTTGTTTGGTTGTTGTATGCTTATGGTGGCAGGTAGAACTGAGAGGGTACGGGGTATTTGCAGGAGACGGCGGAGATTGCCAGG
Candidate_574	ML0496	110418	110562	+	4	4.0	4.0	0.000	ATAATGAGATTGACCGTGGGTAGGT	GCTCGCGGTAGACTAAACTAAGTTCACTTCTCAGTTCACCATATCTCGGACAGTCTCTTATGAAGTGTTCTTCGTCTTCTATAATGAGATTGACCGTGGGTAGGTTTGCGAGTAGTTGTAGCAGTTCTTTGTCCTCCGTGCTGCA
Candidate_575	ML0496	129760	129898	+	2	3.0	5.0	0.000	CTCGCAGCTCCCACAGCTTGGG	AAAGTTGACTATATGAGATAAAGTGTGTCGGTCCACGATGTCTCTCACTGTTGTGAAGTGCGAATCGAAAAATTCGACTCGCAGCTCCCACAGCTTGGGACATTTGGCGTAGGACGTGTTCGACCGTTTCGTTCTCCTC
Candidate_576	ML0496	258520	258620	+	6	9.0	4.0	0.000	GGGTAGAGAGGTCGCCGAGGGGA	TCCATCAGAGGTCCGCGTTGGGTGAGTCTCCTATTTTGAGATTCCGTGATCGGGAGACGGGTAGAGAGGTCGCCGAGGGGAGGACCGGAACATAAGTCCCA
Candidate_577	ML0498	25	151	-	1	1.0	4.0	0.000	GTATATATTGTGTCACGTACG	GGTGGGTGAGAGAATGCAGCGAAGTGTAGTGAGGTAAATCTGAGTGGGGCAAAGTGCCGGTCGCAGTAAAGGTATATATTGTGTCACGTACGCACAATAATGCTGCGCGTCTCGAAAATATCGACCG
Candidate_578	ML4015	415	563	+	5	8.0	3.0	0.000	TGACGGTTCAAGGACTAGTTCTCCAGC	AAAGGCAGTTAAAAACAGGCATCCCAACACTTGAGAAAGGTGACGGTTCAAGGACTAGTTCTCCAGCTGAGAGTGCTGAAGCACTTGCTGAAGCTTTCAGCTCAGTTTTTGTTCTTGAGCCCGAGAATTTGCCAAGTGTTGAGAAACCT
Candidate_579	ML4015	427	563	+	1	1.0	3.0	0.000	GACTAGTTCTCCAGCTGAGAG	AAACAGGCATCCCAACACTTGAGAAAGGTGACGGTTCAAGGACTAGTTCTCCAGCTGAGAGTGCTGAAGCACTTGCTGAAGCTTTCAGCTCAGTTTTTGTTCTTGAGCCCGAGAATTTGCCAAGTGTTGAGAAACCT
Candidate_580	ML4015	421	567	+	4	10.0	5.0	0.000	TTCAAGGACTAGTTCTCCAGCTGAGA	AGTTAAAAACAGGCATCCCAACACTTGAGAAAGGTGACGGTTCAAGGACTAGTTCTCCAGCTGAGAGTGCTGAAGCACTTGCTGAAGCTTTCAGCTCAGTTTTTGTTCTTGAGCCCGAGAATTTGCCAAGTGTTGAGAAACCTGTAG
Candidate_581	ML2603	354	450	+	2	2.0	3.0	0.000	TACGAGGGTATCGGAGAGGGA	TCCCCGGATTCTAATCCCCTCGGATTTTGCAAATCCCATCTTGGGTCCGAGGGGCTTACGAGGGTATCGGAGAGGGATACGAGAGGTATCTGAGGGG
Candidate_582	ML1185	1871	2007	+	1	1.0	4.0	0.000	TGCATCTTGCTGCAAGTCCTG	TGGTGATAGAAGTTCCTATCAGCACAGTGGTGGGGGGTTCTGCATCTTGCTGCAAGTCCTGTGTCTTCTTAGAAATCGGTTTCACATTGCGGAAAGAAAGGCAAAATCTTGGTCCCACTGCTTGAGGGTTAGGGAGA
Candidate_583	ML1185	2114	2250	+	2	2.0	4.0	0.000	TTACAAATTGGGCTGTCATTGCAGAT	AGAACTTGACTGTCCTCTGCTCTCCGATCGAGAAGTTACAAATTGGGCTGTCATTGCAGATGTACAGTTCGTCGTCTGCATGAAGCCTCGATTTGGCTTCTCCATCAGGATAACTAGTGAGCAGGCAAGAATTAAGG
Candidate_584	ML1185	1868	2006	+	3	3.0	5.0	0.000	GGGGGTTCTGCATCTTGCTGCAAGTCC	GCTTGGTGATAGAAGTTCCTATCAGCACAGTGGTGGGGGGTTCTGCATCTTGCTGCAAGTCCTGTGTCTTCTTAGAAATCGGTTTCACATTGCGGAAAGAAAGGCAAAATCTTGGTCCCACTGCTTGAGGGTTAGGGAG
Candidate_585	ML1185	2115	2255	+	5	14.0	5.0	0.000	ATTGGGCTGTCATTGCAGATGTA	GAACTTGACTGTCCTCTGCTCTCCGATCGAGAAGTTACAAATTGGGCTGTCATTGCAGATGTACAGTTCGTCGTCTGCATGAAGCCTCGATTTGGCTTCTCCATCAGGATAACTAGTGAGCAGGCAAGAATTAAGGCATTC
Candidate_586	ML1182	121780	121922	+	4	4.0	4.0	0.000	GATGTTTCTATTGGTGTGCCAGGG	GGTGTGCCATGGTGGATGTTTCTATTGGTGTGCCAGGGTGGATGTTTCTATTGGTGTGCCAGGGTGGATGTTTCTATTGGAGTGCCAGGGTGTATGTTTCTATTGGTGTGCCAGGGTGGATGTTTCTATTGGTGTGCCAGGGT
Candidate_587	ML1182	122137	122273	+	1	1.0	3.0	0.000	GATGTTTCTATTGGTGTGCCA	TGTTTCTATTAGTGTGCCAGGATGGATGTTCCTATTGGTGTGCCAGGGTGGATGTATCTATTGGAGTGCCAGGATGGATGTTTCTATTGGTGTGCCATGGTGGATGTTTCTATTAGCGTGCCAGGGTGGATGTTTCT
Candidate_588	ML1182	122017	122159	+	4	4.0	4.0	0.000	GATGTTTCTATTGGTGTGCCAGGG	GGTGTGCCAGGGTGGATGTTTCTATTGGAGTGCCAGGGTAGATGTTTCTATTGGTGTGCCAGGGTAGATGTTTCTATTGGAGCGCCAGGGTGGATGTTTCTATTAGTGTGCCAGGGTGAATGTTTCTATTAGTGTGCCAGGAT
Candidate_589	ML1182	121802	121946	+	3	4.0	4.0	0.000	GGTGGATGTTTCTATTGGAGTGCCA	TATTGGTGTGCCAGGGTGGATGTTTCTATTGGTGTGCCAGGGTGGATGTTTCTATTGGAGTGCCAGGGTGTATGTTTCTATTGGTGTGCCAGGGTGGATGTTTCTATTGGTGTGCCAGGGTGGATGTTTCTATTGGTGTGCCTGG
Candidate_590	ML1182	57787	57923	-	1	1.0	5.0	0.000	ATGGGTCGTATGGAACATTTG	CCTCCAGGCCTGTACGGATTTCTGCAGTCCGTGTGATCATATGGGTCGTATGGAACATTTGGGTTGTTCGGATCCAATGGGCCACCTGGCCTAAATGGATTGTTCGGATCGTTAGGGTTTTTGGGATCGTATGGGCA
Candidate_591	ML1182	114884	115028	+	3	4.0	4.0	0.000	GGTGGATGTTTCTATTGGAGTGCCA	TATTAGTGTGCCAGGGTAGATGTTTCTATTGGAGTGCCAGGGTGGATGTTTCTATTGGAGTGCCAGGGTGGATGTTTCTATTGGTGTGCCAGGGTGGATTTTTCTATTGGTGTGCCAGGGTGGATGTTTCTATAAGTGTGCCAGG
Candidate_592	ML1182	121987	122131	+	3	4.0	4.0	0.000	GGTGGATGTTTCTATTGGAGTGCCA	TAAGTGTGTGACAAGGTAGATGATTCTATTGGTGTGCCAGGGTGGATGTTTCTATTGGAGTGCCAGGGTAGATGTTTCTATTGGTGTGCCAGGGTAGATGTTTCTATTGGAGCGCCAGGGTGGATGTTTCTATTAGTGTGCCAGG
Candidate_593	ML1183	2162	2278	+	1	1.0	5.0	0.000	GAGGCCCAAGGATTTGCTGCA	GGTTTAAATCCATAGGATGTATGAGGGTTTGAGGCCCAAGGATTTGCTGCACGCTGAACGGATAGTGTGGAGCTTAATTAATGAGGGCTTTGTTGCTAATAAATTCCAGGTGGGAGT
Candidate_594	ML4588	541	677	-	1	1.0	4.0	0.000	AGTGAGGTTGATGAGTTGACC	AGATACGAGTTTTGATTTTGGAGAAGCTTTCAATCAACATGTGTTAATCGTCGTCAACTTTACTGTGATGGTATCCAGTGAGGTTGATGAGTTGACCAGCCAACATAGGGCTGTAAATAAAGTCCAGCACTTGTTCT
Candidate_595	ML0449	143587	143731	-	5	9.0	3.0	0.000	GGAGAGCAGAGGTTGTAGGCCCGCC	GTCTGACCGTCTGAAGTTCTAAGTCCAACTGTTGGGGCCGGGAGAGCAGAGGTTGTAGGCCCGCCGTGTGAGGGATCTGATGACGCTGTTTTTGGAGGAGTTGGTGGTGCAGGAGGAGTACTTCGTGTAGAGGTTGGTATGTGTA
Candidate_596	ML3463	88840	88942	+	2	3.0	3.0	0.000	ATTGAGTCACATTGTGAAGGCGAG	ACTTAAAGTAGCTTAGTGTTATTGAGTCACATTGTGAAGGCGAGAAACAGAGGCTATCCCAATGTTTTACGCCTTTACGGCTAAATAGCACAACTTGTTTTGA
Candidate_597	ML0441	97917	98039	-	1	1.0	4.0	0.000	TTTCTCGGCAAGTGTTCCC	GGTGGAGGCCGAACTGGAATGGTTTGCAGACATGTTTTCTCGGCAAGTGTTCCCTCAAGGAAGTGTAGTTGGACATGGTGTTGCCGGAGAGTGTGTCGCAATCGCTCTAAAACACGCTAATCA
Candidate_598	ML0441	23206	23320	-	3	7.0	5.0	0.000	TGCTTTTTATGATATAACCA	ATCTTGTATATATACGCTAAGTTTGTGTTTTGCTTTTTATGATATAACCATCTATATATATATAGATGGTTATATCATAAAAAGCAAAACACAAACTTAGCGTTCCAGTTCCAAA
Candidate_599	ML0441	23205	23319	+	3	7.0	5.0	0.000	TGCTTTTTATGATATAACCA	ATTTGGAACTGGAACGCTAAGTTTGTGTTTTGCTTTTTATGATATAACCATCTATATATATATAGATGGTTATATCATAAAAAGCAAAACACAAACTTAGCGTATATATACAAGA
Candidate_600	ML0442	17489	17635	+	3	3.0	4.0	0.000	TACAATGTCGGAAGGGTGCGCGCTGC	GATACCCGATCCGTATGCCGCATCACGTATGTATGTCAAGTACAATGTCGGAAGGGTGCGCGCTGCCGTACAAAACTCGTTTGTCGTTTTACGGCAGCGCGCACCCTCCCGCCGTTTTATTCTTTGACAATGATGGAATGAGGGTCG
Candidate_601	ML0442	19559	19705	+	3	3.0	4.0	0.000	TACAATGTCGGAAGGGTGCGCGCTGC	ATACCCGATCCGTATGCCGCATCACGTATGTATTTTCAAGTACAATGTCGGAAGGGTGCGCGCTGCCGTACAAAACTCGTTTGTCGTTTTACGGCAGCGCGCACCCTCCCGCCGTTTTATTCTTTGACAATGATGGAATGAGGGTCG
Candidate_602	ML1889	141674	141810	+	1	1.0	5.0	0.000	TAGTACTGATATAGCACCGGT	GTAATAGTACTGGTAATAGTACTGGTAATAGTACTGGTAATAGTACTGGTACTGGTAATAGTACTGGTAATAGTAATAGTACTGATATAGCACCGGTACTGGTAATAGTACTGGTACTGGTAATAGTACTGGTAATA
Candidate_603	ML1889	107153	107295	+	1	2.0	3.0	0.000	TGAGGAGATGTGTCGGCTGAGAGC	TGTGACACTTGACGTACTCTTTCCTACAGAATCGTTTTCCACAGAAGACACAGGGGTGTTTCTTGCTCCGCTGGTGGACTGAGGAGATGTGTCGGCTGAGAGCGCTCTTGAAGGAGTATGCCTTACCGCAGGTGATACAGTGA
Candidate_604	ML1889	141705	141841	+	1	1.0	5.0	0.000	GTACTGGTACTGGTAATAGTA	TACTGGTAATAGTACTGGTACTGGTAATAGTACTGGTAATAGTAATAGTACTGATATAGCACCGGTACTGGTAATAGTACTGGTACTGGTAATAGTACTGGTAATAGTACTGGTACTGGTATAGCACCGGTACTGGT
Candidate_605	ML1889	154984	155130	-	4	10.0	5.0	0.000	TAAGCTTGAAGAGTGAGGGTAGGATC	TCCTTGATCAGTAAGCTTGAAGAGTGAGGGTAGGATCCTTGATCAGTAAGCTTAAAGAGTGAGGGTAGGATCCTTGATCAGTAAGCTTGAAGAGTGAGGGTAGGATCCTTAATCAGTAAGTTTGAAGAGTGAGGGTAGGATCCTTGA
Candidate_606	ML1889	72174	72314	-	1	1.0	4.0	0.000	TACATTGTACTGTATCTTGTATA	TGTACTGTATGTTGTATAATGTACATTGTACTGTATCGTGTACATTGTACTGTATCTTGTATATTGTACATTGTCCTGTATCGTGTATATTGCAAATTGTACTGCATGGTTTGCAATGTATATTGTACGACTCGATGCAAA
Candidate_607	ML1889	141676	141812	+	1	1.0	5.0	0.000	GTACTGGTACTGGTAATAGTA	AATAGTACTGGTAATAGTACTGGTAATAGTACTGGTAATAGTACTGGTACTGGTAATAGTACTGGTAATAGTAATAGTACTGATATAGCACCGGTACTGGTAATAGTACTGGTACTGGTAATAGTACTGGTAATAGT
Candidate_608	ML1889	120683	120839	-	2	2.0	3.0	0.000	ACGGCTCGTTTGTACGTCTGGACGTGCACAT	GGGGGGTACTCCCGATGTCGCCGTGTCTGTCCGTACTGTAACGGCTCGTTTGTACGTCTGGACGTGCACATCCGGGATGTCCACCTCAAGATAAAGCGGTACAAGTGTGAGTTCTGTGACAAGAGGTTCAGTCAGGGTGGCAGCAGGTCCGTTCATA
Candidate_609	ML1178	1690	1830	+	2	3.0	4.0	0.000	TGACTCGGCTGTTGCGGAGAGGT	CCTTTAGGCTTAGGGACCCTGATGGCTCGATTCTGAGCACTGACTCGGCTGTTGCGGAGAGGTTCAACACCTACTTCTCCGGCATAGCTGCTAATATCAAGTCTCAAATCAATAGCCGTCGGACCTTTGATCCTGGAGGTT
Candidate_610	ML1172	14989	15113	+	4	4.0	3.0	0.000	GACAAACGGGGAGAAGTTTGCCTTT	TTCAGGAGCGATTCTTCCGGTAGTTGACATGACAAACGGGGAGAAGTTTGCCTTTTCCACTTGGATGATTCTTTGGAGATATTTGGTCTTCTTCTCTTTGTAAGCGCAAGGACGAAAGCGTCCCA
Candidate_611	ML3448	9733	9869	+	1	1.0	3.0	0.000	ATTATGTTCAGGATCTGAAAC	TTGGGCATTATGTTTAGGATCTGAAACATAAGTGTTGGGCATTATGTTCAGGATCTGAAACATAAGTGTTGGGCATTATTTTCAGGATCTGAAACATAAGTGTTGGGCATTATGTTTAGGATCTGAAACATAAGTGT
Candidate_612	ML3448	9809	9925	+	1	1.0	5.0	0.000	ATTATGTTCAGGATCTGAAAC	TATTTTCAGGATCTGAAACATAAGTGTTGGGCATTATGTTTAGGATCTGAAACATAAGTGTTGGGCATTATGTTCAGGATCTGAAACATAAGTGTTGGGCATTATGTTTAGGATCTA
Candidate_613	ML4584	542	686	+	8	22.0	3.0	0.000	CTCGTGAAGTGTGTCCTTATTCAGA	TATCAGCTTCAAGTTGGGCAGGGGAATGATGTTCACAAGACTCGTGAAGTGTGTCCTTATTCAGATAAACAGTGTCGTCATGAGAGAGACATGAGAAAGAGTCATAAACATTTTCATCTTCATGCATGCTTGCTTGAACATTTTT
Candidate_614	ML4584	96213	96315	-	1	1.0	4.0	0.000	CAGTATGCCTGGACATGGGGAGGC	GCGGTTACCCGGTGTACTAGCAGTATGCCTGGACATGGGGAGGCGGTTATCAATGCTGCTTTCAACAATGACGGCACTCAACTAGCATCTGGTAGGCTTGGGT
Candidate_615	ML0438	41223	41353	+	1	1.0	4.0	0.000	TCTTCTGGCAACTGGTAC	CATTCCGAACAGCTCCGGGTTGTCGTAGTTAGGTAGCGAGGAGATGTAGCTTAGTGTTTCTTCTATCGATAAGTCTTCTGGCAACTGGTACGACTGGGGGTGGAGTGGCTTCAGATGGTGTAAAATATGTA
Candidate_616	ML4583	143250	143344	-	7	8.0	5.0	0.000	CTGGCTATGGGGAAGGAAGCTGGGG	AATCTGCTCCAAAGCTGACTTCGCCAATATCCAGCAATCGTTTATTAAAACGAGGCTGGCTATGGGGAAGGAAGCTGGGGGGTCGGCGCAACCCG
Candidate_617	ML4583	76301	76411	-	3	3.0	5.0	0.000	TGTAGTGGTTTCCTTCCCGGCTC	ATTGAAATAGTATGGGCGCTGGTGGTGTAGTGGTTTCCTTCCCGGCTCCCACGCAGGAGATCGGGGGTTCGAATCCCGTATCCGCCAGTCCTAGAGAAGTGCGCTAAGGGC
Candidate_618	ML4583	13457	13573	+	2	8.0	3.0	0.000	GTTCTGCGGAGTGTATCCCGG	CGTCCTCCCCCAGCTCAGCAGTGAGTTGTCGTTCTGCGGAGTGTATCCCGGAACTGGTGGAGTGTCTGGGTATTGCTCCAAGAAACGACCAAGACCAGCCTTGAAGCTTCCGAGTGT
Candidate_619	ML0432	357	455	-	2	4.0	5.0	0.000	TATACTACCCTGAATCTCTAGC	GTGGGAGGGGTTCTGCTGAGAGTTAGCGGGAGTAGATATCTGGTCTTGTGGAGCCAGTATACTACCCTGAATCTCTAGCAATTCGATATCTGACAGCAA
Candidate_620	ML0433	99482	99594	-	1	1.0	3.0	0.000	TCGAAGGGTCGGGGAGCATGAAGC	TACGGAAACATGACATTGCTATGGCTCGAAGGGTCGGGGAGCATGAAGCTATTTGTCAAGGGTGTTTTGCTCTCCCGTCCCTTTGGGCCCTCTTTAAATTTGATGATTCAGTT
Candidate_621	ML0433	54407	54517	+	2	2.0	5.0	0.000	TATAATGAATAGGACGATGAAAT	TAAATATGGCCTTCTTTGATACTTTTATAATGAATAGGACGATGAAATTCGTCATGATTATTTTGATCATCACGACTTTCATCGTCCTATTCATTATAAAAGTAATCTTCA
Candidate_622	ML0433	54397	54533	+	1	1.0	4.0	0.000	TGAATAGGACGATGAAATTCG	TCTGGTGTTGTAAATATGGCCTTCTTTGATACTTTTATAATGAATAGGACGATGAAATTCGTCATGATTATTTTGATCATCACGACTTTCATCGTCCTATTCATTATAAAAGTAATCTTCATCTACTTTGTTGGATA
Candidate_623	ML1169	321379	321497	+	1	1.0	5.0	0.000	GAAGATCTTGCTTATGAACTGC	CTCATTACGCCTCACTCAGGGTACACTGGCTGGTATTGTACAAGATCTAAAAATACCTCCATAATGAGAAGATCTTGCTTATGAACTGCCGGAGAGCCAGCAAATTAGGAGAGGAGGCA
Candidate_624	ML1169	262046	262152	-	1	1.0	4.0	0.000	CTCATGGAGTCGCTACTCAGC	TTGTTGGGTGCTGTTGTACACTTGTCTCATGGAGTCGCTACTCAGCATGATGAGGTCGCCTTGTCATAAAGCTGGAGTGCGGTGTCGTGTTAAGGTTACGCAAGGTA
Candidate_625	ML1169	262115	262251	-	1	1.0	4.0	0.000	AGTAGGTTCAGCAAAGCTGGG	TTTCTCCGCCGGTGTTCTAGAAGACCCAGCCTTCCTGTCCAGTAGGTTCAGCAAAGCTGGGCCGCCCAGGTCCATGAGCTGTAGTTGGAGTAGCTGTTGTTGTTGGGTGCTGTTGTACACTTGTCTCATGGAGTCGC
Candidate_626	ML1169	261998	262092	-	2	3.0	3.0	0.000	AGTGCGGTGTCGTGTTAAGGTTACG	TTGTCATAAAGCTGGAGTGCGGTGTCGTGTTAAGGTTACGCAAGGTAACCTTAACACGAAACCACACTCGTTTGTGATTTCAAAATTTTTTAAGT
Candidate_627	ML1169	245266	245398	-	3	4.0	4.0	0.000	ATATCGAGGTAGGAGTTTTCCATG	GCGATGTATATGACGGTAAAGAATTCAAGTCTGCAATATCGAGGTAGGAGTTTTCCATGACAATCGGGTCATGGTCGGGTTCCAACTCTGATACCACCACACGTGTTCTCAGGCTGATCTCCTCGTTGATGTT
Candidate_628	ML1169	244680	244802	-	4	7.0	3.0	0.000	AGGCACATCGAGACGTCTGAGTAA	TCTCATGCTCGACTGAGCTGCTGTTCTGTCAGGCACATCGAGACGTCTGAGTAACGCTTCGTTACCAAGGTCTTTCAGTTGTTCCTGGAGAAGAGCTTGTTCCTGCGCGTAGTTGTATACTAG
Candidate_629	ML1169	321118	321262	-	2	2.0	3.0	0.000	TAAGATTGTGGATCATGAATGTCAC	CTCTGATTAATGGCATTTCGGGCAGGTCGACCGGTGAATGAGACAAAGTCATGTCAAATATTCTACAATCTTACTTAAAGTAAGATTGTGGATCATGAATGTCACGTTCTGGTAAAACGAGCTCCAGTGTGTACGTTCATGTTAG
Candidate_630	ML1169	212390	212480	+	1	1.0	5.0	0.000	ATACTGTTTAGCTAAATT	CATTTACCTAAAAAGCTAAAATACTGTTTAGCTAAATTTAGCTTTAAAGTTCGTTTAGCTTAACAGTGTTTGAGTTTTATAGGTACTTAGT
Candidate_631	ML1169	79133	79223	+	6	21.0	4.0	0.000	TAATGGGACCCTATCGCCGGGCC	CCCCTAATGGTACTCTAATGGGACCCTATCGCCGGGCCATTTTGCACCCGTAGTGGGACCGTAGTGGGGGCGTTAGAGTACCGTTAAGGTC
Candidate_632	ML1169	79127	79217	+	3	3.0	4.0	0.000	GTACTCTAATGGGACCCTATCGC	TTTGCACCCCTAATGGTACTCTAATGGGACCCTATCGCCGGGCCATTTTGCACCCGTAGTGGGACCGTAGTGGGGGCGTTAGAGTACCGTT
Candidate_633	ML1168	42465	42605	+	2	2.0	5.0	0.000	GTAGTGGGTACTATGCTAAGTAG	CGTACACACTGGAGTACTGCACCTAGCCGGGTACCTAGCTGTAGTGGGTACTATGCTAAGTAGTCCGTACACACTGGAGTACTGCACCTAGCCGGGTACCTAGCTGTAGGTGGGTACTATGCTAAGTAGTCCGTACACACT
Candidate_634	ML1168	43844	43976	+	2	2.0	3.0	0.000	TAGCCGGGTACCTAGCTGTAGTGG	TACTGCACCTAGCCGGGTACCTAGCTGTAGTGGGTACTATGCTAAGTAGTCCGTACACACTGGAGTACTGCACCTAGCCGGGTACCTAGCTGTAGTGGGTACTATGCTAAGGGGGTGTGACTGGGGTTCGGCT
Candidate_635	ML1168	43784	43906	+	2	2.0	3.0	0.000	TAGCCGGGTACCTAGCTGTAGTGG	CACCTAGCCGGGTACCTAGCTGTAGTGGGTACTATGCTAAGTAGTACGTACACACTGGAGTACTGCACCTAGCCGGGTACCTAGCTGTAGTGGGTACTATGCTAAGTAGTCCGTACACACTGG
Candidate_636	ML1168	139522	139632	+	2	2.0	5.0	0.000	CAGTCAGTAGGTTTCACGCGCGC	ATATAAAGCATCTCAATTGCCATTACAGTCAGTAGGTTTCACGCGCGCGCGCGCGCGCGCGTGCGCCGTGATTGACATCACTGGCTGTACGTACGTTGATTAACGGCCTAG
Candidate_637	ML1168	43765	43905	+	2	2.0	5.0	0.000	GTAGTGGGTACTATGCTAAGTAG	CGTACACACTGGAGTACTGCACCTAGCCGGGTACCTAGCTGTAGTGGGTACTATGCTAAGTAGTACGTACACACTGGAGTACTGCACCTAGCCGGGTACCTAGCTGTAGTGGGTACTATGCTAAGTAGTCCGTACACACTG
Candidate_638	ML1168	139524	139640	+	2	2.0	3.0	0.000	TGATTGACATCACTGGCTGTACGTAC	ATAAAGCATCTCAATTGCCATTACAGTCAGTAGGTTTCACGCGCGCGCGCGCGCGCGCGTGCGCCGTGATTGACATCACTGGCTGTACGTACGTTGATTAACGGCCTAGATTTAATT
Candidate_639	ML1168	43758	43880	+	2	2.0	4.0	0.000	TAGCCGGGTACCTAGCTGTAGTGG	AAGTAGCCGTACACACTGGAGTACTGCACCTAGCCGGGTACCTAGCTGTAGTGGGTACTATGCTAAGTAGTACGTACACACTGGAGTACTGCACCTAGCCGGGTACCTAGCTGTAGTGGGTAC
Candidate_640	ML1168	130746	130862	-	1	1.0	4.0	0.000	AGCTTATGCGTCGCAGTGTCG	CGCATTTCTGGCCTGGCGAAATTTTAATTCTAGACGCGCGCATCGCCCGTTAGGGCTCAATCTACGAGCTTATGCGTCGCAGTGTCGCACGTTTGTCCCAATTTCGCGCTGAGCTCT
Candidate_641	ML1168	129852	129972	+	1	1.0	4.0	0.000	TGGCACCAATGGTGCATGGTGAC	ACCAATGGTGACAATGGCACCAATGGTGACTATGGCACCAATGGTGACTATGGCGCCAATGGCGACAATGGCACCAATGGTGCATGGTGACTATGGCTGATGGCGCCAATGGCGATAATGG
Candidate_642	ML1168	131593	131739	-	10	27.0	5.0	0.000	TAAGGCATAAGGGACTCTGGTTATAG	ATGAAATGTCGAGAGGGTGCGCGCTGCTTTCACCTAAACAACCAGGTACTTACCTCAAGCCGCGCGCGACCAGCGACGCGCTAAGGCATAAGGGACTCTGGTTATAGTTAGAGCAACGCCAAATGCGCTGCCGTTCAAGCAATCACG
Candidate_643	ML1168	43830	43970	+	2	2.0	5.0	0.000	GTAGTGGGTACTATGCTAAGTAG	CGTACACACTGGAGTACTGCACCTAGCCGGGTACCTAGCTGTAGTGGGTACTATGCTAAGTAGTCCGTACACACTGGAGTACTGCACCTAGCCGGGTACCTAGCTGTAGTGGGTACTATGCTAAGGGGGTGTGACTGGGGT
Candidate_644	ML1893	140698	140814	-	7	13.0	3.0	0.000	AGGAGATTCCATGGTTCCACCCTCGT	TGGGGACGAAGCTAGAGCCATGGTTTCAACCTCTGCAGGTCTAATCTCAGCGATTTCGACTATTAGAGGAGATTCCATGGTTCCACCCTCGTCCTAGGAGTAGAAGTAGCCGTTAAA
Candidate_645	ML1893	78976	79122	+	3	4.0	3.0	0.000	TCGACTATTAGAGGAGATTCCATGGT	AAGCCGGAGTAGGATGAAGGAGAATCCGGGGACGAAGCTAGAGCCAAGGTTTCAACCTCTGCCAGTCTAATCTCAGCGAGTTCGACTATTAGAGGAGATTCCATGGTTCCACCCTCGTTCTGGGAGTAGAAGAAGCCGTTGAATTCT
Candidate_646	ML1893	141573	141713	-	3	3.0	4.0	0.000	TGACTAGCAGGCAGGAGGTTAGT	AAGTTCTCACGCCACCCTGTCAAGCTTGTTGCCCTTTAATCAAGTGTCGGTGTCACGTGAGATCGAACTTTAATCATGTGACTAGCAGGCAGGAGGTTAGTAGGGCCCGAGGTTGTGGGGCAGGACGTCACTGGGGCATTA
Candidate_647	ML1893	319174	319310	-	1	1.0	5.0	0.000	AAGGGGATTTGTTGGCTGGTG	TCACTCGAATGGTTAATGGTGATGCCCTAAGAAACGCTTAGTGCTCTTAATTCTGCCCTTCCTTCTCCTGAAGGCCAAGGGGATTTGTTGGCTGGTGTTCTAAGGAGTAGTGTCAACTCACCAGTACTATTGATGGA
Candidate_648	ML1893	308281	308427	+	3	4.0	5.0	0.000	TATGCTTATTGCCCGGTCAACGTTTC	GATGTTATCATTTATTTTGTGGTTTGCTGCCTGAGCTAAGTATGCTTATTGCCCGGTCAACGTTTCGAGGGCCGCGGGCCCGAGAATTGTTGACCGGCTACGGTAATAAACAACTCTTTGAGCGACTCCGAGATGTGATTGTGAGCA
Candidate_649	ML1893	368491	368641	+	22	196.0	3.0	0.002	AGTGTAAGAGGACGTAGACTTTTCAAAG	CGGAGTAAAAAGGGATAGAACTTTTCTGACACAATTAGAAAGTGTAAGAGGACGTAGACTTTTCAAAGCTGGGCCTTTTGGTTTTCCTGGCTTTTGGAGAGGTGTTATGATCCCTCATTGTCCAATACTGTCAATGTAGGAGTTAGTTTCG
Candidate_650	ML1893	271038	271178	+	1	1.0	4.0	0.000	TCGCATAACTCGTATCACTTACC	ATTAGCTAGAGTTGCAGGATTGTTTAGCAGCGGTATTTTTGTGTGATGACTGAGTGTGCCGTGTGTGTGGAATGCATATCGCATAACTCGTATCACTTACCTAATGCTTTTTATTTTTAACCTTGTAAAAGATCTTTAGTT
Candidate_651	ML1893	140694	140840	-	3	4.0	3.0	0.000	TCGACTATTAGAGGAGATTCCATGGT	AAGTGGGAGTAGGATGAAGGAGGATCTGGGGACGAAGCTAGAGCCATGGTTTCAACCTCTGCAGGTCTAATCTCAGCGATTTCGACTATTAGAGGAGATTCCATGGTTCCACCCTCGTCCTAGGAGTAGAAGTAGCCGTTAAATTCT
Candidate_652	ML1893	359588	359714	-	1	1.0	5.0	0.000	TGGGATTCTGCCGTGGCTTTG	TTTGTGGTCACCTGACGTTGTCTGGGCTGACTGAGCTAAATTTTGGCCTGTTAGCCACGCTGGTTGGTGTGTGGGATTCTGCCGTGGCTTTGGTCTGTCAGGCATGGCGTACATCTGGGCTGCCCCA
Candidate_653	ML1893	389811	389915	+	4	24.0	4.0	0.000	GCATCTTCCAGCGAGACTTGGCAAC	CAGTAAAGCTCAATGCTAGTTGGGGTGGGGAGTTACAATCGCTCCTGAGGATGTGACCTAGCATCTTCCAGCGAGACTTGGCAACCCTNTCTGTTAATGGGGTCA
Candidate_654	ML1893	78403	78549	+	4	6.0	4.0	0.000	GTGAGGGAGTGGTGAGCAGGCCCGGA	GAGGATGTTGATGTCGTTCCAAGCTATTTTGTGTCCTGTGGTGAGGGAGTGGTGAGCAGGCCCGGACTTTATTTTGTCGAGTGTCTTGTCATAGGGCGTGTTGACCAAGGATTTTCTTCAGGGGTTTGGAGAGGGAGGGATGGTAGG
Candidate_655	ML1893	79347	79473	+	1	1.0	5.0	0.000	TGACCGAGGCTTCCATCCCTT	GTCAAATTGAGACAATATAGAGGTAACCTGATAAGTGACCGAGGCTTCCATCCCTTCACCGAGTCGTTTGGTGACGTTCTGGATGCGAGGAGCTAAGTCACTAGTCAGTGGTAGGGTCGGTGGCCGG
Candidate_656	ML1893	308277	308421	+	2	2.0	4.0	0.000	TAAGTATGCTTATTGCCCGGTCAAC	GACTGATGTTATCATTTATTTTGTGGTTTGCTGCCTGAGCTAAGTATGCTTATTGCCCGGTCAACGTTTCGAGGGCCGCGGGCCCGAGAATTGTTGACCGGCTACGGTAATAAACAACTCTTTGAGCGACTCCGAGATGTGATTG
Candidate_657	ML0471	61664	61800	+	1	1.0	5.0	0.000	AAGTTTGTATTTTCTTTAGGC	ATGTCTTTCTTTAAGGCCTGGAAAGTTTATATTTTCTTTAGGCCCTGGAAAGTTTATATTTTCTTTAGGCCCTGGAAAGTTTGTATTTTCTTTAGGCCCTGGAAAGTTTATATTTTCTTTAGGCCCTGGAAAGTTTA
Candidate_658	ML0471	1952	2088	-	1	1.0	3.0	0.000	TAAATTAGGAATACTCTGGGG	ACTTTTGGTTACTCCGGAGTAACTTAGGAATACTCCGGAGTAAATTAGGAATACTCTGGGGTTATTTGGTTTACTCCGGGTAAGATTGGGTTACTCCGAGGTAAGTTTGGGTTACTTCGGAGGTACTTTGGGTTACT
Candidate_659	ML0471	61667	61773	+	1	1.0	4.0	0.000	ATATTTTCTTTAGGCCCTGGA	TCTTTCTTTAAGGCCTGGAAAGTTTATATTTTCTTTAGGCCCTGGAAAGTTTATATTTTCTTTAGGCCCTGGAAAGTTTGTATTTTCTTTAGGCCCTGGAAAGTTTA
Candidate_660	ML0471	832	958	-	1	1.0	5.0	0.000	CGGAGGTACTTTAGGTTAATC	NGTTATTTCGGGGAAACTTTGGGTTAATCCACGGAATGTTTGGGTTAATCTGGGGTTGTTTCGGGTTACTCCGGAGGTACTTTAGGTTAATCCGGAAATAATTTTGGTTTATCCGGAGTTACTTTTG
Candidate_661	ML0471	91972	92088	+	1	1.0	3.0	0.000	TCCGATTTTGTTGACGGCGTG	GACGTTCTTCACTGCTTCGCTCTGTGCTACGTCTTTAAACTCAGGGACATCGGTATGTAGGGCGTGTCCGATTTTGTTGACGGCGTGGTATTTGGAGCAGGCCAACTCACCAGTTTC
Candidate_662	ML0471	673	817	-	1	1.0	3.0	0.000	TAAGATTGGGTGACTTAGGGGTAAG	GCTTTGGTTTGGTCCGGAGTTACATTGGGTTACTCCGGAGTAACTTGGGGTTACTCTGGGATTATTTGGTTTACTCTGGGTAAGATTGGGTGACTTAGGGGTAAGTTTGGGTTACTCCGGAGGTACTTTGGGTTACTCCGGAAAT
Candidate_663	ML0470	15201	15337	+	1	1.0	4.0	0.000	CTGCTCGCTACCAGGGGTCGG	ATGTCTTTCACCGCAGTGAATGCAAAAGTTGGGATGGGCTCTGCTCGCTACCAGGGGTCGGCCTCGTTGGGTTGACTTGTCCAAGGGAGTGAGGGTTTACAGATTGGCTCACTGATTGACTCTGATTATTATATAAA
Candidate_664	ML0470	7422	7558	-	1	1.0	4.0	0.000	TTCTTCGCAGTTTTCGTATGT	TACTCGGCCTAAAAGTAGGATTATTATATGTCGATAGCCATTCTTCGCAGTTTTCGTATGTTGAGTTTGTTATTGGGACATACAAAAACTGCGAAGAATGGCTATCGACACAAGATGTAAACTGTCTTACCTGTGTA
Candidate_665	ML0473	57867	57983	-	1	1.0	5.0	0.000	ATTTAGTCGCTCTGCGTGAGC	ACGCGCGTTAAAATTGTCAGAGCGACTAAGTCGCTGATCAGAGCGACTGAGTCGCTCTAGTGCGCGATTTAGTCGCTCTGCGTGAGCGACTTAGTCGCTGATGTTTTTACGAGGGCA
Candidate_666	ML0473	21230	21342	+	1	1.0	4.0	0.000	TCGAAGCTGCTTCGTCAGGGCTCG	AACCGAAGTCGCTTCAGTGAACGCGAAGTAACTTCGACGCGCACCGAAGCAACTTCGGCAGCGCTCGAAGCTGCTTCGTCAGGGCTCGAAGCCGCTTTCTNNNNNNNNNNTTA
Candidate_667	ML3434	44036	44152	+	3	3.0	4.0	0.000	GTCTGTAATGACTTTAGGACAGTATT	ATTATCTTTAAGACTGTGATAAAGAGTCTGTAATGACTTTAGGACAGTATTGGAGTGTCTGTAACGACTTTAAGACTGTGCTAGAGTCTCTTTACCATCTCCAGGACTGTGATAGAA
Candidate_668	ML3434	40579	40723	-	8	11.0	3.0	0.000	TCTGCGATTGATGACAGAGCAATCT	TCTAGCACGGTTAAGAGACAATGGAGGGCTCTAACATGGTCTTAAAGTTGTTAGAGAAGCTCTATCAGGAGGCAGGAACCTCTGCGATTGATGACAGAGCAATCTAAGGACATTAAAATCAATCTCGGTGAGGGCCGTTACCTCT
Candidate_669	ML3434	44698	44846	-	10	32.0	5.0	0.000	TTAGAGAGGGACTCTAGCACGATCGAG	CTCTATCACAATCTCACAGATGATAGAGGGACTCTAGCATGGTTCTGGAGTCGTTATAGATACTCTCTCGTAAACCCGAAGGTTAGAGAGGGACTCTAGCACGATCGAGAGACAAAAGAGAGGCCCTTGTATCGTCTTAAAGTTGTTAC
Candidate_670	ML3434	220455	220591	-	1	1.0	4.0	0.000	AGGACTATAATGTACGTAAGA	TAACAGTGCAGACTTGGCAATGGAAATTTTCGTTATAAATAGGACTATAATGTACGTAAGAATCGTTTCTGTAACAAAGATGCTTACGTATAAATACATTATAGTCCTATTTATAACAACAATTTCGAAGGATGCCC
Candidate_671	ML3434	41718	41866	-	13	24.0	3.0	0.000	TTAAAGAGGGACTCTAGTACGATCGAT	CTCTATCACAATCTCGCAGATGATAGAGGGACTCTAGCATGGTTCTGGAGTCGTTATAGATACTCTCTCGTAAACCCAAAGGTTAAAGAGGGACTCTAGTACGATCGATAGACGAAAGAGAGGCCCTTGTATCGTCTTGAAGTTGTTAC
Candidate_672	ML3434	44695	44831	-	3	3.0	3.0	0.000	TCGTTATAGATACTCTCTCGTAAACC	ACAGATGATAGAGGGACTCTAGCATGGTTCTGGAGTCGTTATAGATACTCTCTCGTAAACCCGAAGGTTAGAGAGGGACTCTAGCACGATCGAGAGACAAAAGAGAGGCCCTTGTATCGTCTTAAAGTTGTTACAGA
Candidate_673	ML3434	43397	43511	+	4	4.0	4.0	0.000	TAACGAGAGAGTATCTATTACGACT	AAGACCATACACGGGCCTCTCGTTTGTCTTTCGATTGTGCTAGAGTCCCTCTTTAACCTTCGGGTTAACGAGAGAGTATCTATTACGACTCCAGGATGATGCTGAGTCTCTTTAA
Candidate_674	ML3434	44697	44823	-	9	11.0	3.0	0.000	TCTAGCACGATCGAGAGACAAAAGAG	TAGAGGGACTCTAGCATGGTTCTGGAGTCGTTATAGATACTCTCTCGTAAACCCGAAGGTTAGAGAGGGACTCTAGCACGATCGAGAGACAAAAGAGAGGCCCTTGTATCGTCTTAAAGTTGTTACA
Candidate_675	ML3434	42675	42823	-	10	32.0	5.0	0.000	TTAGAGAGGGACTCTAGCACGATCGAG	CTCTATCACAATCTCGCAGATGATAGAGGGACTCTAGCATAGTTCTGGAGTCGTTATAGATACTTTCTCGTAAACCCGAAGGTTAGAGAGGGACTCTAGCACGATCGAGAGACAAAAGAGAGGCCCTTGTATCGTCTTAAAGTTGTTAC
Candidate_676	ML3434	45733	45879	+	2	2.0	3.0	0.000	ATACGGTGTGCTGTGAAATTTGCGAT	GTGTAGTTTCAGATTGGCTCCGTGTCAAACAGTGTGTACGATACGGTGTGCTGTGAAATTTGCGATTGAGTTTGTCGGTTTGAATCGTTATAATCAAGCTGGGAGCGTGGGAAGTTTACAACGGCTGTATTGTAATTTGACACGGCA
Candidate_677	ML3434	44161	44295	-	2	2.0	3.0	0.000	AGAGGGACTCTAGCACGATC	TCTTGCAGATGATAGAGGGACTCTAGTATAGTTCTGGAGTCGTTATAGATACTTTCTCGTAAACCCGAAGGTAAGAGAGGGACTCTAGCACGATCGAGAGACAAAAGAGAGGCCCTTGTATCGTCTTGAAGTTGT
Candidate_678	ML3438	467	587	+	3	3.0	4.0	0.000	CGATGGAACGTGGAGGTGACAGG	ATAACGGCAGATGGACTAACGCCATTGACCTCACCATCACGAATCAGTTGGGCCACGATTTAGTGGACCGATGGAACGTGGAGGTGACAGGAGATGACCGAAATTCATCTGATCACAACTA
Candidate_679	ML3438	191	285	-	11	31.0	3.0	0.000	CTGGGGTGGGCAGAGTTCGTCGTTT	GACATCTCTAAAGGCCTGGGGTGGGCAGAGTTCGTCGTTTCTGTTCATGTAACATGACGCCAGGATGGTGTCTCTACCGTCTACCTTGGTCTGTA
Candidate_680	ML3438	275	411	-	11	42.0	5.0	0.000	ACATCAGATCCTGCGATAAGACCAAG	TTCGAGGAGCTTGTCGCCTCTTTCACTGCCTTTCTTGTCACAGATTCTACTGTTCCACGCCGTGTTATGGGCGTTTACATCAGATCCTGCGATAAGACCAAGTTTGTGAGTTTTGGCGTAGTTTACGACATCTCTAA
Candidate_681	ML3438	279	419	+	3	3.0	4.0	0.000	ATCGCAGGATCTGATGTAAACGC	AGATGTCGTAAACTACGCCAAAACTCACAAACTTGGTCTTATCGCAGGATCTGATGTAAACGCCCATAACACGGCGTGGAACAGTAGAATCTGTGACAAGAAAGGCAGTGAAAGAGGCGACAAGCTCCTCGAATATATCGT
Candidate_682	ML3438	183	285	-	7	25.0	4.0	0.000	GTGGGCAGAGTTCGTCGTTTCTGT	GACATCTCTAAAGGCCTGGGGTGGGCAGAGTTCGTCGTTTCTGTTCATGTAACATGACGCCAGGATGGTGTCTCTACCGTCTACCTTGGTCTGTACTACTGTA
Candidate_683	ML3438	14	144	-	3	4.0	5.0	0.000	ATGTCACGTGACACCTTCGAGAT	GTCACACAGCGATTTGTGATGGTATATACATGCTCTCGGCCGGGTTTCCGTGCTGCTAGAGGACACTGTCCTCATGTCACGTGACACCTTCGAGATTATGTTTTTACCGTTCACATGTGGTTCTTGGGCTA
Candidate_684	ML3438	271	419	-	7	22.0	4.0	0.000	TTACATCAGATCCTGCGATAAGACCAA	ACGATATATTCGAGGAGCTTGTCGCCTCTTTCACTGCCTTTCTTGTCACAGATTCTACTGTTCCACGCCGTGTTATGGGCGTTTACATCAGATCCTGCGATAAGACCAAGTTTGTGAGTTTTGGCGTAGTTTACGACATCTCTAAAGGC
Candidate_685	ML3438	3	145	-	8	21.0	4.0	0.000	CCGGGTTTCCGTGCTGCTAGAGGA	TGTCACACAGCGATTTGTGATGGTATATACATGCTCTCGGCCGGGTTTCCGTGCTGCTAGAGGACACTGTCCTCATGTCACGTGACACCTTCGAGATTATGTTTTTACCGTTCACATGTGGTTCTTGGGCTAGTATGAAAGGA
Candidate_686	ML3438	457	593	-	15	36.0	5.0	0.000	CCAACTGATTCGTGATGGTGAGGTCA	GTGATATAGTTGTGATCAGATGAATTTCGGTCATCTCCTGTCACCTCCACGTTCCATCGGTCCACTAAATCGTGGCCCAACTGATTCGTGATGGTGAGGTCAATGGCGTTAGTCCATCTGCCGTTATCGAAGGTCGG
Candidate_687	ML3438	1	138	-	12	58.0	5.0	0.000	ACACCTTCGAGATTATGTTTTTACCGT	CAGCGATTTGTGATGGTATATACATGCTCTCGGCCGGGTTTCCGTGCTGCTAGAGGACACTGTCCTCATGTCACGTGACACCTTCGAGATTATGTTTTTACCGTTCACATGTGGTTCTTGGGCTAGTATGAAAGGATT
Candidate_688	ML3438	6	144	-	5	13.0	4.0	0.000	CACGTGACACCTTCGAGATTATGTTTT	GTCACACAGCGATTTGTGATGGTATATACATGCTCTCGGCCGGGTTTCCGTGCTGCTAGAGGACACTGTCCTCATGTCACGTGACACCTTCGAGATTATGTTTTTACCGTTCACATGTGGTTCTTGGGCTAGTATGAAA
Candidate_689	ML3438	576	720	-	4	8.0	5.0	0.000	TCTAGCTTTTCTTCATAGACTGTCC	GATACTGCTAAACTTGTCCGCGTTGGTCGCCATTAGGAGTTCTAGCTTTTCTTCATAGACTGTCCAATTTGTCTTGGATATGTCCTTGAAGTTTGGGCTAGACGTTTTATCACTTTTCACGCGGAAAGTGATATAGTTGTGATCA
Candidate_690	ML3438	581	729	-	16	48.0	5.0	0.000	TTGGATATGTCCTTGAAGTTTGGGCTA	AATCGAGTCGATACTGCTAAACTTGTCCGCGTTGGTCGCCATTAGGAGTTCTAGCTTTTCTTCATAGACTGTCCAATTTGTCTTGGATATGTCCTTGAAGTTTGGGCTAGACGTTTTATCACTTTTCACGCGGAAAGTGATATAGTTGT
Candidate_691	ML0469	4576	4672	+	1	1.0	4.0	0.000	GGCGGACTTTTCGGCGGATCC	CTCATCCGCTCGGATCCGCCGCGGATTCTGCCAGAACGTTCCTTTCGGCGGACTCAGGCGGACTTTTCGGCGGATCCGCCGCGGATTCTGCCCGAGT
Candidate_692	ML0469	1224	1342	+	1	1.0	3.0	0.000	TTCTCATTTGATACATC	AAGTGTTTTGATATAATTTTCATGTCCCACTCGCCTTCTCATTTGATACATCGACTCCTCAGTTGATATATCGACTGAGAGGGCTCATGCCTTACATATTAATGATAACATTGTCGCTG
Candidate_693	ML0463	183430	183538	+	1	1.0	5.0	0.000	AATCATGTAAATCTTGT	AACATTTACAAGATTCACAAGATTTAAATCATGTACAAGATTTACAAGATTTACAAGATTTAAATCATGTAAATCTTGTATAAATCTTGTAAAACTTGTGACGCTAGCG
Candidate_694	ML0463	322880	323008	+	2	2.0	5.0	0.000	AGTTAGTGGGACTGGTACTAGT	AGTAAGACATGTCCCAGTTAGTGGGACTGGTCCTAGTTAGTGGGACTGGTCCCAGTAAGTTGGACTGGTCCCAGTTAGTGGGACTGGTACTAGTAAGTGGGACTGGTCCCAGTAAGTGGGACTGGTCCC
Candidate_695	ML0464	285395	285541	+	3	3.0	4.0	0.000	TAGTGGATGTCCACTATAACTTTGAT	ATTTCTAGAAGCCCGACAGAGTTATTTATTATAATATCAATTTTGCACAATCAAATTTATAGTGGACATCCACTATCTAGCTAGTGGATGTCCACTATAACTTTGATTGTGCAAAATCGATATTATAACCATCTTGACATATGTCGA
Candidate_696	ML0464	285430	285534	+	73	312.0	4.0	0.003	TATAACTTTGATTGTGCAAAATCGA	ATCAATTTTGCACAATCAAATTTATAGTGGACATCCACTATCTAGCTAGTGGATGTCCACTATAACTTTGATTGTGCAAAATCGATATTATAACCATCTTGACAT
Candidate_697	ML0464	285395	285547	+	8	15.0	3.0	0.000	TGGATGTCCACTATAACTTTGATTGTGCA	ATTTCTAGAAGCCCGACAGAGTTATTTATTATAATATCAATTTTGCACAATCAAATTTATAGTGGACATCCACTATCTAGCTAGTGGATGTCCACTATAACTTTGATTGTGCAAAATCGATATTATAACCATCTTGACATATGTCGACCTCTT
Candidate_698	ML0464	285405	285547	+	2	2.0	4.0	0.000	TCAAATTTATAGTGGACATCCACT	GCCCGACAGAGTTATTTATTATAATATCAATTTTGCACAATCAAATTTATAGTGGACATCCACTATCTAGCTAGTGGATGTCCACTATAACTTTGATTGTGCAAAATCGATATTATAACCATCTTGACATATGTCGACCTCTT
Candidate_699	ML0464	285398	285540	-	7	11.0	5.0	0.000	TCAAAGTTATAGTGGACATCCACT	CGACATATGTCAAGATGGTTATAATATCGATTTTGCACAATCAAAGTTATAGTGGACATCCACTAGCTAGATAGTGGATGTCCACTATAAATTTGATTGTGCAAAATTGATATTATAATAAATAACTCTGTCGGGCTTCTAGA
Candidate_700	ML0464	285400	285538	+	1	1.0	3.0	0.000	CACAATCAAATTTATAGTGGAC	TAGAAGCCCGACAGAGTTATTTATTATAATATCAATTTTGCACAATCAAATTTATAGTGGACATCCACTATCTAGCTAGTGGATGTCCACTATAACTTTGATTGTGCAAAATCGATATTATAACCATCTTGACATATGT
Candidate_701	ML0464	285421	285533	-	3	3.0	5.0	0.000	TAGTGGATGTCCACTATAAATTTG	TGTCAAGATGGTTATAATATCGATTTTGCACAATCAAAGTTATAGTGGACATCCACTAGCTAGATAGTGGATGTCCACTATAAATTTGATTGTGCAAAATTGATATTATAATA
Candidate_702	ML0464	285394	285516	+	5	10.0	3.0	0.000	TATCAATTTTGCACAATCA	GATTTCTAGAAGCCCGACAGAGTTATTTATTATAATATCAATTTTGCACAATCAAATTTATAGTGGACATCCACTATCTAGCTAGTGGATGTCCACTATAACTTTGATTGTGCAAAATCGATA
Candidate_703	ML0465	46499	46649	+	12	32.0	5.0	0.000	TGGAGTCGTGGTCCAAGTCCCTGCCCTT	CCGTGTAGAACCTCTCCGTGGCTCGTCGTCCATCCCCTTGTGGAGTCGTGGTCCAAGTCCCTGCCCTTCTATTTCTCCCGTAGGTGTCTGAAGGAGCAGGTTTTTTGTTCCGGTAAGGTGCTGCAGTGGTTCTGGAAGAAGATGCCTGCGA
Candidate_704	ML0465	46729	46853	+	8	19.0	4.0	0.000	ACCAACTCTTTCGCACTGGTCAGTT	AATTTCTTAACGTCGTTCTCCAACCGCAGAACCAACTCTTTCGCACTGGTCAGTTCACCCATCAAGTCAGTATACTTTTCGGCATACTGACCAGTGACGTCGGAGTATTGGCTTCGAAGCGACTT
Candidate_705	ML0465	47135	47259	+	3	5.0	4.0	0.000	CTTGTACTTCTTGAAATTCCCCAAA	GTGGGGCCGACTGGATGTTCAACATTTCTCGCCAATTTTGGGGAGGTTTAGGAAGCCAAGCCTTCCCTAACTTGTACTTCTTGAAATTCCCCAAAATAAACGGGGAGATGCTGTATCTGTGGATA
Candidate_706	ML0465	5973	6109	+	1	1.0	4.0	0.000	GTTGCAGTGTCACGTGCAGTG	GTTGCAGTGTCACGTGTAGTGTTGCAGTGTCACGTGCAGTGTTGCAGTGTCACGTGCAGTGTTGCAGTGTCACGTGCAGTGTTGCAGTTTCACGTGCAGTGTTGCAGTGTCACGTGTAGTGTTGCAGTGTCACGTGT
Candidate_707	ML0465	33512	33612	+	110	2673.0	5.0	0.022	TTTGACGTTGGAGCAGAGCTCGCTAAGC	ATATGTTGGGCAGGCCGGTTGTGGTCCACGTTTTGAGACTCAGGATTCCCTTGAGCTGTTTGACGTTGGAGCAGAGCTCGCTAAGCTCGTACTCTTCACGA
Candidate_708	ML0465	5255	5391	+	1	1.0	3.0	0.000	AGACACTGTGTTCTGAGACAC	GAGACACTTTGTTCTGCGACACTGTGTTCTGTGACACTTTGTTCTGGGACACTTTGTTCTGTGACACCTTGGTCTGAGACACTGTGTTCTGAGACACTTTGTTTTGCGACATTTTGTTCTGTGACACTTTGTTCTGT
Candidate_709	ML0465	47134	47264	+	18	100.0	4.0	0.001	CGCCAATTTTGGGGAGGTTTAGGAAGCC	CGTGGGGCCGACTGGATGTTCAACATTTCTCGCCAATTTTGGGGAGGTTTAGGAAGCCAAGCCTTCCCTAACTTGTACTTCTTGAAATTCCCCAAAATAAACGGGGAGATGCTGTATCTGTGGATAGATAC
Candidate_710	ML0465	56860	56976	+	8	12.0	3.0	0.000	AAGTTGGGAGTAGGTTTCGTCATCTA	GCTGATCACTAAGTTCTACGTCTCGAAGTTGGGAGTAGGTTTCGTCATCTACATTCTGCAAGAAATACATGTGTAGATTCGGAGATTCTACTCGAGAGATAAGAACGTATTCTTGGA
Candidate_711	ML0465	47153	47259	+	8	55.0	4.0	0.000	TGGGGAGGTTTAGGAAGCCAAGCCTT	TCAACATTTCTCGCCAATTTTGGGGAGGTTTAGGAAGCCAAGCCTTCCCTAACTTGTACTTCTTGAAATTCCCCAAAATAAACGGGGAGATGCTGTATCTGTGGATA
Candidate_712	ML0465	7595	7731	+	1	1.0	5.0	0.000	CTCGGTAACCTCGTTACTTAG	ACCTAGCCACTTAGTAACCTAGTTACTTAGTAAACCGTCGTTACTAAGTAACCTCGTTACTTAGTAACCTTGGCCACTCGGTAACCTCGTTACTTAGTAACCTGGCCACTCAGTAACATAGTTACTTAGTAACCTAG
Candidate_713	ML0465	46741	46857	-	7	8.0	5.0	0.000	TCCGACGTCACTGGTCAGTATGCCGA	GCTCAAGTCGCTTCGAAGCCAATACTCCGACGTCACTGGTCAGTATGCCGAAAAGTATACTGACTTGATGGGTGAACTGACCAGTGCGAAAGAGTTGGTTCTGCGGTTGGAGAACGA
Candidate_714	ML0465	38544	38672	-	6	6.0	4.0	0.000	GAGGATATCGAAGATTGGGCCTGGTTC	GCATATGTGTTTCAGAGTCTCACCGTGGATGAGGATATCGAAGATTGGGCCTGGTTCAGCATTGAACTCGGGCTCTGCTATTAGTCGGATCCTGGATCTACGAGAAGAATCTTGCCATAAAAGCATGAA
Candidate_715	ML0465	33501	33607	+	27	162.0	5.0	0.001	GCAGGCCGGTTGTGGTCCACGTTTTG	TTCTGTGAGATATATGTTGGGCAGGCCGGTTGTGGTCCACGTTTTGAGACTCAGGATTCCCTTGAGCTGTTTGACGTTGGAGCAGAGCTCGCTAAGCTCGTACTCTT
Candidate_716	ML0465	7448	7584	+	1	1.0	5.0	0.000	CTCGGTAACCTCGTTACTTAG	GTAACCTAGTTACTTAGAAACCTAGTTACTTAGTAACCTCGTTACTAAGTAACCTCGTTACTTAGTAACCTGGCCACTCGGTAACCTCGTTACTTAGTAACCTGGCCACTCAGTAACATAGTTACTTAGTAACCTAG
Candidate_717	ML0465	33519	33611	+	7	19.0	4.0	0.000	GGTCCACGTTTTGAGACTCAGGAT	GGGCAGGCCGGTTGTGGTCCACGTTTTGAGACTCAGGATTCCCTTGAGCTGTTTGACGTTGGAGCAGAGCTCGCTAAGCTCGTACTCTTCACG
Candidate_718	ML0465	33498	33614	+	2	3.0	3.0	0.000	GGTTGTGGTCCACGTTTTGAG	ATCTTCTGTGAGATATATGTTGGGCAGGCCGGTTGTGGTCCACGTTTTGAGACTCAGGATTCCCTTGAGCTGTTTGACGTTGGAGCAGAGCTCGCTAAGCTCGTACTCTTCACGACC
Candidate_719	ML0465	33436	33568	-	3	4.0	5.0	0.000	TACAGTCTGATGTGCGTCTATGTT	AGCTCAAGGGAATCCTGAGTCTCAAAACGTGGACCACAACCGGCCTGCCCAACATATATCTCACAGAAGATATGTACAGTCTGATGTGCGTCTATGTTGAGGTAAATAAGAAGCAGTTCCGCTTGAATTAGAT
Candidate_720	ML0465	5997	6133	+	1	1.0	5.0	0.000	GTTGCAGTGTCACGTGTAGTG	CAGTGTCACGTGCAGTGTTGCAGTGTCACGTGCAGTGTTGCAGTGTCACGTGCAGTGTTGCAGTTTCACGTGCAGTGTTGCAGTGTCACGTGTAGTGTTGCAGTGTCACGTGTAGTGTTGCAGTGTCACGTGCAGTG
Candidate_721	ML0465	5929	6073	+	2	6.0	5.0	0.000	TAGTGTTGCAGTGTCACGTGTAGTG	GTGTTGGTCAGTGTCACGTGTAGTGTTGCAGTGTCACGTGTAGTGTTGCAGTGTCACGTGTAGTGTTGCAGTGTCACGTGCAGTGTTGCAGTGTCACGTGCAGTGTTGCAGTGTCACGTGCAGTGTTGCAGTTTCACGTGCAGTG
Candidate_722	ML0465	47385	47521	+	14	81.0	5.0	0.001	AGTCGGTAAAGGGATCCCAACGCGTC	AACGCCATAGCGCTAACCCGTCGTTGTCAGGGTCGAGTCGGTAAAGGGATCCCAACGCGTCCCCAATCCTGCGCATTTGTTCGTCTTGGGAACTTTCCATTATTTTCTTGGCTGTGTTCTGGGCTTGGCAGATGTCC
Candidate_723	ML0465	33021	33119	+	34	356.0	5.0	0.003	CTGATTTCCTCAGGAGAGAAGGGATAA	GGGCCATCGACCACACTGATTTCCTCAGGAGAGAAGGGATAATTATCTCCCATTTCTCTCTAAAAAATGAGGAACGTCAAGATGTTTTAGCCCGTATTT
Candidate_724	ML0465	33502	33614	+	23	441.0	5.0	0.004	GCTGTTTGACGTTGGAGCAGAGCT	TCTGTGAGATATATGTTGGGCAGGCCGGTTGTGGTCCACGTTTTGAGACTCAGGATTCCCTTGAGCTGTTTGACGTTGGAGCAGAGCTCGCTAAGCTCGTACTCTTCACGACC
Candidate_725	ML0465	46755	46857	+	48	484.0	4.0	0.004	ACTGACCAGTGACGTCGGAGTATTGGCTT	CAGAACCAACTCTTTCGCACTGGTCAGTTCACCCATCAAGTCAGTATACTTTTCGGCATACTGACCAGTGACGTCGGAGTATTGGCTTCGAAGCGACTTGAGC
Candidate_726	ML0465	49042	49154	+	2	2.0	3.0	0.000	TTTTTTGCTAGGTGTTGTAATTCA	ACCTGGAGAGGTCGTGGCGGTCTCCTTTTTTGCTAGGTGTTGTAATTCACCATTAGGCTGGATTGTAACACCCTTGCAGATCGTAATCTGCTGAGAAATTATCCAGCTTATCA
Candidate_727	ML0465	51375	51505	+	5	5.0	5.0	0.000	TCAGAACTAGGAGTAATGATACC	TCCCGAGGAACTAGGAATACTTAAACTCTCTGAGGAGACTGGAGGTGTGTTACTGTTAGTCGGCGTAGGACTGTCAGAACTAGGAGTAATGATACCGGAGGATCTTGGAGAGTTATTAGTTGATATCGTAA
Candidate_728	ML0465	46504	46650	+	11	36.0	5.0	0.000	TCTGAAGGAGCAGGTTTTTTGTTCCG	TAGAACCTCTCCGTGGCTCGTCGTCCATCCCCTTGTGGAGTCGTGGTCCAAGTCCCTGCCCTTCTATTTCTCCCGTAGGTGTCTGAAGGAGCAGGTTTTTTGTTCCGGTAAGGTGCTGCAGTGGTTCTGGAAGAAGATGCCTGCGAC
Candidate_729	ML0465	33499	33611	+	19	205.0	5.0	0.002	TGAGCTGTTTGACGTTGGAGCAGA	TCTTCTGTGAGATATATGTTGGGCAGGCCGGTTGTGGTCCACGTTTTGAGACTCAGGATTCCCTTGAGCTGTTTGACGTTGGAGCAGAGCTCGCTAAGCTCGTACTCTTCACG
Candidate_730	ML0465	46730	46862	+	7	24.0	5.0	0.000	TCTTTCGCACTGGTCAGTTCACCC	ATTTCTTAACGTCGTTCTCCAACCGCAGAACCAACTCTTTCGCACTGGTCAGTTCACCCATCAAGTCAGTATACTTTTCGGCATACTGACCAGTGACGTCGGAGTATTGGCTTCGAAGCGACTTGAGCTTCTC
Candidate_731	ML0465	33009	33117	+	5	52.0	5.0	0.000	CACTGATTTCCTCAGGAGAGAA	AGATCATGTCTTGGGCCATCGACCACACTGATTTCCTCAGGAGAGAAGGGATAATTATCTCCCATTTCTCTCTAAAAAATGAGGAACGTCAAGATGTTTTAGCCCGTAT
Candidate_732	ML0465	33433	33565	-	6	11.0	3.0	0.000	AGTCTGATGTGCGTCTATGTTGAG	TCAAGGGAATCCTGAGTCTCAAAACGTGGACCACAACCGGCCTGCCCAACATATATCTCACAGAAGATATGTACAGTCTGATGTGCGTCTATGTTGAGGTAAATAAGAAGCAGTTCCGCTTGAATTAGATTAC
Candidate_733	ML0465	5919	6043	+	2	6.0	5.0	0.000	TAGTGTTGCAGTGTCACGTGTAGTG	GTCACGTGCAGTGTTGGTCAGTGTCACGTGTAGTGTTGCAGTGTCACGTGTAGTGTTGCAGTGTCACGTGTAGTGTTGCAGTGTCACGTGCAGTGTTGCAGTGTCACGTGCAGTGTTGCAGTGTC
Candidate_734	ML0465	5949	6093	+	2	6.0	4.0	0.000	TAGTGTTGCAGTGTCACGTGCAGTG	TAGTGTTGCAGTGTCACGTGTAGTGTTGCAGTGTCACGTGTAGTGTTGCAGTGTCACGTGCAGTGTTGCAGTGTCACGTGCAGTGTTGCAGTGTCACGTGCAGTGTTGCAGTTTCACGTGCAGTGTTGCAGTGTCACGTGTAGTG
Candidate_735	ML0465	6009	6153	+	2	6.0	3.0	0.000	TAGTGTTGCAGTGTCACGTGTAGTG	CAGTGTTGCAGTGTCACGTGCAGTGTTGCAGTGTCACGTGCAGTGTTGCAGTTTCACGTGCAGTGTTGCAGTGTCACGTGTAGTGTTGCAGTGTCACGTGTAGTGTTGCAGTGTCACGTGCAGTGTTGCNNNNNNNNNNTGTCAC
Candidate_736	ML0465	56575	56671	+	20	64.0	4.0	0.001	TGAAAGATGTGAGGGACGTAGCCTCA	ATTTTACGGCTTCTTTGAAAGATGTGAGGGACGTAGCCTCATTCAACTTTCTGCGTAAGTTAACGTCCTTTACCCCTCGTAAGAAGGCAATGAAACA
Candidate_737	ML0465	46507	46651	+	7	13.0	4.0	0.000	TGGTCCAAGTCCCTGCCCTTCTATT	AACCTCTCCGTGGCTCGTCGTCCATCCCCTTGTGGAGTCGTGGTCCAAGTCCCTGCCCTTCTATTTCTCCCGTAGGTGTCTGAAGGAGCAGGTTTTTTGTTCCGGTAAGGTGCTGCAGTGGTTCTGGAAGAAGATGCCTGCGACG
Candidate_738	ML0465	46244	46334	-	5	7.0	3.0	0.000	GTTCATGGGAAAGTTGTGGGGCC	ACGGAGTGGAATCCGCAAGTCTTAGACAACAAAGAGCCCACTGAATATCCAAAGTTCATGGGAAAGTTGTGGGGCCAGGAGTCCTCCTCTT
Candidate_739	ML0465	33005	33131	+	22	211.0	5.0	0.002	CTCTCTAAAAAATGAGGAACGTCAAG	TTCAAGATCATGTCTTGGGCCATCGACCACACTGATTTCCTCAGGAGAGAAGGGATAATTATCTCCCATTTCTCTCTAAAAAATGAGGAACGTCAAGATGTTTTAGCCCGTATTTTATCTCAATCTG
Candidate_740	ML0466	7901	8037	+	1	1.0	3.0	0.000	GGAGGGGTGTTGAGAACTGGG	TGGCTCATACTGGGGTAAGTCCTTGAACAGGGGTTTGCCGTTCTCGAAGATCATGGAACCCCTTCTGATGACAGTCGGAGGGGTGTTGAGAACTGGGCTTGGCCGGGTCTTGACTTCAGGAGCAGTCTCTTTTTCTT
Candidate_741	ML0466	8416	8518	+	5	6.0	4.0	0.000	ACTGTTGGAGAGAAGGGGCCTCCC	GTCCGATGGTGAGGATCGCTACTGTTGGAGAGAAGGGGCCTCCCTGACTGTCAGGATCTTCATTCTCGTAGGCAGTGGAGTGTGCTGTGCTATCAAATCGTTG
Candidate_742	ML1192	1070	1172	-	3	10.0	4.0	0.000	TCGAAGGATTCTCAGGAGAATGGT	TACAATAGGCACGGCTGAGATGGGCTTTTGAGAGTCCTTCGACATCTCAGCTACCAGCATCGAAGGATTCTCAGGAGAATGGTCAGTTGGCTAATTGCACTGT
Candidate_743	ML1193	133	215	+	2	3.0	5.0	0.000	TCGAGGGGCGCTCGAGGGGCGACT	TGTTATACGCTCGAGGGGCGCTCGAGGGGCGACTTTTCATATGCGAGGGGCGCCTTTTTGGCGCCCCTTGAGGTCGGCGCCCC
Candidate_744	ML1197	82254	82398	+	1	1.0	3.0	0.000	CTTGTTGGAACAACAAAATGATCAC	ATAGGACGATGAAAGTCGTGATGATCATTTTGTTGTTCCAACAAGTGAAAATCGTATTATTCGAATAAATACGATTTTCACTTGTTGGAACAACAAAATGATCACCACGACTTTAATCGTCCTATTCATTATTAAAGTATCAAAG
Candidate_745	ML1197	175926	176058	-	1	1.0	5.0	0.000	TGAAAGTGAAATTTTGTGA	GAAATCTTGTGGTGTGGTTGGGCTGTGCTGTCGGAATTTGTGAAAGTGAAATTTTGTGAAACCGATTTTAATTTGATCTGTTTCACTCGGATTGATAACTTTCACATAATCATCAGCCAGTCCTTCTTTCATT
Candidate_746	ML3422	159308	159442	+	10	103.0	3.0	0.001	TGGGTCGGCGGTGGCTGGATTGGCGGTGGC	AGTAGCGGCGGCTGGGTCTGCTACGACGGTGGCTGCTGCGTCGGCGGTGGCTGGATCGGCGGTGGCGGTGGCTGCTGGGTCGGCGGTGGCTGGATTGGCGGTGGCGGTGGCTGCTCTAAATTTACTTACATTAGT
Candidate_747	ML3422	4334	4430	+	1	1.0	3.0	0.000	CTGTTGGCTTCGTTTTCCAGC	TACTGACGACATCTGTCGGGCTGTTGGCTTCGTTTTCCAGCTCATGCTGGGATGCCTTAGCCGGAGTAACATGAATGATTGGTGTTGGCCAGTTGTT
Candidate_748	ML3422	159282	159410	+	9	16.0	4.0	0.000	GTGGCTGGATCGGCGGTGGCGGTGGCT	AAATATGCGAGTCTCTTATTCCGCCTAGTAGCGGCGGCTGGGTCTGCTACGACGGTGGCTGCTGCGTCGGCGGTGGCTGGATCGGCGGTGGCGGTGGCTGCTGGGTCGGCGGTGGCTGGATTGGCGGTG
Candidate_749	ML3422	4562	4690	+	2	2.0	4.0	0.000	TGTTTCGAGAGTCGTCCAAAGA	CAAACAAAGTTATGTTGCTGAAAGTATCCATCAGCTGTTTCGAGAGTCGTCCAAAGAGCGTACTATCGTCGACGTTCTCTTGGTTTATAGATATTTCGATACAGTTTTGATCTAGTTTGGGCTTTATAG
Candidate_750	ML3422	159286	159414	+	9	34.0	4.0	0.000	CTGGATCGGCGGTGGCGGTGGCTGCTG	ATGCGAGTCTCTTATTCCGCCTAGTAGCGGCGGCTGGGTCTGCTACGACGGTGGCTGCTGCGTCGGCGGTGGCTGGATCGGCGGTGGCGGTGGCTGCTGGGTCGGCGGTGGCTGGATTGGCGGTGGCGG
Candidate_751	ML4555	1142	1258	-	1	1.0	3.0	0.000	TACGTATCGCGGAATGTGCCG	GTGCCGTCTAGTTAGGATCATGTTCCCCGGTACGTATCGCGGAATGTGCCGTCTAGTTAGGATCATGTTCCGCGACACGTGACACGGAACATGATGTGCCACCTGATCTCGACCTCA
Candidate_752	ML1191	3471	3609	-	2	2.0	4.0	0.000	ATAGGAGGCTTTTCTGGATCGG	ATGTAATGTTTGAGTTTGTCCAACTTTGTCGTCTCTCTACTCCTGTGTCAAGGGTCGCCTCTTCCTTCGGTTTAGAAATAGGAGGCTTTTCTGGATCGGGGTAAACTGGGAAAGTTGAGGGTCTTCATTAGTGTCTCCG
Candidate_753	ML0459	13583	13709	+	1	1.0	5.0	0.000	TCCATCGGGATGTTGAGGGTC	TGAGGAACCAGCGTTGATCAACTGTACGATTTCGTCGTTTTCAGCTACGGTGTAGGGCAAGGAGAATGTCCTCCATCGGGATGTTGAGGGTCGGGACTCGGGATGGAGGAGGGTTAGAAGGGGAAGG
Candidate_754	ML0459	26175	26315	-	3	4.0	4.0	0.000	TGGACTGATCATGTTTGTGAAGG	TTTATGCCTGCAGAGATTAAGACAACATCGACTGTGCGGATGGACTGATCATGTTTGTGAAGGTCCCTTAAAAAGAAGAGGTCCTCCCTAAACACTGCCACCTTGTCATGGATATCTGAGCAGTCGAATGAGGCATTCTTG
Candidate_755	ML1189	1521	1647	+	2	2.0	5.0	0.000	TTAGGAATACTCTGGGGTTACTTGGT	CGGAGTAACTTAGGAATACTCCAGAGTAACTTAGGAATACTCTGGGGTTACTTGGTTTACTCCGGGTAAGGTTGGGTTACTCCAGGGGTTATTCCGGAGTTACTTTGGATTAATCCGGGGTTACCTT
Candidate_756	ML0457	1141	1233	-	7	17.0	3.0	0.000	TGCCAGCTGAGGAGCGGATAGCTG	ATCTGGTAATTTTCTCCAGGTCAGCAAAGGCAGTTCTCTGGTGGGAACTAACAGTGCCAGCTGAGGAGCGGATAGCTGAATCTCATGAGTACA
Candidate_757	ML0452	82118	82234	-	1	2.0	4.0	0.000	AGATACTACAGCTGAGGCAGC	TTCTTTGGATAGAGGAGATGGAACACGTACAGATACTACAGCTGAGGCAGCTGAGGTTCTTGCAACTGCTTTTAGCTCTGTGTTTGTACATGAGCCATCTGGTCCTTTACTAAAATT
Candidate_758	ML0452	82116	82234	-	2	2.0	5.0	0.000	GCTTTTAGCTCTGTGTTTGTAC	TTCTTTGGATAGAGGAGATGGAACACGTACAGATACTACAGCTGAGGCAGCTGAGGTTCTTGCAACTGCTTTTAGCTCTGTGTTTGTACATGAGCCATCTGGTCCTTTACTAAAATTTG
Candidate_759	ML0452	79337	79465	+	1	1.0	5.0	0.000	AAGGTGGTATCTGCAGC	CTGCTTGGTTCTGTTTCTGTTGGTACGTTTCCTATAAAGCGTGCAGTATTTACCACGTTTAGATCTTAAATCAAGGTGGTATCTGCAGCAATCGGCTATGTAATATAGCGGTAGTTCAGTATGTGCAGT
Candidate_760	ML0452	95003	95113	-	2	2.0	4.0	0.000	ATTGGTGGTCGGAATAAGGTACC	CTTACAAGCTGTATTATGTACAAGAATTGGTGGTCGGAATAAGGTACCCACTACCCATTGTTAATAAGGGTACCTAATTCTGAACCGCCACTTTTGGGCTCATTTTGCAAA
Candidate_761	ML0452	82102	82240	-	2	3.0	3.0	0.000	TTAGCTCTGTGTTTGTACATGA	TGTAGTTTCTTTGGATAGAGGAGATGGAACACGTACAGATACTACAGCTGAGGCAGCTGAGGTTCTTGCAACTGCTTTTAGCTCTGTGTTTGTACATGAGCCATCTGGTCCTTTACTAAAATTTGAATTTTGAAGAAAA
Candidate_762	ML0452	16761	16907	-	5	46.0	4.0	0.000	CAGGTTAGAGTCTGAGGCAGCCGGGT	GTTAGAATATGAGGCAGCCAGGTTAGAGTCTGAGGCAGCCGGGTTAGAATCTGAGGCTGCCGGGTTAGAATATGAGGCAGCCAGGTTAGAGTCTGAGGCAGCCGGGTTAGAATCTGAGGCAGCCGGGGGTTTAGAAGCAGGTGTTGG
Candidate_763	ML0452	94456	94556	-	1	1.0	3.0	0.000	TTTCGAGGTTAAGACTGA	CTCTGTTATGGTTGTCTGGTAAATAGCGTAGTCAGTTTTTCAGTCACATCAAAAAAATTTTCGAGGTTAAGACTGAAAAACTGACTACGCTACTTATAATG
Candidate_764	ML0452	16764	16896	-	7	88.0	3.0	0.001	TTAGAGTCTGAGGCAGCCGGGTTAGAATC	AGGCAGCCAGGTTAGAGTCTGAGGCAGCCGGGTTAGAATCTGAGGCTGCCGGGTTAGAATATGAGGCAGCCAGGTTAGAGTCTGAGGCAGCCGGGTTAGAATCTGAGGCAGCCGGGGGTTTAGAAGCAGGTGT
Candidate_765	ML0452	420877	420997	-	1	1.0	5.0	0.000	AGGTGTCGGATTATCGCTGGACA	CCGGACCAAACAATTCACGTAGTCTTCAAGGGCGTGGTCAAGCTGGTCCGCATCTTGGTCCGCGATGAAGGTGTCGGATTATCGCTGGACAACCTGAGGTTCAAGAGCGTGGTGGAGGTCA
Candidate_766	ML0452	94456	94544	+	6	21.0	4.0	0.000	ATGTGACTGAAAAACTGACTACGCTAT	CATTATAAGTAGCGTAGTCAGTTTTTCAGTCTTAACCTCGAAAATTTTTTTGATGTGACTGAAAAACTGACTACGCTATTTACCAGACA
Candidate_767	ML0452	94438	94556	-	1	1.0	3.0	0.000	TAAGACTGAAAAACTGA	CTCTGTTATGGTTGTCTGGTAAATAGCGTAGTCAGTTTTTCAGTCACATCAAAAAAATTTTCGAGGTTAAGACTGAAAAACTGACTACGCTACTTATAATGGTAAATCTGCTGCAGGTC
Candidate_768	ML0452	306356	306496	+	2	2.0	4.0	0.000	GTGGACTCTGGCGGATCCGCCGA	ACCGGCGGACTTTGTCCGCGGGGATCCGATCCGCTCGGATCCGCCGTGGATTTCGCCAGAAAGCAGAAAGTCCTTTTGGTGGACTCTGGCGGATCCGCCGAGTCCGATCGGATCCGCCATCAATTCGCGGACAGTCCGCCA
Candidate_769	ML3412	75	211	+	3	4.0	5.0	0.000	GGTATCTTGATGCACTGGACACTGGT	AGGTCACAAGTCACAGCAGAACCAAGGAGTCTGGAGTTGGTACATTAGGAGCTAGTTCCTCTTAAATCGAGAGTCTGGTATCTTGATGCACTGGACACTGGTTGGTGGTTCATACTGCATAGTATTTGTTGACCCAT
Candidate_770	ML0400	142164	142310	-	2	2.0	4.0	0.000	TGCTACTGACTCGAAGCCTCGAGGTG	GGGTCTTGTTTGGACATCTTCTGTGAAGGCACCCTTCAGCACCGGTGGTGGCTCGAAGTGGATATCTGGACTGTTCACAGGTGCTACTGACTCGAAGCCTCGAGGTGTAAAGGGGCTGTTTGAGTTGTTTAATAACAGCCCATAACC
Candidate_771	ML0400	150614	150732	-	1	1.0	4.0	0.000	TGTAGAAGGTCTCATTCTGAAG	TGCTGCTCTGTTCTGGGATTGTGGTGATGTCTTCAAGATGAGCAGCTCTCCTTCTGCTGTGATGAGCTGTAGAAGGTCTCATTCTGAAGTCCGACACTAACTTTCTGAGCTGAGAAGAT
Candidate_772	ML0400	139148	139266	-	1	1.0	5.0	0.000	TGTAGAAGGTCTCATTCTGAAG	TGCTGCTCTTTTCTTGGGTTTTGGTGATGTCTTCAAGATGAGCAGCTCTCCTTCTGCTGTGATGAGCTGTAGAAGGTCTCATTCTGAAGTCCGACACTAACTTTCTGAGCTGAGAAGAT
Candidate_773	ML0400	13023	13137	+	4	5.0	5.0	0.000	CGGATTGAGGAAGCGGCTGG	CTGGTATTGGTTGTGGGGCGGCGGTCCACTTGGTTGGCCAGTGGGCTGGGCACTTGTCTGCGGTGCGGATTGAGGAAGCGGCTGGGAAGCTTGAGGGGGCGGCTGGCTGGCTACT
Candidate_774	ML0400	145813	145959	-	2	2.0	5.0	0.000	TGCTACTGACTCGAAGCCTCGAGGTG	GGGTCTTGTTTGGACATTTTCTGTGAAGGCACCCTTCAGCACCGGTGGTGGCTCGAAGTGGATATCTGGACTGTTCACTGGTGCTACTGACTCGAAGCCTCGAGGTGTAAAGGGACTGTTTGAGTTGTTTAATAACAGCCCATAACC
Candidate_775	ML1844	89728	89848	-	1	1.0	4.0	0.000	CAGGTGGTGTGTTGCTGT	GCGTTGTGAAACACACCTGGTGTTGGGGAATGTAACAGGTGGTGTGTTGCTGTACTGTTGTAACAGTAATAAATCTACTTGTGGACAATATACTTAGCACTGTAATGTTGTAGACCCCGCA
Candidate_776	ML1844	298279	298391	+	1	1.0	4.0	0.000	TCGTTTGTGCACCCTGTTTGTCCT	CTTAGCCACAGGAAAAGCTCAAATGGGTGCACAAACGGCAATTTAGATTTGAGAGTCTGAATCGTCGTTTGTGCACCCTGTTTGTCCTTTACATGTGGCATATAGAGAGGTCA
Candidate_777	ML2666	62944	63092	+	4	4.0	4.0	0.000	TTCGGGCCGGTCACATGCAGCAGGTAT	TGGCTTGCTCTTCGCTGTCACCGATAAACTTGGGCAATATCTCAGCTTGCTGGTCAATTATGTGAACAGGCTCTGCAGATGGTTCGGGCCGGTCACATGCAGCAGGTATGTGCATGATTGGGGCTGCATGCTGTGCAGGTGCTGACAAC
Candidate_778	ML2666	61183	61311	+	1	2.0	5.0	0.000	GGGAGTTGGTAAACAGA	TGAATATACAGTGCAACGCCAGTCCCTTTAGATTTGTTATCAATTGTGTCCTGATAGAAGCTGTTGTACTCTGGGAGTTGGTAAACAGAGCTTTCATCTGGTGTTGTGTTGGTTTCAGCTAGGCCGATA
Candidate_779	ML0404	38914	39052	+	2	2.0	3.0	0.000	GGTTTGGTGTAGGATGATCGCC	CGTAGCTGCCCTAAGTTTGTTTTTGCCAAGGTTGGAGAGGGGTTTGGTGTAGGATGATCGCCATACTGTACGGAAGTGTGATGGCATGTCCTTCAACCGTTCCCTCATTTTCCGGTGACTCCGCATTCTCAGAGCGTTC
Candidate_780	ML0404	114509	114633	-	4	5.0	3.0	0.000	CCAGAAGTCTGAAGGAAACGCGGGC	AGCGACCGTAATGAACCATGTCCGAGGTGCGGGGGAAGTCCGGATCCTCCAAGACTCTGTCGAAATGATTCCAGAAGTCTGAAGGAAACGCGGGCCTCGCCCTCACCTCACTGGCTACAGTTACT
Candidate_781	ML2664	6	152	-	8	25.0	5.0	0.000	ACACAAGTTGTTTTCGGATGGCCCGC	CATTTTCCACTTTGACTACTTCCCCTTTCCGAATGAAGTAGCGAGAGTTCGGGTCACCTGAACGCTTCACTTTCAGTTCCGACACAAGTTGTTTTCGGATGGCCCGCTCTTCCAGTGTTCTGTTCGGGGAGATATAAATAGTCTTAT
Candidate_782	ML0403	12582	12682	-	1	1.0	3.0	0.000	TGGAGGTACAACAGGGTGAAAGT	CTCGATCTCCCCGAGTGCGGTGGAGGTACAACAGGGTGAAAGTAAATGAACAATGTTTTCATCCTTCAGCAGCCTTCACTCTCAGCTTCGGCCGAGAATAT
Candidate_783	ML0405	124115	124211	-	2	2.0	3.0	0.000	TTGCTATAACAATCCAATCAA	ATAATCTAGTTTTATTGGATTGTTATAACCATTGCAATAATCCAGATTTTATTGGATTGCTATAACAATCCAATCAAAACTAGAGATTTCTCACCCC
Candidate_784	ML0405	89877	89995	-	1	1.0	3.0	0.000	TTGGGAAATGGTGAGAA	GTGAGACCATGGGAGGCTGTTTTTATTGAATTTTATTGGGAAATGGTGAGAAAGTGTTGTCAGAAAGCACGTTTTTTACCTTTACTGGTATTTGCACAGCTTTTTTCGTGGGATTCGTA
Candidate_785	ML0405	300550	300680	-	1	2.0	3.0	0.000	TTTAGCTGCATTATCATG	TGACGTTACCGGTTTAGCTGCATTATCATGTACTGTTGATCATGTAGCTAGAGTTGGTTATTGGTGTTACCGGTTTAGCTGCATTATCATGTACTGTTTATCATGTAGCTAGAGTTGGTTATTGACGTTAC
Candidate_786	ML0407	198914	199050	-	1	1.0	4.0	0.000	AGTTTGAGTAACACCTGTAGT	TGGACTCTGCAGTAACACCTGTGGGGGTAGTTTGAGTAACACCTGTAGGTGTAGTTTAAGTAACACCTGTAGTGGTAGTTTGAGTAACACCTGTAGTGGTAGTTTGAGTAATACCTGTAGGGGTAGTTTGAGTAACG
Candidate_787	ML0407	95621	95759	+	2	2.0	4.0	0.000	TTATAGTAGCTGTACTACCGGG	GTAGCTGTACTACCGGGGTTATAGTAGCTGTAATACCGGGTTATAGTAGCTGTACTACCGGGGTTCTAGTAGCTGTACTACCGGGGTTATAGTAGCTGTACTACCGGGGTTATAGTAGCTGTACCGTACCGGGGTTATA
Candidate_788	ML0407	63323	63437	+	3	3.0	4.0	0.000	AGTTGGTTAGGGAAGTTGGCTCGGC	CATAAATCGTCATTGCTAGAAAAGAAGTTGGTTAGGGAAGTTGGCTCGGCAGAGAAAAGAAAGAAAACCGAGACCAAGACCAACATTCCCCCTACTTTCTTTCCAGCAATGATAG
Candidate_789	ML0407	95581	95709	+	2	2.0	5.0	0.000	TTATAGTAGCTGTACTACCGGG	NNNNTACCGGGGTTATAGTAGCTGTATTACCGGGGTTATAGTAGCTGTACTACCGGGGTTATAGTAGCTGTAATACCGGGTTATAGTAGCTGTACTACCGGGGTTCTAGTAGCTGTACTACCGGGGTTA
Candidate_790	ML0407	95214	95342	+	2	2.0	4.0	0.000	TTATAGTAGCTGTACTACCGGG	GTTCTAGCGGGGTTATAATAGCTGTACTACCGGGGTTATAGTAGCTGTACTACCGGGGTTATAGTAGCTGTACTACCGGGGTCTATAGTAGCTGTACGTACCGGGGTTATATTAGCTGTACGTACCGGG
Candidate_791	ML0407	95738	95876	+	2	2.0	4.0	0.000	TTATAGTAGCTGTACTACCGGG	GCTGTACCGTACCGGGGTTATAGTAGTTGTACTACCGGGGTTATAGTAGCTGTACTACCGGGGTTATAGTAGCTGTACTACCGGGTTATAGTAGCTGTAATACCGGGGTTATAGTAGCTGTACTACCGGGGTTAGGGTT
Candidate_792	ML0407	84890	85028	-	1	1.0	4.0	0.000	ACTACTGGGATACTACGGGGTC	ATGGGATACTACTGGGTCACTACTGGGGTACTACAGTGGTACTACTGGGATACTACGGGGTCACTACTGGGGATACTACGGGGTCACTACTGGGGTACTACAGTGGTACTACTGGGATACTACGGGGTCACTACTGAGG
Candidate_793	ML0409	2052	2178	+	1	1.0	5.0	0.000	CACATGCCGAGGCGGAATCTT	AGAGCTTTAACCTTTGTTTATTTGTTTGGTCTTGGCACATGCCGAGGCGGAATCTTAATTAAATAATTAAGCTTCCGCCTCTGTGAGTGTCCCTTGATGGGCGGTTATGTGTTTGTTTTTTTTGCAG
Candidate_794	ML2661	1398	1518	-	3	3.0	4.0	0.000	CCGTTTTCATCTTTGATAGCTGG	GGTCGATAGTTCTTATAACTATTGGCATCCCCGTTTTCATCTTTGATAGCTGGTCTGACAAGAGCATTTTTAAGGGTAGATGGGAAGTTTCCATTGATTAAAGAATCGTTGACAATAAAAA
Candidate_795	ML1854	52472	52616	+	2	2.0	4.0	0.000	TGAGCCTTCTGGAACACGAGGACGT	TATGTTGTTTTTTTAAGTATATTGTTTGTCAAACCATTAGTGAGCCTTCTGGAACACGAGGACGTTCCAGAAGGTGCACTATTGGTTTGAACCAATAGTGCACCTTTTGGAACGTCCTCGTGTTCCAGAAGGTCACTAATTGTCT
Candidate_796	ML1854	52514	52632	-	2	2.0	3.0	0.000	CTTCTGGAACACGAGGACGTTC	AGTTTTTGAAAATAGCAGACAATTAGTGACCTTCTGGAACACGAGGACGTTCCAAAAGGTGCACTATTGGTTCAAACCAATAGTGCACCTTCTGGAACGTCCTCGTGTTCCAGAAGGCT
Candidate_797	ML1854	52492	52618	+	1	1.0	3.0	0.000	ACGAGGACGTTCCAGAAGGTG	ATTGTTTGTCAAACCATTAGTGAGCCTTCTGGAACACGAGGACGTTCCAGAAGGTGCACTATTGGTTTGAACCAATAGTGCACCTTTTGGAACGTCCTCGTGTTCCAGAAGGTCACTAATTGTCTGC
Candidate_798	ML1854	15101	15241	+	1	1.0	3.0	0.000	TTTTACACTCGATACGTATCAGG	CTTCATGTTTGTGGCAGTGATGAGTGAATAACTGCATGCTATACACTCGATTTGAATCAGGGAATAAGACGTGAGTTTTTTTACACTCGATACGTATCAGGGAATAAGACGTGTTTGTTCGTCAGTGCCACAGATTGATTG
Candidate_799	ML1859	76045	76179	+	2	2.0	5.0	0.000	ATGGTAACACAGCTGTAACTATGGT	AACACAGCTGTTACTATGCTAACACAGCTGTAACTATGGTAACACAGCTGTAACTATGGTAACACAGCTGTAACTATGGTAACACAGCTGTTACTATGGTAACACAGCTGTAACTATGGTAACACAGCTGTTACT
Candidate_800	ML1859	76058	76198	+	1	1.0	5.0	0.000	TACTATGGTAACACAGCTGTAAC	CTATGCTAACACAGCTGTAACTATGGTAACACAGCTGTAACTATGGTAACACAGCTGTAACTATGGTAACACAGCTGTTACTATGGTAACACAGCTGTAACTATGGTAACACAGCTGTTACTATGATAACNCAGCTGTTAC
Candidate_801	ML1859	76955	77095	+	1	1.0	4.0	0.000	TACTATGGTAACACAGCTGTAAC	CTATGGTAACACAGCTGTTACTATGGTAACACAGCTGTTACTATGGTAACACAGCTGTAACTATGGTAACACAGCTGTTACTATGGTAACACAGCTGTAACTATGGTAACACAGCTGTTACTATGGTAACACAGCCGTAAC
Candidate_802	ML1859	76957	77101	+	2	2.0	4.0	0.000	ATGGTAACACAGCTGTAACTATGGT	ATGGTAACACAGCTGTTACTATGGTAACACAGCTGTTACTATGGTAACACAGCTGTAACTATGGTAACACAGCTGTTACTATGGTAACACAGCTGTAACTATGGTAACACAGCTGTTACTATGGTAACACAGCCGTAACTATGGT
Candidate_803	ML1859	76917	77061	+	2	2.0	4.0	0.000	ATGGTAACACAGCTGTAACTATGGT	ATGGTAACACAGCTGTAACTATGGTAACACAGCTGTAACTATGGTAACACAGCTGTTACTATGGTAACACAGCTGTTACTATGGTAACACAGCTGTAACTATGGTAACACAGCTGTTACTATGGTAACACAGCTGTAACTATGGT
Candidate_804	ML1859	86183	86287	-	1	1.0	4.0	0.000	GGGGTGGGGTAGGTGGGTAG	CACTTCTTTAAAGCGGTCGGATTTTGGGGTGGGGTAGGTGGGTAGGTATTGGTAGATGGCGATGTCCCCTGTCCGCTGTCCGCTGTCCGCTGTCCGCTGTCCGCG
Candidate_805	ML1859	76060	76204	+	2	2.0	5.0	0.000	ATGGTAACACAGCTGTAACTATGGT	ATGCTAACACAGCTGTAACTATGGTAACACAGCTGTAACTATGGTAACACAGCTGTAACTATGGTAACACAGCTGTTACTATGGTAACACAGCTGTAACTATGGTAACACAGCTGTTACTATGATAACNCAGCTGTTACTATGGT
Candidate_806	ML1859	76100	76244	+	2	2.0	3.0	0.000	ATGGTAACACAGCTGTAACTATGGT	ATGGTAACACAGCTGTAACTATGGTAACACAGCTGTTACTATGGTAACACAGCTGTAACTATGGTAACACAGCTGTTACTATGATAACNCAGCTGTTACTATGGTAACACAGCTGTTACTATGGTAACACAGCCGTAACTATGGG
Candidate_807	ML1859	76857	77001	+	2	2.0	4.0	0.000	ATGGTAACACAGCTGTAACTATGGT	TATGGTAACACAACTGTAACTATGGTAACACAGCTGTACTATGGTAACACAGCTGTAACTATGGTAACACAGCTGTAACTATGGTAACACAGCTGTAACTATGGTAACACAGCTGTTACTATGGTAACACAGCTGTTACTATGGT
Candidate_808	ML1859	49503	49609	+	1	1.0	5.0	0.000	TGATATCATTTGCCGGCCGTG	CTAGACGCGCATCGCCCGTTAAACTTGATATCATTTGCCGGCCGTGGACCTGGTCTGAGCGCCCGGTAATGTATCATTGTAAGTGGGCGTTGCACGGCTCTTTCTAC
Candidate_809	ML1859	582	708	-	5	9.0	4.0	0.000	TCACAGGTATGAGATTTGTTTCGTGA	CTTTGCGAGCGGTGACGATGGTGCTGGTTGTCACAGGTAAGAGATTAGTTTCGTGACGATGGTGCTGGTTGTCACAGGTATGAGATTTGTTTCGTGACGATGGTGCTGGTTGTCACAGGTATTTGTT
Candidate_810	ML1859	76877	77021	+	2	2.0	4.0	0.000	ATGGTAACACAGCTGTAACTATGGT	TATGGTAACACAGCTGTACTATGGTAACACAGCTGTAACTATGGTAACACAGCTGTAACTATGGTAACACAGCTGTAACTATGGTAACACAGCTGTTACTATGGTAACACAGCTGTTACTATGGTAACACAGCTGTAACTATGGT
Candidate_811	ML1859	54533	54657	-	2	2.0	4.0	0.000	ATAGTTTCCAGATAGTTGGACAGCG	ATCTGGAAACTATGACTGAGATATCCTGACCGCTGTCCAACTATCTGGAAACTATGACTGAGATATATACATAGTTTCCAGATAGTTGGACAGCGGTCAGGATATCTCACGTTAGTTTTAAACTT
Candidate_812	ML1859	76897	77041	+	2	2.0	3.0	0.000	ATGGTAACACAGCTGTAACTATGGT	ATGGTAACACAGCTGTAACTATGGTAACACAGCTGTAACTATGGTAACACAGCTGTAACTATGGTAACACAGCTGTTACTATGGTAACACAGCTGTTACTATGGTAACACAGCTGTAACTATGGTAACACAGCTGTTACTATGGT
Candidate_813	ML1859	54528	54662	+	2	2.0	5.0	0.000	ATAGTTTCCAGATAGTTGGACAGCG	ACAAGAAGTTTAAAACTAACGTGAGATATCCTGACCGCTGTCCAACTATCTGGAAACTATGTATATATCTCAGTCATAGTTTCCAGATAGTTGGACAGCGGTCAGGATATCTCAGTCATAGTTTCCAGATAGTTG
Candidate_814	ML2693	11912	12022	-	2	2.0	3.0	0.000	CTTGTAGACGGAGCAGCTGGAGT	CGTGATCAAATTCCTTGATGTTTTCCTTGTAGACGGAGCAGCTGGAGTTCCGTATACGGACGGTGGCACACTGTTTTGTTTCCGATGTGATATTTACAACCAGGAAGTGAA
Candidate_815	ML2693	12048	12164	-	1	1.0	5.0	0.000	GAAAGGTAGAACACTTCCGGG	ATCCGTCCTCGTCCTGTAAGGTTACCAGGGAGACCGCAGGGTGTGTCGTCCGTTTCTGCGAGCACGGAAAGGTAGAACACTTCCGGGAACTGGTCACGTGGTACGACGACAGCGGCG
Candidate_816	ML0423	4755	4893	+	3	3.0	4.0	0.000	TCTATATAGATGAGATAGCGTG	GCTCCATTGGCTCAGTACATGACTGTCATGTGGTTCTTTGTCTAATAACAAGATTAATTATAGACTACCACCGGTAATCTATATAGATGAGATAGCGTGACTATTGTTGGTAATCAGCTGTTCAGGGAGCTTTACTACC
Candidate_817	ML0423	4756	4896	+	9	16.0	4.0	0.000	TATATAGATGAGATAGCGTGACT	CTCCATTGGCTCAGTACATGACTGTCATGTGGTTCTTTGTCTAATAACAAGATTAATTATAGACTACCACCGGTAATCTATATAGATGAGATAGCGTGACTATTGTTGGTAATCAGCTGTTCAGGGAGCTTTACTACCGCT
Candidate_818	ML0426	60630	60766	-	1	1.0	4.0	0.000	TCTGCTGCCGTCCTGCCTACC	CTACCAGCCCGTCTACACATAGCTGGGGAGAGTGGGTTTGTGTTAATATTAGCAGGAGCTGGTACCGCCATCTCGGTCTGCTGCCGTCCTGCCTACCAGCCCGTCTACACATATCTGGGGAGAGTGGGTTTGTGTTA
Candidate_819	ML0426	60794	60930	-	1	1.0	4.0	0.000	TCTGCTGCCGTCCTGCCTACC	CTACCAGCCCGTCTACACATATCTGGGGAGAGTGGGTTTGTGTTAATATTAGCAGGAGCTGGTACCGCCATCTCGGTCTGCTGCCGTCCTGCCTACCAGCCCGTCTACACATATCTGGGGAGAGTGGGTTTGTNNNN
Candidate_820	ML5092	1379	1521	-	3	4.0	4.0	0.000	GTTAAATTTGTGCTTTTTCCTAAA	GGTGCTAGAGTGAATGTCTTCATCAAGGTTGAGCTCATTTAGTGACAAAATGTCAAGTTGATGCTTTCTAATAAGCTTTGTTAAATTTGTGCTTTTTCCTAAATTAAGGAGTCCACCTTGGATATTACAGTGCCCTATTGTAA
Candidate_821	ML0420	80149	80289	-	1	1.0	4.0	0.000	TCGTTTCCGGATAGAGAGACCGC	GTTGTATCAAGTCGGTCAGCAAGGATACTATGTTAGTTACTCGTTTCCGGATAGAGAGACCGCTATGAAAAGCACACATCCGGTGTCTGCTTTAAATAATCTCGGAAATAGAACGAGAACTGAGCTTCTTTAGGCAGGCCA
Candidate_822	ML0421	73793	73925	+	4	4.0	5.0	0.000	ATGTTCTTGTGCAGGATGTTCTGG	AATGAAGGTTGCTGGGGCAAAATATGTTGGGCAAAATGTTCTTGTGCAGGATGTTCTGGAGCAGGACAACAGAACATCCTGCCCCAGAACTGGCTCCCCCAGAACTGGTCATTTTTCTTCATGGCACGCTTTT
Candidate_823	ML0421	138323	138467	-	9	13.0	4.0	0.000	TGGGATTTAAATGATGACACTGATT	TGTAATCTCAATTACCTTGTTTCAGTTTGGGCTAAGGTACTGGGATTTAAATGATGACACTGATTTCAATCAAGAGCAAATGTCGAACCCAGATGTTATCATAACCAATCCAGAGAAACTAAGCCAGGCAAGAAAGGTAACAAAT
Candidate_824	ML0421	145384	145530	+	3	4.0	3.0	0.000	GTGTGCTCTGCTTTTGTGTTTCCGTA	CATCGTTTTTGTCCTCGTTCATTGACGCTGACGGAGCACCGTGTGCTCTGCTTTTGTGTTTCCGTAAAGAGTTGGATACTTTGAATACGGCACCACAAAGCGTACACTTATGCTGTGTCTTAGCCCAGTCCGAGTCTGACAAGTTCA
Candidate_825	ML0421	145388	145534	+	3	4.0	4.0	0.000	TACGGCACCACAAAGCGTACACTTAT	GTTTTTGTCCTCGTTCATTGACGCTGACGGAGCACCGTGTGCTCTGCTTTTGTGTTTCCGTAAAGAGTTGGATACTTTGAATACGGCACCACAAAGCGTACACTTATGCTGTGTCTTAGCCCAGTCCGAGTCTGACAAGTTCACCAC
Candidate_826	ML0421	143235	143369	+	2	5.0	3.0	0.000	TGAGTCCCTGTTCGAGTTTCAGAGC	TTCCAGAGTCGTATCTCACCCACTTAGCGGCTCTGGGAGGAGGGGGACGTATCATCAAGCGGTCTGTCGTGTCGGTGAGTCCCTGTTCGAGTTTCAGAGCTGTGAGGAAGTTCCAGATGGTAGGATTTGTACACT
Candidate_827	ML0427	114348	114488	+	4	10.0	3.0	0.000	TACAAATTCTAGACAAGTCAGAG	TCCGTTGGTGAGCCGCAGCAAGACACTATTGGTCGTACCTTACAAATTCTAGACAAGTCAGAGTTCTCAGTGATTGCTGAAATGTTGAATTTGTGAGTCTTAATCAGTACGTACATAGTAGGAAGCTGGGTGGTGTGGACT
Candidate_828	ML0427	118188	118332	-	5	9.0	4.0	0.000	GTTTGAAGCATATCTTAAGTGTTCA	ATTAAGTCGGGGGATAGACCTGGATGGTGTTCTTTGTAGTGAATAGCTAATGCTTCATCTTTATAACTGTTGCAGGTAGGGTTTGAAGCATATCTTAAGTGTTCACCCAGTCTCTCATGCAATGATCTAGAACTTTCCCCAACAT
Candidate_829	ML0427	29802	29948	-	3	3.0	3.0	0.000	TTCGTCATAATCGAGTTTGGGGCTGA	CGTAATGGGGTCCAGCGCAAGAATGATAAGGTCATCGGCCCACAGTAGATGACTAATGAGTGTATTTAGAAGTCTAGGACATTCGTCATAATCGAGTTTGGGGCTGAGGTCCTTAATGTAAATTTTGAATAGATCCGGTGATAGCGG
Candidate_830	ML0427	114345	114489	+	4	5.0	3.0	0.000	TGAAATGTTGAATTTGTGAGTCTTA	TTTTCCGTTGGTGAGCCGCAGCAAGACACTATTGGTCGTACCTTACAAATTCTAGACAAGTCAGAGTTCTCAGTGATTGCTGAAATGTTGAATTTGTGAGTCTTAATCAGTACGTACATAGTAGGAAGCTGGGTGGTGTGGACTT
Candidate_831	ML0427	115905	116041	+	2	2.0	5.0	0.000	CTGACACAGCAGCGGACTGGT	CTGACAGCCTCCTCAGACACCTCATCAACAACGTCTTTCAGCAGCTGCTGTCCAGCTTCGTTTGTTATCGTGCAAACTGACACAGCAGCGGACTGGTCTGAGCTGTTTGAGGATGAACTGTTCACCATCAGACTTTT
Candidate_832	ML0427	36520	36656	+	1	1.0	3.0	0.000	CTGAAAATGCACACTACCTGG	TCGATCCCTGGCTGTGGAAAGTTGGCCAGTCACCAGAGGGCTGAAAATGCACACTACCTGGCTTGGAAGATTAACCCCCATACAGCTAGTTTAGTGCTTCAGTATGGATTGGCCCAGGGTTACAGAAAAGGAGATGA
Candidate_833	ML0427	18085	18221	+	1	1.0	4.0	0.000	ATTAAAATGTGGGACCCCTCC	ATAGGGAAAGTATTTTAGGGAGGGGTCACAAATTTTGACAAATGAGAGGCTAGAGAACAGTACTTCCTAGCTTCTGATTAAAATGTGGGACCCCTCCCAAAACACATTTCTGTATTCATTTGTATTTGTATTTGTAT
Candidate_834	ML0427	114900	115046	+	4	4.0	5.0	0.000	GGAACTGGCAGTCTTGTCTGAGATGT	TCCACGTTGTTAATAGGCGGTGCTTTAGCGAATGGTCTCTGGAACTGGCAGTCTTGTCTGAGATGTTGATACAAAGTGGAGCAAGACGCAGTATGTTTCAGAAACTCGACCCAACGTAACCGATAAGCACATGCTGCTATTTCAGCT
Candidate_835	ML0427	114486	114632	+	6	8.0	3.0	0.000	TGTCACAGATATCAGACCAAAGTTTG	ACTTTAAAGTACTCCTTTACATCTGATCCGAGTTGTCTTTTGTCACAGATATCAGACCAAAGTTTGTTACATTTTTCCTCCAACAAGGTGGTCATTGATTTGATCTGACGATGATAAGAGGTGGGAGTAGGGGTGCTGATGGGTTTT
Candidate_836	ML2675	4264	4392	+	1	4.0	3.0	0.000	TATTGAATATAGACTTT	ATTTTGAATTACTTGAAAAATTCAATCATTCAGTTCTAGCCTTGAATCAATATTTAATAGAACCAGTGGTTCTATTGAATATAGACTTTAAGGCTAGTACTGAATGATGATTTTTTCTGAACATATTCC
Candidate_837	ML2675	4290	4394	+	4	5.0	3.0	0.000	TTTAAGGCTAGTACTGAATG	CATTCAGTTCTAGCCTTGAATCAATATTTAATAGAACCAGTGGTTCTATTGAATATAGACTTTAAGGCTAGTACTGAATGATGATTTTTTCTGAACATATTCCCC
Candidate_838	ML2675	44418	44528	-	3	3.0	5.0	0.000	TGTAGTGGTTTCCTTCCCGGCTC	AAAGCGATAATCAATGGGCTGGTGGTGTAGTGGTTTCCTTCCCGGCTCCCACGCAGGAGATCGGGGGTTCGAATCCCGTATCCGCCAGTCCTAGAGAAGTGCGCTAAGGGG
Candidate_839	ML2675	68110	68256	-	1	1.0	3.0	0.000	TAAAAGTGTAAGAGTGGATTTGGAAT	TGACGAATGTTACATGAAAAGCTTTGAGGTTGTGATGAAATAAAAGTGTAAGAGTGGATTTGGAATGAATATATCTATTCCAAATCCACTTTTACACTTTTATTTCATCACAACCTCGTTCCTTTTTCACAATCAGATAACTGCACA
Candidate_840	ML0414	14863	14961	+	2	2.0	4.0	0.000	TATAGTTGTTAGCATGCAGTCAGTATA	TTTGGAGCGCCGCGGTATAGTTGTTAGCATGCAGTCAGTATATAAAAGGATATACACGGACAGAGGTATGCTAACAACTATACCGGTTGGCATGCAGCA
Candidate_841	ML0414	12405	12549	-	1	1.0	4.0	0.000	TACCGGTACCATTTATGCTTGCGGG	CCCCTTCATCATTGATTGAAGTTGAGCGTCAGTGAAGCCAGCCTTGTGAAGACTCCCAAGAATTGTATCGGCAGTGCCACTACCGGTACCATTTATGCTTGCGGGGTGGCTCATATAGCTAGTGCAAATAAGAGGAAGGGATAAG
Candidate_842	ML0414	8681	8801	-	3	6.0	3.0	0.000	TGGTGTCATCGTTTGAGCGACTG	CCATAGACAGGGTCGGCCAAATTAATTTCAAATGACTAAAGATTTGTTCTTACTGGTGGTGTCATCGGTGGTGTCATCGTTTGAGCGACTGTCATATTGAGCGATGCGGCTGTGTTCGTCA
Candidate_843	ML0414	7523	7667	-	3	3.0	3.0	0.000	TGGAAGGTCCAGGTCCTTGATCCGC	CAGCATTACAACTAATGTCGAATGCTTACCGTCAAGCTGGTGGAAGGTCCAGGTCCTTGATCCGCTAAACCTATACTACATCCCGCTGATGAAGGAGCGTGGGCCTGAAAATCAGTTATTTTTAAGTATACATTGATAAGGCTAG
Candidate_844	ML0414	14855	14955	+	2	6.0	3.0	0.000	TATACACGGACAGAGGTATGCTAACAAC	CGACAAGATTTGGAGCGCCGCGGTATAGTTGTTAGCATGCAGTCAGTATATAAAAGGATATACACGGACAGAGGTATGCTAACAACTATACCGGTTGGCAT
Candidate_845	ML0414	12400	12546	-	3	3.0	3.0	0.000	GGTACCATTTATGCTTGCGGGGTGGC	CTTCATCATTGATTGAAGTTGAGCGTCAGTGAAGCCAGCCTTGTGAAGACTCCCAAGAATTGTATCGGCAGTGCCACTACCGGTACCATTTATGCTTGCGGGGTGGCTCATATAGCTAGTGCAAATAAGAGGAAGGGATAAGTCATT
Candidate_846	ML1872	12704	12830	-	2	3.0	4.0	0.000	TGCGCGATTTAGTCGCTGACTAGAGC	TCGCTGATCAGAGCGACTGAGTCGCTCTAGTGCGCGATTTAGTCGCTGACTAGAGCGACTTAGTCGCTGACTCGAGCGACTCAGTCGCGCAAGTGAGCGACTTAGTCGCTGATGTTTTTACGAGGGT
Candidate_847	ML1872	12707	12833	-	1	1.0	3.0	0.000	GACTCGAGCGACTCAGTCGCG	AAGTCGCTGATCAGAGCGACTGAGTCGCTCTAGTGCGCGATTTAGTCGCTGACTAGAGCGACTTAGTCGCTGACTCGAGCGACTCAGTCGCGCAAGTGAGCGACTTAGTCGCTGATGTTTTTACGAG
Candidate_848	ML2679	27853	27979	+	3	3.0	4.0	0.000	CTATCTGAGCGGCATTCCTCCTGAGC	CTTCAGCGACAAGGAGCTTAGTTGGTTGATCTATCTGAGCGGCATTCCTCCTGAGCTTCTGTTTAGCCACATGGACGTAGGTCTCAGAATACTGGACGTCGTGGGGTGGTTTAGGAACTGGGCTCAC
Candidate_849	ML2679	27865	27989	+	5	7.0	3.0	0.000	CTCAGAATACTGGACGTCGTGGGGT	GGAGCTTAGTTGGTTGATCTATCTGAGCGGCATTCCTCCTGAGCTTCTGTTTAGCCACATGGACGTAGGTCTCAGAATACTGGACGTCGTGGGGTGGTTTAGGAACTGGGCTCACCAAGCCACCC
Candidate_850	ML2679	34139	34255	+	1	1.0	5.0	0.000	TGATATCATTTGCCGGCCGTG	AGACTGTAGACGCGCATCGCCCGTTAAACTTGATATCATTTGCCGGCCGTGGACCTGGTCTCAGCGCCCGGTAATGTATCATTGTAGATGGGCGTTGCACGGCTCTTTCTACGGTCC
Candidate_851	ML2679	34166	34262	+	1	1.0	3.0	0.000	CGTGGACCTGGTCTCAGCGCC	ACTTGATATCATTTGCCGGCCGTGGACCTGGTCTCAGCGCCCGGTAATGTATCATTGTAGATGGGCGTTGCACGGCTCTTTCTACGGTCCCACAAAA
Candidate_852	ML2679	199349	199469	+	2	2.0	3.0	0.000	CAGGGGCATACTGATTAGCTTGG	TGTCTGCCACTGAGGCTATGCTGGATCCAGCAGGGGCATACTGATTAGCTTGGCTACCAGCATTTGCTATCTCAAAGCTCTTCTGTTCTTGCCTCCGTTCACCAGCACGATCACGGTAGAG
Candidate_853	ML2679	41385	41521	-	1	1.0	4.0	0.000	GTGTGAATCAGACGACAGACC	TCTTTGTGTCGTGAATCAGACGACAGACCCAGTGCTCTGTGTGTGTGAATCAGACAGCAGAACCAGTGCTCTGTGTGTGTGAATCAGACGACAGACCCAGTGCTCTGTGTGTGTGANNNNNNNNNNGACACGATGAC
Candidate_854	ML0416	1609	1735	-	2	2.0	4.0	0.000	TACGCAGGCACATTGGCATACTCTGA	CAGTTTACTCTCAGATTGACTTAATCCTGTGTCGGAGTAGGTCAACGCCAATGCTGCAAGATTCAAGATCTTACGCAGGCACATTGGCATACTCTGATCATAGACTTGTTGTTACTAGAGTGAACTT
Candidate_855	ML0416	1275	1417	+	2	4.0	3.0	0.000	GACTGGTTATTATTAAGCTGCTGC	AGATCGTAAAATAGAAGGTCTCTGCTGTTTCTGATTGGTGAGGCGGTTGATAGATGATCTAAGTGAAGTTCTGCCTTAGGACTGGTTATTATTAAGCTGCTGCCTCAATATGTAGCGCCGGTTAGATAAGCTTTTCACCTCAT
Candidate_856	ML1804	2676	2816	+	2	2.0	3.0	0.000	TGCGAAAGGTAGACTGAGGAACT	GGTGGAAGAGCAAACCGTGTAGTCTTGTGGAAGGAGGTAGTGCGAAAGGTAGACTGAGGAACTGGATGGCACACTTCGTCAAGCTTCTTGGACAACCACCGTCAGTACCGGACCAAGAGTTAGAGATCCCTGCCATCCACC
Candidate_857	ML1804	2231	2355	-	4	9.0	4.0	0.000	AATAGCGAACCTGTAACTCAGTACT	GCAGTTGGGTTGGACTGCTCATCCAGTTCTCGGTTGGACAGCAGGTCGAATCTGTTCTTGACCTCAACAGAATAGCGAACCTGTAACTCAGTACTCTGCTTGAGGGGTNNNNNNNNNNCCTAGCG
Candidate_858	ML5075	1066	1196	+	3	3.0	5.0	0.000	CCCCCACTTCAAGCTGTAAACGG	CAATATGACCTGAGAAATGTCCAGAAGTAGGGGCGCCCCCACTTCAAGCTGTAAACGGAGTAAATAATTACTTTTTGATACTTTTTGAGGGGTTTGGCAGGGATTGCAACTGGATTCAGCGTCAAGCGCAT
Candidate_859	ML4500	37977	38123	+	5	8.0	5.0	0.000	ACTGAGACCAGTGCCATGTCGTCTGC	AAGCCTTGCCTCCCGCTTGGGAGTTTGGGTGCTGTTTACGACTGAGACCAGTGCCATGTCGTCTGCGAACCCTTGCAGGTCACAGGGCAACTTGTCCCTGGTGTACTCGAGAAGTTCGTTCAGCACTAAGTTCCATAGAAAGGGAGA
Candidate_860	ML1817	46528	46664	-	1	1.0	5.0	0.000	GTAGTTCAGGGATGGTACGCC	TTGACTCAGGTACAGGAAGACAATAGTTCAGCTCCTCGCACCCGGGAGGTGCCCAGTTCTGTACTGCCGTATCACAGTAGTTCAGGGATGGTACGCCTGGTTCGAGAGCTTCTTTGTGGGCCTTAACGATTGGGTCG
Candidate_861	ML1817	46533	46649	-	1	1.0	5.0	0.000	GAGGTGCCCAGTTCTGTACTG	GAAGACAATAGTTCAGCTCCTCGCACCCGGGAGGTGCCCAGTTCTGTACTGCCGTATCACAGTAGTTCAGGGATGGTACGCCTGGTTCGAGAGCTTCTTTGTGGGCCTTAACGATTG
Candidate_862	ML1817	39511	39647	+	1	1.0	4.0	0.000	TAAGTTGTGGCTAATGTTGGC	TTGAACCTGTCTGGACCGGGTAAGTTGTGGCTAATGTTGGCGTTATCCTCTAGGATTTGAACCTGTTTGGACCGGGTAAGTTGTGGCTAATGTTGGCGTTATCCTCTAGGATTTAAACCTGTTTGGACCGGGTAAGT
Candidate_863	ML1819	89920	90036	-	1	1.0	4.0	0.000	CTGTTGAAAGTCAGATTGTGC	ACTGGACGATTAATAAGGATGCCATGAGGCCTGTTGAAAGTCAGATTGTGCCTATAAAAGTCGTGGTTTGGGCCGCAGTAAGCTCAAAAGGCCTTATTGGCCCTTACTTTTTTCACA
Candidate_864	ML1819	91941	92071	-	1	1.0	3.0	0.000	TTTGTCGAGGGAGCAGAG	GGAGGCCATCTCGAGTCGACCTTGGGTGTACTTGTAGGTTTCATGTCGTTGAAGTGTCACCGTTGGGGTGATCTTTGTCGAGGGAGCAGAGTTAAAAATTTGCCAAGGATCTGAATCTGATCACGCCGTTC
Candidate_865	ML1810	41241	41377	+	1	1.0	5.0	0.000	TCCATCGGGATGTTGAGGGTC	GAACCAGCGTTGATCAACTGTACGATTTCGTCGTATTCAGACTATTCAGCTACGGTGTAGGGCAAGGAGAATGTCCTCCATCGGGATGTTGAGGGTCGGGACTCGGGATGGAGTAGGGTTAGAATGGGGAGGGTTGG
Candidate_866	ML1810	58235	58381	-	4	4.0	3.0	0.000	TGATGCTTCGACTGTTGGTAACTGAG	TATCTTTGTGTTTAAGTAGGCTAGCATGTATTGCTTGAAGTGATGCTTCGACTGTTGGTAACTGAGACATGCTTGTAGGTATGTCCAAGTTTTCTTTATGTTCAGTGTCTGCTTCAGGAAGTCTACAGCCACTTATTGTTGAGCAGA
Candidate_867	ML1810	63873	64009	+	1	1.0	4.0	0.000	AGAGGTGGACAATTAAATTGT	TGATAAGTTTGTTATCTAGAGTTACACCGAGGAATTTAGCAGAGGTGGACAATTAAATTGTGGTTTTGTCGACGACAATTGGTCTGAGTGTCCACTTCTTGTTCCATGTTAACATGACTATTTTGATTTTAAGAGCG
Candidate_868	ML1810	70658	70794	-	3	3.0	5.0	0.000	TTCATTATCGGGTTCAGTGCTAGTGC	GAATAGTAGCGGTGGGCATGCCGCTACCTAGCCGCCCGGTGTCTTGTTGTGAAGAAGTTCCAGCTAGGGAGTCTGCTTCATTATCGGGTTCAGTGCTAGTGCTAGTGTCCTCCATACTATGTCACAGTCGGTCCGTT
Candidate_869	ML1825	20312	20442	-	4	13.0	5.0	0.000	CTCGGGCTGTCGGGTTCACTTGC	TCAGTGACACCGCTGGGTCCGGGTTCTGCTCGACGAGGCCCGAGGGGCTGGCTGGCGACGACGGGATGACTCTCTCGGGCTGTCGGGTTCACTTGCACTAGTGAGTTCTGGGTCATCAAAATATGTTCTCT
Candidate_870	ML1825	38691	38833	+	6	15.0	5.0	0.000	AGATCAGGAGCGGGAGAACTTGGC	TTGAAGAGGAAGCCATGACACCAAAGGAGGAAGTGGCCCCAGATCAGGAGCGGGAGAACTTGGCAGCCCCACAACAGCTGGAGGGGAACTGCCAACAGGACTCTGCCGCACCGGAGATGCAGCTACCAACACGCCCGGGGAAC
Candidate_871	ML1825	9313	9461	-	2	5.0	3.0	0.000	TTGGTCAGGGGTGGCGGCGGGCCAATG	TGATGATGGCAAGGGTTGGGAGCGGTATTGGTGGTTGGCCTTGGTCAGGGGTGGCGGCGGGCCAATGCTGTACTGCCGGGGTGTGCTGTCCTTACTCTGCTTGACTCCCTCAAACACTTAACCAGCTCCGTCAATCAACCCGTCTTTTG
Candidate_872	ML1825	52428	52572	-	3	3.0	4.0	0.000	TGGAAAAACCTCGAGTTTTACGGCA	ATCACGCGCTGTCACGCATTTCTGGCCTGGCGACAGTAGGTGGAAAAACCTCGAGTTTTACGGCAGAAAAGTGCCGTAGAATGAGATTGGTCGAGCGGTTGCCATGTGACTCACGCCACGTGACTCTAACGCGTGCTGTTTTGGT
Candidate_873	ML1825	34640	34766	+	1	1.0	5.0	0.000	TGAGGCAAAAGTGGGGAGGTC	AGCCTTGAGGGGTGGCTGTTTGACAGATGCGGGGTTGAGGCAAAAGTGGGGAGGTCCCCATCGAAAGATGGGCGACTGTACTAATTTTGCCTCAGCCATGTGAAGAACCTGCGGATGTATACCCGTT
Candidate_874	ML1825	20393	20539	-	4	14.0	3.0	0.000	CGAGAACTAGATGAGTGCTGCTGAAA	ACTAGGTAGCTTGGGCTCTGCGTCGGTAGAAGTTCGCGTCCGAGAACTAGATGAGTGCTGCTGAAAGTCCGTTTCGGGCTTTTCCGTTTCGGGCTCGTCAGTGACACCGCTGGGTCCGGGTTCTGCTCGACGAGGCCCGAGGGGCTG
Candidate_875	ML1825	142290	142390	+	27	34.0	5.0	0.000	GCTCAGTTGGTTAGAGCGCCAGT	GGAATATTAACGGCCCAGTGGCTCAGTTGGTTAGAGCGCCAGTTTCGTTATCGAAAAGGCGTGATTTCGAATCCTGCTGCAGCTACTGGATCGTGAAGTGA
Candidate_876	ML1115	3628	3764	+	6	9.0	4.0	0.000	TGCCGAGGTGGGGAGTTGTCGAGGAG	AAGCATCTCTGTTGCTATCGTTATCGCTTTCCAACTGCCGAGGTGGGGAGTTGTCGAGGAGAAACAGCAGCTTTCTCTGTATCTCCTGATCTTCCGTGATGTCCAGAAGGTCAAGCGAACGTTTCGCTGTTGAGGGT
Candidate_877	ML1115	3631	3769	+	2	2.0	3.0	0.000	TGGGGAGTTGTCGAGGAGAAAC	CATCTCTGTTGCTATCGTTATCGCTTTCCAACTGCCGAGGTGGGGAGTTGTCGAGGAGAAACAGCAGCTTTCTCTGTATCTCCTGATCTTCCGTGATGTCCAGAAGGTCAAGCGAACGTTTCGCTGTTGAGGGTCCCAC
Candidate_878	ML5052	497	613	-	1	1.0	4.0	0.000	TGAACATCCTCTAGTGCTCTC	ATTCCCAGGATATGGCGGGTAAAGAAGCGCTGAACATCCTCTAGTGCTCTCACATCCTCTAGTTTATGGGGGTGCCATAGAGGGCAGCAGTACTCCAACTTGCAACGAATAAGGGAC
Candidate_879	ML1119	24088	24214	-	11	36.0	3.0	0.000	CACGTGATCTTTTGCCGTGTGCTGGT	CACATTTCAACCAGGTTTTTCTTGGTCGCCCACGTGATCTTTTGCCGTGTGCTGGTGTCCAATCCAGTAAATATCTTGGTAGCCTGGTATCTGGCATCCTGACGACGTGTCCAAACCAGCGAAGACG
Candidate_880	ML5051	55955	56051	+	1	1.0	4.0	0.000	TAGTAGTCTGCTAGTAGTCTG	GTAGTCTGCTAGTAGTCAGGTAGTAGTCTGCTAGTAGTCTGCTAGTAGTCAGGTAGTAGTCTGCTAGTAGTCTAGTACTACTAAGTAGTGTGTGTGT
Candidate_881	ML1823	3882	4000	-	2	2.0	4.0	0.000	GTTGGAATACTTCAATGCTGAT	TCGTACACAATTTATCATGGTGCTTTATCTCAGTCAGTAGTGCTACGAGTATTTCACTTTGTTCAAGGTTGGAATACTTCAATGCTGATATGATGGTGTGTAAATATTGCCGTGATACT
Candidate_882	ML1118	5203	5299	+	3	5.0	5.0	0.000	TACTTCTATGATGATGGAATA	ACTGGAGTACTACACGAGTACTTCTGGGGCACCGTTGGGGTACTTCTGCACTGGGGTACTTCTATGATGATGGAATACTACTGGGGTACTACAGCTG
Candidate_883	ML1118	379	505	-	8	15.0	5.0	0.000	CCTGTGACAAGAGGGCGGATCTAGCT	TAAATCCTTGCTGATTAACCAAAGACTTAGCCTGTGACAAGAGGGCGGATCTAGCTGGCGTAATGTTCGGTTGGATCCCAAATCCTCGAGCTGGATCAGCTGCCAGTTTTTTCTTCTTAGCTGGGTC
Candidate_884	ML1117	241084	241160	-	1	1.0	4.0	0.000	GTTCGAATCCGGGTGAATGCC	AAGGTACCGAGTTCGAATCCGGGTGAATGCCAGTTTCTGGCATTCACCCGGATTCGAACTCGGTATCTTGCTGCTGG
Candidate_885	ML1117	2532	2668	+	1	1.0	3.0	0.000	TATTGGATGTGATGATGTCAT	GTCATGATATTGGATGTGATGATGTCATGATATTGGATGTGATGACGTCATAATATTGGATGTGATGACGTCATAATATTGGATGTGATGATGTCATGATATTGGATGTGATGACGTCATGATATTGGATGTGATGA
Candidate_886	ML1117	181027	181171	-	7	11.0	4.0	0.000	GACCGGGTGTTAGTAGTTAGCTGAG	AGTAGTTAGCTGAGTAGCTTGGTGTTAGCTGGTTCCTGTAGACCGGGTGTTAGTAGTTAGCTGAGTAGTTTGGTCTTAGCTTGTTCCTGGAGACCGGGTGTTAGTAGTTAGCCGAGTAGTTTGGTCTTAGCTGGTTCCTGGAGAC
Candidate_887	ML1117	259098	259218	+	3	8.0	5.0	0.000	TCGAACTCGGCAGAGGTGAGGGC	TCTCCGTTCTGCCGTAGTAAGCTACGAAGTCCTCGTCTCGTTGAGTGAGTTGACAGCTAGGAGTGAGCTCGAACTCGGCAGAGGTGAGGGCTTCAGGGTGGTTCACTGATACTGAAAATTT
Candidate_888	ML1117	2432	2566	+	1	1.0	5.0	0.000	TTGGATGTGATGACGTCATA	AATTATGAGGTCACGATTTAGTTATGATGATGTCATGATATTGGATGTGATGACGTCATAATATTGGATGTGATGACGTCATGATATTGGATGTGATGATGTCATGATATTGGATGTGATGATGTCATGATATTG
Candidate_889	ML1117	241084	241176	+	1	1.0	3.0	0.000	CCCGGATTCGAACTCGGTA	CCAGCAGCAAGATACCGAGTTCGAATCCGGGTGAATGCCAGAAACTGGCATTCACCCGGATTCGAACTCGGTACCTTGCTTGAAATTTTTTCT
Candidate_890	ML1117	241081	241163	-	1	1.0	3.0	0.000	CCCGGATTCGAACTCGGTA	AGCAAGGTACCGAGTTCGAATCCGGGTGAATGCCAGTTTCTGGCATTCACCCGGATTCGAACTCGGTATCTTGCTGCTGGCAG
Candidate_891	ML1117	241087	241173	+	1	1.0	3.0	0.000	GTTCGAATCCGGGTGAATGCC	GCAGCAAGATACCGAGTTCGAATCCGGGTGAATGCCAGAAACTGGCATTCACCCGGATTCGAACTCGGTACCTTGCTTGAAATTTTT
Candidate_892	ML1117	2476	2612	+	1	1.0	5.0	0.000	TATTGGATGTGATGATGTCAT	ATGTGATGACGTCATAATATTGGATGTGATGACGTCATGATATTGGATGTGATGATGTCATGATATTGGATGTGATGATGTCATGATATTGGATGTGATGACGTCATAATATTGGATGTGATGACGTCATAATATTG
Candidate_893	ML1117	259100	259218	+	1	2.0	5.0	0.000	TCGTTGAGTGAGTTGAC	TCCGTTCTGCCGTAGTAAGCTACGAAGTCCTCGTCTCGTTGAGTGAGTTGACAGCTAGGAGTGAGCTCGAACTCGGCAGAGGTGAGGGCTTCAGGGTGGTTCACTGATACTGAAAATTT
Candidate_894	ML1117	181220	181364	-	7	11.0	5.0	0.000	GACCGGGTGTTAGTAGTTAGCTGAG	TCTAGCACGTAGTCTCCTTTCTCGTTCCTGACCGGGTGTTAGTAGTTAGCTGAATAGCTTGGTGTTAGCAGGTTCCTGTAGACCGGGTGTTAGTAGTTAGCTGAGTAGCTTGGTGTTAGCTGGTTCCTGGAGACCGGGTGTTAGT
Candidate_895	ML1117	5474	5610	+	1	1.0	3.0	0.000	TATTGGATGTGATGATGTCAT	ATGTGATGACGTCATTATATTGGATGTGATGACGTCATGATATTGGATGTGATGATGTCATGATATTGGATGTGATGACGTCATGATATTGGATGTGATGACGTCATGATATTGGATGTGATGACGTCATGATATTG
Candidate_896	ML1820	75289	75403	+	1	1.0	3.0	0.000	ACACAGATCTGTGCTGTAGTACTGC	CAGATCTGTGCTGTAGTACTGCCGTACACAGATCTGTGCTGTAGTACTGCCGTACACAGATCTGTGCTGTAGTACTGTCGTACACAGATCTGTGCTGTAGGACTGCCGTCTAGGA
Candidate_897	ML1820	75291	75415	+	1	1.0	3.0	0.000	TACTGTCGTACACAGATCTGTGCTG	GATCTGTGCTGTAGTACTGCCGTACACAGATCTGTGCTGTAGTACTGCCGTACACAGATCTGTGCTGTAGTACTGTCGTACACAGATCTGTGCTGTAGGACTGCCGTCTAGGAACGTTTATCAGT
Candidate_898	ML1820	39109	39229	-	2	5.0	5.0	0.000	TAGGAACCGACCGGATATCCAGC	ACTGTGGGATTGGAATGTTAGTCCGGTGAATAGGAACCGACCGGATATCCAGCTGAATCCGGTTCCGGCCGGATATCCGGCTTCAAAATCCGGTTCCGGTTCCGGTCCGGTTTCAAAATAA
Candidate_899	ML1820	101902	102024	+	9	65.0	4.0	0.001	TGTGTACAGTGTATATGTG	CAGTGTACACAGTACACACGATGTACAATGAACACACAGTTTATACATGAGTGTACAATGTACTTGAATTGTGTACAGTGTATATGTGTTCAATGTAAATGTGTACAATGTATACACATTTTA
Candidate_900	ML1820	156081	156191	-	5	12.0	3.0	0.000	TGTTGTGCTTTGTGGAGACGCCC	GTATTCAGAAAGAAGGGATATCATTTTTGATGGCCTAAAGAAGCGTCATGCGGATGGACAATCTGTTGTGCTTTGTGGAGACGCCCAGTTTGATTCTCCTGGCTTCTCTGC
Candidate_901	ML1122	43336	43474	-	1	1.0	3.0	0.000	TGCCGTAGAATGAGATTGGTCC	TCACGCCACACGCGCTGTCACGCATTTCTGGCCTGGCGACAGTAGGTGGAAAAACCAGGAGTTTTACGGCAGAAAAGTGCCGTAGAATGAGATTGGTCCAACCAAAGCTGGCCTAGAGACCCTTAGCGTTTTTGTAGCT
Candidate_902	ML1120	94	230	-	1	1.0	4.0	0.000	GGCAACCGGACGTACGCGCGC	GTATCCGAGTGTGGTGTGGCCCAGCAATGAGCGCAGACATCGCAACGCGCACGTACGTCCGCTAACGCGCGCGCGTGGCAACCGGACGTACGCGCGCGCGCGGCACAAAGTACATTGCCACTGCACACATACATCGA
Candidate_903	ML1835	132482	132622	-	1	1.0	4.0	0.000	AGTGACAATACCTTGTAGTGACA	TTAAAATTTCCTCGTGTAAACACTGATTCCCGTACTATATAGTGACAATACCTTGTAGTGACAAGTACCAAATAGTGACATGTCACTATATAGTATTGTCACTAAAAGGTACGTTTTGCATACTATATAGTGACATGTGAT
Candidate_904	ML1835	28558	28672	-	2	2.0	4.0	0.000	CGAGAGCAACACGCTAGTCACGTGA	ACAACCATAAAATGAGCAGGTCCACCGAGAGCAACACGCTAGTCACGTGACACCACGTGGCTACGCCTCGTGGTGTCACGCGTAGTGATAGCGCGTCGTTCATCGGTGGCTCTGC
Candidate_905	ML1835	28538	28682	+	1	1.0	3.0	0.000	TGGTGTCACGTGACTAGCGTGTTGC	AGTTGAGTGCTGGCTGCAGAGCAGAGCCACCGATGAACGACGCGCTATCACTACGCGTGACACCACGAGGCGTAGCCACGTGGTGTCACGTGACTAGCGTGTTGCTCTCGGTGGACCTGCTCATTTTATGGTTGTTCCGGTAGGA
Candidate_906	ML1835	121132	121244	-	4	6.0	3.0	0.000	GTGGATCTTGGGTTGACCGTAGAG	GATGGGGGGCGGGGGCGCCTGGTTTGTGGATCTTGGGTTGACCGTAGAGGTGAGGCCATCTGGGGTGGAGGTTCCGCATCTCGGTGAACATGTCACATCCAATCACTTTACTA
Candidate_907	ML1835	121785	121921	-	1	1.0	4.0	0.000	ATGAGTAGGTTTCCTGTAGGC	CGCCTTGTGGGGATCTGATGACGCTGTTCTTGGAGGAGTTGGTGGTGCAGGAGGAGTACTTGGTTTAAAGGTTGGTATGAGTAGGTTTCCTGTAGGCGGACATGGACTTGTCAGGTGTATATAAACCTCTAGGGATG
Candidate_908	ML1836	1175	1277	-	9	73.0	3.0	0.001	TCTGAGGTGCCCTGTCGTATCCACGGACA	GCCGCAGCCTGGCAATCTGAGGTGCCCTGTCGTATCCACGGACACGGTGGCCCCTGCCGTACTTCATTGTGGAGCCCTGGCCCGGTACCCTCAGATTGACCTC
Candidate_909	ML5068	823	925	-	1	1.0	3.0	0.000	CTGCGCATCGCCCGGTAAT	CGATTTGTCGGCTTTAATGACAGTGGCGCCATTACCTGGGGACCTCAGGCTAATTGTTGCTGCGCATCGCCCGGTAATGGCGCCAATGGTTGTCGCAGTGATA
Candidate_910	ML1104	644	790	-	3	3.0	4.0	0.000	TACAATGTCGGAAGGGTGCGCGCTGC	ATACCCGATCCGTATGCCGCATCACGTATGTATCTTCAAGTACAATGTCGGAAGGGTGCGCGCTGCCGTACAAAACTCGTTTGTCGTTTTACGGCAGCGCGCACCCTCCCGCCGTTTTATTCTTTGACAATGATGGAATGAGGGTCG
Candidate_911	ML1831	866	1008	-	3	3.0	3.0	0.000	TGAAAAGATGGAAGATGGTACTGC	AACACCTTTGTATTGGAATTATGTAAAAGTTTGAAAGTATTATCATCTTTCACCCTCATCAGATGTTAGAAGATCTCCGTGAAAAGATGGAAGATGGTACTGCGATTTACACACGCGGTTACCATGGCAACGTATGAGAGTGA
Candidate_912	ML1105	186670	186786	+	2	8.0	3.0	0.000	GTTCTGCGGAGTGTATCCCGG	CGTCCTCCCCCAGCTCAGCAGTGAGTTGTCGTTCTGCGGAGTGTATCCCGGAACTGGTGGAGTGTCTGGGTATTGCTCCAAGAAACGACCAAGACCAGCCTTGAAGCTCCCGAGTGT
Candidate_913	ML1833	2220	2356	-	1	1.0	4.0	0.000	CTTCTAGAACACTGCTGCCGG	TGTGATGCAAGTCCGACATACCTCTGCCAGCCTGGAGGAGCTTCTAGAACACTGCTGCCGGAGGTGTTCATAGTTGGCAGTGTCGACAATCTAAGGCTCTGCAGGATAGCGGTATGTGAAGAATGATGTTGGTGATG
Candidate_914	ML1833	1673	1785	-	5	7.0	5.0	0.000	TCGAGAACTGCTGAACTGGTTTGC	CTACTGGTTTGATAACTGCCTAACTGGTTTGCGTACTGGTTCATGTACTGGTTCGGGTACTGGATCGAGAACTGCTGAACTGGTTTGCGTACCGGTTCGGGCTTCTTGGATAC
Candidate_915	ML1833	2238	2344	-	9	25.0	5.0	0.000	TGGAGGAGCTTCTAGAACACTGCTGC	CCGACATACCTCTGCCAGCCTGGAGGAGCTTCTAGAACACTGCTGCCGGAGGTGTTCATAGTTGGCAGTGTCGACAATCTAAGGCTCTGCAGGATAGCGGTATGTGA
Candidate_916	ML1134	271793	271935	-	3	3.0	3.0	0.000	ATCTGAGCGTCACTGTAGTAGGAC	GGACATGGAGTAGAGGAGTACACCGCCACCGTTTCTCTTGCTACGGTCACATCGAGAAACAGAGTAACCTGGAATTTGGATCTGAGCGTCACTGTAGTAGGACTTCAACCAGGTTTCCGTTATTGCAATGAAAGGAAAGAGCT
Candidate_917	ML1134	103382	103520	+	1	1.0	3.0	0.000	TTGACGACACAGTACTGTTAGC	GACGACACAGTACTGTTAGCTGACGACACAGTACTGTTAGTTGACGACACAGTACTGTTAGCTGACGACACAGTACTGTTAGCTGACGACACAGTACTGTTAGTTGACGACACAGTACTGTTAGCTGACGACACAGTAC
Candidate_918	ML1134	103445	103583	+	1	1.0	5.0	0.000	TTGACGACACAGTACTGTTAGC	GACGACACAGTACTGTTAGCTGACGACACAGTACTGTTAGTTGACGACACAGTACTGTTAGCTGACGACACAGTACTGTTAGCTGACGACACAGTACTGTTAGCTGACGACACAGTACTGTTAGCTGACGACACAGTAC
Candidate_919	ML1134	103428	103564	-	1	1.0	4.0	0.000	AACAGTACTGTGTCGTCAGCT	CAGTACTGTGTCGTCAGCTAACAGTACTGTGTCGTCAGCTAACAGTACTGTGTCGTCAGCTAACAGTACTGTGTCGTCAACTAACAGTACTGTGTCGTCAGCTAACAGTACTGTGTCGTCAGCTAACAGTACTGTGT
Candidate_920	ML1134	54883	55023	+	1	1.0	4.0	0.000	TGTGCTGTGTGAAGTGTTGTGGC	CAGATTCCAACCCGAATACTGGCTCCTCATTGGTCGGTTTAATGTCACGTGAGCATGCTCGCAGCCGCTGATTGGTCGTGTGCTGTGTGAAGTGTTGTGGCTAATTGGTCCGGGAGTGGACGGTTTAAGTTGGAAGTGCAC
Candidate_921	ML4553	28103	28239	+	1	3.0	4.0	0.000	GGTACCACGTGATTCGTGCGG	TCAGTGCTGGCTGCGGGCAACGGCGCATTCGAACATCGTACTCTTACACGCGTGTTATCACGAGACTTCGTCACGTGGTACCACGTGATTCGTGCGGTGCTCAGCGGCGTTGTTGCTCAATTTTAGTTGTTCTGGAA
Candidate_922	ML4553	34061	34203	+	4	5.0	3.0	0.000	TTGTTACTGTTCAGTGTGTAGAGA	TTCAGTGTGTAGAGACACGCCCTGGGGGAATGTCATTGTTACTGTTCAGTGTGTAGAGACACGCCCTGGGGGAATGTCATTGTTACTGTTCAGTGTGTAGAGACACGCCCTGGGGGAATGTCATTGTTACTGTTCAGTGTGTA
Candidate_923	ML4553	17060	17190	+	12	39.0	5.0	0.000	TGTTGATTTTCGCTGTAGAATTG	GAAGGCCGTTCCTTGAAATGAGTGTTCCACCTCAATCTTATGGCAGTCTCCGCGATCTTGAATTAAGTAACTTTGTTGATTTTCGCTGTAGAATTGATGGAGCGTTTTTAAGGAAACTTTTCTTTAAATAT
Candidate_924	ML4553	17004	17140	+	1	1.0	5.0	0.000	GTCTAAGGTTGGGGCGGAAGG	TGTATTTCTTATCGAAGGGACTGATCATTTTCAAGTGTTGGTCTAAGGTTGGGGCGGAAGGCCGTTCCTTGAAATGAGTGTTCCACCTCAATCTTATGGCAGTCTCCGCGATCTTGAATTAAGTAACTTTGTTGATT
Candidate_925	ML4553	34012	34154	+	4	5.0	3.0	0.000	TTGTTACTGTTCAGTGTGTAGAGA	ATTGTTCAGTGTGTAGAGACACGCCCTGGGGGAAGTGTCATTGTTACTGTTCAGTGTGTAGAGACACGCCCTGGGGGAATGTCATTGTTACTGTTCAGTGTGTAGAGACACGCCCTGGGGGAATGTCATTGTTACTGTTCAGT
Candidate_926	ML4553	34056	34198	+	4	5.0	3.0	0.000	TTGTTACTGTTCAGTGTGTAGAGA	TACTGTTCAGTGTGTAGAGACACGCCCTGGGGGAATGTCATTGTTACTGTTCAGTGTGTAGAGACACGCCCTGGGGGAATGTCATTGTTACTGTTCAGTGTGTAGAGACACGCCCTGGGGGAATGTCATTGTTACTGTTCAGT
Candidate_927	ML4552	11295	11433	+	1	1.0	5.0	0.000	TGACTAGATCTAACTGACGCAG	TCTAACTGACGCAGTGTGACTAGATCTAACTGACGCAGTGTGACTAGATCTAACTGACGCAGTGTAACTAGATCTAACTGACGCAGTGTAACTAGATCTAACTGACGCAGTGTAACTAGATCTAACTGACGCAGTGTGA
Candidate_928	ML4552	35217	35331	-	2	2.0	4.0	0.000	CGAGAGCAACACGCTAGTCACGTGA	ACCACCATAAAATGAGCAGGTCCACCGAGAGCAACACGCTAGTCACGTGACACCACGTGGCTACGCCTCGTGGTGTCACGCGTAGTGATAGCGCGTCGTTCATCGGTGGCTCTGC
Candidate_929	ML4552	11391	11529	+	1	1.0	4.0	0.000	TGACTAGATCTAACTGACGCAG	TCTAACTGACGCAGTGTAACTAGATCTAACTGACGCAGTGTGACTAGATCTAACTGACGCAGTGTGACTAGATCTAACTGACGCAGTGTTACTAGATCTAACTGACGCTGTGTGACTAGATCTCACTGACGCAGTGTGA
Candidate_930	ML4552	11223	11361	+	1	1.0	3.0	0.000	TGACTAGATCTAACTGACGCAG	GGTCTTTAATGCAGTGTAACTAGATCTAACTGACACAGTGTGACTAGATCTAACTGACGCAGTGTGACTAGATCTAACTGACGCAGTGTGACTAGATCTAACTGACGCAGTGTGACTAGATCTAACTGACGCAGTGTAA
Candidate_931	ML4552	11247	11385	+	1	1.0	5.0	0.000	TGACTAGATCTAACTGACGCAG	TCTAACTGACACAGTGTGACTAGATCTAACTGACGCAGTGTGACTAGATCTAACTGACGCAGTGTGACTAGATCTAACTGACGCAGTGTGACTAGATCTAACTGACGCAGTGTAACTAGATCTAACTGACGCAGTGTAA
Candidate_932	ML4552	35207	35331	+	1	1.0	4.0	0.000	TGGTGTCACGTGACTAGCGTGTTGC	TGGCTGCAGAGCAGAGCCACCGATGAACGACGCGCTATCACTACGCGTGACACCACGAGGCGTAGCCACGTGGTGTCACGTGACTAGCGTGTTGCTCTCGGTGGACCTGCTCATTTTATGGTGGT
Candidate_933	ML4552	11271	11409	+	1	1.0	5.0	0.000	TGACTAGATCTAACTGACGCAG	TCTAACTGACGCAGTGTGACTAGATCTAACTGACGCAGTGTGACTAGATCTAACTGACGCAGTGTGACTAGATCTAACTGACGCAGTGTAACTAGATCTAACTGACGCAGTGTAACTAGATCTAACTGACGCAGTGTAA
Candidate_934	ML4550	210	312	-	1	1.0	3.0	0.000	CTGCGCATCGCCCGGTAAT	CGATTTGTCGGCTTTAATGACAGTGGCGCCATTACCTGGGGACCTCAGGCTAATTGTTGCTGCGCATCGCCCGGTAATGGCGCCAATGGTTGTCGCAGTGATA
Candidate_935	ML4546	53	173	+	5	8.0	4.0	0.000	TCCTGGGACTCATCGATGATGTT	TGATTTCATGTAGACATGATAGCATTTTATATAGGTATCGTGTAGTGTTTTTGTCAGGCAGGAAGCCTTCCTGGGACTCATCGATGATGTTCTCAAGTCTACAGAAGAGATGCAATCTTTT
Candidate_936	ML1124	6126	6252	-	1	2.0	3.0	0.000	CTCAATTCTCTTCAAAGTAGC	CATTGCCATGGGCCAGTAAATGCATTGACCTTATTCTCAATTCTCTTCAAAGTAGCCATAGAAAGGATCTTTCTTACAGCATTCGAGAGAGTGAGGGGTCGGAGGTTCTTCACTGGACCAATGGGTT
Candidate_937	ML1124	1363	1503	+	2	2.0	4.0	0.000	AGGCACATTGGCATACTCTGATC	TCCAGTTTACTCTCAGATTGACTTCATCCTGTGTCGGAGTAGGTCAACGCCAATGCTGCAGGATTCTAGATCTTACGCAGGCACATTGGCATACTCTGATCATAGACTTGTTGTCACCAGAGTGAACTTCAAAAACATCTG
Candidate_938	ML3495	883	985	+	3	10.0	5.0	0.000	TCGAAGGATTCTCAGGAGAATGGT	CTACAATAGCACGGCTGAGATGGGCTTTTGAGAGTCCTTCGACATCTCAGCTACCAGCATCGAAGGATTCTCAGGAGAATGGTCAGTTGGCTAATTGCACTGT
Candidate_939	ML1132	63622	63742	+	3	4.0	5.0	0.000	AGCATGTTAGCAAGCTGCAGGGG	GGTTCCACGTGTGGACTTTGACCTGCTTGCAGCATGTTAGCAAGCTGCAGGGGCCATTTCCTGGGCCCCGTGGAAGTTTTGTTAATTGCTTATCAGGATACAGAAGTGCCTTACTGCCTTT
Candidate_940	ML1132	63621	63745	+	2	3.0	5.0	0.000	GTGGAAGTTTTGTTAATTGCTTATC	CGGTTCCACGTGTGGACTTTGACCTGCTTGCAGCATGTTAGCAAGCTGCAGGGGCCATTTCCTGGGCCCCGTGGAAGTTTTGTTAATTGCTTATCAGGATACAGAAGTGCCTTACTGCCTTTCGC
Candidate_941	ML1159	9681	9823	+	1	1.0	3.0	0.000	TGCTGTACGGGACTGGTCTAGATA	AGGGACTGGTCTAGATAGCTATAACCTGTAAAACATTGCTGTTAGGGACTTGTCTAGATAGCTATAACCTGTAAAATATTGCTGTACGGGACTGGTCTAGATAGCTATAACCTGTAAAATATTGCTGTACGGGACTGGTCTAG
Candidate_942	ML1159	146575	146717	-	4	13.0	5.0	0.000	AGACGACCATTAGATTGCACTGTC	CTATCAGGCATGTGTTTCGTGGATTTGAAAAAACGTTTGGAGACGACCATTAGATTGCACTGTCCAGACGGGACGTGCAAGTGGAGGGTCGCCTTCTTTGTTTATGCATCTCAAGTTGAACGAAGTCCAGAGAGACCTAATTC
Candidate_943	ML1157	32074	32194	-	9	22.0	3.0	0.000	TTAGGGTGAACCCTGGTTAGGAG	CTGGTTAGGAGACGGAGCGTTCTTACAAGATCTGGTTATAGTACTGACTTCTCTGTCCTGAAAGGAGGTTAGGGTGAACCCTGGTTAGGAGGTTGGTGACGTCCCTGACCTCTGACTACAG
Candidate_944	ML3484	903	1041	-	4	4.0	4.0	0.000	TTGGAGAGTATCAGGACCTGCGGCCTT	TTGATGTGTTTCCAGGCTTTTTGTAGTATAATAGGTTGGAGAGTATCAGGACCTGCGGCCTTAAGTGGCTCGAAGGTTCCGATGGCTTAGTCCAACCTATCTGTGCTATAAATTTTGTTAAGTAAGTCGTTGCAGATGT
Candidate_945	ML4531	7957	8073	+	3	4.0	4.0	0.000	AGGACGTAGACTTTTCAAAGGGCCTT	TTCTGACACCATTAGAAAGTGTAAGAGGACGTAGACTTTTCAAAGGGCCTTTTGGTTTTCCTGGCTTTTGGAGAGGTGTTATGATCCCTTGTCCAATACTGTCGATGTAGGAGTTGG
Candidate_946	ML3487	133838	133970	+	3	3.0	3.0	0.000	ACATGCAGTGTGGCCATCTGACGT	GACTGTTTTCTGGCAAGGTCAACTCTATCAGTCAATGGTATAACTTCACATGTCTTGTAGAGGGTCTTGTTTGTACATGCAGTGTGGCCATCTGACGTTGAGTATTGACCTAAGGTGATGTCTGTGACAAATG
Candidate_947	ML3487	158494	158626	+	3	3.0	3.0	0.000	TGAAATCACGTGAGTTTAA	ACGTGTTTTGAAATCACGTGAGTTTAAATTCACGTCATTTTGAAATCACGTGAGTTTAAATTCACGTGAGTTTGAAGTCACGTCATTTTGAAATCACGTGAGTTTAAAGTCACGTGTTTTTGTTTAATATGAA
Candidate_948	ML5014	931	1077	-	2	2.0	3.0	0.000	TACAGCATTCGAGAGAGTGAGGGGTC	ATAAGCACATTGCCATGGGCCAGTAAATGCATTGACCTTATTCTCAATTCTCTTCAAAGTAGCCATAGAAAGAATCTTTCTTACAGCATTCGAGAGAGTGAGGGGTCGGAGGTTCTTCACTGGACCAATGGGTTTGTTTGGCTTCTG
Candidate_949	ML1162	4664	4808	+	6	19.0	4.0	0.000	TGAGCATTTTTTCAGGACGGAGATT	ATGAGTTCAGATACCCAGCAAGGTGACAAGAAATAACTGGTGAGCATTTTTTCAGGACGGAGATTGATATATCACTAGCTTTATCTCCTTGAAAGCTTTTAATGGTGCTTTGGATTTCTTCACTGTCGCAGGGTGCTAAGAATAT
Candidate_950	ML1161	13377	13491	-	4	24.0	5.0	0.000	GCATCTTCCAGCGAGACTTGGCAAC	CTCAACAGTTAAGCTCAATGCTAGTTGGGGTGGGGAGTTACAATCGCTCCTGAGGATGTGACCTAGCATCTTCCAGCGAGACTTGGCAACCCTCTCTGTTAATTGGGTCACTCCA
Candidate_951	ML1161	133521	133631	-	2	2.0	5.0	0.000	AGTTTTTATACTTTCTGTCAGGG	GCAGGAAAAAACCCAGGTAATGGGAACCTCTGCGTAAAGGAGGTGTATACTCTACACCTGGGTAGTTTTTATACTTTCTGTCAGGGTTTTTATACGTGCCGGAGGTGAGTG
Candidate_952	ML1161	19672	19808	-	1	1.0	5.0	0.000	ACACTTTGGCCCCAGTCCTGC	TAAAGCTGACGATTTTCTTCTGGGAGTAGAGCTCCTTAAGGGACTTCTTGACTGGGGCCAAAGTGTAAATAGAGAAACACTTTGGCCCCAGTCCTGCAGGCTCTCTCAGGGACACTCTCCTTATTTCTCGAAGGTCC
Candidate_953	ML1161	19675	19811	-	1	1.0	5.0	0.000	AAGGGACTTCTTGACTGGGGC	AAATAAAGCTGACGATTTTCTTCTGGGAGTAGAGCTCCTTAAGGGACTTCTTGACTGGGGCCAAAGTGTAAATAGAGAAACACTTTGGCCCCAGTCCTGCAGGCTCTCTCAGGGACACTCTCCTTATTTCTCGAAGG
Candidate_954	ML1161	133931	134069	-	2	2.0	5.0	0.000	GAGGAGCTGCAGTCACTCCCGG	TCTTTTGGTCAAGGTCGTATGCTCCATCTTTGTCTATACCTTTGGGCTGATTGCACTTCTTCTTCGCCTGCTTTCCTGAGGAGCTGCAGTCACTCCCGGATGGTGAGATGGAACTTCCTTGAGAGAAGTTTCGAAGTTT
Candidate_955	ML1164	56166	56312	-	7	9.0	5.0	0.000	TATCTGTAGGCACTATGATGAATGTT	GGTACACATTAGAAGACAGTTCTTTGATCATACATTCATGATAGTATTTTCTACATACGATGCTCACGTTATTGGAAGCTTTATCTGTAGGCACTATGATGAATGTTTCTTGAAGTTTTTTAAGTTCTGTCAATGTGTCCTTATCTG
Candidate_956	ML1164	92641	92787	+	2	2.0	3.0	0.000	TAAGTGCAGATATCTGAATCGTTAAG	TGCAGATATCTGAATCGTTAAGTGCAGATATCTGAATCGTTAAGTGCAGATATCTGAATCGTTAAGTGCGGATAAGTGCGGATATCTGAATCGCTATGTGCAGATATCTGCCTTGTTAAGTGTGCGACTGTCTGAATCGTTAAGTGC
Candidate_957	ML1146	128987	129085	+	2	2.0	5.0	0.000	AGGGGTTTAATCAGTTCGTCTG	TAAGGATGTGGAGTTTGTTGAGGGGTTTAATCAGTTCGTCTGCAATCGTGTACTTGCAGCTGAGCTGTCTATGCACCTCGACAGACATGGCCGCTTTGA
Candidate_958	ML1146	167414	167554	+	4	5.0	3.0	0.000	AGCGGTGTATTTGCTTTTGTGTA	CGAAGAATTCTTATCAAGCAGCGTTGATGAAAAACCTCGAAGCGGTGTATTTGCTTTTGTGTAGTGTTCCACACCTCGCTCCCATAAAGTAAAATAGTTGCCTTGCGTTGCGGCCCATTTTCAATGTTGAAAATTATTCGG
Candidate_959	ML1146	128640	128782	-	4	4.0	3.0	0.000	TGCAAGACACTGGGTCGATATCCC	TCGTTAATCCCACAGAGGAGAACAACATTGGAATAGCCCATGCAAGACACTGGGTCGATATCCCTGATTTTGGGGGCCCAGAATTTCTGTCCAGGCATTTGCTCACCAAAGGTGCCTCGCTTGTGGGATCCGAATCTCAAAAA
Candidate_960	ML1146	37894	38008	+	1	1.0	5.0	0.000	TTCCCAGAACAAGTGTGTAC	CAACACCTGCAGGAGAAGCAGCGTGAGAGTTACGCGCTCCAGATCTGCGCGGGAATGAAGTACCTTTCCCAGAACAAGTGTGTACACAGGAACCTGCGTCTCGAGCACGTGTACA
Candidate_961	ML5023	151	267	+	9	83.0	5.0	0.001	CAGCATAGGAGCTGTAGTGAGCTAGC	AAGGGCGCTGGGAAGCGCACTTGCTGACAGCCATGCATTGGGTCTTCTTTGCATTGATTTTCAATCCAGCATAGGAGCTGTAGTGAGCTAGCGGGTCAGTTGATTCCTGCAGGCCTT
Candidate_962	ML3469	203	319	-	23	123.0	4.0	0.001	TGGAAGATTATTGGGAGGTGGAAATT	TCTTCAGTGAATAAGATTTCTCCATTTCCCATAGTAACATGTGGTCCATTGTTGTAAATGTCTGTTTGGAAGATTATTGGGAGGTGGAAATTTGTCTCAAGATTTCCAACAGATGCT
Candidate_963	ML4513	75791	75881	-	18	60.0	3.0	0.000	CCGGGTTAGTACTTGGATGGGTGACCGC	CAACTGCAGGCCGGGTTAGTACTTGGATGGGTGACCGCCTGGGAATCCCCGGTGCCGTATCCTTTTACTAAGTGATGTTAACACCGTGCCG
Candidate_964	ML4513	44572	44702	+	3	5.0	4.0	0.000	TGCTGTACCTACTGAGTT	AAGTACTTCCTCTCGACCAGGAGACGAGATCTGGCGGCGGTGCTGTACCTACTGAGTTGCATCTGCGACTTCCTGCTAGGTCTGGTACAGTATCCTGTCGTGGTTGCACTCTTCCTGAGTCGAGCTCCAGG
Candidate_965	ML4513	1379	1517	+	2	2.0	3.0	0.000	TCTTTTGAACACGAAGTAAGTG	GGCTCTTTCCTTCTTACAAAGCATAACGAATAACAACCTTTCTTTTGAACACGAAGTAAGTGCAGTTAGTAACACTAACAATGCTGTATTTTATTTCTGGACCAGAGAAGTTTGTTTGGGGAGAGGTCACAAAATCACA
Candidate_966	ML4513	51785	51883	-	1	1.0	3.0	0.000	TTGTTCAAAATTTCTTTTTTTC	AGTCTCATAGAAGAATCTGATTGTTCAAAATTTCTTTTTTTCTCTGAGTAGACTCGAGTCTACTCAGAGAAAACAAGAAATTTTGAACAATCAGATTTA
Candidate_967	ML4513	44575	44705	+	1	1.0	3.0	0.000	TAGGTCTGGTACAGTATC	TACTTCCTCTCGACCAGGAGACGAGATCTGGCGGCGGTGCTGTACCTACTGAGTTGCATCTGCGACTTCCTGCTAGGTCTGGTACAGTATCCTGTCGTGGTTGCACTCTTCCTGAGTCGAGCTCCAGGCAT
Candidate_968	ML1151	70	206	-	1	1.0	3.0	0.000	CTAGCAGGGAGCACGTTCACC	TGTAGTACTAGCAGGGAGCACGTTCACCTTATGTGTAGTACTAGCAGGGAGCACGTTCACCTTATAGTGTAGTACTAGCAGGGAGCACGTTCACCTTATATGTAGTACTAGCAGGGAGCACGTTTCACCTTATAGTG
Candidate_969	ML1150	35352	35472	+	1	2.0	3.0	0.000	TGACGTTACATGGTTTCA	TATGGTGACGTTACATGGTTTCATGGTGACGTTACATGGTTTCATGGTGACGTTACATGGTTTCATGGTGACGTTACATGGTTTCATGGTGACGTTACATGGTTTCATGGTGACGTCGCTT
Candidate_970	ML1150	35368	35498	+	1	2.0	5.0	0.000	TGACGTTACATGGTTTCA	GGTTTCATGGTGACGTTACATGGTTTCATGGTGACGTTACATGGTTTCATGGTGACGTTACATGGTTTCATGGTGACGTTACATGGTTTCATGGTGACGTCGCTTGTTGTCGTGGTAACATCACGTGTGTC
Candidate_971	ML1152	794	930	-	1	1.0	4.0	0.000	CGCTTTCCTTCTATCCTGGCT	AGAAGAAGAGCCGCGAGGTTAGAAATGGGGTGATGTTAGAGGAGAGTGAGGTAAAATGGGAGCTAGTTTCTAACCCCGCTTTCCTTCTATCCTGGCTCCTCTTCGAACTTCGCTCCCTTTTCTAACCTTGTTCATTC
Candidate_972	ML1152	800	926	+	1	1.0	5.0	0.000	CCCATTTTACCTCACTCTCCT	ACAAGGTTAGAAAAGGGAGCGAAGTTCGAAGAGGAGCCAGGATAGAAGGAAAGCGGGGTTAGAAACTAGCTCCCATTTTACCTCACTCTCCTCTAACATCACCCCATTTCTAACCTCGCGGCTCTTC
Candidate_973	ML1155	13066	13208	+	3	7.0	4.0	0.000	TATAATGGGGAGGACTGGGTAGGC	ATTTACATGACGTGATGCATGGTTCAACTTTTCCAATGTGCTGAAATATATTTTAGGTCGTTCCCATATGTTCATATGATATAATGGGGAGGACTGGGTAGGCCGTGGTACTTGGGGGGGGGAGGTGGGCAAGGGGCGGGACC
Candidate_974	ML1155	113364	113500	-	1	1.0	4.0	0.000	TGAGGTTTATTGCAGATCAGC	TGTGCATGTTTGCCAGCAACACTATTGTCCCGATATTGATACCATGATCTGCGATAAACCTTATACTCTTATACCATGAGGTTTATTGCAGATCAGCAGTTTCCGGAGCTGGTTATATATAGAAGCACGTATAAAAC
Candidate_975	ML1155	13082	13206	+	3	4.0	4.0	0.000	TATATTTTAGGTCGTTCCCATATGT	GCATGGTTCAACTTTTCCAATGTGCTGAAATATATTTTAGGTCGTTCCCATATGTTCATATGATATAATGGGGAGGACTGGGTAGGCCGTGGTACTTGGGGGGGGGAGGTGGGCAAGGGGCGGGA
Candidate_976	ML1155	138690	138824	-	1	1.0	3.0	0.000	CAGGACAACGGGCGGCGTGG	GGAAGTAGCGTCGTCAACCACCGACACTCCGTCGTCAACCGTGCTGGCCGTTTCCCCGGTTACGTCTCCCATCGTCAGGACAACGGGCGGCGTGGTGGCGTCACTGGTGGTGTCGGGGTTGGCGGTGACGGTGGT
Candidate_977	ML4818	54	170	-	4	4.0	5.0	0.000	CACTTAAATAGCGGCCGGGGCACTTT	ACCGTATTGGGACCCTAGTGCCCCTCGAACGCCAATATTTAGGGGTGCACTTTTGGACGACCAAGGCACTTAAATAGCGGCCGGGGCACTTTAATAGCGGCCAGGGCACTTAATAGA
Candidate_978	ML4816	16742	16878	-	1	1.0	4.0	0.000	GGGGGCCTGGAGGCATCTGGC	TGGGGGTGCTGATTGTAGCGTCTCCTGGTGGTCCTCTGTGGGGGGCCTGGAGGCATCTGGCTCAAGGAAACCTTGTAGATTAGGTGTCACCAGGCCCACAAAGGTGGAGAATGGGGGCGCCGCTTTTGGCAACCTTC
Candidate_979	ML0140	64319	64415	+	1	1.0	4.0	0.000	GGCGTCGCCGGCTTAGCTGCA	TTGCTGGCTTAGCTGCAACAGGCGTCGCCGGCTTAGCTGCAGCAGGCGTCGCAGGCTTAGCTGCAACAGGCGTCGCTGGCTTAGCTTCAGCAGGCGT
Candidate_980	ML0140	80332	80458	+	11	36.0	3.0	0.000	CACGTGATCTTTTGCCGTGTGCTGGT	CACATTTCAACCAGGTTTTTCTTGGTCGCCCACGTGATCTTTTGCCGTGTGCTGGTGTCCAATCCAGTAAATATCTTGGTAGCCTGGTATCTGGCATCCTGACGACGTGTCCAAACCAGCGAAGACG
Candidate_981	ML0140	25847	25983	+	1	1.0	4.0	0.000	ATCGGCAGGTCACGTGACACT	GGCTTGTGGTCTGGACAATCAATACTGCTGTGGTTTAGCGATGTGTCACGGAGTCTGTGTTGGATTGGATGTTACGATCGGCAGGTCACGTGACACTGTCATGACTACAGCTTGGTTTTGTGATAAAGAGAGAGAGA
Candidate_982	ML0140	64498	64642	+	3	3.0	4.0	0.000	CTGATTTTGTAGCAGGCGTCGCTGG	GCCTCAGCAGGCGTCGCTGGCTTAGCTGCAGCAGGCGTCACTGATTTTGTAGCAGGCGTCGCTGGCTTAGCTGCAANGGCGTCGCTGGCTTAGCTTCAGCAGGCGTCGCCGGCTTAGTAGCAGCTGGCGTCGCTGATTTGGCCTC
Candidate_983	ML0140	58114	58190	+	1	1.0	3.0	0.000	ATACGCCGTAGGACAATCATG	TCGTCTGTATATACGCCGTAGGACAATCATGAGACGACGTCTCATGATTGTCCTACGGCGTATACAAAGTCACGCAT
Candidate_984	ML0140	58085	58211	-	1	1.0	4.0	0.000	ATACGCCGTAGGACAATCATG	GATGTTTGCACGAGGAAAATAATGCGTGACTTTGTATACGCCGTAGGACAATCATGAGACGTCGTCTCATGATTGTCCTACGGCGTATATACAGACGAGAAAGGAGAACTTCTTAAAAACAGAGAAC
Candidate_985	ML0141	107597	107743	-	3	3.0	4.0	0.000	TACAATGTCGGAAGGGTGCGCGCTGC	ATACTTGATCCGTATGCTGCATCACGTATGTATCTTCAAGTACAATGTCGGAAGGGTGCGCGCTGCCGTACAAAACTCGTTTGTCGTTTTACGGCAGCGCGCACCCTCCCGCCGTTTTTTTCTTTGAGTTTGATGGAATGAGGGTCG
Candidate_986	ML0141	96101	96227	+	1	1.0	3.0	0.000	TTTGTCCGCGGCGGATTCCGC	ATTGGACCCTTGAATTGGGAATAAAACCGGCGGACTTTGTCCGCGGCGGATTCCGCCAGTGTCCGCCGAAAAGAACGTTCTGGCGGAATCTGCGGCAGACAAAGTCCGCCGGTTTTATTCCCCTTGA
Candidate_987	ML0141	67865	68007	-	1	1.0	3.0	0.000	TGAATGTCATGTATGAATGTCATG	ATGAATGTCATGTATGAATGTCATGTATGAATGTCGTGTATGAATGTCATGTATGAATGTCATGTATGAATGTCATGTATGAATGTCGTGTATGAATGTCATGTATGAATGTCGTGTATGAATGTCATGTATGAATGTCATGT
Candidate_988	ML0141	67852	67994	-	1	1.0	3.0	0.000	TGAATGTCATGTATGAATGTCATG	ATGAATGTCATGTATGAATGTCGTGTATGAATGTCATGTATGAATGTCATGTATGAATGTCATGTATGAATGTCGTGTATGAATGTCATGTATGAATGTCGTGTATGAATGTCATGTATGAATGTCATGTATGAATGTCATGT
Candidate_989	ML0142	273	419	+	5	6.0	5.0	0.000	GTTGTAAGCCGCCCTGCAGCGCTTGC	GTTTGCGACCATCTTCTGTCGTTCGATATGCGTTGTAAGCCGCCCTGCAGCGCTTGCCACCATCTTTGTATTTCGATATGCGTTGTAAGCCGCCCTGCAGCGCTTGCCACCATCTTTTGTATTTCGATATGCGTTGTAAGCCGCCCT
Candidate_990	ML0142	300	436	+	1	1.0	4.0	0.000	GTATTTCGATATGCGTTGTAA	ATGCGTTGTAAGCCGCCCTGCAGCGCTTGCCACCATCTTTGTATTTCGATATGCGTTGTAAGCCGCCCTGCAGCGCTTGCCACCATCTTTTGTATTTCGATATGCGTTGTAAGCCGCCCTGCAGCGCTTGCCACCAT
Candidate_991	ML0142	12856	12952	+	4	4.0	3.0	0.000	TGTACCTTTCGTCCTCTGTTCGTGGC	CTGGATATCCATGTTGCCACGCCAGAGGAAGGAAAGAGCCGGATTGTAATCATTGATGTACCTTTCGTCCTCTGTTCGTGGCAATTGGTAAAGCCGC
Candidate_992	ML0143	1911	2047	-	1	1.0	3.0	0.000	TTGGTACCAGTGTCGCCATTG	GTACCTTTGTCGTCATTGGTACCATTGTCGTCATTGCACATTGGTACCATTGTCGTCATTGGTACCATTGTCGTCATTGGTACCAGTGTCGCCATTGGCACCAATGTCGCAATTGTCGGTACCATTGTCGCCATCGG
Candidate_993	ML0143	44194	44334	-	2	3.0	5.0	0.000	GCAGAGTGGGGCAGCAACCTGCA	CCTGCACCAGTAAGGTATGTAGAGACATGGGCAGAGTGGGGCAGCAACCTGCACCAGTAAGGTATGTAGAGACATAGGGCAGAGTGGGGCAGCAACCTGCACCAAGTAAGGTATGTAGAGACATGGGGCAGAGTGGGGCAG
Candidate_994	ML0143	47	191	+	2	2.0	3.0	0.000	TACTGAGATTGTTGTACATTACAAC	GGAGGTACTGAGATTGTTGTACATTATAACACTCAGGAGGTACTGAGATTGTTGTACATTACAACACTCAGGAGGTACTGAGATTGTTGTACATTATAACACTCAGGAGGTACTGAGATTGTTGTACATTATAACACTCAGGAGG
Candidate_995	ML0143	1894	2010	-	1	1.0	3.0	0.000	TTGTCGTCATTGGTACCAGTG	ACATTGGTACCATTGTCGTCATTGGTACCATTGTCGTCATTGGTACCAGTGTCGCCATTGGCACCAATGTCGCAATTGTCGGTACCATTGTCGCCATCGGAATTCCAAATGATCCAG
Candidate_996	ML0143	2497	2583	-	1	1.0	3.0	0.000	GTGGATCTATTGGCGCCAATG	CACTGGCCTCATCGCCATTGGTGCCATTGGAATATCCATTTGTTCCATTGAGTGGATCTATTGGCGCCAATGGTGCCAATTGCCCCA
Candidate_997	ML0134	117095	117231	-	2	2.0	5.0	0.000	TGTGATTACCCCTGAATACACTGGCC	ATGATAAAACAATGATCAGTGAAGCATAAAAACGGGCAGGCCAGAGTACCGGTGCGGGATAATCGTGCTTTGGGCTTGTGATTACCCCTGAATACACTGGCCTACTCGTTAAAATACTTTATGCTGAAGCACAACAG
Candidate_998	ML0134	103418	103542	-	4	7.0	3.0	0.000	CGACCCGGCCGTCGAGGACTCCTCC	TTTTAATGACAGTCGGATCACCGACACCCCCGACCCGGCCGTCGAGGACTCCTCCACGTCGGGGACGTAGGGCCTAGAGTCCTCGGCGCCCGTGCCCAGGGCATCGATGACCCGCTCGCTTTCCG
Candidate_999	ML0134	91419	91559	+	3	4.0	4.0	0.000	GCTTGAGCAACACTTGTCCCGGG	GTTCTTCTACTGCTTGGGACACGTGCAGGTATAATACACTGCTTGAGCAACACTTGTCCCGGGATATCCTGGTCCCGGAACGCAGTGTCAACTCGACAGTAACCGTACCTGCACGTGTTTGTTCCCACTGTCGTTGTAGTT
Candidate_1000	ML0134	114101	114251	-	2	8.0	3.0	0.000	ACTACAACCGACTACCAACAACCTCCAC	CAGAGCCGAAAGTTTTAGCAATAGCCTCAGATGGAGCGAGACTACAACCGACTACCAACAACCTCCACTACTATTGGAGGTTGTTGTGGTGTCGCCACCTGTTGAGGTCTCTGAGGGGGAGGCTGTGTATGAATTTTAATCTCACTTTTCC
Candidate_1001	ML0134	91426	91546	+	4	5.0	5.0	0.000	ACTGCTTGAGCAACACTTGTCCC	TACTGCTTGGGACACGTGCAGGTATAATACACTGCTTGAGCAACACTTGTCCCGGGATATCCTGGTCCCGGAACGCAGTGTCAACTCGACAGTAACCGTACCTGCACGTGTTTGTTCCCAC
Candidate_1002	ML0134	91418	91550	+	7	18.0	5.0	0.000	CCCGGAACGCAGTGTCAACTCGAC	AGTTCTTCTACTGCTTGGGACACGTGCAGGTATAATACACTGCTTGAGCAACACTTGTCCCGGGATATCCTGGTCCCGGAACGCAGTGTCAACTCGACAGTAACCGTACCTGCACGTGTTTGTTCCCACTGTC
Candidate_1003	ML0134	117097	117227	+	2	2.0	5.0	0.000	TTATCCCGCACCGGTACTCTGGC	GTTGTGCTTCAGCATAAAGTATTTTAACGAGTAGGCCAGTGTATTCAGGGGTAATCACAAGCCCAAAGCACGATTATCCCGCACCGGTACTCTGGCCTGCCCGTTTTTATGCTTCACTGATCATTGTTTTA
Candidate_1004	ML0134	128021	128161	+	6	8.0	4.0	0.000	CGTGAAAGAGTGGAACGTGCGTC	CAAGGTAGATCAAGTTTGGGACTTAAACATTGCGGATGTATTTCCCAAAACTCGAGTAAAACTCACACGTAGGTGAGCCGTGAAAGAGTGGAACGTGCGTCAAGCTTCATCAGTAACGTTAACAACCTGGTTTGTTACCGT
Candidate_1005	ML0134	94351	94499	-	2	2.0	3.0	0.000	TTTTTTTCATCTCTAATACTTTTTTGC	TCTTAAGCCAATTGTGTGCTGCTGTAGCCTTATTACTTCATTTTTTTCATCTCTAATACTTTTTTGCCGAAGGCAAAAAAGTAAAGTAGATGGTTTAAAGTGGTCGGATTTTGGTGGTGGTAGGTGGGTAGGTAGGTAGATGGCGGTGT
Candidate_1006	ML0134	91422	91566	+	3	6.0	3.0	0.000	AGTGTCAACTCGACAGTAACCGTAC	CTTCTACTGCTTGGGACACGTGCAGGTATAATACACTGCTTGAGCAACACTTGTCCCGGGATATCCTGGTCCCGGAACGCAGTGTCAACTCGACAGTAACCGTACCTGCACGTGTTTGTTCCCACTGTCGTTGTAGTTCCCACTG
Candidate_1007	ML0133	961	1067	+	1	1.0	3.0	0.000	GCCAAAATCGGCGATAAACGC	TCGTCCGATAATCGCGCGTTTATCGCAGATTTGGCGATTATCGCCAGATTAGGCGATTATCGCCAAAATCGGCGATAAACGCGCGATTAACGCTGCAGAACTAAAGT
Candidate_1008	ML0133	965	1065	+	2	2.0	3.0	0.000	TTATCGCAGATTTGGCGATTATCGCCAG	CCGATAATCGCGCGTTTATCGCAGATTTGGCGATTATCGCCAGATTAGGCGATTATCGCCAAAATCGGCGATAAACGCGCGATTAACGCTGCAGAACTAAA
Candidate_1009	ML0136	141686	141834	-	11	22.0	4.0	0.000	TTTGTCTGCACCACTGAATGAGCCAGG	TATATGGATCCAATCTGTTCAGAGCCTGTAAAACTTTCCTCTTCGTCACTTTGGGGTATAGATTCTTTACTGCCAAAAAGAATTTGTCTGCACCACTGAATGAGCCAGGAAATTGCGGGTCCAAGTACAGCTTTGACAGATTCATTTTT
Candidate_1010	ML0136	15885	16003	+	2	2.0	3.0	0.000	CGTGTGGCTCCTGGTACTACGA	CCACTATCAGCAGTAGGGTCAGGTCGAGGTGGAGGGGTGCTATCAGGAGAAACAACAAACGAAACAACGTGTGGCTCCTGGTACTACGATCCTGACTGATAAATGGCGTGGTGACAACG
Candidate_1011	ML0136	141693	141833	-	2	6.0	5.0	0.000	GAATTTGTCTGCACCACTGAATG	ATATGGATCCAATCTGTTCAGAGCCTGTAAAACTTTCCTCTTCGTCACTTTGGGGTATAGATTCTTTACTGCCAAAAAGAATTTGTCTGCACCACTGAATGAGCCAGGAAATTGCGGGTCCAAGTACAGCTTTGACAGATT
Candidate_1012	ML0136	141689	141829	-	4	8.0	4.0	0.000	TCACTTTGGGGTATAGATTCTTT	GGATCCAATCTGTTCAGAGCCTGTAAAACTTTCCTCTTCGTCACTTTGGGGTATAGATTCTTTACTGCCAAAAAGAATTTGTCTGCACCACTGAATGAGCCAGGAAATTGCGGGTCCAAGTACAGCTTTGACAGATTCATT
Candidate_1013	ML0136	97012	97124	+	6	7.0	5.0	0.000	GTTGTGCTGACTTGTTTGTTGGTG	AGGAGGTTCCAAAGCTTTGCTACCCGCACAACGAACGAGTTTTCGTGATGGGATGCAATAGGTCGTTGTGCTGACTTGTTTGTTGGTGGAACTATCGCTCTTTTACCATGTCT
Candidate_1014	ML0135	103591	103727	+	1	1.0	3.0	0.000	TGTAACGTGCAATGTTCACAG	TAACGTGCAATGTTCACAGTGTAACGTGCAATGTTCACAGTGTAACGTGCAATGTTCACAGTGTAACGTGCAATGTTCACAGTGTAACGTGCAATGTTCACAGTGTAACGTGCAATGTTCACAGTGTAACGTGCAAT
Candidate_1015	ML0135	103558	103704	-	8	25.0	4.0	0.000	ATTGCACGTTACACTGTGAACATTGC	TGCACGTTACACTGTGAACATTGCACGTTACACTGTGAACATTGCACGTTACACTGTGAACATTGCACGTTACACTGTGAACATTGCACGTTACACTGTGAACATTGCACGTTACACTGTGAACATTGCACGTTACACTGTGAACAT
Candidate_1016	ML0135	103570	103706	+	1	1.0	3.0	0.000	TGTAACGTGCAATGTTCACAG	TAACGTGCAATGTTCACAGTGTAACGTGCAATGTTCACAGTGTAACGTGCAATGTTCACAGTGTAACGTGCAATGTTCACAGTGTAACGTGCAATGTTCACAGTGTAACGTGCAATGTTCACAGTGTAACGTGCAAT
Candidate_1017	ML0135	103579	103725	-	8	25.0	4.0	0.000	ATTGCACGTTACACTGTGAACATTGC	TGCACGTTACACTGTGAACATTGCACGTTACACTGTGAACATTGCACGTTACACTGTGAACATTGCACGTTACACTGTGAACATTGCACGTTACACTGTGAACATTGCACGTTACACTGTGAACATTGCACGTTACACTGTGAACAT
Candidate_1018	ML0135	103597	103733	+	1	1.0	3.0	0.000	TGTAACGTGCAATGTTCACAG	GCAATGTTCACAGTGTAACGTGCAATGTTCACAGTGTAACGTGCAATGTTCACAGTGTAACGTGCAATGTTCACAGTGTAACGTGCAATGTTCACAGTGTAACGTGCAATGTTCACAGTGTAACGTGCAATGTNNNN
Candidate_1019	ML0135	103557	103703	-	8	25.0	4.0	0.000	ATTGCACGTTACACTGTGAACATTGC	GCACGTTACACTGTGAACATTGCACGTTACACTGTGAACATTGCACGTTACACTGTGAACATTGCACGTTACACTGTGAACATTGCACGTTACACTGTGAACATTGCACGTTACACTGTGAACATTGCACGTTACACTGTGAACATT
Candidate_1020	ML0135	103578	103724	-	8	25.0	4.0	0.000	ATTGCACGTTACACTGTGAACATTGC	GCACGTTACACTGTGAACATTGCACGTTACACTGTGAACATTGCACGTTACACTGTGAACATTGCACGTTACACTGTGAACATTGCACGTTACACTGTGAACATTGCACGTTACACTGTGAACATTGCACGTTACACTGTGAACATT
Candidate_1021	ML0135	103549	103685	+	1	1.0	3.0	0.000	TGTAACGTGCAATGTTCACAG	TAACGTGCAATGTTCACAGTGTAACGTGCAATGTTCACAGTGTAACGTGCAATGTTCACAGTGTAACGTGCAATGTTCACAGTGTAACGTGCAATGTTCACAGTGTAACGTGCAATGTTCACAGTGTAACGTGCAAT
Candidate_1022	ML0135	103576	103712	+	1	1.0	3.0	0.000	TGTAACGTGCAATGTTCACAG	GCAATGTTCACAGTGTAACGTGCAATGTTCACAGTGTAACGTGCAATGTTCACAGTGTAACGTGCAATGTTCACAGTGTAACGTGCAATGTTCACAGTGTAACGTGCAATGTTCACAGTGTAACGTGCAATGTTCAC
Candidate_1023	ML0135	103536	103682	-	8	25.0	4.0	0.000	ATTGCACGTTACACTGTGAACATTGC	GCACGTTACACTGTGAACATTGCACGTTACACTGTGAACATTGCACGTTACACTGTGAACATTGCACGTTACACTGTGAACATTGCACGTTACACTGTGAACATTGCACGTTACACTGTGAACATTGCACGTTACACTGTGGACATT
Candidate_1024	ML0150	6042	6158	-	1	1.0	4.0	0.000	TTCGGGAAGAAGCGGAGGGAC	CTAAAACGGTTTGATAGCTATGGGATCAATTTCGGGAAGAAGCGGAGGGACCGTGCGTGATGGTTTGTCCTGGCGACTTCTCGAGTTGGTTTCACGCACCCTATAGCTTGAAAACAG
Candidate_1025	ML0154	74924	75016	-	1	1.0	3.0	0.000	TACGCAAACCAGTTCGCGAACCAG	AGAAGCCCGACCCAGTACGCAAACCAGTTCGCGAACCAGTATGCGAACTGGTTCGCGTACTTGTTCGCGTACTGGTTTGGCAATCCCCGAACC
Candidate_1026	ML0154	35527	35641	-	1	1.0	5.0	0.000	AGATATATTCGTATAGCACG	TATCTCCATGAGGGCGCCAGCCCGAGGAGGAGATATATTCGTATAGCACGGAGGGCCCAACGGGCCCGAGTGCTATACGATAGTTCCGCCCTCGTGGCGAGGAATGATATCGTGT
Candidate_1027	ML0154	120805	120901	-	8	25.0	5.0	0.000	GGGCCTGTAGCTCAATTGGTAGAGCG	ATCTTACAACCTCTGCATTGTCTAGATGAGTGCTCTACCAATTTAGCGCTCATCTAGGGCCTGTAGCTCAATTGGTAGAGCGATTATCTAGACAATG
Candidate_1028	ML0154	1209	1345	+	1	1.0	4.0	0.000	TCTTCAGCAGGGGAGTCAACA	GGATTTACTTGGGTCACTTTCACTGTACAGGCTGTCCTGTTCTTCAGCAGGGGAGTCAACACCCTTATCAGGGGTGTGGAAGGGTCGAAGCTTGAGGGTAGGCGGGGACATCTTGTAATATGTGTCAATAACCAGAT
Candidate_1029	ML0154	35527	35623	-	1	1.0	4.0	0.000	ATACGATAGTTCCGCCCTCGT	AGCCCGAGGAGGAGATATATTCGTATAGCACGGAGGGCCCAACGGGCCCGAGTGCTATACGATAGTTCCGCCCTCGTGGCGAGGAATGATATCGTGT
Candidate_1030	ML0151	3181	3277	-	1	1.0	3.0	0.000	GGGTGCGCGCTGCGACGGCGA	GCGCGGGTTCCGTCGGTGCTGCTTTGCAGTAGTCCGCGGGCGCGCTCGGCCTGATGGGGTGCGCGCTGCGACGGCGAAGTGGGATCGGCCACACGCT
Candidate_1031	ML0151	93782	93918	-	1	1.0	4.0	0.000	GTTGGTTAACATGTGCTCGGC	CTACTTTCGGAAGTAAAACATTGCCAATCTGGCTGAAGCATGTTCATCTGCGAGTTGGACCAGAAAAAGCTTTTTGGTTGGTTAACATGTGCTCGGCCAGAACAGTGGCGTAACATTGCTTATCTAGTCCGTATGGC
Candidate_1032	ML0147	3863	4001	-	2	3.0	3.0	0.000	TTGGTTTGGTCCGGAGTTACATTGGGT	TATCCGGAGTTACTTTTGGTTACTCCGGAGATGCTTTGGTTTGGTCCGGAGTTACATTGGGTTACTCCGGAGTAACTTTGTGTTAATTTCAAGGGTTACTCCAGGGTCACTCCTGGAGTAGTTTGGGTTACTCCGGGGT
Candidate_1033	ML0147	3989	4105	-	1	1.0	5.0	0.000	CGGAGGTACTTTAGGTTAATC	TTTCGGGGATACTTTGGGTTAATCCACGGAATGTTTGGGTTAATCTGGGGTTGTTTCGGGTTACTCCGGAGGTACTTTAGGTTAATCCGGAAATACTTTTGGTTTATCCGGAGTTAC
Candidate_1034	ML0146	9264	9352	-	1	1.0	4.0	0.000	TAGCTTTGAATGAGGGTCGGAT	GCAGCGAGCGCTTTCTAGCTTTGAATGAGGGTCGGATATTACCGGGCGCCCGATAATATCCGACCCTCATTCAAAGCTAGAAAGCNNNN
Candidate_1035	ML0146	31962	32088	+	15	39.0	5.0	0.000	ATGACTGTGGGACAATGAAAGTAATG	TGAGAACTGGCAGTGTTCTGACTGTTACTTGTGTCCCCATTCGTACAAAGAGAAAAATACATCTTCCTCAAATGACTGTGGGACAATGAAAGTAATGATTAGGGATGAGCTTAATGCCATTCAACCA
Candidate_1036	ML0146	29292	29378	+	1	1.0	5.0	0.000	CAGTGCAAGCTGATGTGGGTA	TCTGGAAGTTGTTTCCAGTGCAAGCTGATGTGGGTAGAGTACTCCAAGCTCCTTACTCACTTCAGCAGGCATGGACTTCTGGTCAAA
Candidate_1037	ML0144	121831	121943	+	3	7.0	5.0	0.000	TGATCAATGACCGGACTGTTGAAT	CTGAACTGCAGCCTCACTGAACTCCAACATGTCCACACTGGTCATGTGAAGAGTTGTGGTCATGTGATCAATGACCGGACTGTTGAATGAGAGGATCACTGAGCTGGCAAGTA
Candidate_1038	ML0144	121834	121944	+	4	5.0	4.0	0.000	ATGTCCACACTGGTCATGTGAAG	AACTGCAGCCTCACTGAACTCCAACATGTCCACACTGGTCATGTGAAGAGTTGTGGTCATGTGATCAATGACCGGACTGTTGAATGAGAGGATCACTGAGCTGGCAAGTAC
Candidate_1039	ML0144	121817	121947	+	4	5.0	4.0	0.000	TCATGTGATCAATGACCGGACTG	GAGTCTACAAACATCTGAACTGCAGCCTCACTGAACTCCAACATGTCCACACTGGTCATGTGAAGAGTTGTGGTCATGTGATCAATGACCGGACTGTTGAATGAGAGGATCACTGAGCTGGCAAGTACCTC
Candidate_1040	ML0144	106693	106831	-	27	140.0	5.0	0.001	TGTATGGTACAGAAACAATGAA	TGTTCCTGATTTGTTTTATCTCGTTTCACTCTTGGGCTGCCTGTTCGACGTTCTTTGTTTCTGTACTAATACATACATGTATGGTACAGAAACAATGAACATTGAACAGGTAACTCAGGAGTGAAACACATGCAGGTAT
Candidate_1041	ML0144	106695	106829	+	2	2.0	4.0	0.000	CATTGTTTCTGTACCATACA	ACCTGCATGTGTTTCACTCCTGAGTTACCTGTTCAATGTTCATTGTTTCTGTACCATACATGTATGTATTAGTACAGAAACAAAGAACGTCGAACAGGCAGCCCAAGAGTGAAACGAGATAAAACAAATCAGGAA
Candidate_1042	ML0144	121816	121946	+	4	5.0	3.0	0.000	ACTCCAACATGTCCACACTGGTC	CGAGTCTACAAACATCTGAACTGCAGCCTCACTGAACTCCAACATGTCCACACTGGTCATGTGAAGAGTTGTGGTCATGTGATCAATGACCGGACTGTTGAATGAGAGGATCACTGAGCTGGCAAGTACCT
Candidate_1043	ML0120	238723	238839	-	1	1.0	4.0	0.000	TCGGGCAGTTAGAGTGAGAGG	AGAGGGATCTGTTTCGGAAATTCTTCCTGTTGTTCATCACCTCACTGTTGGGTGTAGACGTTACAGTCGGGCAGTTAGAGTGAGAGGGTTACAGGATTAGCCGTTAGATTCATTAGA
Candidate_1044	ML0120	69954	70088	-	8	21.0	3.0	0.000	GCTAATGCATATGGGGCTGTTCCTC	TTTGGTGCCATGTGGGAGGTTCTGAAAGATGCAAGGATTAGGAAGAGAGACCTGAGCGTTGTATGGCTGGACCTGGCTAATGCATATGGGGCTGTTCCTCATGTTTTAATTGCCAGAGCCCTACACTTTTACCAT
Candidate_1045	ML0118	20221	20367	+	5	6.0	5.0	0.000	TGTTGGTAGGCCTGAAGAGGTGTTAG	CTTGTTGGCAGGCCTAAAGAAGTGCCAGGTTAAATAACCGTGTTGGTAGGCCTGAAGAGGTGTTAGGTTAAATAACCTTTCTGGCAGGCCTGAAGAAGAATCGGGTTAAATAACCTTGTTGGCAGGCCTGAACAAGTGTCAGGTTAA
Candidate_1046	ML0118	21082	21228	+	2	2.0	3.0	0.000	ATAACCTTGTTGGCAGGCCTGAACAA	AAATAACCTTGTTGGCAGGCCTGAAAAAGTGTCAGGTTAAATAACCTTGTTGGCAGGCCTGAACAAGTTTCAGTTTGAATAACCTTGTTGGCAGGCCTGAAGAAGTTTCAGGTTAAATAACCTTGTTGGCAGGCCTGAAAAAGTTGC
Candidate_1047	ML0118	19925	20051	+	1	1.0	4.0	0.000	GTTGGCAGGCCTGAAGAAGTT	CAGGCATTAAGAAGTTTCAGGTTTAATAACCTTTTTGGCAGGCCTTAAGAAGTGCCAGGTTAAATACCCTTGTTGGCAGGCCTGAAGAAGTTTCAGGTTAAATAACCTTGTTGCCAGGCCTGAAAAA
Candidate_1048	ML0118	16222	16358	+	1	1.0	4.0	0.000	GTACATTAGGAGCTAGTTCCT	GAGGTCACAAGTCACAGCAGAACCAAGGAGTCTGGAGTTGGTACATTAGGAGCTAGTTCCTCTTAAATCGAGAGTCTGGTATCTTGATGCACTGGACACTGGTTGGTGGTTCATACTGCATAGTATTTGTTGACCCA
Candidate_1049	ML0118	15947	16053	+	3	3.0	3.0	0.000	TCCTTATTCAGGGGGGTGCAACTGGT	GGGGGGGTGCAACAGGTGCAAGTGCACCCCCCAAGATGAAATTAGGGTGCACTTCGACACGTCCTTATTCAGGGGGGTGCAACTGGTGCAAGTGCACCCCAGGATAA
Candidate_1050	ML0118	19800	19932	+	11	15.0	4.0	0.000	GGTTAAATAACCGTGTTGGCAGGCCTGAA	AACCTTGTTGGCGGGCCTGAAAAAGTTTCAGGTTAAATAACCGTGTTGGCAGGCCTGAAAAAGTTTCAGGTTAAATAACCGTGTTGGCAGGCCTTAAGAATTGTCAGGTTAAATAACCTTGTTGGCAGGCATT
Candidate_1051	ML0118	21087	21223	+	2	3.0	5.0	0.000	CTTGTTGGCAGGCCTGAACAA	ACCTTGTTGGCAGGCCTGAAAAAGTGTCAGGTTAAATAACCTTGTTGGCAGGCCTGAACAAGTTTCAGTTTGAATAACCTTGTTGGCAGGCCTGAAGAAGTTTCAGGTTAAATAACCTTGTTGGCAGGCCTGAAAAA
Candidate_1052	ML0118	16223	16359	+	3	4.0	5.0	0.000	GGTATCTTGATGCACTGGACACTGGT	AGGTCACAAGTCACAGCAGAACCAAGGAGTCTGGAGTTGGTACATTAGGAGCTAGTTCCTCTTAAATCGAGAGTCTGGTATCTTGATGCACTGGACACTGGTTGGTGGTTCATACTGCATAGTATTTGTTGACCCAT
Candidate_1053	ML0118	21239	21375	+	2	2.0	3.0	0.000	ACCTTTTTGGCAGGCCTGAAG	ACCATGTTGGCAGGCCTTAAGAAGTGCCAGGTTAAATAACCTCGTTGGCAGGCCTTAAGAAGTGTCAGGTATAATAACCTTTTTGGCAGGCCTGAAGAAGTGTCAGGTTAAATAACCTTGTTGGCAGGCCTGAAGAA
Candidate_1054	ML0117	251683	251809	+	7	17.0	5.0	0.000	TTTACACACTTTTTGACACCAGCAGC	CGATAGAGTTCATGGTTTAGCTCTTTGTCCTTTACACACTTTTTGACACCAGCAGCAGTGTTTTTCTGCTTCCCGGTGCCAGTAAGTAGTGAGTAACATTTTGAGCGTAGACCTGAAAAACTCATTT
Candidate_1055	ML0117	83995	84113	-	4	6.0	4.0	0.000	GACGAGGGTCACGTGTCAGGGG	AATCTGAAGTTTACCTCCGGGGGCGAAACTGACGAGGGTCACGTGTCAGGGGGCGAAACCTTGATAGTGATACGCGACTTTTAACAATTGCAAACCGTATTTTGGTAAGGGATTAAACC
Candidate_1056	ML0117	255404	255550	+	6	16.0	4.0	0.000	TGCAGTTGGGCAGAAGTTAGTGGTAT	TTGATGGCAAAGGTAACAGGTTCTTGCTGAGTTGAAAGATTGCAGTTGGGCAGAAGTTAGTGGTATCATAGCTTCCTCTGCCCAGATCAAGTCATGCAATCTTTCATACTCCTCATGCATTTCCAATATGAACCTCTCTGCGACGTC
Candidate_1057	ML0117	103382	103482	+	5	9.0	4.0	0.000	GGCAAGGTTGGGGCAAGGTCCGG	CAAGGTTGGGGCAAGGTTGGGGCAAGGTTGGGGCAAGGTCCGGGCAAGGTCCGGGCAAGGTCCGGGCAAGGTCCTCCTAATTGAACCAGTGATACCACCGC
Candidate_1058	ML0117	252425	252561	-	1	1.0	5.0	0.000	ATGGATTGCACCTTATATTGC	GAAACCTGCAGTTTTGTCTCTCCCAAGGTGCAAAGCTCACAAAGATAAGACGTGTAATTCACTTCCGACAGGAGGCATGGATTGCACCTTATATTGCAGAGAATACAAGATTGAGACAGCAGGCAGCAGATGAGTTT
Candidate_1059	ML0117	255408	255530	+	5	7.0	5.0	0.000	AAAGATTGCAGTTGGGCAGAAGTT	TGGCAAAGGTAACAGGTTCTTGCTGAGTTGAAAGATTGCAGTTGGGCAGAAGTTAGTGGTATCATAGCTTCCTCTGCCCAGATCAAGTCATGCAATCTTTCATACTCCTCATGCATTTCCAAT
Candidate_1060	ML0117	188465	188607	-	1	1.0	5.0	0.000	TGGTAGTTTCAGAGGTTTATTAGG	CAGGTTGGTAGTTTCAGAGGTTTATTAGGTACATTGTAATGATAATTTGTATAGGTTTCTCCGGCTACCGTTAGCAGGTTGGTAGTTTCAGAGGTTTATTAGGTACATTGTAATGATATTTGTATAGGTTTCTCCGGCTACCG
Candidate_1061	ML0117	49932	50056	+	2	2.0	5.0	0.000	TGGGCATACCCTGAGCAAGATCTGC	TAATCGGTTTTTGAGGTCTTGGCTAGGTGCTGGGCATACCCTGAGCAAGATCTGCTTATTCAGTAGAGACTTGCCAGTGGCTTTGCCCATCAATAGTTTAGTAGATCCGTGGAAGATGGAAAAGT
Candidate_1062	ML0117	256641	256741	+	5	10.0	4.0	0.000	AGGCGAGTTGCATGGTTGTCGGG	GATGGGCCATGCGATTCCATCATCATCAATCTCATCCTCGTATTGGCGATACTGTGTTAGGCGAGTTGCATGGTTGTCGGGGTGGGGATGTTTTGCCGCGA
Candidate_1063	ML0112	42109	42231	+	2	2.0	5.0	0.000	TCTGTGGCATGATAAAGTTGCAAT	GGGACGACTTTGAGCTCCTCAAGCTAGCTATCTGTGGCATGATAAAGTTGCAATGGGAAAACTCCATGGGGGTGTGCTTGGTGCCGTCAGGGAACCGGCTGCTTTCAACACTGTCTCATCTGA
Candidate_1064	ML0112	34339	34447	+	2	2.0	4.0	0.000	CACAATTGCTGACGCGACTCAT	AAAATTGTGTGTCCACCACGGAATGCACAATTGCTGACGCGACTCATATTAATAATATTGGTCCGCGTCGACAACTGTGAGGATGCGGATGGTAGTCATACGATATAAT
Candidate_1065	ML0114	18632	18732	-	1	1.0	3.0	0.000	TGGCGGGTCTCTCTCTAC	AAAGAGAGCTCTTGTAGAGACAGCGCGAGCCACGTAGCGCCCGGTTTACCGGGCGAAGTGGCGGGTCTCTCTCTACTTTTCTCTCCGATCGGATTACAATT
Candidate_1066	ML0113	26017	26153	+	1	1.0	3.0	0.000	CTGAAAATGCACACTACCTGG	TCGATCCCTGGCTGTGGAAAGTTGGCCAGTCACCAGAGGGCTGAAAATGCACACTACCTGGCTTGGAAAATTAACCCCCATACAGCTAGTTTAGTGCTTCAGTATGGATTGGCCCAGGGTTACAGAAAAGGAGATGA
Candidate_1067	ML0113	49906	50042	-	1	1.0	4.0	0.000	TTTTGTTGTATTGTTGCTATT	GGAGGATATAGGCTCTGACAGTCGGGGTGAGGGAGGGGATACTCTTAATAGCTACAATATAACAAGATGTGTCTTATTTTGTTGTATTGTTGCTATTTTGAGATTCCGTTATTCATTTTGATTGTAATGTTGTGTTA
Candidate_1068	ML0113	18917	19015	-	2	2.0	3.0	0.000	GTGATAAGAGCTGACAGCGGTT	TTAGGTCTAAAGATTGACTTGTGATAAGAGCTGACAGCGGTTCTGTGATCATCATGGAACTGTTGTACTCCCTATCTGAAGTGGTTGTTGGATTGATAA
Candidate_1069	ML0131	55648	55744	+	1	2.0	3.0	0.000	CGGTTTCGGACAAGAGTCCGC	GTCCACATAATAGTCTGTTGTCCGAAGCGGACTCTTTTGTCCGAAAACTGATAATTCGGTTTCGGACAAGAGTCCGCTTCGGTAAAGTGTCCTAGAA
Candidate_1070	ML0131	93173	93285	+	4	4.0	5.0	0.000	CCAGTCTACCGAGCGAAGAGGATC	GCAAGGGTTTGTTGTTCAACTCCTGCCAGTCTACCGAGCGAAGAGGATCTTTGACAGGGATCTTGTTCACTCTATAGCTGACTTGGACAAAGCAAGAGACGATGCGGTGGTCT
Candidate_1071	ML0131	92869	92985	+	3	3.0	3.0	0.000	GTGGAGAACGAGGGTGCAGTGCGATG	TGCTTGGTTGCAGTTAATGTATAAGCTTCATCCAGCTGTTTCTTTGCTTCCTCAAGTTTCTCCTTGGTGGAGAACGAGGGTGCAGTGCGATGTGCCAAGGCTGACTGCTGAAGAACA
Candidate_1072	ML0128	5894	6030	+	1	3.0	5.0	0.000	GGTACCACGTGATTCGTGCGG	TCAGTGCTGGCTGCGGGCAACGGCGCATATGAACATCGTACTCTTACACGCGTGTTATCACGAGACTTCGTCACGTGGTACCACGTGATTCGTGCGGTGCTCAGCGGCGTTGTTGCTCATTTTTAGTTGTTCTGGAA
Candidate_1073	ML0128	35854	35982	-	3	4.0	4.0	0.000	GTACGTACGTCCGCGCGCAGGTATCGC	TTAGGGGTGGAGTCCCATAAAGGAACGTTGCGGTCCCAACTCCTGCATAAGTGTCCGTATGTACGTACGTACGTACGTACGTCCGCGCGCAGGTATCGCGTGCGTGTTTTTGTGTTATTCTGCTCGGTA
Candidate_1074	ML0128	36601	36747	-	5	18.0	3.0	0.000	TGTGCAAGTCCTGCGCAGTATAGCTA	TGCTAGGTAAAGGAGAGACCTCATGAAATTAACACTGATCTGCTGCTCCAGGGATCTTCGCATCAGCAGGTGTGCCATCTTTGTGCAAGTCCTGCGCAGTATAGCTAGAAACATTAGATCCAGTGCTTCAAAAGGTCTGACCACCAT
Candidate_1075	ML0128	11110	11208	+	1	1.0	3.0	0.000	TGTCTGGTGTAGCGGTT	GTTTTGCCGGATTTCTCAGACTCCGTGTCTGGTGTAGCGGTTCTCTTCCTCTTCCTGGAGAGTTGAGGACTGTCGTCGGGCAGGTCCAGTTGTCTCGGT
Candidate_1076	ML0128	11101	11227	+	1	1.0	5.0	0.000	TTGAGGACTGTCGTCGGGCAG	CGAGTGGAAGTTTTGCCGGATTTCTCAGACTCCGTGTCTGGTGTAGCGGTTCTCTTCCTCTTCCTGGAGAGTTGAGGACTGTCGTCGGGCAGGTCCAGTTGTCTCGGTTTGGGGGTTCTGGAGGAGG
Candidate_1077	ML0127	3171	3307	+	1	1.0	3.0	0.000	TGGTTTGGGGACGGCATGATCCCAGT	GAACATGGTTAAGCTTGATGTCACGGATCTGCCTGAAGGTGATGCTGATTCGAGGACCTACTACGCTGGCTGGTGGTGGTTTGGGGACGGCATGATCCCAGTGATCCTGACTCTGCCTCGTCATGATGTAAACCTCG
Candidate_1078	ML0127	3164	3308	+	3	4.0	4.0	0.000	TGAAGGTGATGCTGATTCGAGGACC	GGCCGTTGAACATGGTTAAGCTTGATGTCACGGATCTGCCTGAAGGTGATGCTGATTCGAGGACCTACTACGCTGGCTGGTGGTGGTTTGGGGACGGCATGATCCCAGTGATCCTGACTCTGCCTCGTCATGATGTAAACCTCGC
Candidate_1079	ML0127	3974	4090	+	1	1.0	4.0	0.000	TCGAAGCGTGGTCCTAAGATG	GATTTATTTGGAGTTTTTTGTGAGACTCTCTTTTTAGCTGGCCGTGCTGGAGTTTGCTCATCAGATTCGAAGCGTGGTCCTAAGATGAGGATACCCTCACGGGTAATTTCAGCAGGA
Candidate_1080	ML0127	140152	140248	-	1	2.0	4.0	0.000	CATTAGATGGCCGCGCGCGCC	TCCACCGTGAGATGGCTACGCGCGCGTCCACCATAAGATGGCCGCGCCGCGCACACCATTAGATGGCCGCGCGCGCCAAATTAAAACACTCATGATA
Candidate_1081	ML0127	4005	4141	+	1	1.0	3.0	0.000	TTCAGCAGGACTTAGTTTTTC	TTTTAGCTGGCCGTGCTGGAGTTTGCTCATCAGATTCGAAGCGTGGTCCTAAGATGAGGATACCCTCACGGGTAATTTCAGCAGGACTTAGTTTTTCATTCCTAATGAGGTCTAGGCACGTCTGTGCTGAGAAAACT
Candidate_1082	ML0127	4040	4176	+	2	2.0	4.0	0.000	GGTAATTTCAGCAGGACTTAGTTTTT	TCGAAGCGTGGTCCTAAGATGAGGATACCCTCACGGGTAATTTCAGCAGGACTTAGTTTTTCATTCCTAATGAGGTCTAGGCACGTCTGTGCTGAGAAAACTGTAGGACTCGTGCTCATTGTAGGACAAGATGTAAC
Candidate_1083	ML0127	3172	3308	+	1	1.0	5.0	0.000	ATGCTGATTCGAGGACCTACT	AACATGGTTAAGCTTGATGTCACGGATCTGCCTGAAGGTGATGCTGATTCGAGGACCTACTACGCTGGCTGGTGGTGGTTTGGGGACGGCATGATCCCAGTGATCCTGACTCTGCCTCGTCATGATGTAAACCTCGC
Candidate_1084	ML0127	78312	78428	+	3	3.0	4.0	0.000	TGTAACGTTGTAGATACTGATCTCAA	ACTTCTTGCTGCCACGATCCCTCCATGTAACGTTGTAGATACTGATCTCAAGTATCGTCTTTAAAATTGAGATTAGTTGTGAACTTTGACGTGGGGTGTGGCTCTGAGTAATCATTG
Candidate_1085	ML0127	3452	3596	+	2	2.0	5.0	0.000	TACACGATCAGCTATCTCCTGCATC	TGCGGTGGTATGTAAGATGACTGATCCGGATAGTCAGTGACGAGAACAGAGTTGAAATTGATGTGAGGGTACAACTCCTTTACACGATCAGCTATCTCCTGCATCTTTGTGTTGTTCTGGATGGGATTCGGACTGTGCCATCCTC
Candidate_1086	ML0126	4791	4935	+	9	11.0	5.0	0.000	TTGTACGAACTGCTGCAAAAAGGCA	TTAAACAGGTACAGCGGTTTTTGGGAAGTTTAAACTATTACCGGCGCTTTATGAAGCAATTCGCTACGATCGCTGCACCGTTGTACGAACTGCTGCAAAAAGGCAGAAAGTTTGAATGGACTAGAGAATGCCAAGACAGCTTTGA
Candidate_1087	ML0124	2140	2276	+	5	5.0	3.0	0.000	ATCTGGAGGATGTAGTTCAACACTCT	GAAAGTGCCAAGGTTGTGAGCGGGGTACCTCAGGGCAGTGTTTTAGGGCCACTGTTTTTCCTCCTATTCATTAACGATCTGGAGGATGTAGTTCAACACTCTAGAGTCAGTTTCTTTGCTGATGATACCAGGGTCTC
Candidate_1088	ML0123	62300	62430	-	1	1.0	5.0	0.000	TATGTCACTATAGCAACA	TATGGCAACATGTTACTATAGCAATATGTTACTATAGCAATATGTCACTATAGCAACAGCCAACATGTTACTATAGCAATATGTTACTATAGCAACATGTAACTATAGCAATATGTTACTATGGCAACATG
Candidate_1089	ML0123	89103	89239	-	1	1.0	4.0	0.000	ATGGTCATGGTCAATTTTTTG	CCATGGCCAAAATTTCAAAATTGCCGTGGTCAAATGGTCAAAATTACCATTGACCATGGGTAAATTCCAGGGTGTCATGGTCATGGTCAATTTTTTGACCATTGACCATGGGGTAAATTTCAGGGTATCATGGCCAT
Candidate_1090	ML0181	51715	51843	+	4	4.0	3.0	0.000	CCCAACGGACTTTATGCCCAACTAGGA	CATCCTCACATATGATTGAAGGACTATAAGCCCAACGGACTTTATGCCCAACTAGGATTTTATGGGCATGTAGTCCGTTGGACATAAAGTCCGTTGGGCATATAGTCCGCTTCATCCTCACATATAGTA
Candidate_1091	ML0181	51722	51856	-	3	11.0	5.0	0.000	TATGCCCAACGGACTTTATG	CCATCGTTTGCTTTACTATATGTGAGGATGAAGCGGACTATATGCCCAACGGACTTTATGTCCAACGGACTACATGCCCATAAAATCCTAGTTGGGCATAAAGTCCGTTGGGCTTATAGTCCTTCAATCATATGT
Candidate_1092	ML0181	88576	88712	+	1	1.0	4.0	0.000	TCAGCTGAGAGTCTATGTCTC	TGTTCAGAGTCCGATGTGTCTTCAAGCTTCAAGGAGGTTGGCTCTGCAACTGGACAAACATGTTGGTTGATGTTTTTCAGCTGAGAGTCTATGTCTCTGATGACCTCATTGAGGGCTTCGAACCGCTGATCACTTTC
Candidate_1093	ML0181	172226	172364	+	12	615.0	4.0	0.005	ACTAATCGGTCTGTTCTGGAAG	AGGTCGTTTGCTGACTCTACCAACCCTGACTTGCTCTTCCACTAATCGGTCTGTTCTGGAAGGAATGGGGGCACGAACAGCTTCATCATCTTGAACAGAACTAGTGCTGCCATTAGAATGAGAGCCATTGGAATGAGGT
Candidate_1094	ML0181	51721	51857	-	4	5.0	5.0	0.000	GGACTATATGCCCAACGGACTTTATG	TCCATCGTTTGCTTTACTATATGTGAGGATGAAGCGGACTATATGCCCAACGGACTTTATGTCCAACGGACTACATGCCCATAAAATCCTAGTTGGGCATAAAGTCCGTTGGGCTTATAGTCCTTCAATCATATGTG
Candidate_1095	ML0180	328275	328391	+	1	1.0	4.0	0.000	GGATTCCGGATTGGGGTTTGC	ACTACCTCCTAGGGTGGTGGATGCGGGCTTCAAGCTGCTCCTCGAAGATCTGGGGAAACACCTCCAGGATTCCGGATTGGGGTTTGCTTCCCCCTTCTCCCTCATTGTCGACAAGGA
Candidate_1096	ML0180	425644	425790	+	3	5.0	4.0	0.000	TGAGCTGGTCCACCTTTCTTGACAGC	TGGGCAATAAATCCTGTCTTATGGTGTTGAGTACGGGATCACTTCTTGTCCATAGTCTGTGGATGCAGTCTGTCAAATTAGTGAGCTGGTCCACCTTTCTTGACAGCGTGGTCCTGAATCGACGTAGCAGTTTATTGCATGCTTCCA
Candidate_1097	ML0180	327131	327247	+	1	1.0	4.0	0.000	TCTGAAAAGGGGAGACGGGGT	GTCCTCGTCATCCTCTTCTTCGCCATCTGACTCCTTGTATCTCTCCAGCAGAATGTCGTCCAGACATCTGAAAAGGGGAGACGGGGTGTTACTTTCTAAGGAAGAAAGCAGCAGGGT
Candidate_1098	ML0180	454302	454434	+	9	80.0	5.0	0.001	ATCCGGTCGTCGAGGAAGCTAGTT	ACCAGCGTTTTACCGTAGCGGGTGCCTACCGGTGTTATAGTTCTCGAGATGGCCGGGAACGTTGCGTCATTTCAATCCGGTCGTCGAGGAAGCTAGTTATCTTGCACTAATGCTATGTTGCCGNNNNNNNNNN
Candidate_1099	ML0180	303951	304065	-	3	3.0	3.0	0.000	TAGCTGTACATGAGCACGTGTCACA	TACAGAACGTAGCTGTACATGAGCACGTGTCACAGTTGTAGGTTTAATATCACACTTACAGAACGTAGCTGTACATGAGCACGTGTCACAGTTGTAGGTCTGAAGACGACATCAG
Candidate_1100	ML0180	454009	454125	-	1	1.0	4.0	0.000	TCTGCCGGTACGTGGTTCTCG	ATTCGGAGGATTAGTCTTGCCAGCCTGGATTGACCGCCGCTACTGTTAGACACTTACCACCCAACATCTGCCGGTACGTGGTTCTCGATGCGTGCGCCTTGAGAAGGAGCCCCTCCT
Candidate_1101	ML0180	454053	454187	+	6	14.0	4.0	0.000	AGTGTTAACTGGTGCTGGAGTTAGA	CGGCAGATGTTGGGTGGTAAGTGTCTAACAGTAGCGGCGGTCAATCCAGGCTGGCAAGACTAATCCTCCGAATGGAGTGTTAACTGGTGCTGGAGTTAGATATGACGGCGTAACGTGGCACATCAAGGTTATGGC
Candidate_1102	ML0180	454055	454175	+	5	10.0	5.0	0.000	AGCGGCGGTCAATCCAGGCTGGC	GCAGATGTTGGGTGGTAAGTGTCTAACAGTAGCGGCGGTCAATCCAGGCTGGCAAGACTAATCCTCCGAATGGAGTGTTAACTGGTGCTGGAGTTAGATATGACGGCGTAACGTGGCACAT
Candidate_1103	ML0183	68268	68372	+	4	7.0	3.0	0.000	CACAGTAGATCCGGTGGTTGCTGCT	GGGGAGGGGTCCAGTCACAGCACAGTAGATCCGGTGGTTGCTGCTAGTTGTGGTGGAAGCCATCTCTTTGATCTTGGAGCGTTGGAATGAGCTGCATCGCCTCCG
Candidate_1104	ML0183	27161	27267	-	1	1.0	4.0	0.000	AATCACTTGTCTCACGTTGTG	TCCACTGGTGCCCAGCTCACTCAGGAATCACTTGTCTCACGTTGTGACCCGCCGGCAGCAGGGCTATGCAACGTGTAGCAAGGAATCACTGCGGAATTGAGCAAATC
Candidate_1105	ML0183	25980	26098	+	2	5.0	5.0	0.000	CTAGTAGGCACTAGTAAGCACT	CCAGTGAGCATTAGTGGACACCAGTGAGCACTAGTAGGCACTAGTAAGCACTAGTAGGCACTAGTGGGCACTAGTGAGCACTAGTGAATTTCAATGGGATAATTGGTCCTAATGCAGCC
Candidate_1106	ML0183	68058	68176	+	2	2.0	3.0	0.000	GTCGAGGGTGACAGGGATGGAG	AACGAGCCCGTCTGCCACTGACTCCGCTGATCCAAGTCCTCTCGAAGCAGCCAAGAAAGGAGTCCAGGTCGAGGGTGACAGGGATGGAGTCTGCGATGGTGCCGAAGACATCAGGCACA
Candidate_1107	ML0183	25979	26085	+	1	2.0	4.0	0.000	TGAGCACTAGTAGGCACTAGT	ACCAGTGAGCATTAGTGGACACCAGTGAGCACTAGTAGGCACTAGTAAGCACTAGTAGGCACTAGTGGGCACTAGTGAGCACTAGTGAATTTCAATGGGATAATTGG
Candidate_1108	ML0182	15814	15960	-	7	9.0	3.0	0.000	TAAGGTACCCAGGAAATGGGAGTCAT	TGGCAGGTCTGTTTACAGAATTAGTTCTGATTTCTTGTCCGTGTCTTAACTTCGGTACAAAGCTTCCATGTACTGGAGAGTTAAGGTACCCAGGAAATGGGAGTCATAGTTCTGTTTCTTAGCTAAATGGAATGTTTAAATTTAGAG
Candidate_1109	ML0182	7434	7532	-	3	5.0	3.0	0.000	GTGATCAGGAGTAGGAGAGACG	GCAACCTGGGTTTCGTGGTTGTGATCAGGAGTAGGAGAGACGAGGTCGTTGTTCTCGTTGAGGGTGATCCGTGCTTTACATCCAGCAGAAAAAAAGGTA
Candidate_1110	ML0182	10594	10736	-	2	2.0	5.0	0.000	TGAGCAGTGGTTGTCTGAATCATG	AGGCATGGCCAGCTTCTTGTAGACAGTTCCATTAGCGAAGTGAGCAGTGGTTGTCTGAATCATGTCTTGTTTTGGCATGACTACAACTCTACAAATTCTGCTGTCTTATCCGCTATGGATACATGAAGCTCGTTGTTCTTCCT
Candidate_1111	ML0182	15822	15970	-	9	42.0	5.0	0.000	CTGGAGAGTTAAGGTACCCAGGAAATG	GAAATAACTCTGGCAGGTCTGTTTACAGAATTAGTTCTGATTTCTTGTCCGTGTCTTAACTTCGGTACAAAGCTTCCATGTACTGGAGAGTTAAGGTACCCAGGAAATGGGAGTCATAGTTCTGTTTCTTAGCTAAATGGAATGTTTAA
Candidate_1112	ML0182	15822	15968	-	8	51.0	5.0	0.000	TCTTGTCCGTGTCTTAACTTCGGTAC	AATAACTCTGGCAGGTCTGTTTACAGAATTAGTTCTGATTTCTTGTCCGTGTCTTAACTTCGGTACAAAGCTTCCATGTACTGGAGAGTTAAGGTACCCAGGAAATGGGAGTCATAGTTCTGTTTCTTAGCTAAATGGAATGTTTAA
Candidate_1113	ML0182	15835	15961	-	1	5.0	3.0	0.000	TACTGGAGAGTTAAGGTACCC	CTGGCAGGTCTGTTTACAGAATTAGTTCTGATTTCTTGTCCGTGTCTTAACTTCGGTACAAAGCTTCCATGTACTGGAGAGTTAAGGTACCCAGGAAATGGGAGTCATAGTTCTGTTTCTTAGCTAA
Candidate_1114	ML0182	10403	10533	-	3	6.0	4.0	0.000	CTGGTAAACGTCTGTTCAAAAGG	TGTGATGTTGAGTAAGTCTCGTCGCAGAGTAGTAAGTTTGTTTTCGATGGTGGCGTCAGCTAGGGGAGGAGCCCTGGTAAACGTCTGTTCAAAAGGTGCTATTCCTTTGATGTGTTGTTTCAGGGTTTTGG
Candidate_1115	ML0187	33353	33501	-	4	4.0	4.0	0.000	TTGAGAGGCTTCTGTGCGTTTGATTGA	CTTGTTCTTCTTTTCTCTTTCGTGGGACTGATACATACTCTTGAGAGGCTTCTGTGCGTTTGATTGACTATTGGGGTGCAAAACCCTTATGTCTATAAATGTCTTATCAAGCGCACTGTAAAAGCCTCTACAAGAGATGTCCAGTCTGG
Candidate_1116	ML0187	23775	23891	-	1	1.0	3.0	0.000	GACTCGAGCGACTCAGTCGCG	GCTGATCAGAGCGACTGAGTCGCTCTAGTGCGCGATTTAGTCGCTGACTAGAGCGACTTAGTCGCTGACTCGAGCGACTCAGTCGCGCAAGTGAGCGACTCAGTCGCTGATGTTTTT
Candidate_1117	ML0187	33347	33485	-	7	17.0	4.0	0.000	CTGTGCGTTTGATTGACTATTGGGGTG	CTTTCGTGGGACTGATACATACTCTTGAGAGGCTTCTGTGCGTTTGATTGACTATTGGGGTGCAAAACCCTTATGTCTATAAATGTCTTATCAAGCGCACTGTAAAAGCCTCTACAAGAGATGTCCAGTCTGGCATCTT
Candidate_1118	ML0187	23767	23893	-	2	3.0	4.0	0.000	TGCGCGATTTAGTCGCTGACTAGAGC	TCGCTGATCAGAGCGACTGAGTCGCTCTAGTGCGCGATTTAGTCGCTGACTAGAGCGACTTAGTCGCTGACTCGAGCGACTCAGTCGCGCAAGTGAGCGACTCAGTCGCTGATGTTTTTACGAGGGC
Candidate_1119	ML0177	40112	40228	+	4	11.0	3.0	0.000	TCGGATTTGATGTCCCTGAGGGGAGT	CGCCTCTCAGATTTGCCCCCTCAGAAATTTTCAATCCGATCGGATCCGAGGGGAAACGAGAGGTGCTCGGATTTGATGTCCCTGAGGGGAGTTTTAGCGCAGCGGTTTTCATGAATA
Candidate_1120	ML0177	22420	22524	-	1	1.0	3.0	0.000	GGGTCATATAGTCTGGTGAG	TAACACTTTTAGGTAAAAACTAAAAGGGTCATATAGTCTGGTGAGTGGGGCGCCAATGGATCCACTCACCAAACTATATGACCCTTTTGCCCACTTTTACAGTGC
Candidate_1121	ML0177	98726	98858	+	1	5.0	4.0	0.000	TGTTTTAGTTTGTCTCTGA	GCCAGCGTTACGTGTCACTGAAGTAGCCTTGTCAGACAAGACAACTATAAAAACCATTTGAGTAATCATGTAACTGTTTTAGTTTGTCTCTGATCTGCAATCTGCAGTGATACGCAATCTGTCAGCTGTTATC
Candidate_1122	ML0178	142349	142475	-	1	1.0	5.0	0.000	TGGTGAGGCTGCCGTAGGCAC	TTTAATGGTTCCTTTGGTGTGTTCCGGTCTTTTTCTGGTGAGGCTGCCGTAGGCACAAAGTCGTTCGTTGCTTTTGGCAGCTTCGCCTTGAAGGTATGGTATAATATCAGTGGTGTTTGTGATCTGA
Candidate_1123	ML0178	116303	116445	+	1	1.0	3.0	0.000	TGACGAGACTTGACTTCGATTAGC	CCGGAGTACTGGAGACCTCCAGTTTGTCAGTGCTGTGTCCGGCTGATCACAGCGACTCTTGTTTACGTCACTGATCACGTGACGAGACTTGACTTCGATTAGCTTGACGAGGTAGTACGACAGACGAGGCAGTACGACAGACG
Candidate_1124	ML0178	38831	38949	-	2	4.0	3.0	0.000	CAGAGCACGACAGGTTTCACCA	GAAGATGCTTGCCTACCTCCGTCATGTTGGATCCCTCTGTCTTCATGTGCTCGTCAAACCGGGTTTCCAGAGCACGACAGGTTTCACCAACATATCGGCGGCCACAGCTACACTTAATC
Candidate_1125	ML0178	38824	38948	+	5	16.0	4.0	0.000	GATATGTTGGTGAAACCTGTCGTGC	TCTACGAGATTAAGTGTAGCTGTGGCCGCCGATATGTTGGTGAAACCTGTCGTGCTCTGGAAACCCGGTTTGACGAGCACATGAAGACAGAGGGATCCAACATGACGGAGGTAGGCAAGCATCTT
Candidate_1126	ML0179	504599	504735	+	1	1.0	3.0	0.000	ATGGTGGTGTCCGCTGTCCGC	ATTTTGGAGGTGGTAGGTGGGTAGGTAGGTAGATGGACAGATGGTGGTGTCCGCTGTCCGCGGTCACAAAGCAATTTTACACATAGTGCAGTGCGCGCCACCGTTACCATGTCGACGTCACAAATTGCCTCCGCAAA
Candidate_1127	ML0179	607	723	+	1	1.0	5.0	0.000	GGTCAGCTAGAAGGGTCATGG	AGTGTATGGGAGCTGTTTTTAGCAACATTGGGTCAGCTAGAAGGGTCATGGGGCCCTCGGGGGACCCCAAAAAGGCCCGTTTTTCGAGTATCTCAAAAGGCAAAAATTATCGCCCGA
Candidate_1128	ML0179	239840	239944	-	1	1.0	4.0	0.000	CAGGTTCCTGGTACCTGGTA	GTACTTGATTCTTGGTTCCTGGTTCCAGGTTCCTGGTACCTGGTACTTTGGTTCTGGTACCTGGTACCTGGTTCCTGGTTCCTGGTTCCTGGTACCTTGTTCCTG
Candidate_1129	ML0179	258717	258847	+	2	2.0	3.0	0.000	TGTACAAGGTACCTAAGACAGTG	AGAAATGTGTACAAGGTACCTAAGACAGTGTCAAGGTGGGTACTATCCTGTAACCAATTAAAGTAAAGAAATGTGTACAAGGTACCTAAGACAGTGTCAAGGTGGGTACTATCCTGTAACCAATTAAAGTA
Candidate_1130	ML0179	140457	140565	+	1	1.0	3.0	0.000	TTGACCGGACAGGGTCG	TTGATCTTGGTGTCCGCGTGGGTCGTGTACTTGACCGGACAGGGTCGGTCACTTCAAAGGGAAAGTGACTGAGTTTGGTCGAGGTAGAGTCAGGTACTTAGACCTAGAG
Candidate_1131	ML0179	258783	258913	+	2	2.0	3.0	0.000	TGTACAAGGTACCTAAGACAGTG	AGAAATGTGTACAAGGTACCTAAGACAGTGTCAAGGTGGGTACTATCCTGTAACCAATTAAAGTAAAGAAATGTGTACAAGGTACCTAAGACAGTGTCAAGGTGGGTACTATCCTGTAACCAATTAAAGTA
Candidate_1132	ML0194	32473	32571	+	1	3.0	4.0	0.000	ACAAGCCATGTAGCAGGGGACT	AGTATAACTCATTCTGGATCTTCTGGTCCCCTGGTACATGGCTTGTACACACTGTGTACAAGCCATGTAGCAGGGGACTACACAGGGACCGGCCAGTTG
Candidate_1133	ML0194	481	607	+	1	1.0	5.0	0.000	AGGGTTAAGTCCCCAAGTGGG	CGTATCCATATGCTGCAGCAGTAGGATAGGATAGGGCGTATGATGGTTTTATACATCCATGAGCAAGTCTTAGGGTTAAGTCCCCAAGTGGGCCCTACTGCTTTCCTGCATTGCATCAGGGAAGCTG
Candidate_1134	ML0194	155643	155789	-	3	3.0	4.0	0.000	TACAATGTCGGAAGGGTGCGCGCTGC	ATACCCGATCCGTATGCCGCATCACGTATGTATCTTCAAGTACAATGTCGGAAGGGTGCGCGCTGCCGTACAAAACTCGTTTGTCGTTTTACGGCAGCGCGCACCCTCCCGCCGTTTTATTCTTTGACAATGATGGAATGAGGGTCG
Candidate_1135	ML0194	1725	1835	+	2	4.0	3.0	0.000	TACTGGTGAGAGGGTGATGGTGC	TAGTGCGATATTGAGGTCTTTTTGCATGTGCCATAATATCACTTTCTCCTGTAATTTTAGCATTACTGGTGAGAGGGTGATGGTGCGGTAGGATTTGGGTTGGTTGTAGTC
Candidate_1136	ML0194	75280	75424	+	3	10.0	3.0	0.000	CTGTATTCTGAACATTTCTGACAGC	AAGGCTCCGTTGTTCTCTTGACAAATGTGAAGCTCGGAGTTGTCAAGAAGATATTTACAATAAACAGGAAGACTTGGACCCTGTATTCTGAACATTTCTGACAGCTGATTTACTAAGGTTTGTACAACAATGTCTACATCACTCC
Candidate_1137	ML0194	155094	155220	-	2	3.0	4.0	0.000	TGGAGGTCTCGGCGCGGCGTTGCTAA	AGCCATTAGCCCTGCTGCCATGTCGCAAAGTGGAGGTCTCGGCGCGGCGTTGCTAAACCAGTTTTACTTTTATAGCCCGTACGCGCGAGGCTTTGAATTAGGCAGTGATCGCATGTCAGCACGCTGT
Candidate_1138	ML0194	1250	1398	+	3	4.0	5.0	0.000	ATCCAGGTCGTTACCTTCAGCTAGTGA	TGATGGTGTTGATAGTTTTGCATGTTCGGTCCCAGATAACATCCAGGTCGTTACCTTCAGCTAGTGACACTATGTCGTTAGCAAAGGCTTGGAGGTATCCGGGGGTGTCATTGGGTGTGAGGGTAAGGAGGTCGTCTACAACTAGGTTC
Candidate_1139	ML0192	292910	293016	-	1	1.0	4.0	0.000	GACCCACATTTGTAGATAGTGAGACT	CTGCTGCTGTTTGTATTGCAGAATTTTCAGTCTCACTATCTACAAATGTGGTTGATAGTGAGACCCACATTTGTAGATAGTGAGACTGAAGTTTGTCAATTCGAAAA
Candidate_1140	ML0192	77541	77669	-	2	3.0	5.0	0.000	TCCTGGTTCTCTTGACT	GGAGGTGGTGGGGGTGGAGGGGGAGGTGGAATGTCGACATCAGCAGCATCAGCTACGGGGGCAATTTCTGCCTCCTGGTTCTCTTGACTGGCTTTTTCTGCTTGTTCTAGTTTTTTAGCCTCGGCCTCT
Candidate_1141	ML0192	243603	243739	+	1	1.0	4.0	0.000	ATGGGATTGAGGGATGTGTAC	TGGGAACGGGTTATCCGGGCTTGGGAGTGGCGATCTGAGGATGGGATTGAGGGATGTGTACCTTGGTGAGAGTGCAACATGTTTTCAGCCCACCTGTGCTCGCTTCTACCCCGAGAGTCGAGGGATTTGCCATAGTT
Candidate_1142	ML0191	26984	27110	+	4	7.0	3.0	0.000	TACATGTATTGTATAGATATA	AAATACAAAAAGTTGTACTATTTATATTTTGTAGATACATGTATTGTATAGATATATGTATCTATACATACATGTATCTGTACATACATAGCGGCAATATGTTGAAGTCGTGTCATTAGAAAAGGAA
Candidate_1143	ML0191	394101	394247	-	4	5.0	5.0	0.000	TGACATCTGGGACTTTTTGTTTATAG	CTGCTCTAATCCTGAATGTCCTGTCATAATCAGCTCTGACTGACATCTGGGACTTTTTGTTTATAGCAGGGATTTCCGCTTTAATCCCAAGTCTCATATTTTGCTGGAAGCAAATTCCTATGTCGTTTGGGGCCAGGTCGTTCAGGA
Candidate_1144	ML0191	281920	282020	-	6	17.0	4.0	0.000	CCGGGACCTTCTGCGTGTTAAGC	GCTTGTTTCATTACTTAACAAACTAGCAAAACATTCGAGGTTCGACCGGGTTTTGAACCCGGGACCTTCTGCGTGTTAAGCAGATGTGATAACCACTACAC
Candidate_1145	ML0191	392917	393017	-	2	2.0	3.0	0.000	CTATTGGGGGATCTCGTCTATAG	TCCAGCTACATGTGGTGGAGCTATTGGGGGATCTCGTCTATAGCTGGTTATATTCCTGTTCTGCCAGGTCTCTCTCCGGTAGACCTTCAGGTGCTGGAAAG
Candidate_1146	ML0191	394098	394240	-	2	3.0	5.0	0.000	TGGGACTTTTTGTTTATAGCAGGG	AATCCTGAATGTCCTGTCATAATCAGCTCTGACTGACATCTGGGACTTTTTGTTTATAGCAGGGATTTCCGCTTTAATCCCAAGTCTCATATTTTGCTGGAAGCAAATTCCTATGTCGTTTGGGGCCAGGTCGTTCAGGATCT
Candidate_1147	ML0191	436086	436200	-	1	1.0	5.0	0.000	TGTCGCTGTACAGTGTATGTCGCCG	AGTGTGTTACCTCCACTGTATGGCGACATGCACTGTACGGCGAATTAGCGAAATGTCGCTGTCGCTGTCGCTGTACAGTGTATGTCGCCGTACAGTGCGTATACCTTTCCTATCA
Candidate_1148	ML0191	301881	302021	-	2	2.0	3.0	0.000	AAGTGAGGAAATTGTAAGCAGAC	TCACGTGACGGCAGCCATGAGCCAATGAGATCGCTTGGTTTCCCTCACTCAAGATCGATACGGGTCACATCATCATTTAAGTGAGGAAATTGTAAGCAGACATGGTTCGTTTCTTTTCCCACTCTACCAGGTCACGTGACT
Candidate_1149	ML0198	38	138	+	1	1.0	3.0	0.000	TTTTCTCATTTGGTGTCGCATAA	CGTAACTTTTATTCAGCTGCTTTTCTCATTTGGTGTCGCATAATACATGTACTGTGCGACACCGGGTGAGAAGAGTCAAATGAGGTTCGAGACCCGCCCTC
Candidate_1150	ML0198	130853	130949	-	1	1.0	4.0	0.000	GAGTCCGCCAGTTCTATTCCG	GTGGAATAGAAACAGGGTAATAGAACCGGCGGACTTTGTCCGCGGCGTATTCGATCGAGTCCGCCAGTTCTATTCCGCTGTTTTGCGTAACGATTAG
Candidate_1151	ML0198	126073	126219	-	4	4.0	3.0	0.000	TCTCCAAGTGGAGTGTGAGCTGGAGT	CACAAGTTCATTGTTGTCGAGTGTGACCTGGATATTACCGTCTCCAAGTGGAGTGTGAGCTGGAGTGTTAGCTCTCGACTGACTACGAGAGGCAGCTGCACTCGCCTTGGTTTTCGAAGGTTTGATAGGGTTATTGACTTCGTGGCA
Candidate_1152	ML0198	126070	126206	-	1	1.0	5.0	0.000	AGGCAGCTGCACTCGCCTTGG	TTGTCGAGTGTGACCTGGATATTACCGTCTCCAAGTGGAGTGTGAGCTGGAGTGTTAGCTCTCGACTGACTACGAGAGGCAGCTGCACTCGCCTTGGTTTTCGAAGGTTTGATAGGGTTATTGACTTCGTGGCAGGA
Candidate_1153	ML0188	15757	15893	-	1	1.0	5.0	0.000	TACATATCTGGTCGTACTTAG	GGCCAATCCGTCAGTTTCTCCAGGACAGCCACACAGCCCGTACATATCTGGTCGTACTTAGCACAGCCGATCTGGCAGTGTTGGTCCCGGTAGTGTTTCCTGATGTAGTGGGTGTTGTGTTTCTGGGAAACTGTCGG
Candidate_1154	ML0163	511867	511977	+	2	2.0	4.0	0.000	TCTTGTGGTAATAGATGCAGGCT	TTCGGACAACCGTGCAATCGCCCGTCGAGAGTGAATCCATATACCACAACTTGTTGACCAAGCTCTTGTGGTAATAGATGCAGGCTCGGGGACGAGTGTGGCGGTCACTCC
Candidate_1155	ML0163	346492	346598	-	1	1.0	4.0	0.000	TGCAGTTCGGATGAGGGCGGC	CCGCACAGTACAGCGAGATTGCCACGTGGCCGGACTGTCTGAACGCCACAGACATTCCACGTGCAGTTCGGATGAGGGCGGCGGGACGGCAGCAGTCACGTGATACA
Candidate_1156	ML0163	380096	380212	-	2	2.0	5.0	0.000	GGTTAGGGAAGTTGGCTCGGC	TCATAAATCGTCATTGCTAGAAAGGAAGTTGGTTAGGGAAGTTGGCTCGGCAGAGAAAAGAAAGAAAACCGAGACCAAGACCAACATTCCCCCTACTTTCTTTTCCAGCAATGATAG
Candidate_1157	ML0163	83643	83739	-	1	1.0	4.0	0.000	CTCTCTCTTCTGCAGTACGAT	ACTTTAGCTCTACTTTGAAGCTGTAGAACAGTAGAACGAGCTTGTTACTTTGAGCTCTCTCTCTTCTGCAGTACGATCCGGGACTAAAGATACCCTC
Candidate_1158	ML0163	166394	166530	-	3	4.0	3.0	0.000	AGGACGTAGACTTTTCAAAGGGCCTT	GATAGAACTTTTCTGACACCATTTGAAAGTGTAAGAGGACGTAGACTTTTCAAAGGGCCTTTTGGTTTTCCTGGCTTTTGGAGAGGTGTTATGATCCCTTGTCCAATACTGTCGATGTAGGAGTTGGTTTCGAAAGA
Candidate_1159	ML0163	367185	367321	-	1	1.0	3.0	0.000	AGGGTTAGGGTTAGTGTTTGG	ACAGTAACTCAACGGTTTGGCCCCAGTGACGTCCTGCTCCACAACAGACAACTTCATTAGGGTTAGGGTAAGGGTTAGGGTTAGGGTTAGTGTTTGGGTTAGGGTCGCTGGGGCCAAATAATAAATATGTGGAAAAA
Candidate_1160	ML0163	166396	166522	-	1	1.0	3.0	0.000	GACTTTTCAAAGGGCCTTTTG	TTTTCTGACACCATTTGAAAGTGTAAGAGGACGTAGACTTTTCAAAGGGCCTTTTGGTTTTCCTGGCTTTTGGAGAGGTGTTATGATCCCTTGTCCAATACTGTCGATGTAGGAGTTGGTTTCGAAA
Candidate_1161	ML0163	511856	511982	-	3	3.0	4.0	0.000	GGTATATGGATTCACTCTCGACGGGC	TGCGAGGAGTGACCGCCACACTCGTCCCCGAGCCTGCATCTATTACCACAAGAGCTTGGTCAACAAGTTGTGGTATATGGATTCACTCTCGACGGGCGATTGCACGGTTGTCCGAACAAAGATTGAC
Candidate_1162	ML0163	518680	518762	-	2	3.0	5.0	0.000	TCGAGGGGCGCTCGAGGGGCGACT	TGTTATACGCTCGAGGGGCGCTCGAGGGGCGACTTTTCATATGCGAGGGGCGCCTTTTTGGCGCCCCTTGAGGTCGGCGCCCC
Candidate_1163	ML0163	125821	125921	+	1	1.0	3.0	0.000	TTTTCTCATTTGGTGTCGCATAA	CGTAACTTTTATTCAGCTGCTTTTCTCATTTGGTGTCGCATAATACATGTACTGTGCGACACCGGGTGAGAAGAGTCAAATGAGGTTCGAGACCCGCCCTC
Candidate_1164	ML0162	18216	18316	-	2	2.0	5.0	0.000	TATAGGCTGTTTTCAGGTGCTCC	GAGCAGAGCCACATGCTGGGTGTGTGTCCTAGCCTGAAGCTAGCCTTAACTATGCTAGTATAGGCTGTTTTCAGGTGCTCCCATCCCTTCTGAAGCATGAT
Candidate_1165	ML0162	19592	19710	-	2	2.0	4.0	0.000	ATAGTCTGCTTCCTGGTAGGTT	NNNCGTGAAGCAGGTGATCTCATACTGTTCATAGTCTGCTTCCTGGTAGGTTCCTTGGTCGGGATTTCCACCTGGAAGGTTTGATCTATGCTCAGTGCGGGTGTTCTTTCCTCACGAAT
Candidate_1166	ML0162	12639	12775	-	1	1.0	5.0	0.000	GCTGTCCTGTTGCCGGCCTGC	AGTGTCAACTGGTGTAGTTGCTCTGCTGAGGGATAAATTGAAGTAGGTCGGTACAGTTTCAGCTAAGTTACTCGACGCTGTCCTGTTGCCGGCCTGCTTTGTTTGGATTGGTAAGGTTTCAACTGTTATAGTTGTTG
Candidate_1167	ML0162	16478	16614	-	1	1.0	3.0	0.000	CCTTCAGGGTTTCCGCTGGGG	GAGGGGTCACGTAAATCGCCAAAATGAACCTTGGTCATGACCTTCAGGGTTTCCGCTGGGGACTCTGTGAGGAATCCGTCGGTTTTCCTGATTGTTCCGAGCGAGGTTGATTTCGTGTTTTTTATGAGACTAGAGAT
Candidate_1168	ML0162	16633	16759	-	1	1.0	5.0	0.000	ATATGTGGTCGAGGTCCCATT	GATTCCATCCGGGCCTGCAGCAGTGAGGGGGCTGAATTCCTTAAGGGCTCTACGCACTCTATTCTCAGAGAATATGTGGTCGAGGTCCCATTCAGTTTCCTGCTCCTCATCCTGGAGGCTGCCAAGT
Candidate_1169	ML0162	12642	12766	-	2	2.0	5.0	0.000	AGGTCGGTACAGTTTCAGCT	TGGTGTAGTTGCTCTGCTGAGGGATAAATTGAAGTAGGTCGGTACAGTTTCAGCTAAGTTACTCGACGCTGTCCTGTTGCCGGCCTGCTTTGTTTGGATTGGTAAGGTTTCAACTGTTATAGTTG
Candidate_1170	ML0162	12766	12864	-	1	1.0	4.0	0.000	TGATTTGACTGGTGCAGTTTCA	GTTTTCATGCTGTTTTCAAATGATTTGACTGGTGCAGTTTCAGCTGGGCTTGCCAGGGCTGTCCTGCTCCAAGTCGGTCGATCCGCCGCAGTGTCAACT
Candidate_1171	ML0162	12642	12768	-	5	6.0	5.0	0.000	TTGAAGTAGGTCGGTACAGTTTCAGC	ACTGGTGTAGTTGCTCTGCTGAGGGATAAATTGAAGTAGGTCGGTACAGTTTCAGCTAAGTTACTCGACGCTGTCCTGTTGCCGGCCTGCTTTGTTTGGATTGGTAAGGTTTCAACTGTTATAGTTG
Candidate_1172	ML0162	42666	42766	+	1	1.0	5.0	0.000	ATCATCAATTCTGAGTAC	CATCTGTACTTAAAATTATAAGGACATCATCAATTCTGAGTACATGTCCTGGACATGTACTCAGAATTGTAAGTACGTGTCCTTAAAACAGAAAGCCGTGG
Candidate_1173	ML0162	18773	18919	-	5	8.0	5.0	0.000	ACTGAGACCAGTGCCATGTCGTCTGC	GAAGCCTTGCCTCCCGCTTGGGAGTTTGGGTGCTGTTACGACTGAGACCAGTGCCATGTCGTCTGCGAACCCTTGCAGGTCACAGGGTAACTTGTCCCTGGTGTACTCGAGAAGTTCGTTCAGCACTAAGTTCCATAGAAAAGGAGA
Candidate_1174	ML0161	39575	39705	+	3	10.0	5.0	0.000	CCAAGTGGGATCTGGATGGAAGG	GTTTCTGATGTGGATGGCTGCTTGCTCAGTCAGTTCCAAGTGGGATCTGGATGGAAGGGTTTTGAGAATGTTGATGCCGTTCCAAGTTCCAGGCTATTCTGTTTCCAGTGGTGAGGGAGTGGTAAGCAGGG
Candidate_1175	ML0161	53195	53311	+	1	1.0	4.0	0.000	TGGTACGTATCGCGGCATGTG	CATGTGCCGTCTAGTTAGGATCATGTTCCCTGGTACGTATCGCGGCATGTGCCGTCTAGTTAGGATCATGTTCCGCGACACGTGACATGGAACATGATGTGCCACCTGATCTCGACC
Candidate_1176	ML0161	36666	36758	-	2	2.0	3.0	0.000	TGCAGGGTTGGGCTTGGTCTGGGC	AGGGTCGGGGCAGGCTGCAGGGTTGGGCTTGGTCTGGGCAGGGTTGGGGCAGGTCCAGGACAGGCAAGCTTGGGTCAGGGTCTGCACAGGGTC
Candidate_1177	ML0160	86982	87088	-	1	2.0	4.0	0.000	CATGCTGCGATACGTACCGGG	ATCAGGTGGCACATCATGTTCCGTGTCACGTGTCGCGGAACATGATCCTAACTAGACGGCACATGCTGCGATACGTACCGGGGAACATGATCCTAACTAGACGGCAC
Candidate_1178	ML0160	1210	1298	-	4	8.0	4.0	0.000	TTGTACGGCCGAGTCGTCGGGG	TTCCGAGAGGGGCGCTTGTACGGCCGAGTCGTCGGGGGCCTTCGGCCCCTCCCTGGCCTTGGCAAAGGGGGCTTTGATTGTTGGGTCCT
Candidate_1179	ML0160	118283	118383	+	4	6.0	5.0	0.000	TTCTGAACAGCTGTAGCGATGTT	GGTCCTCTTCTTTGGTGATCTTCTGAACAGCTGTAGCGATGTTTTTCGGAGAGAGAGCAGTTGTACAGCTTTGTTGGAGGACTGACGAGTAAGATTTCAGC
Candidate_1180	ML0160	108322	108452	+	2	2.0	3.0	0.000	AGTGTACTTCAGCCATGA	TATCACCCTTAGCAGCTGAAACAACTTTGAAATGGACTGAGTACGAAGGCTGCACGAAGTTCGAATTAGATGCAGTGTACTTCAGCCATGAAGCAAGCGGAATGTTGGGAGGGGTGAACAAAGGAATCTTC
Candidate_1181	ML0160	30222	30328	-	1	2.0	5.0	0.000	TCGAACGTAGCAGTGGGGATC	TCAGACCGTGGAGGAATCAAGTCTCTCGAACGTAGCAGTGGGGATCCTATACCTGCTGAATCCCTCGATTGCTGTTTGGGCAGGGTATCGAGCGTTCTCCAGGGGCG
Candidate_1182	ML0160	83784	83892	-	1	1.0	5.0	0.000	TGATCATGGCCATGGAA	TAAGGCACTGATTATGACCATGACAGACTGGAATTTGCTCCATGGTCAATGGTCAAAAAGCTTGATCATGGCCATGGAAAATTTGGATTTCTGCCACCGGTCATAATCA
Candidate_1183	ML0160	83780	83894	-	1	1.0	5.0	0.000	TGGAATTTGCTCCATGGTCA	TGTAAGGCACTGATTATGACCATGACAGACTGGAATTTGCTCCATGGTCAATGGTCAAAAAGCTTGATCATGGCCATGGAAAATTTGGATTTCTGCCACCGGTCATAATCATCAT
Candidate_1184	ML0155	22230	22328	+	1	1.0	3.0	0.000	CGGTGATACCTGACTCACGCAG	AGCGCTCGGAAACAGGTTATCAGCTTTGATCAGCTGCGAGAGTCTTGTCCATTGTCGCGGTGATACCTGACTCACGCAGCTAAAGCTGAACGTTCCGTT
Candidate_1185	ML0156	28728	28872	+	1	1.0	3.0	0.000	TGTCAACGTTGGTCGAGTTGATAGC	TCCGGTACTGTATCCGCAGAGTTTTGTGTACTGTTATTAATGTCAACGTTGGTCGAGTTGATAGCGTTAATTTTGCTGTCGTTAATTTTGTGATCAATGTATTGAGCGTTGTCGACAGTAAGATTGTAGCTAGGGTTTGCATCCG
Candidate_1186	ML0156	262594	262730	-	1	1.0	5.0	0.000	CTTCTGACTTCTGTACTTCTG	CGGGTAGGTGAGAGTGTGGCTTCTGGTTGATGATTAAAGTAAGGTCTTCTTTTAGGAGGGTTACTGCAGCGGAGCACTTCTGACTTCTGTACTTCTGACATCTCCAGTATGATGTCACCAGCGTCTCCCTGTCTGCT
Candidate_1187	ML0156	131463	131585	-	1	1.0	3.0	0.000	TAGGAAGCCTGGAGTTCGACGGTA	CCCTACACGAAGTAGACTGTTATATCAGCTGTGTGCCCGGCTTCCATGACAAGGGTCGATTTGGTGGAATAGGAAGCCTGGAGTTCGACGGTACATGATATGTACAGTGTAAACCTTGGTCAT
Candidate_1188	ML0157	362490	362606	-	1	1.0	3.0	0.000	TTGGGTTTGCATCCTGAGTGG	AGGTACTGGAGGAGATCAGCCTCGCCCCTAGCCGCTCCAAGGGGAATGCACTTAGTTTTATTGATATTGGGTTTGCATCCTGAGTGGCGGCCGAAACTGACGAGCTCGTGGATCGCG
Candidate_1189	ML0157	214456	214546	+	6	7.0	5.0	0.000	CAGACTTGTGGGGGATTCGCTGC	TTAGTGGTAGGAGAAACTCTTCCTCCAGGCTGTCGAAGAATTTGTTTTCCTTGCAGACTTGTGGGGGATTCGCTGCCGGGATTTTTCAATA
Candidate_1190	ML0157	10968	11104	-	1	1.0	3.0	0.000	AAGCCTAGCTCATTGGTGATG	TGTATTGCGNNNNNNNNNNAGGAGGAGTCTGCAAGCTGCTAAGCCTAGCTCATTGGTGATGTTGGGGTACATAGCTTCGATGTCCCATGAGCAAAGAATAATAGGCCTTGGATCATCTTCACAAAGTCTCTTCTCGT
Candidate_1191	ML0157	293635	293761	-	1	1.0	3.0	0.000	GCGGCGCTCTGGGTGCGCGGC	TGTATGGCGCGAGATGAACTTTTTGGTTAAAGCGCGGCGCGCTCAGTCGCCAGTGCAATGTTTTGTTGCGCGCGGCGCTCTGGGTGCGCGGCGTAATTTAGACTGAATTCGCAGGCAGTGACCTACT
Candidate_1192	ML0157	10244	10380	-	1	1.0	4.0	0.000	TTGAGTCATGGTGAATTGCCC	TTCGACTTTATGAGGGATGTTTCTACTGCAATATGTGGCTGTTCTGAATGCTCACTTTCGTTAGAGGTACTCTCCTTTGAGTCATGGTGAATTGCCCATCGGAGACGGTTCTTCCAAATTCGAATGTCTTCTTGAAA
Candidate_1193	ML0176	30085	30217	+	2	2.0	3.0	0.000	GACGTAGAAAGAAAAGCGAAGCTG	CCGACTTTTTCATGTTAGCTGTCAGCTTGTCCAGAGACGTAGAAAGAAAAGCGAAGCTGTCCAGAAAAATGAACTTATCTGTAAAGACAGCTTTGAACTTTTCTAGTGTTTCTGGAATGATATCCAACTTTTC
Candidate_1194	ML0174	328720	328820	-	2	2.0	3.0	0.000	CCACTGGCTACAGAAGATGTCAG	ACTTGAACGCATGTTGGCGTCCACTGGCTACAGAAGATGTCAGTGGGCCGAGGTTAAATCTGACAAGTTTACTGTAGATTGGATACAGTTTGTGGAGTCTC
Candidate_1195	ML0173	129345	129479	+	1	2.0	5.0	0.000	CGACGTCTAGGTTGGGAAGG	GACAGTTCTTCAGCTATCTTGTACTCTGAACTGGGGTCTTCTAGTATTGGGATCTCGTCGGCTTTGGAGGTCCTCCGACGTCTAGGTTGGGAAGGTCTGGTGGGTTTAGATTTCACAGGAGCAGGTTCTGTAGCT
Candidate_1196	ML0172	18744	18850	-	1	1.0	5.0	0.000	ATCTGATTTGCCTGGTCGACC	AAATACACCAAGGACCCAGGAAGCAATCTGATTTGCCTGGTCGACCATAAGGTTTATGTGTGGTGACCAGGAGAGATCCTCTGACATGTTTACTCCTAGGTCGCGAA
Candidate_1197	ML0170	3574	3710	+	1	3.0	5.0	0.000	TCCTCTGTGTCCATGCTGCGG	TCCGGATCTCGTCAGTACTAGACAGGCTGGTATCCCTCTTCAGCATGTCGATGTAGTTGAGGTGTGGTCTGCCACGTCCTCTGTGTCCATGCTGCGGTTCCCAGAATAGAAGCTTGTTTGCCAGAAGGTCTTCATGT
Candidate_1198	ML0170	9097	9239	+	4	4.0	4.0	0.000	GAGTAGTTCAATGCTGTTGTGAAA	GTTCAGTAGGTTGATTAGCAGTTTTGACTCTTCTCGTTCTGAGTAGTTCAATGCTGTTGTGAAAGTATCTATAAACTGTCTTGATACTTTCTGCAACTTCTTTTGTCTACACAGATTTTCCAGAGAAGTTAGAAAAACCTGCA
Candidate_1199	ML2322	2955	3091	+	1	10.0	4.0	0.000	TTTGCGAACTGGTTCGCGTACTGGGT	TCATAACTAGTCCGGACTGGTTCGGGGATTGCCGAACCAGTACGCGAACCAGTTCGCGTACTGGTTCGCGTACTGGTTTGCGAACTGGTTCGCGTACTGGGTCGGGCTTCTTGGATACTGCCATGTACTTTACTACA
Candidate_1200	ML2331	27747	27885	-	2	2.0	4.0	0.000	CCTTTAGTTTGTCTAGAACTGG	TGGACCGAGATCTCTGACGCCACGTTCTTCGAGGTGAGGTGCTCCTTCAGTTTGTCTAGAACTGGTGGAAAAGTGCTCCTTTAGTTTGTCTAGAACTGGTGGAAAAGTGCTCCTTTAGTTTGTCTAGAACTGGTGGAAA
Candidate_1201	ML2330	124	262	+	3	8.0	5.0	0.000	AGTAAGGGGGTACGGTGTAGAG	AGAGTCGTGATGTCTCCTGTAGTCTAGGTTATGAGCTGTAGCAGTCAGCCCTGTCGTTGCCCTGTTACTAGATATACAGTAAGGGGGTACGGTGTAGAGTGAGGAAGGTCTGCTCGTGAGTTGAGGATAGTGGCGACCA
Candidate_1202	ML0105	279247	279391	+	4	10.0	3.0	0.000	TCTGTTGTTTTTAAGGTAGGCTGGA	ATGTAAAGAGCTAGACATCGAAAAAAGCAAAGCTGATCCTGGTAAGGCTTACCTCTATAGGAAACAAGACTATTTAAACCTCTGTTGTTTTTAAGGTAGGCTGGAAAAACATTAGCTGCACCGATGGGACACTTTAATACTTTCG
Candidate_1203	ML0105	36419	36513	+	1	1.0	4.0	0.000	TGACTCCGGTGATGATTCCT	ATCCAGATCCAGATTCTATCTGACTCCGGTGATGATTCCTACTTGGATGAGGCGGGAATCATGATAGACGGAAAGTGGAAGAACTGGATCGGTTG
Candidate_1204	ML0105	281877	282017	-	9	15.0	5.0	0.000	CCGGACGCTGACAGCTGTAACTC	ATTATTCGGGAAGATGACTGCCACGTATGTTGTCGTATCTCCGGACGCTGACAGCTGTAACTCTAGATGGTATCCTGTTGAGTAGCGGTAAGTTTTCGGCGTACATGACATTAGGACCATATTTTCGTTGAATCGCTCCCT
Candidate_1205	ML0105	278048	278194	+	7	13.0	3.0	0.000	AATGTGTTACGACCTTTCAAGGAAGA	ATCTGCTCTGCTGTCAAATTGCCTTCTTGGTGGACCACTAGCTGCTCTTCAGTTGACAAGGCTTCGTCAGGAGTCGGCTCCAATGTGTTACGACCTTTCAAGGAAGAATAGAAATCTTGGTACCGTGGGAAATCGGTAGACGTCAGC
Candidate_1206	ML0105	278056	278202	+	13	43.0	4.0	0.000	TCAGTTGACAAGGCTTCGTCAGGAGT	TGCTGTCAAATTGCCTTCTTGGTGGACCACTAGCTGCTCTTCAGTTGACAAGGCTTCGTCAGGAGTCGGCTCCAATGTGTTACGACCTTTCAAGGAAGAATAGAAATCTTGGTACCGTGGGAAATCGGTAGACGTCAGCTTTCCAAG
Candidate_1207	ML0105	276358	276452	+	8	16.0	5.0	0.000	ATTTGAGGTGATCAGGAACTCGTAC	TCATTCTCAGTGATTGTGGTGTTTTTGAATATTGGCGGCATCTCACTGAAGTGAGATTTGAGGTGATCAGGAACTCGTACGTCGCATTGAACCGC
Candidate_1208	ML0106	5053	5189	-	2	2.0	4.0	0.000	TCTGAGGTTAGGTGGGTTACAACATC	AACACCTGAGGTTAGGTGGGTTACAACATCTGAGGTTAGGTGGGTTACAACATCTGAGGTTAGGTGGGTTACAACATCTGAGGTTAGGTGGGTTACAACATCTGAGGTTAGGTGGGTTACAACATCTGAGGTTGGGT
Candidate_1209	ML0106	2140	2280	+	2	2.0	5.0	0.000	TAGGTAAGACAGGATTTGGAATG	CCACAGTTACGCTGTCCAATGCCATCAACACAAATGCACTTAGGTAAGACAGGATTTGGAATGGAATTTCCCAGGTGTCCAGATTTGCTATCTGATTGGGCGATTTGCTGTTGAGAAATTGGTAGATAACTGGAGTACAGC
Candidate_1210	ML0106	5029	5165	-	2	2.0	4.0	0.000	TCTGAGGTTAGGTGGGTTACAACATC	AACATCTGAGGTTAGGTGGGTTACAACATCTGAGGTTAGGTGGGTTACAACATCTGAGGTTAGGTGGGTTACAACATCTGAGGTTAGGTGGGTTACAACATCTGAGGTTGGGTGGGTTACAACACCTGAGGTTGGGT
Candidate_1211	ML0106	107859	107975	+	4	4.0	3.0	0.000	GGAGATGTAGCTTTGATCACC	CATATTTGTTTCTACTCAAGATTATATGTTGCTTGCACGGGTCAGATTCTACATGTTTCTGTGACAGGAGATGTAGCTTTGATCACCTAGTGCAGTGCTTGTGCAGCTCAGTTCAAA
Candidate_1212	ML0106	5129	5235	-	1	1.0	3.0	0.000	GTGGGTTACAACATCTGAGGT	CACCTGAGGTTGTGTGGGTTACAACACCTGAGGTTGTGTGGGTTACAACACCTGAGGTTAGGTGGGTTACAACATCTGAGGTTAGGTGGGTTACAACATCTGAGGTT
Candidate_1213	ML2366	9974	10120	+	1	1.0	3.0	0.000	CTGGACAGAATACTGGACAGAATACT	GAAAGTATACTGGAAATTATACTGGACAGTATTCTGGACAGTATTCTGTCCAGTATACTGGACAGTATACTGGACAGTATACTGGACAGAATACTGGACAGAATACTGGACAGAATACTGGACAGTATACTGGACAGAATACTGGAC
Candidate_1214	ML2366	5625	5771	+	5	8.0	5.0	0.000	ATACTTCTCGGGAGTGTTCGGAAGGT	TGGGGCTGTTCCTCATGTGTTAATTGCCAGAGCCCTACGCTTCTACAATGTCCCTGAGAAGGTGGTAAAGATCATCTTAAAATACTTCTCGGGAGTGTTCGGAAGGTTCTCTTCAAGAACGGTAACATCGGAGTGGCAGCAGTTTGA
Candidate_1215	ML0107	2542	2668	+	1	1.0	3.0	0.000	ATATAGAAGTTACTACCAAGG	AATGGTATGTATATAGGTTATGTACTGATAAAATCTTGTTTTCTTGGAACAGTGGCTCCGTGTGTTCAGGCATATAGAAGTTACTACCAAGGATTTGTTGGTCATAGGGCCTTGTTCTTACACACGT
Candidate_1216	ML0107	53371	53517	-	2	2.0	4.0	0.000	TCGTGGAACTCGCTCTTTAAGATGGG	TTGGGCTAGATGGAGGGAGGATGTTTTGGCACTAGATTTGTCGTGGAACTCGCTCTTTAAGATGGGCGATTACATGGTGGGGTTCATCTTGAGGGCAGTGTATGGTACACTGGTGACACCTTCTTTGGCTGCCAAATGGGATGAGGC
Candidate_1217	ML0100	31356	31440	+	4	4.0	4.0	0.000	TTCGACTTGTATTTTTTATCGGCGG	CTGTCTGGGTGCTGGTGGTGGAGGTGCTCGTGGAGGGAGTTTTTCTGGACTTCGACTTGTATTTTTTATCGGCGGCCCACTTCTT
Candidate_1218	ML0100	31073	31213	+	7	12.0	3.0	0.000	GTGGGATTGTTGCCTCGGAGGCTTCCCT	AATCATGCTTTGTGCTTACTTCCGGGCAACAATTGGTGGGATTGTTGCCTCGGAGGCTTCCCTCAATAAGAGCTGGGTTCTTAATGAGTTCACCTCCGAGGCCCGCACTTCCACCTCGTGTCGAAGGCAGCTGGTGGTACA
Candidate_1219	ML0100	54931	55019	+	3	4.0	3.0	0.000	TGGTTAACCTGAACAAGGGGGC	ACAGGAGACATCAACTGGTTAACCTGAACAAGGGGGCCTTGGTTACTGACTGGAGGACTTTTCCTTTGTTTACAACGGTTCACCAGCAT
Candidate_1220	ML0100	31072	31214	+	2	2.0	5.0	0.000	TCTTAATGAGTTCACCTCCGAGGC	TAATCATGCTTTGTGCTTACTTCCGGGCAACAATTGGTGGGATTGTTGCCTCGGAGGCTTCCCTCAATAAGAGCTGGGTTCTTAATGAGTTCACCTCCGAGGCCCGCACTTCCACCTCGTGTCGAAGGCAGCTGGTGGTACAT
Candidate_1221	ML0100	6608	6704	+	2	2.0	3.0	0.000	CAGATATGTTCTTGTTATTGT	ATGAATGTTCCATGATATCACAGATATGTTCTTGTTATTGTGGCCCTGGTGCAGGGCTCGATGGGTTGTGGGAGCATGGTGTTTTGTAGATGTCCCA
Candidate_1222	ML0101	223166	223248	-	1	1.0	4.0	0.000	GTCCCGAAGAAACAGCAGC	GGACTGTCGGATGAGGTCCCGAAGAAACAGCAGCAGAGCTGCTGTTTCTTCTGGATCTCTCCGACCTGATCCACAGCCCCTGC
Candidate_1223	ML0101	222916	223052	+	2	2.0	4.0	0.000	TCTGATTCAGCTGTGGCAGGT	AGTTTCAGCTGGACCCTGTTCTTGTTCAGCTTAAATTGAATCTGATTCAGCTGTGGCAGGTTCGGCTGGGGCAGGTTCAGCTGGGGCAGGTTCAGCTGGGGCAGGTTCGGCTGGGGCAGGTTCAGCTGGCGCAGATT
Candidate_1224	ML0101	222968	223094	+	1	1.0	5.0	0.000	AGCTGGCGCAGATTCAGCTGG	GTGGCAGGTTCGGCTGGGGCAGGTTCAGCTGGGGCAGGTTCAGCTGGGGCAGGTTCGGCTGGGGCAGGTTCAGCTGGCGCAGATTCAGCTGGAGCAGGCTCAGCTGGAGCAGGTTCAGCTCAGTTCA
Candidate_1225	ML0101	222959	223099	+	5	5.0	5.0	0.000	GGGCAGGTTCAGCTGGGGCAGGT	GATTCAGCTGTGGCAGGTTCGGCTGGGGCAGGTTCAGCTGGGGCAGGTTCAGCTGGGGCAGGTTCGGCTGGGGCAGGTTCAGCTGGCGCAGATTCAGCTGGAGCAGGCTCAGCTGGAGCAGGTTCAGCTCAGTTCAATTAG
Candidate_1226	ML0101	223175	223261	+	1	1.0	4.0	0.000	TTCGGGACCTCATCCGACAGT	GTGGATCAGGTCGGAGAGATCCAGAAGAAACAGCAGCTCTGCTGCTGTTTCTTCGGGACCTCATCCGACAGTCCCTAATTAGGTGAT
Candidate_1227	ML0101	222951	223085	+	1	1.0	4.0	0.000	TTCAGCTGGGGCAGGTTCAG	TTGAATCTGATTCAGCTGTGGCAGGTTCGGCTGGGGCAGGTTCAGCTGGGGCAGGTTCAGCTGGGGCAGGTTCGGCTGGGGCAGGTTCAGCTGGCGCAGATTCAGCTGGAGCAGGCTCAGCTGGAGCAGGTTCAG
Candidate_1228	ML0101	223172	223258	-	1	1.0	5.0	0.000	CTGTTTCTTCTGGATCTCTCC	ACCTAATTAGGGACTGTCGGATGAGGTCCCGAAGAAACAGCAGCAGAGCTGCTGTTTCTTCTGGATCTCTCCGACCTGATCCACAGC
Candidate_1229	ML0102	4888	5006	+	2	3.0	4.0	0.000	TTTGTTATCGGTGGGTTGCGGG	TTCGCTCTTTTTGTTGTTGGGTTTAGTTCTTTTGTTATCGGTGGGTTGCGGGTTGCTGCCACTTTGGGTGGTTTGCGATTTGTGGCCATGCTCGATGGCCAAGGAAGTTGCTGCCATAT
Candidate_1230	ML0102	4560	4690	+	3	5.0	5.0	0.000	GTGGTAATAGATGCAGGCTCGGG	TCTTTGTTCGGACAACCGTGCAATCGCCCGTCGAGAGTGAATCCATATACCACAACTTGTTGACCAAGCTCTTGTGGTAATAGATGCAGGCTCGGGGACGAGTGTGGCGGTCACTCCTCGCAAAAATCTTC
Candidate_1231	ML0102	4888	5024	+	1	1.0	4.0	0.000	GTGGGTTGCGGGTTGCTGCCA	TTCGCTCTTTTTGTTGTTGGGTTTAGTTCTTTTGTTATCGGTGGGTTGCGGGTTGCTGCCACTTTGGGTGGTTTGCGATTTGTGGCCATGCTCGATGGCCAAGGAAGTTGCTGCCATATTTAAAACGGAGGCTTGTT
Candidate_1232	ML0102	4556	4686	+	2	2.0	5.0	0.000	TCTTGTGGTAATAGATGCAGGCT	TCAATCTTTGTTCGGACAACCGTGCAATCGCCCGTCGAGAGTGAATCCATATACCACAACTTGTTGACCAAGCTCTTGTGGTAATAGATGCAGGCTCGGGGACGAGTGTGGCGGTCACTCCTCGCAAAAAT
Candidate_1233	ML0102	4559	4685	+	1	1.0	4.0	0.000	GAGTGAATCCATATACCACAA	ATCTTTGTTCGGACAACCGTGCAATCGCCCGTCGAGAGTGAATCCATATACCACAACTTGTTGACCAAGCTCTTGTGGTAATAGATGCAGGCTCGGGGACGAGTGTGGCGGTCACTCCTCGCAAAAA
Candidate_1234	ML0102	3154	3300	+	4	7.0	3.0	0.000	ATTCCAAGATCAACTTCCATGTGCCA	CTCTCATAATCCATATTGTCGTTTGTTTAGTTTTTTGTAGATTCCAAGATCAACTTCCATGTGCCACAAAACCACTCGCTCCATCCACTTGAGTGGAACTGGTGCAAGTGTTATGGTTTGGAACGATCTTGGATTCCGATAATCGGT
Candidate_1235	ML0102	15064	15176	-	4	7.0	4.0	0.000	CTTTGTAGCGAAGATGATGACACG	CTTCTGCAAGGGTGTCGAGGTTCCTCTTTGTAGCGAAGATGATGACACGGGATCCCTTCTCCGTTCTGCTGTCGTAAGCTACGAAGTCCTCGTCTCGTTGAGAGGACTCCAGT
Candidate_1236	ML0102	4562	4698	+	3	4.0	3.0	0.000	TGAATCCATATACCACAACTTGTTGA	TTTGTTCGGACAACCGTGCAATCGCCCGTCGAGAGTGAATCCATATACCACAACTTGTTGACCAAGCTCTTGTGGTAATAGATGCAGGCTCGGGGACGAGTGTGGCGGTCACTCCTCGCAAAAATCTTCAAGTCAGA
Candidate_1237	ML0102	4884	5022	+	1	1.0	3.0	0.000	TGCGATTTGTGGCCATGCTCGA	TTGCTTCGCTCTTTTTGTTGTTGGGTTTAGTTCTTTTGTTATCGGTGGGTTGCGGGTTGCTGCCACTTTGGGTGGTTTGCGATTTGTGGCCATGCTCGATGGCCAAGGAAGTTGCTGCCATATTTAAAACGGAGGCTTG
Candidate_1238	ML0102	3188	3296	+	2	4.0	4.0	0.000	AACTGGTGCAAGTGTTATGGTT	TTGTAGATTCCAAGATCAACTTCCATGTGCCACAAAACCACTCGCTCCATCCACTTGAGTGGAACTGGTGCAAGTGTTATGGTTTGGAACGATCTTGGATTCCGATAAT
Candidate_1239	ML0102	4545	4691	-	3	3.0	4.0	0.000	GGTATATGGATTCACTCTCGACGGGC	TGAAGATTTTTGCGAGGAGTGACCGCCACACTCGTCCCCGAGCCTGCATCTATTACCACAAGAGCTTGGTCAACAAGTTGTGGTATATGGATTCACTCTCGACGGGCGATTGCACGGTTGTCCGAACAAAGATTGACAACGTTACGG
Candidate_1240	ML0103	63764	63858	+	3	3.0	4.0	0.000	GTACAGATACTTCAGCTGGGGCAGC	AGCTAGCTGATCTTCGTACAGATACTTCAGCTGGGGCAGCTGAGGTTCTTGCCACTGCTTTTAGCTCTGTGTTTGTACATGAACCAGCTGGCCCT
Candidate_1241	ML0103	63763	63861	+	2	2.0	4.0	0.000	GCTTTTAGCTCTGTGTTTGTAC	CAGCTAGCTGATCTTCGTACAGATACTTCAGCTGGGGCAGCTGAGGTTCTTGCCACTGCTTTTAGCTCTGTGTTTGTACATGAACCAGCTGGCCCTTTA
Candidate_1242	ML0103	63763	63859	+	3	3.0	5.0	0.000	AGATACTTCAGCTGGGGCAGC	CAGCTAGCTGATCTTCGTACAGATACTTCAGCTGGGGCAGCTGAGGTTCTTGCCACTGCTTTTAGCTCTGTGTTTGTACATGAACCAGCTGGCCCTT
Candidate_1243	ML0108	1417	1561	+	3	3.0	5.0	0.000	CAGAATTTCTGTCCTGGCATTTGCT	TGTCATTGATTCCGCAAAGGAGGACAACATTAGAGTAACCCATGCTGGACACTGGGTCTATATCCCTGATCTTGGGGGCCCAGAATTTCTGTCCTGGCATTTGCTCTCCAAAGGTGCCCCTCTTGTTGGAACCGAAAGAAATATG
Candidate_1244	ML3321	805	909	+	4	7.0	4.0	0.000	TAAGCGGCGGACAGAGTTGGCCTGT	TAAGTATCGAAAATTGGGGACTATAGCTGGCAGAATTTTTCTGCTGCAGATCTGATCAGATAAGCGGCGGACAGAGTTGGCCTGTTATAGCCCCGAGTTATACAA
Candidate_1245	ML0109	150364	150498	+	7	15.0	4.0	0.000	TGTGATCGCTAGGTGACTGTGTCAT	CCGCAAGTTACGCCCTCCATATATCCGAGGTGTACTGTGATCGCTAGGTGACTGTGTCATCGTAACGTTGCTCGTTCCACTTAGCGACACAGGACTCAAACTATCCTCCATATTTCTGGCAGGTTCACTTTCTCT
Candidate_1246	ML0109	24868	25008	+	2	3.0	3.0	0.000	TCCGATGGTTGCCTGATGGTTTTGTTTT	GAACAGACTTGTGAAATCCGATAACTTTTACTAAACAGTTTTTCAAATCACAACCATAAAGCAACTCCCCCGGATATATCCGATGGTTGCCTGATGGTTTTGTTTTGTAAAACTGTCCAGTAAAAGTAATCGGATTCCACT
Candidate_1247	ML3317	13381	13521	-	3	5.0	4.0	0.000	TTTTATCACAGTTGGTTCGAGGG	TAAAGTGAAGTTGACCGTGGTTTCTTGCCCTCAGTTCCATTTTTATCACAGTTGGTTCGAGGGTCAGTGTTAATACTTTGCTGATCTTTACTTGAGCATGCTTGTGTAGATACACTTTTTTTGATGGTTGGGAGAGTATGG
Candidate_1248	ML0110	60022	60152	-	2	3.0	3.0	0.000	ATGATAAGGGATGTGACACTTCC	ATAATGTCCCTTATGATGCATGGCTCATCGTCAGAATGATAAGGGATGTGACACTTCCCATTGTCGTATTTGATGACGAGGCATGTCACATTTTCCTTGTTAAACGTTGGGTCACCCAGTTTGTGAGATAT
Candidate_1249	ML0110	60037	60177	-	2	3.0	3.0	0.000	ATGCATGGCTCATCGTCAGAATG	CCTCTCTGCACCCAGACTAACAGTAATAATGTCCCTTATGATGCATGGCTCATCGTCAGAATGATAAGGGATGTGACACTTCCCATTGTCGTATTTGATGACGAGGCATGTCACATTTTCCTTGTTAAACGTTGGGTCACC
Candidate_1250	ML0110	59765	59905	-	3	4.0	5.0	0.000	GTAGATCGGGTAGGGGGGTGCTG	TCCGAAACTTAGCATCTTTGCAAATGTCCGTAACGTCCACATTATCAAACAGCACACTCAAACTTCATACCGGAGATGGTAGATCGGGTAGGGGGGTGCTGGTGACTAACTGTTCTCGTTCCGGTGCAGGAGGAGTTTCGG
Candidate_1251	ML0110	60018	60146	-	2	3.0	5.0	0.000	AGGCATGTCACATTTTCCTTGT	TCCCTTATGATGCATGGCTCATCGTCAGAATGATAAGGGATGTGACACTTCCCATTGTCGTATTTGATGACGAGGCATGTCACATTTTCCTTGTTAAACGTTGGGTCACCCAGTTTGTGAGATATCTCC
Candidate_1252	ML0110	60275	60395	-	19	46.0	4.0	0.000	GATAGTAGGACGGGTCTGTGTGGTCTGT	AATAAAACTCTCTCGTGCTCATGGGGAATAGGGTCTGTAGCAGGCCTCGTGGATTCCTGTATCCTGGGGATAGTAGGACGGGTCTGTGTGGTCTGTTGCAGCCGTCTGAAGGTAAGAGATA
Candidate_1253	ML0110	72464	72606	+	3	3.0	4.0	0.000	ATAAGTACATGGTGCTCGTCCTCC	TTGAAGTTCCGTGCAGAGTTGATGGTATCTTGGACATGAGATAAGTACATGGTGCTCGTCCTCCTGAATGATATTGCAGAAGGGAAGGTTTGAGAGCCACTTCGTCTCCTCCGTTGTACAAAACTCGCATCTTTTGTACCATG
Candidate_1254	ML0110	60031	60179	-	6	16.0	5.0	0.000	TCCCATTGTCGTATTTGATGACGAGGC	TCCCTCTCTGCACCCAGACTAACAGTAATAATGTCCCTTATGATGCATGGCTCATCGTCAGAATGATAAGGGATGTGACACTTCCCATTGTCGTATTTGATGACGAGGCATGTCACATTTTCCTTGTTAAACGTTGGGTCACCCAGTTT
Candidate_1255	ML0110	59762	59908	-	2	2.0	3.0	0.000	CACATTATCAAACAGCACACTCAAAC	TTCTCCGAAACTTAGCATCTTTGCAAATGTCCGTAACGTCCACATTATCAAACAGCACACTCAAACTTCATACCGGAGATGGTAGATCGGGTAGGGGGGTGCTGGTGACTAACTGTTCTCGTTCCGGTGCAGGAGGAGTTTCGGTGA
Candidate_1256	ML0110	71690	71822	-	1	1.0	3.0	0.000	TACCATTGGATGACTTTTAGGGTT	ACAACTACCGAGGTACTACAGGAGTTCCACCTTGGTACCATTGGATGACTTTTAGGGTTCCACAGCTAGGTGACTACTAAGGTAATTCAGTGGTACAACTGGGACATTACTGGAGTACTTAAGGAGTACTACA
Candidate_1257	ML3310	55	181	-	2	2.0	5.0	0.000	TTAGGAATACTCTGGGGTTACTTGGT	CGGAGTAACTTAGGAATACTCCAGAGTAACTTAGGAATACTCTGGGGTTACTTGGTTTACTCCGGGTAAGGTTGGGTTACTCCAGGGGTTATTCCGGAGTTACTTTGGATTAATCCGGGGTTACCTT
Candidate_1258	ML3310	145	235	+	1	1.0	3.0	0.000	CTCCGGAGTAGGAACCGA	TTCCTAAGTTACTCTGGAGTATTCCTAAGTTACTCCGGAGTATTCCTAAGTTACTCCGGAGTAGGAACCGACCGGTCCAGACTTTTGGCTG
Candidate_1259	ML3310	202	308	+	1	1.0	3.0	0.000	GTTAGCCGGATGTTGCCGGAC	GGAGTAGGAACCGACCGGTCCAGACTTTTGGCTGCCGGACCGGAAATGGATCTTATTTCCGGTTAGCCGGATGTTGCCGGACCGGAAACAGGTGTTTTTTATCAAAA
Candidate_1260	ML3309	381	521	-	2	2.0	3.0	0.000	AGGCACATTGGCATACTCTGATC	CCCAGTTTACTCACAGATTGACTTCATCCTGTGTCGGAGTAGGTCAACGCCAATGCTGCAGGATTCTAGATCTTACGCAGGCACATTGGCATACTCTGATCATAGACTTGTCGTCACCAGAGTGAACTTCAAAAACATCTG
Candidate_1261	ML2364	9542	9660	-	1	1.0	3.0	0.000	ACTCAGACAGATGGACGGACAA	TGTGTGTCTGTGTCTGTGTGTGTGAAAGATACTCAGACAGATGGACGGACAAAGCCAGGAAATATCTGTCAGAATGTCAGCAGTCCGCTGTCTGTTTGTAGCTGATACACGACAGATTG
Candidate_1262	ML2345	213993	214133	+	2	4.0	5.0	0.000	AACGAGTTGTAGTAATGGATGGT	TAAAATCTGAGTCAGTACTGTAACTGTTCATATGGAGAGCTAATAGTACAGTCACAACAGATCGGTCTTTTAGAGAGTAACGAGTTGTAGTAATGGATGGTGCTCTATAGCATTATAGTAGGATTATAGGATAATGTATAG
Candidate_1263	ML2345	565002	565128	+	12	59.0	3.0	0.000	TACACATGCCAGGTAATCGAGGCAGC	GATGCCCCAGCCAATTCAGTGCTGTTCTGGACAGGTTCTGCCTTGTTCAGGTGTGTAGTGGTTTTGCCTGTTACACATGCCAGGTAATCGAGGCAGCCCTGCAGCTTCTTTCTGATGTCCCGATTGG
Candidate_1264	ML2345	563357	563471	+	8	8.0	5.0	0.000	ACAGGTTCTGCCTTGTTCAGGTGTG	CCCAGCCAATTCAGTGCTGTTCTGGACAGGTTCTGCCTTGTTCAGGTGTGTAGTGGTTTTGCCTGTTACACATGCCAGGTAATCGAGGCAGCCCTGCAGCTTCTTTCTGATGTCC
Candidate_1265	ML2345	565011	565137	+	16	23.0	4.0	0.000	CAGGTAATCGAGGCAGCCCTGCAGCT	GCCAATTCAGTGCTGTTCTGGACAGGTTCTGCCTTGTTCAGGTGTGTAGTGGTTTTGCCTGTTACACATGCCAGGTAATCGAGGCAGCCCTGCAGCTTCTTTCTGATGTCCCGATTGGAATCGAAAC
Candidate_1266	ML2345	217097	217243	+	12	36.0	5.0	0.000	GTGGAGGCTGAATGTTAGACGTCGGG	GCAGAGGTTTGAGAACGCACGTCAGGCTGTTGTCGGAGCGGTGGAGGCTGAATGTTAGACGTCGGGGGTTGGTAACCAGGCTGGTAGGATGATGACGTCATTAGTCCTCTACGGGGGCGAAGAAGATAAGGGTTCGTCGAGCGATTC
Candidate_1267	ML2345	565007	565121	+	8	8.0	5.0	0.000	ACAGGTTCTGCCTTGTTCAGGTGTG	CCCAGCCAATTCAGTGCTGTTCTGGACAGGTTCTGCCTTGTTCAGGTGTGTAGTGGTTTTGCCTGTTACACATGCCAGGTAATCGAGGCAGCCCTGCAGCTTCTTTCTGATGTCC
Candidate_1268	ML2345	563352	563478	+	12	59.0	3.0	0.000	TACACATGCCAGGTAATCGAGGCAGC	GATGCCCCAGCCAATTCAGTGCTGTTCTGGACAGGTTCTGCCTTGTTCAGGTGTGTAGTGGTTTTGCCTGTTACACATGCCAGGTAATCGAGGCAGCCCTGCAGCTTCTTTCTGATGTCCCGATTGG
Candidate_1269	ML2345	563361	563487	+	16	23.0	4.0	0.000	CAGGTAATCGAGGCAGCCCTGCAGCT	GCCAATTCAGTGCTGTTCTGGACAGGTTCTGCCTTGTTCAGGTGTGTAGTGGTTTTGCCTGTTACACATGCCAGGTAATCGAGGCAGCCCTGCAGCTTCTTTCTGATGTCCCGATTGGAATCGAAAC
Candidate_1270	ML2345	563283	563397	-	8	12.0	5.0	0.000	CACTGAATTGGCTGGGGCATCTTCT	ACAAGGCAGAACCTGTCCAGAACAGCACTGAATTGGCTGGGGCATCTTCTCGAGCTGTGCTAGTCACACCGGAGATGCCTCCAATGCAGCCAATCAGAATAATTAATGGTGCAGG
Candidate_1271	ML2345	564933	565047	-	8	12.0	5.0	0.000	CACTGAATTGGCTGGGGCATCTTCT	ACAAGGCAGAACCTGTCCAGAACAGCACTGAATTGGCTGGGGCATCTTCTCGAGCTGTGCTAGTCACACCGGAGATGCCTCCAATGCAGCCAATCAGAATAATTAATGGTGCAGG
Candidate_1272	ML2345	566058	566172	-	8	12.0	5.0	0.000	CACTGAATTGGCTGGGGCATCTTCT	TNNNNNNNNNNNCTGTCCAGAACAGCACTGAATTGGCTGGGGCATCTTCTCGAGCTGTGCTAGTCACACCGGAGATGCCTCCAATGCAGCCAATCAGAATAATTAATGGTGCAGG
Candidate_1273	ML2345	292194	292320	-	1	1.0	5.0	0.000	CCCGGCTCTGAAGCTGAACGG	GTCTCATACGAGTCCATCCCAGGAAAGCTGTCCATGTATCCACTGTCTCTGTCTGAAGCCGGGTCTACATACCCGGCTCTGAAGCTGAACGGGGGTTATTGAACGGCCACTAACTCTGGATGTACTG
Candidate_1274	ML2345	532639	532765	-	1	1.0	3.0	0.000	ACATTGTCGCCATTGGCGCCA	CATTATCGCCATTGGCGCCATAGTCACCATTGGTGCCATTGTCGCCATTGGCGCCATAGTCACCATTGGTGACATTGTCGCCATTGGCGCCATAGTCACCATTGGTACCATTGTCGCCATTGGCACC
Candidate_1275	ML2345	565763	565879	+	1	1.0	4.0	0.000	CTGATATGTACAGTTATTACT	TAAACTAGCGGCTGCGCGAAGCAGCTGCTTCTGATATGTACAGTTATTACTCGCCTTACTCAGAAATAACTTCATAATAAACTAGCGGCTGCGCGAAGCGGCTGCTATTCAAATTGT
Candidate_1276	ML3342	219341	219485	-	3	4.0	4.0	0.000	GGGCCGCTTCTTCTACTTGGGCAGC	CACTCAAACAGGGGCAGCTTCTTCTGCGGGGGCAGCTTCAACTGGAGCAGCTTGCTCGAGAGGTGCTGCTTCTTCGGCAGGGGCCGCTTCTTCTACTTGGGCAGCTTCTTCAGCAGGGGCAGCTTCTTCAACAGGAGCTGCTTTT
Candidate_1277	ML3342	219165	219243	+	3	4.0	3.0	0.000	CAAAGAGCAAACGCCAATGATG	CGTGTTTGCTCAAAGAGCAAACGCCAATGATGAACATCATTGATGAACGTGTTTGCTCAAAGAGCAAACGCCAATGATG
Candidate_1278	ML3342	30430	30566	+	1	1.0	3.0	0.000	GATCCGTCGGTTTTCCTGATT	TGGTGAGGGGTCACGTAAATCGCCAAAATGAACCTCGGTCATGACCTTCAGGGTTTCCGCTGGGGACTCCGTGAGGGATCCGTCGGTTTTCCTGATTGTTCCGAGCGAGGTTGATTTCGTGTTTTTTATGAGACTGG
Candidate_1279	ML3342	219144	219290	-	3	3.0	3.0	0.000	TGATGTTCATCATTGGCGTTTGCTCT	ATTAGCTTGCTTTTGTGTTTGCTCAAAGAGAAAACGCCAATGATGTTCATCATTGGCGTTTGCTCTTTGAGCAAACACGTTCATCAATGATGTTCATCATTGGCGTTTGCTCTTTGAGCAAACACGTTCTGCACAGGAGCTCTAGCT
Candidate_1280	ML3342	30165	30293	+	2	3.0	5.0	0.000	GTGTCCTAGCCTGAAGCTAGCC	AACACACCTGTAGAGCAGAGCCACGTGCTGGGTGTGTGTCCTAGCCTGAAGCTAGCCTTAACTATGCAAGTATAGGCTGTTTTCAGGTGCTCCCATCCCTTCTGAAGCATGATTGGTCTGATTCCATCC
Candidate_1281	ML3342	219180	219308	-	1	1.0	5.0	0.000	GGCGTTTGCTCTTTGAGCAAAC	AAGAATGCCTTCTATTACATTAGCTTGCTTTTGTGTTTGCTCAAAGAGAAAACGCCAATGATGTTCATCATTGGCGTTTGCTCTTTGAGCAAACACGTTCATCAATGATGTTCATCATTGGCGTTTGCT
Candidate_1282	ML3342	21657	21787	+	2	3.0	5.0	0.000	CAGAACTGCGTTTGGAGGATGTT	TTCAGTGGTGATAGGTGGCAGCGCAAATTCTGGCATAGACTTGTCTGGGCAGTTTGGGTCACTAAAAACTGAACAGAACTGCGTTTGGAGGATGTTGGCAAGATCTTTGCTATCAGTCACCAGCTTCTTCT
Candidate_1283	ML3342	21663	21789	+	5	11.0	4.0	0.000	ACTGCGTTTGGAGGATGTTGGCAAGA	GGTGATAGGTGGCAGCGCAAATTCTGGCATAGACTTGTCTGGGCAGTTTGGGTCACTAAAAACTGAACAGAACTGCGTTTGGAGGATGTTGGCAAGATCTTTGCTATCAGTCACCAGCTTCTTCTCA
Candidate_1284	ML3342	30434	30570	+	1	1.0	4.0	0.000	CCTTCAGGGTTTCCGCTGGGG	GAGGGGTCACGTAAATCGCCAAAATGAACCTCGGTCATGACCTTCAGGGTTTCCGCTGGGGACTCCGTGAGGGATCCGTCGGTTTTCCTGATTGTTCCGAGCGAGGTTGATTTCGTGTTTTTTATGAGACTGGAGAT
Candidate_1285	ML3342	219364	219500	-	1	1.0	3.0	0.000	GGTGCTGCTTCTTCGGCAGGG	CTTCTTCTTGAGAGCCACTCAAACAGGGGCAGCTTCTTCTGCGGGGGCAGCTTCAACTGGAGCAGCTTGCTCGAGAGGTGCTGCTTCTTCGGCAGGGGCCGCTTCTTCTACTTGGGCAGCTTCTTCAGCAGGGGCAG
Candidate_1286	ML3342	219341	219483	-	5	11.0	5.0	0.000	TGGAGCAGCTTGCTCGAGAGGTGC	CTCAAACAGGGGCAGCTTCTTCTGCGGGGGCAGCTTCAACTGGAGCAGCTTGCTCGAGAGGTGCTGCTTCTTCGGCAGGGGCCGCTTCTTCTACTTGGGCAGCTTCTTCAGCAGGGGCAGCTTCTTCAACAGGAGCTGCTTTT
Candidate_1287	ML3342	219155	219273	+	3	4.0	4.0	0.000	CAAAGAGCAAACGCCAATGATG	CTGTGCAGAACGTGTTTGCTCAAAGAGCAAACGCCAATGATGAACATCATTGATGAACGTGTTTGCTCAAAGAGCAAACGCCAATGATGAACATCATTGGCGTTTTCTCTTTGAGCAAA
Candidate_1288	ML3342	30167	30287	+	2	2.0	4.0	0.000	TATAGGCTGTTTTCAGGTGCTCC	CACACCTGTAGAGCAGAGCCACGTGCTGGGTGTGTGTCCTAGCCTGAAGCTAGCCTTAACTATGCAAGTATAGGCTGTTTTCAGGTGCTCCCATCCCTTCTGAAGCATGATTGGTCTGATT
Candidate_1289	ML3337	38831	38951	-	2	2.0	3.0	0.000	TGATAGAAAGACTGATGGTTGCG	GACAGTGATGGACACTGGCAGTCAAATCAGTGATAGAAAGACTGATGGTTGCGGCGTTGCGCAAACTGGCAGTCAAATCGGAGATAGAGACTGACAGTGGGAGACATTACTGGCGATAATC
Candidate_1290	ML2352	881	977	-	1	1.0	4.0	0.000	GTGTCAGACAGGGAAGGAGGA	CAACAGCGTCAGCTGACGCTTTCCGCTTCAAAGACTGTTTGGCAAGGTGGACCGAGGTGTCAGACAGGGAAGGAGGATGGGTATGCTGCTTCGTGTT
Candidate_1291	ML2350	10845	10981	-	1	1.0	3.0	0.000	GACACGTGTGTCTACCCAGAC	AGTGTCCACGTGTGTCTACCCAGACACGTGTGTCTACCCAGACACGTGTGTCTACCCAGACACGTGTGTCTACCCAGACACTTGTGTCTACCCAGACACGTGTGTCTACCTAGACACGTGTGTCTACCCAGACACGT
Candidate_1292	ML2333	87091	87209	-	1	1.0	4.0	0.000	ATCTCCGATTTCAATGC	TGATGGTTGCGGAATCTGGCAGTCGAATCGGAGATAGAGACTGACAGTGGGAGCATTACTGGCGATAATCTCCGATTTCAATGCCAGTTTCCGCCTTCGGGCGTTCTCTCTCTCTCTCT
Candidate_1293	ML2333	6121	6261	+	3	3.0	4.0	0.000	GATGCTTACAAACCCACCTTTTT	CTAACAAGCTGGCAGTTGCATCCCTGATCGTGCTGTGTAAGATGCTTACAAACCCACCTTTTTACAGATTAATGAGTGGTCTTGTGTGCTGATCTCTCCACAGACAAAGGTTTCTGAGCGACTCTTGCTTGTTAAGTGCAA
Candidate_1294	ML2333	130226	130368	-	1	1.0	3.0	0.000	CTCTAGAGGACGGGGCGGAGACAG	TATTCCAGGTTCCGTAAAACTTGTTGTTTCTCTCTAAACTGTACCCTATTCCAGGTTCCGGGTCCATGTTCCGAGGTAACTCTAGAGGACGGGGCGGAGACAGAGGTAGAGGTAGGGGAGGAGACAGGGGCCGTGGACGTGGA
Candidate_1295	ML2333	84279	84415	-	1	1.0	4.0	0.000	TGAGGGTTTGGGTTAGGGTCT	TCTTCCATAGCTTAACCCAGACTTTTAGCCCCAGTGACGTCCTGATCCACAACAGACAACTGAGTTAAGGTTAGGGTGAGGGTTTGGGTTAGGGTCTCTGGGGCCAAATATGTGGAACAAAATGTTGCGGGGCACAA
Candidate_1296	ML2333	92085	92213	+	1	1.0	4.0	0.000	TACATTGTGATTTGTGC	GGGTGTCTGGTTGGTCGTAAACGTGAGCAGTGTACACAATCAGTAAATGTGTAAGATGTGAACTCAAATGAATACATTGTGATTTGTGCAGTGTTTACTGTTTACCATATACACTTGTACATAAGTCAT
Candidate_1297	ML2333	165605	165731	-	1	1.0	5.0	0.000	AGCTACATGATGTGTACGGAT	AGTCCCCAGAGGTGTGCTCTGATTGGTAACGGGTGTGTTACGTTGTTGTGGGTGGGCCGAAGGATCAACCAAGCTACATGATGTGTACGGATCAGATAATTGAACGGACACGATTTCCTCTGATAGT
Candidate_1298	ML2333	84312	84420	-	2	3.0	4.0	0.000	ACTTTTAGCCCCAGTGACGTCC	ACTGTTCTTCCATAGCTTAACCCAGACTTTTAGCCCCAGTGACGTCCTGATCCACAACAGACAACTGAGTTAAGGTTAGGGTGAGGGTTTGGGTTAGGGTCTCTGGGGC
Candidate_1299	ML1288	62562	62698	-	1	1.0	5.0	0.000	CTCCGGCGAACTGTTCAGATA	TCAGCTACCTCTAAATCCAGCACGCTGAGCTGTCTCTGGCATGTCATAGTGATTGCCGGGAGAAGTGGATACCTGACTCCGGCGAACTGTTCAGATAAAGCCTGGCAAGTTGGTGTGATGGACGTGTTGAAATCTGA
Candidate_1300	ML1288	62558	62698	-	2	3.0	5.0	0.000	CCGGCGAACTGTTCAGATAAAGC	TCAGCTACCTCTAAATCCAGCACGCTGAGCTGTCTCTGGCATGTCATAGTGATTGCCGGGAGAAGTGGATACCTGACTCCGGCGAACTGTTCAGATAAAGCCTGGCAAGTTGGTGTGATGGACGTGTTGAAATCTGAGACG
Candidate_1301	ML1288	64047	64191	-	6	7.0	3.0	0.000	GACAGTATCTCCCTATGTGTCCTCT	AGCGCGTCCTCCTCCTGGATCACTGTGCTGATTGATGAAGGACAGTATCTCCCTATGTGTCCTCTACCAGAGCATTTCTTACACACAGGAAGATTCTTCAACCTCATGTTCTCAAGTACAGGATCAGAGCTGACCCATAAGCGCT
Candidate_1302	ML1288	62607	62697	+	2	2.0	4.0	0.000	GTCAGGTATCCACTTCTCCCGGC	GAACAGTTCGCCGGAGTCAGGTATCCACTTCTCCCGGCAATCACTATGACATGCCAGAGACAGCTCAGCGTGCTGGATTTAGAGGTAGCTG
Candidate_1303	ML2340	125197	125311	+	3	3.0	3.0	0.000	GCTGTGGGAGGTTCGACGTGGTGTC	TACTAAACTCGATATCCTCTAGTGGGCTGTGGGAGGTTCGACGTGGTGTCTCGAATCCTAGGATTTGCGGGGTCTGTGAATGCCCATGAGTAATGGGTGCTGTGGGATATTAGCC
Candidate_1304	ML2340	124176	124314	+	2	2.0	3.0	0.000	CTGGAGCTTGAGCTTGCTGAGC	CGTGGATAATAATGTAGCGCTTTCTTCTCCACTAAAATGACTGGAGCTTGAGCTTGCTGAGCCTCTCCCAGTAGTCAGCATCTTTCATTTCCAGGATTTGGCGGGTAAAGAAGCGCTGGACATCCTTTAGTGCTCTCGC
Candidate_1305	ML1295	26639	26775	-	2	2.0	4.0	0.000	GTCTGGTACTACAGTGTCTGG	NNNNNNNNNNNNNNNNNNNNNAGTGTCTGGTACTGCGAATGTCTGGTACTACAGTGTCTGGTACTGCAGTGTTTGGTACTACAGTGTCTGGTACTGCAGTGTCTGGTACTGCAGTGTCTGGTACTGCAGTGTCTGGT
Candidate_1306	ML1295	26630	26766	-	1	2.0	5.0	0.000	GTCTGGTACTGCAGTGTCTGG	NNNNNNNNNNNNAGTGTCTGGTACTGCGAATGTCTGGTACTACAGTGTCTGGTACTGCAGTGTTTGGTACTACAGTGTCTGGTACTGCAGTGTCTGGTACTGCAGTGTCTGGTACTGCAGTGTCTGGTAACATTATA
Candidate_1307	ML2342	55677	55819	-	5	5.0	3.0	0.000	TCAGCAGGACTGCCTGTCCTTGAA	AGGTCTCCCAACACTTGGTAGGTCCTCTGGCTCATGAACAAATACCGAACTGAAGGCTTCTGCGAATGCTTCAGCACTTTCAGCAGGACTGCCTGTCCTTGAATCATCATCCCTCTCAAGTGTTGGAACACCTGTTTTTAACT
Candidate_1308	ML2342	55685	55825	+	9	10.0	3.0	0.000	AAGGACAGGCAGTCCTGCTGAAAGTGCT	ACAGGTGTTCCAACACTTGAGAGGGATGATGATTCAAGGACAGGCAGTCCTGCTGAAAGTGCTGAAGCATTCGCAGAAGCCTTCAGTTCGGTATTTGTTCATGAGCCAGAGGACCTACCAAGTGTTGGGAGACCTAGATTT
Candidate_1309	ML2342	54171	54319	-	12	31.0	4.0	0.000	TTAGGCTCAGGAGCTTTGAGGATAACA	TATGTCAGAGGCGGGAATTTTTAGGACACTTGTACAAAACTCGTTGTCCTTTGCTCTTTTATGTTCAGCGGGGGAATCTTTGTTAGGCTCAGGAGCTTTGAGGATAACAACATTTGTTTTTCTTTTTTCCCGCTCAACCTTGTCAGCAT
Candidate_1310	ML2342	55677	55823	+	4	4.0	3.0	0.000	TTCAAGGACAGGCAGTCCTGCTGAAA	AGTTAAAAACAGGTGTTCCAACACTTGAGAGGGATGATGATTCAAGGACAGGCAGTCCTGCTGAAAGTGCTGAAGCATTCGCAGAAGCCTTCAGTTCGGTATTTGTTCATGAGCCAGAGGACCTACCAAGTGTTGGGAGACCTAGAT
Candidate_1311	ML2342	55354	55480	-	7	19.0	4.0	0.000	CAACACCAGAAAAACCATCAAGCTTT	GCGCTTTAATGATGAATTAGACCAGGGTAAGTTTAGTGGTCTATTACTGGAGTCAAACCTGGACACAGGCACAACACCAGAAAAACCATCAAGCTTTTCCCTGAGCTCATTCCACATTAATTCAGAA
Candidate_1312	ML2342	55350	55496	+	2	2.0	5.0	0.000	TGATGGTTTTTCTGGTGTTGTGCCTG	TAAGTTCTGAATTAATGTGGAATGAGCTCAGGGAAAAGCTTGATGGTTTTTCTGGTGTTGTGCCTGTGTCCAGGTTTGACTCCAGTAATAGACCACTAAACTTACCCTGGTCTAATTCATCATTAAAGCGCATGAGGAAAAATAAAG
Candidate_1313	ML1293	151906	152044	-	1	1.0	4.0	0.000	GTAGAGGTGGTAGTTGCCGACG	ACTGAGAAAGCTCGTCAAGGAACTCCGTCACTCTGTTCTAGTAGAGGTGGTAGTTGCCGACGATCCTCTTCATAGCAGCATCCTTTCAACCCATCTCTTCTTTCTGGCAGGAGGCTGTCTTCCTTGGCGGTAAGAAGTG
Candidate_1314	ML1282	163845	163957	-	4	6.0	5.0	0.000	TTAACAAGGTGATCTCTGTGGGCA	GTAGTATTCAGATGGGATGCTTTTTGTGATCCTACTGATTGCACCTGTGGTTGAACGTAGTTTCTTAACAAGGTGATCTCTGTGGGCATTCCAGTTCAGGTTCTCATCAATGA
Candidate_1315	ML1282	68363	68505	-	2	2.0	4.0	0.000	GAGAGTATCAGGACCTGCGGCCTT	TTTTGATGTGTTTCCAGGCTTTTTGTAGTATAATAGGTTGGAGAGTATCAGGACCTGCGGCCTTAAGTGGCTCGAAGGTTCCGATGGCTTTGTCCAACCTATCTGTGCTATAAATTTTGTTTAGTAAGTCGTTGCAGATGTGG
Candidate_1316	ML1282	67953	68079	-	3	4.0	3.0	0.000	TGAGTTTATGTCGTATTCCTCTCTGG	GTTTTTGGGTTTTGTTTTTGCGGGCTAGTTTGAGTTTATGTCGTATTCCTCTCTGGGCCTCTTCGATTTGTGGGGTGAGCCAGGGAGGTTTACGGATGGAGCTGGAGATGTAGGTGATGGGGCAGGC
Candidate_1317	ML1282	67947	68083	-	1	1.0	3.0	0.000	GGGTGAGCCAGGGAGGTTTAC	CAGTGTTTTTGGGTTTTGTTTTTGCGGGCTAGTTTGAGTTTATGTCGTATTCCTCTCTGGGCCTCTTCGATTTGTGGGGTGAGCCAGGGAGGTTTACGGATGGAGCTGGAGATGTAGGTGATGGGGCAGGCTTCTTC
Candidate_1318	ML1282	240351	240493	+	1	1.0	5.0	0.000	GTGACGTCAGTTACGGTCATAGTG	TATCGTCCTAGTGACGTCACTGTTATTGTCCTAGTGACGTCACTCTTTCTGTCATAGTAACGTCATTGTTTCTGTCATAGTGACGTCAGTTACGGTCATAGTGGCGTCATTATTTCTGTCATAGTAGCGTCACTCTTACTGTC
Candidate_1319	ML1282	68607	68717	-	2	4.0	3.0	0.000	TACTGGTGAGAGGGTGATGGTGC	TAATGCGATATTGAGGTCTTTTTGCATGTGCCATAGTATCACTTTCTCCTGTAATTTAAGCATTACTGGTGAGAGGGTGATGGTGCGGTAGGATTTGGGTTGGTTGTAGTC
Candidate_1320	ML1282	198630	198756	+	1	1.0	3.0	0.000	GCGGCGCTCTGGGTGCGCGGC	CGTATGGCGCGAGATGAACTTTTTGGTTAAAGCGCGGCGCGCTCAGTCGCCAGTGCAATGTTTTGTTGCGCGCGGCGCTCTGGGTGCGCGGCGTAATTTAGACTGAATTCGCGGGCAGTGACCTACT
Candidate_1321	ML1282	195910	196040	+	3	7.0	3.0	0.000	TAGGCTCGATATACTAACGTGGA	CCCATTAGATGTTAACTTGTTCTTCAAGACAGTGATATCCAGGTGGAAAGTCAGCATATCAGAGGCTATTCGGTAGGCTCGATATACTAACGTGGATATCAGGGCAGTTTTCGTCTAGTATCCGGCACGAA
Candidate_1322	ML1282	30553	30659	+	1	1.0	4.0	0.000	TTATGGAGCTGTGCGCGCATG	CCGACCCTGAATATCCGAGCGGAAATTATGGAGCTGTGCGCGCATGCATGATATGTTAGTGCGTGACGCGTGTCGGTATTCAATAGATAGCTGTTCGCGCGTTCCAA
Candidate_1323	ML1286	95353	95491	-	2	2.0	4.0	0.000	CTCGTTCGTCCCATGCCAAGAT	AGGAAATCGCTGCTGGAAGATTCGGTGACCATAGGGGCCAAGTTCTTCTTGCATGTTGGCCTCGAAAAGAGATGGCACTCGTTCGTCCCATGCCAAGATTGAGGACTTAATGTGGTCGCTTAGTTTCATCCTGAGGTGA
Candidate_1324	ML1286	117246	117342	+	1	1.0	4.0	0.000	GACCCATTGTGCGCCGGCATA	TAGATAGTTGAGAAGCCCTGGACCCATTGTGCGCCGGCATATATATCTTTGTGTGCCGACGCACAATATGGGTCCCATTTAAACGTCCTATGTTGTA
Candidate_1325	ML1286	39555	39687	-	13	22.0	5.0	0.000	CAAGGAGCTTAACTACGGCTGGTA	GATTGAGTTTAGACTACCTCTGGTAATCAGCTGTTCAAGGAGCTTAACTACGGCTGGTAATTAGCTTCTTGTGGGACTGTTGACTAGCGCTGGTAATAAGTTTTATGAGCAGAACTACCGCTGGTAATTTGCT
Candidate_1326	ML1286	135224	135366	-	2	4.0	5.0	0.000	TTACTTCGTCGAGAAAACGGGACG	TCATGAGCTGTGTGTACTGTGTCGATAAAACTTACGAGCCTTTTTAATCGCAACAAGTGGATAGATGGTGGCCAGCTTCTTACTTCGTCGAGAAAACGGGACGTGAAGTACACACAGTCACTCCCTCCACTCGTCCTTTATTC
Candidate_1327	ML1286	116963	117079	+	1	1.0	3.0	0.000	CAATTTTTTAATCGGTTTAGC	AGGGTCCAGCAAAAGTGAGACAAAAAATATCAATTTTTTAATCGGTTTAGCAAGCAGACAAGCTTGCTAAACCGATTAAAATTTGGGCCAGTCCTCTCACGACTCACACCTGCTTGA
Candidate_1328	ML3357	241	323	+	2	3.0	5.0	0.000	TCGAGGGGCGCTCGAGGGGCGACT	TGTTATACGCTCGAGGGGCGCTCGAGGGGCGACTTTTCATATGCGAGGGGCGCCTTTTTGGCGCCCCTTGAGGTCGGCGCCCC
Candidate_1329	ML4894	705	785	+	3	5.0	3.0	0.000	GCAACATTATGTAGAGTGACCCC	ATTTTACTGGTCTAGGGGTCTTGTGCCATAGTTTTTCTTGGCAGCCAGGCAACATTATGTAGAGTGACCCCTCTTGAGCCT
Candidate_1330	ML3365	3202	3336	+	1	1.0	3.0	0.000	CGTTAGCATGGTACTTGCAA	TACTGTGCTGCCATGGTTACTGCAGGTCTCATAACTGCCACGTTAGCATGGTACTTGCAAGTCTCGTTCTGCTGGGTTGACTTCAATTGCTTTGCTGCGTTGCCTTAATGCCTCGGTGTAATGCAACACAAACTG
Candidate_1331	ML1277	16944	17090	-	2	3.0	3.0	0.000	CAGGTCCAAGTGGGCTCTGGATGGAA	ATTCCAGAGTGAGCTGCATTTCGGGGCACTGTCCGTCCGATTCATTGAAGGGTTTCTAATGTGGATGGCTGCTTGCTCAGTCAGGTCCAAGTGGGCTCTGGATGGAAGGGATTTGAGGATGTTGATGTCGTTCCAAGCTATTCTGTG
Candidate_1332	ML1277	16956	17072	-	1	2.0	5.0	0.000	AGGGTTTCTAATGTGGATGGC	TTTCGGGGCACTGTCCGTCCGATTCATTGAAGGGTTTCTAATGTGGATGGCTGCTTGCTCAGTCAGGTCCAAGTGGGCTCTGGATGGAAGGGATTTGAGGATGTTGATGTCGTTCCA
Candidate_1333	ML1277	27293	27429	+	1	1.0	3.0	0.000	TACTTACCAATTCTGGCAGGC	TTTTATAAATCTTACCAATTCTGGCAGGCTGGTATATCTGTACTTACCAATTCTGGCAGGCTGGTATATCTGTACTTACCAATTCTGGCAGGCTGGTATATCTGTACTTACCAATTCTGGCAGGCTGGTATATTTGT
Candidate_1334	ML1277	16955	17081	-	1	1.0	3.0	0.000	TTGAAGGGTTTCTAATGTGGA	TGAGCTGCATTTCGGGGCACTGTCCGTCCGATTCATTGAAGGGTTTCTAATGTGGATGGCTGCTTGCTCAGTCAGGTCCAAGTGGGCTCTGGATGGAAGGGATTTGAGGATGTTGATGTCGTTCCAA
Candidate_1335	ML1270	246629	246771	-	2	2.0	3.0	0.000	GAGTGGGCTGTTGATGTCAGAGGT	ATTCATACTCACTTTCGGTTGGTTCGTCTGCTGTATCCTCTGACAACTCCGACTCCGTTTCAGATTTCAATCCACTAGCGAGTGGGCTGTTGATGTCAGAGGTACCCTCTTCAGGGGAGCTGATAAAGGTTAGCGTGATCTGC
Candidate_1336	ML1270	32330	32472	+	1	1.0	3.0	0.000	TGTCAATAGTAACGGTGCTGTAAC	TTACTATGGTGATGGTGTTGTAACTGTTGTTACGGAGTTGTGTCAATAGTAACGGTGCTGTAACTATGGGACCGGATTTGTTACCATGGTGATGGTGTTGTAACTATTGTTACGGAGCTGTGTCAATAGTAACGGTGCTGTAA
Candidate_1337	ML1270	67563	67673	-	2	2.0	3.0	0.000	TCCGAGTATGTTGGCTGTTAAGA	TGTTGAGATGTGAACCTGATGACATTCCGAGTATGTTGGCTGTTAAGATCTAATGTTTATCATAACAGTGGACACACTTTGCCTCTCCCAGTTTACGTTATACGTCTCGAA
Candidate_1338	ML1270	19659	19795	-	2	2.0	5.0	0.000	GAAGATTGTCCTCCGTGGGAA	TCGGTAAATGCCGCCGGAAAGCTGTGGAGGGCCAAGTAGGGAAGATTGTCCTCCGTGGGAATTATCTGGAGACATCCAAATAATTCCCACAGAGGACGATCTTCCCTACTCGGCCCTCCACAGCTTTCCGGCGTCAT
Candidate_1339	ML1270	93681	93821	+	3	14.0	3.0	0.000	CCGGAGCGGACTTGTGGCTGAAC	TGTACCATACCTCGCACTGACTCACACACTAAATCTCTTTCTGCTTCTTTGAGTTCGGTTTCTGGTTTCCAAACCCTGCCGGAGCGGACTTGTGGCTGAACGGCTTTAATTAAATTGTCCTTTGATGACTGGTAGGACTGA
Candidate_1340	ML4880	885	1027	-	2	2.0	4.0	0.000	TAAACTATATGCTGGCGTGCAATC	ATTGTGTTTTGGCTAACAGTGAACAACATAGGACGTTTTACAGGACCCATTGCGCAGCTTAGGCACACTTTTTATAATATAAACTATATGCTGGCGTGCAATCAGTCCAAATTAAACGTCCTATGTTGTTCACTGTAAGATTT
Candidate_1341	ML4880	875	1019	+	7	13.0	3.0	0.000	CGTTTAATTTGGACTGATTGCACGCCAGCA	TAACCATTATAAATCTTACAGTGAACAACATAGGACGTTTAATTTGGACTGATTGCACGCCAGCATATAGTTTATATTATAAAAAGTGTGCCTAAGCTGCGCAATGGGTCCTGTAAAACGTCCTATGTTGTTCACTGTTAGCCAA
Candidate_1342	ML4880	884	1020	-	1	1.0	4.0	0.000	CATTGCGCAGCTTAGGCACAC	TTTGGCTAACAGTGAACAACATAGGACGTTTTACAGGACCCATTGCGCAGCTTAGGCACACTTTTTATAATATAAACTATATGCTGGCGTGCAATCAGTCCAAATTAAACGTCCTATGTTGTTCACTGTAAGATTTA
Candidate_1343	ML1266	13162	13272	-	1	1.0	4.0	0.000	TTTTTAGTAAAAAAACGC	TATTCGAAAAATTGCAGACATCTCACGTGATTTTTAGTAAAAAAACGCTTCAGCGTTTTTTACTAAAAATCACGTGAGATGTCTGCAATTTTCTGCAACTTATAACGGAAG
Candidate_1344	ML2399	8784	8890	-	1	1.0	4.0	0.000	GTTATGGTAACAGTGTGCAGT	GGTAACAGTGTGTAGTTGCTATGGTGACAGTGTGTAGTTGCTATGGTAGCAGAGAGATGTTGTTATGGTAACAGTGTGCAGTTACTTTGTAAAAACTAACAGTGTGT
Candidate_1345	ML2399	66813	66949	-	1	1.0	3.0	0.000	TGCTTCTCCTCATCGTCCACC	CTTTTCGTTAACGTTCTCGCTCGCTCTCCTCTTTCTGGCCTGCTTCTCCTCATCGTCCACCTCCATCGCTGGGGGTGAGCTGTGTGAGAAGATGCACGTTGCAAGACTGAGATGCGGTAAGATCGTTTTAAAGAACG
Candidate_1346	ML2399	67118	67266	-	7	8.0	3.0	0.000	GGGAAGTATTTTTGAGAGTGGGGTTGA	ACTCCTCTTTCTCTCTCCCTTTTCGCCATCCTCCATCAGTCCCTCCTCCTCTCTCTCGTCCACCACTTCCTCCGTCTCTAGGGGGAAGTATTTTTGAGAGTGGGGTTGAGTCGTGGCGATTGCGAACAGATAGAGAGTGGATAGGATTG
Candidate_1347	ML2399	65646	65776	-	2	2.0	3.0	0.000	AAGGCCCCTCTCCCGGCACAGAG	GAAGGGTGAAGCTGGATAAGCCCCTCCACCACGCCAAGGCCCCTCTCCCGGCACAGAGGCAGGGTTGTGTAAGTGTGGGCCTGCCTCCGGTAAAGCAAGGAGAGAGGGGAGGAGACTGTGAGAGGCCAGCC
Candidate_1348	ML2399	9011	9147	-	1	1.0	3.0	0.000	TAACAGTGTGTCGTTACTATG	AGTTTGTAGTTGTTATGGTAACAGTGTGGGGTTGCTTTGGTAACAGTGTGTCGTTACTATGGTAACAGTGTGTCGTTGCTATAGTAACAGTGTGTTGTTGTTATGGTAACAGTGTGGGGTTGCTATAGTAACAGTGT
Candidate_1349	ML2399	8817	8923	-	1	1.0	4.0	0.000	ATTGCTATGGTAACAGTGTGT	GTAGTTGCTATGGTAACAGTTTGTAATTGCTATGGTAACAGTGTGTAGTTGCTATGGTGACAGTGTGTAGTTGCTATGGTAGCAGAGAGATGTTGTTATGGTAACAG
Candidate_1350	ML2395	2851	2967	-	1	1.0	3.0	0.000	GTTGGGCCATGGCAAGGGGGG	CCTCCGATAACGGGCCTGCGTCGGGGCCTTCGGCCCCTCCTTGGCCTTGGCAAAGGGGCTTTGTTTGTTGGGCCATGGCAAGGGGGGCGGACGTTTTTTCCCCGGTCGCGCTGGCCA
Candidate_1351	ML2395	42447	42583	+	8	28.0	4.0	0.000	TTGGACAGCATAGACATACTGCCGGC	TGAGCTCTGCTTCAATGCATTTGATACTAGTCTCATTGGACAGCATAGACATACTGCCGGCAATATTATCATTATCTGCTATGTGTTTGATGTTAGATGCTGCAACAGGGACCTCAGCTCAAGTGCATGAACTGCTG
Candidate_1352	ML2395	76355	76481	+	1	1.0	4.0	0.000	CTGTCTCTGAATGCACCAAGG	GGGATTTAAAGAGGGTCATCATGGTCAGTGCAGATCTGTCTCTGAATGCACCAAGGATCCATGAGGCAATTTTTCGTGCACTCGATGCAGCTGTATTGATGTGGTGCGTCCACGAGCAATCATTTGA
Candidate_1353	ML2395	201176	201312	-	1	1.0	4.0	0.000	ATGTAGTTGCTATGTAGTTGC	TGTAGTTGCTATGTAGTTGCTATGTAGTTGCTATGTAGTTGCTATGTAGTTGCTATGTAATTGCTATGTAGTTGCTATGTAGTTGCTATGTAGTTGCTATGTAGTTGCTATGTAATTGCTGTGTAGTTGCTATGTAA
Candidate_1354	ML2395	139408	139554	+	2	2.0	3.0	0.000	CAATGTGACTTGAGCTGGGCCTAGCA	CTGGCAGTTGCAATGTGACTTGAGCTGGGCCTGGCAGTTGCAATGTGACTTGAGCTGGGCCTAGCAGCTGCAATGTGACTTGAGCTGGGCCTAGCAGCTGCAATGTGACTTAAGCTGGGTCTGGCAGTTGCAATGTGACTTGAGCTG
Candidate_1355	ML2395	139438	139584	+	2	2.0	4.0	0.000	CAATGTGACTTGAGCTGGGCCTAGCA	CTGGCAGTTGCAATGTGACTTGAGCTGGGCCTAGCAGCTGCAATGTGACTTGAGCTGGGCCTAGCAGCTGCAATGTGACTTAAGCTGGGTCTGGCAGTTGCAATGTGACTTGAGCTGGGTCCAGCAGCTGCACTGTTTTTCCCAGGA
Candidate_1356	ML1264	2114	2256	-	4	4.0	3.0	0.000	TCTCTATATATGAAGAGTCAGATC	GAAGAGTCAGATCTCTATATATGAAGAGTCAGATCTCTATATATGTAGAGTCAGATCTCTATATATATGAAGAGTCAGATCTCTATATATGAAGAGTCAGATCTCTATATATGAAGAGTCAGATCTCTATCGCTCCAACATCG
Candidate_1357	ML1264	2125	2255	-	3	4.0	5.0	0.000	CTATATATGTAGAGTCAGATCTC	AAGAGTCAGATCTCTATATATGAAGAGTCAGATCTCTATATATGTAGAGTCAGATCTCTATATATATGAAGAGTCAGATCTCTATATATGAAGAGTCAGATCTCTATATATGAAGAGTCAGATCTCTATCG
Candidate_1358	ML1264	2194	2288	-	5	10.0	4.0	0.000	GTCAGATCTCTATATATGAAGAGTC	AAAATAGAATGAAGAGTCAGATCTCTATATATGAAGAGTCAGATCTCTATATATGAAGAGTCAGATCTCTATATATGTAGAGTCAGATCTCTATA
Candidate_1359	ML1264	2173	2255	-	4	4.0	3.0	0.000	TCTCTATATATGAAGAGTCAGATC	AAGAGTCAGATCTCTATATATGAAGAGTCAGATCTCTATATATGTAGAGTCAGATCTCTATATATATGAAGAGTCAGATCTCT
Candidate_1360	ML1264	2124	2258	-	5	10.0	5.0	0.000	GTCAGATCTCTATATATGAAGAGTC	ATGAAGAGTCAGATCTCTATATATGAAGAGTCAGATCTCTATATATGTAGAGTCAGATCTCTATATATATGAAGAGTCAGATCTCTATATATGAAGAGTCAGATCTCTATATATGAAGAGTCAGATCTCTATCGC
Candidate_1361	ML1264	2180	2292	-	4	4.0	4.0	0.000	TCTCTATATATGAAGAGTCAGATC	TACTAAAATAGAATGAAGAGTCAGATCTCTATATATGAAGAGTCAGATCTCTATATATGAAGAGTCAGATCTCTATATATGTAGAGTCAGATCTCTATATATATGAAGAGTCA
Candidate_1362	ML1264	2157	2281	-	5	10.0	3.0	0.000	GTCAGATCTCTATATATGAAGAGTC	AATGAAGAGTCAGATCTCTATATATGAAGAGTCAGATCTCTATATATGAAGAGTCAGATCTCTATATATGTAGAGTCAGATCTCTATATATATGAAGAGTCAGATCTCTATATATGAAGAGTCAG
Candidate_1363	ML1264	2130	2270	-	6	14.0	5.0	0.000	AGTCAGATCTCTATATATGTAGA	AGATCTCTATATATGAAGAGTCAGATCTCTATATATGAAGAGTCAGATCTCTATATATGTAGAGTCAGATCTCTATATATATGAAGAGTCAGATCTCTATATATGAAGAGTCAGATCTCTATATATGAAGAGTCAGATCTC
Candidate_1364	ML1263	45182	45318	-	6	7.0	4.0	0.000	TTGGTTTAAAATGTATGTAACAGCAC	TAGCTGAAGTACTGAGTCTGCTGGGTGTGAGGACTTTGGTTTAAAATGTATGTAACAGCACTTAGTCATGTTGATATGTAATTTATTCAGCACCATATATTCTCTCACAAGACGGAGGACTGAGTTGCCTTTTTGGT
Candidate_1365	ML1263	24249	24377	-	9	24.0	3.0	0.000	GCTCTGTCGGCAGCGGTGGAATGACAG	GAAGGAATCTTCCTGTCAGGTTTCCAATCGTCGTTGAATTGTCATCTTCATCACCAGAGTCTTCATCGGAAAGCTCTGTCGGCAGCGGTGGAATGACAGTGAGAGTAGCTCCTGTCCACTCATCAACAT
Candidate_1366	ML1263	24822	24964	-	4	4.0	5.0	0.000	GGCGGCGCTTTGGGTGTGTATGGG	CTCGAAGAAACCAACTGGATCCAACTGATGTGGTGAAGTGGGCGGCGCTTTGGGTGTGTATGGGATGGAGTCAGCATCCTTCTGTGACAGATCCTGTTTGCTAAATTCCCATTCCCGTATGGTTTCATCATCATCTTTCTTAA
Candidate_1367	ML1262	115842	115964	-	2	2.0	3.0	0.000	TTGCTGGGCCCTGGCAAGGGGGGC	CCCTCCTCCGATAACGGGCCTGCGTCGGGGCCTTCGGCCCCTCCTTGGCCTTGGCAAAGTGGGCTTTGTTTGCTGGGCCCTGGCAAGGGGGGCGGGAGTTTTTTCCCCGGTCGCGCTGGCCAG
Candidate_1368	ML1262	101760	101866	-	1	1.0	3.0	0.000	GGTTCAGTCTGTCCAGCACGC	AAAATCCCGTCCTTTTCTAAGAGGGGGTTCAGTCTGTCCAGCACGCTCGGGGAGACCAGGTTAGCGTTGTCAAGCAGCACCCAACTTCCTGGGGATCGGAAGTAAAG
Candidate_1369	ML1261	7228	7366	-	2	2.0	3.0	0.000	TCATTCCATGAACCAGAAGTGC	ATTTTCGTTTATTTTTCTTGTTCGTTTATTTTTGTTTTGTTCATTCCATGAACCAGAAGTGCATCAGGACGTCTTAAGTGGCTTATAGAGTGCTCCTGGTTCCTGGGAATGAACCGAATGAACAAAAACGAAGGAAAAT
Candidate_1370	ML3382	127385	127507	-	1	1.0	4.0	0.000	TAATGTGTAGTACTTTATA	TATATTAGAGACAAGATTGTAGTGTCTTAATGTGTAGTACTTTATATTAGAGACAAGATTGTAGTGTCTTAATGTGTAGTACTTTATATTAGAGACAAGATTGTATCTAGTTCTGCTTGTATT
Candidate_1371	ML3382	681	777	+	1	1.0	3.0	0.000	TCAGCATCATCAGGACTGGTG	AGACGGTTGTATCTTTTGACTCAGCATCATCAGGACTGGTGCTCTTTGTTTTGGGGGGCTTAGTGTTGAGTAGTTGGGCTCCGATATCCCGCTGTCG
Candidate_1372	ML3382	84551	84669	+	1	1.0	4.0	0.000	TGGTCGCTGGTCTCACT	GTCGTTCATCCCAGGCTAGGAGGGTCGATAAGATATGGTCGCTGGTCTCACTTCTTAAGTGGTGGTAGGTTGGGCAGGTGGCCAAGACGTGTCTCTCGTCCTCCACAATTGGATCAGCA
Candidate_1373	ML3382	116	212	+	1	1.0	3.0	0.000	TGTGTGGCTGTATGCTCTGGG	TTGTCGCCATCGAAGCCAGATAGGGTAGAGTCGTGTACGAGAAGACACTTTCTGCGTGTGTGGCTGTATGCTCTGGGTTCTATGTTCGCAGCATTAG
Candidate_1374	ML1259	2186	2334	+	8	39.0	3.0	0.000	TTGGACCTATCTTTGGATGGAACCGCG	AAGCCAAAACTGCATCGGGACTATAAGCATCCCACAAACGGCTGTGATGCGTAGTCTAGCCAAGAAGCTCAGTTCAAAAGAGTTGGACCTATCTTTGGATGGAACCGCGAACAGAGTGTGGTCTGCTGACCGTCTACAGAAAAATTGCA
Candidate_1375	ML1258	32036	32144	-	3	4.0	4.0	0.000	CGTGTAGAAATCTGAGTCTGTC	CTTGGGAGAAGGACTGCACCCTCTGCGTGTAGAAATCTGAGTCTGTCCAGGTTCCTGTTACAGATTTCTTTCGCAACCATGTAGAGGTTCGGCAGGGTAACCTTTCGCC
Candidate_1376	ML1258	13108	13244	+	1	1.0	4.0	0.000	GTTTACACGGCAGTGTTGTGT	ACACGGCAGTGTTGTGTTATCACTAAAACATGGTATGTTTACACGGCAGTGTTGTGTTATCACTAAAACATGGTATGTTTACACGGCAGTGTTGTGTTATCACTAAAACATGGTATGTTTACACGGCAGTGTTGTGT
Candidate_1377	ML1258	32037	32153	-	6	24.0	4.0	0.000	TTACAGATTTCTTTCGCAACCATGTA	GTATCTATCCTTGGGAGAAGGACTGCACCCTCTGCGTGTAGAAATCTGAGTCTGTCCAGGTTCCTGTTACAGATTTCTTTCGCAACCATGTAGAGGTTCGGCAGGGTAACCTTTCGC
Candidate_1378	ML1258	13148	13284	+	1	1.0	4.0	0.000	GTTTACACGGCAGTGTTGTGT	ACACGGCAGTGTTGTGTTATCACTAAAACATGGTATGTTTACACGGCAGTGTTGTGTTATCACTAAAACATGGTATGTTTACACGGCAGTGTTGTGTTATCACTAAAACATGGTATGTTTACACTTTACACACACTC
Candidate_1379	ML1252	21889	22035	+	3	3.0	4.0	0.000	TACAATGTCGGAAGGGTGCGCGCTGC	ATACCCGATCCGTATGCCGCATCACGTATATATCTTCAAGTACAATGTCGGAAGGGTGCGCGCTGCCGTACAAAACTCGTTTGTCGTTTTACGGCAGCGCGCACCCTCCCGCCGTTTTATTCTTTGACAATGATGGAATGAGGGTCG
Candidate_1380	ML1252	24501	24599	-	4	4.0	3.0	0.000	GTGATAAGAGCTGACAGCGGTT	TTAGGTCTAAAGATTGACTTGTGATAAGAGCTGACAGCGGTTCTGTGATCATCATGGAACTGTTGTACTCCCTATCTGAAGTGGTTGTTGGATTGATAA
Candidate_1381	ML1252	36908	37020	-	2	2.0	4.0	0.000	TGAATTCTGATTGCACACCTTAGA	GATATATTAGAGGTATAACTATACGCAATCAGAATTCAGTGCTAGTCGGAATTCCGACCAGCACTGAATTCTGATTGCACACCTTAGATATATATTTCAATATCTTACAGAAA
Candidate_1382	ML1252	17939	18043	+	1	1.0	3.0	0.000	TGCTGAAAGGCCAAAATCTT	TGTAGGGTTTGGAATTTGGATTGGATTAGTGTTGCCTTTTAGCAGCAGACATTGGTCTGCTGCTGAAAGGCCAAAATCTTCCTTGCACCACTGCTGTACATAATT
Candidate_1383	ML1251	9302	9398	-	1	1.0	3.0	0.000	TTGGTGCCAATGGCGATTGGG	CTGCCAATGGAACACAACCATTGGTGCCAATGGCGATTGGGACCAACATTGGCACCACTGACCTCATCGCCATTGGCGCCTAGATGGAACATGTTCA
Candidate_1384	ML2383	473	567	+	5	7.0	4.0	0.000	CGGGGCCCGAGATTCGTGTGCGGTG	TAGCGACTGCGGGTTCGGGGCCCGAGATTCGTGTGCGGTGATGCTCGGGGAGCGATTGGATGTGCAAGGATCTCAAGGGCTAATGTTGAGAGCAC
Candidate_1385	ML2383	13184	13278	+	2	2.0	4.0	0.000	GTACCAAAAGAATGAATGTA	TGAGATAGAGAAAGAATTTAGTACCAAAAGAATGAATGTAAAGCATTAGATAATGCTTTACATTCATTCTTTTGGTAGTGGATTTATGATATCGT
Candidate_1386	ML2383	168253	168389	+	1	1.0	3.0	0.000	GGGGGCCTGGAGGCATCTGGC	GCGGGGGTGCTGATCATGGCGTCTCCCGGTGGTCCTCCGTGGGGGCCTGGAGGCATCTGGCTCAAGGAAACTTTGCAGATTAGGTGTCATCAGGCCCACCAAGGTGGAGAATGGGGGCGCCGCTTTTGGCAACCTTC
Candidate_1387	ML2383	473	583	+	16	27.0	4.0	0.000	CCCGAGATTCGTGTGCGGTGATGCTCGG	TAGCGACTGCGGGTTCGGGGCCCGAGATTCGTGTGCGGTGATGCTCGGGGAGCGATTGGATGTGCAAGGATCTCAAGGGCTAATGTTGAGAGCACTCAAACGTATATATTA
Candidate_1388	ML2383	369	479	+	7	7.0	5.0	0.000	CTCATCGGGAAAGTGAGATATCA	CAAAATGGGCAGGAAAGCAGAATTGATATCGCACCCCTCCCTGAGAGGTCCCTAGTGTGGGCCCTCATCGGGAAAGTGAGATATCATGACCGGCTGCCTGCTGGTAGCGAC
Candidate_1389	ML2383	801	921	+	10	16.0	3.0	0.000	AGTGAGATATGAGCGCTAGCGGAGCGGC	TTGGGGTCTCTGAAAAACGTCGTATGAATCGAGCGCTCATGTTGGGAGTGAGATATCTCACTCCTAGGAGTGAGATATGAGCGCTAGCGGAGCGGCTAACACGCATGAATCCGACATCGTA
Candidate_1390	ML3372	29342	29488	+	2	2.0	3.0	0.000	CTGACAGGACCGTCAAGTGTGACGGT	TCTTGATCCCAAATTTTCAGGATCGTGAAAGGTGGAACCTCTGACAGGACCGTCAAGTGTGACGGTGTGAGTTGCCCCTTCACACAATGTTCGGATTCCAACACAGAGTGTGGCACAGAGTTCACAGTCTTGTCAGATATTTGGGAG
Candidate_1391	ML1249	84641	84757	-	13	25.0	5.0	0.000	GTCAAGAGGGAGAGAGTTGGGTGCCT	TGTGACCAGTGTCTCGAGAGACAGCATTGATTCTTTCTTCTCCTTGGGTGAAAGCGAACTTTCTACGTCAAGAGGGAGAGAGTTGGGTGCCTCTAAAAGCAATGTGGCCGTTTCTTC
Candidate_1392	ML1249	83101	83243	+	45	383.0	4.0	0.003	GGTGCAAGCTCTGCAAATTGGAGACGCCA	CATTCGTGCTCGATGATACAGGTCGCACTAATTTGCTGAACTTTCCACCTCACCGCACTGCATACGTGCCGTGGAATGAGGTGCAAGCTCTGCAAATTGGAGACGCCATTTTGTCTTCGCCCCACATTCCGAGAGACCCCATC
Candidate_1393	ML1249	83097	83227	+	13	58.0	3.0	0.000	CGTGGAATGAGGTGCAAGCTCTGCAAAT	GATGCATTCGTGCTCGATGATACAGGTCGCACTAATTTGCTGAACTTTCCACCTCACCGCACTGCATACGTGCCGTGGAATGAGGTGCAAGCTCTGCAAATTGGAGACGCCATTTTGTCTTCGCCCCACAT
Candidate_1394	ML1249	87370	87510	-	3	3.0	4.0	0.000	ATTTGGAGAGAGACAGTGGAGCA	CACCATGCCGACTTTTATCTTGGAACATAACCCCGATATCATTTGGAGAGAGACAGTGGAGCAATTTCCACATCTGGAGAATAATGCAACCGCTCTCTTCCCGTTGTAGTGACATCAGTTTGAGGGCTTTCAGTCTGTCCC
Candidate_1395	ML1249	83101	83221	-	8	13.0	4.0	0.000	TTTGCAGAGCTTGCACCTCATTCCACGG	GGCGAAGACAAAATGGCGTCTCCAATTTGCAGAGCTTGCACCTCATTCCACGGCACGTATGCAGTGCGGTGAGGTGGAAAGTTCAGCAAATTAGTGCGACCTGTATCATCGAGCACGAATG
Candidate_1396	ML1249	74532	74672	-	3	3.0	4.0	0.000	ATTTGGAGAGAGACAGTGGAGCA	CACCATGCCGACTTTTATCTTGGAACATAACCCCGATATCATTTGGAGAGAGACAGTGGAGCAATTTCCACATCTGGAGAATAATGCAACCGCTCTCTTCCCGTTGTAGTGACATCAGTTTGAGGGCTTTCAGTCTGTCCC
Candidate_1397	ML1249	75649	75759	+	24	135.0	3.0	0.001	CAAGACAGCAATTTATGGAGACGTTTCC	GATCAATTCTGCGAAGTCTTCAAGACAGCAATTTATGGAGACGTTTCCATTTCATTAAAAAATGAAGTGATGGAATGTCGCCAAAAGGCTGATGAAGACATAGCAAAATAT
Candidate_1398	ML1249	83101	83237	+	11	29.0	5.0	0.000	TGAGGTGCAAGCTCTGCAAATTGGAG	CATTCGTGCTCGATGATACAGGTCGCACTAATTTGCTGAACTTTCCACCTCACCGCACTGCATACGTGCCGTGGAATGAGGTGCAAGCTCTGCAAATTGGAGACGCCATTTTGTCTTCGCCCCACATTCCGAGAGAC
Candidate_1399	ML2379	11878	12008	+	2	2.0	4.0	0.000	TCAGAGGATGACTGTATATTACT	TAAATTGGGGGACCCGGTAAATCGGGTCCGGTAAATCAGAGGATGACTGTATATTACTTAAAATAAAGAAATTATATTACAGTAAACCCTCGATTTACCGGGCCTCTCGGGGGAAAGGGTTGAGGCCCGGT
Candidate_1400	ML1246	18039	18173	+	6	6.0	5.0	0.000	ATTCAGGCGGACATTGTCAGACAGC	AATTCCCGAACAAAGTATTCGTGGAGTTGCTTATCATTCAGGCGGACATTGTCAGACAGCATGTCTTCTAGTGTTGCTGTTCTTGCGTTGAAGTCTCCTAGGAGGATGGCGTCTTCATTGATCGGGATATTAGCA
Candidate_1401	ML1246	18041	18177	+	1	2.0	4.0	0.000	CGGACATTGTCAGACAGCATG	TTCCCGAACAAAGTATTCGTGGAGTTGCTTATCATTCAGGCGGACATTGTCAGACAGCATGTCTTCTAGTGTTGCTGTTCTTGCGTTGAAGTCTCCTAGGAGGATGGCGTCTTCATTGATCGGGATATTAGCAAGGA
Candidate_1402	ML1246	50223	50359	-	3	4.0	3.0	0.000	TAACAATGTGACTGGAGGGTATAGCT	AACAATGTGACTGAAGGGTATAGCTGTTGCTATAGTAACAATGTGACTGGAGGGTATAGCTGTTGCTATATTCACAATGTGACTGGAGGGTATAGCTGTAGCTATAGTAACAATGTGACTGGAGGGTATAGCTGTAG
Candidate_1403	ML1246	50151	50287	-	3	4.0	3.0	0.000	TAACAATGTGACTGGAGGGTATAGCT	CACAATGTGACTGGAGGGTATAGCTGTAGCTATAGTAACAATGTGACTGGAGGGTATAGCTGTAGCTATGGTAACAATGTGACTGGAGGGTATAGCTGTAGCTATAGTAACAATGTGACTGGAGGGTATAGCTGTAG
Candidate_1404	ML1246	50223	50369	-	1	1.0	3.0	0.000	TCACAATGTGACTGGAGGGTATAGCT	TTGCTATAGTAACAATGTGACTGAAGGGTATAGCTGTTGCTATAGTAACAATGTGACTGGAGGGTATAGCTGTTGCTATATTCACAATGTGACTGGAGGGTATAGCTGTAGCTATAGTAACAATGTGACTGGAGGGTATAGCTGTAG
Candidate_1405	ML1246	16111	16249	+	3	3.0	5.0	0.000	CCTCACGGGTTCGATGTCGAGG	ATCCATTCAGAGAGAACTGTATGCCGAGGTAGCAGTAATTCCTCACGGGTTCGATGTCGAGGTTTCCGAGTTTGAAGCCGTGTGCGCATTGAAGGAGCCGAGATGAGGAGTTGAACACCATCACGTTAGTCTTGCTGAT
Candidate_1406	ML1246	50115	50261	-	3	4.0	4.0	0.000	TAACAATGTGACTGGAGGGTATAGCT	TAGCTATAGTAACAATGTGACTGGAGGGTATAGCTGTAGCTATGGTAACAATGTGACTGGAGGGTATAGCTGTAGCTATAGTAACAATGTGACTGGAGGGTATAGCTGTAGCTTTAGTAACAGTGTTACTGGAGGGTATAGCTGTTG
Candidate_1407	ML1246	18035	18175	+	2	2.0	4.0	0.000	TGCTGTTCTTGCGTTGAAGTCTC	CGGTAATTCCCGAACAAAGTATTCGTGGAGTTGCTTATCATTCAGGCGGACATTGTCAGACAGCATGTCTTCTAGTGTTGCTGTTCTTGCGTTGAAGTCTCCTAGGAGGATGGCGTCTTCATTGATCGGGATATTAGCAAG
Candidate_1408	ML1246	15879	15991	+	3	3.0	5.0	0.000	CTGTCTGGAGTATTAGTAACGATT	ACCAGCTTTAGGCAGGGTTTTCCGGCTGTCTGGAGTATTAGTAACGATTGCCTTTATCAAGGTGGTTGATGGTAGCTAGACTGGACAGCCGTACGTAGCAACTGGTTTTACCA
Candidate_1409	ML2378	778	896	+	3	3.0	5.0	0.000	TTTCTTGAGGACTCTGTAGAGT	GTCAGGAGTAATCTTGTGTTCGTCGCGTAGTTTCTTGAGGACTCTGTAGAGTTTGTTGGTAATAGACTGTGTGGGGTCGTTGGGAAGGAGAGTGTAGCTGCCTGAGGATGAGTGCTCAT
Candidate_1410	ML4844	282	408	-	1	1.0	3.0	0.000	GGGACCAGGATTGTAACCGGG	TGATCGGTAAAAATGGCCGGGACCGGGATTTTGCCGGGACCAGGATTGTAACCGGGACCGGGACTGTAACCGGGACCGGGATTGCGACCGGGATCCCGGTCGATCCCTGCATAGGTTATAGTTCGAT
Candidate_1411	ML1242	267867	267973	+	4	4.0	4.0	0.000	CATTTGTTGGCAGGTGAAGGGCATTT	CCCCAAGGTCCCTAACAGATGGTTTCGGGTTAAGTGTAAAACCTGCTGGTGTGATGTTCTCCATTTGTTGGCAGGTGAAGGGCATTTCCTGTAGCCACTTGGAGCTT
Candidate_1412	ML1242	269615	269761	+	3	7.0	3.0	0.000	TGGGCTTGTCCACAATCTGGCTGAGG	CAGTTGGTAAGTACTAGATCCAGGGTGTTCTGGTTCCTGGTGGGCTTGTCCACAATCTGGCTGAGGAAGTTGTTACCCATAAAGTCCAGGAGCCTTTGTGTCGGGACAATACCTCTAGCCTGTCCCTGGCTGTGGTCTACTGAGCAA
Candidate_1413	ML1242	1029	1165	+	1	1.0	3.0	0.000	AGACTTCTCCTCTGACGTGTG	AGAGCAGTGTTCAAATTGGCTACGTATCATAGCAAGGTAGAGACTTCTCCTCTGACGTGTGTTTTTGACAAAGTTACATGTACGTCGAAGTAGACCTAAGTTTCGTTTGGCCTTGGAGCAAAGATTGTTGCAGTGCT
Candidate_1414	ML1242	269491	269617	+	2	5.0	4.0	0.000	TGTGGTCGGAGATAGGGACCT	AGGTAATACTGCACCTGTGCGGCCTAGTGTAGGCTCTCTCCAATCAAAACCAATGGTTACCGTAACTAGGTTGTGGTCGGAGATAGGGACCTTTTCACTAGTAACGCTGTTTACATAATGCGGACAG
Candidate_1415	ML1242	134192	134338	+	3	3.0	5.0	0.000	GTGTTTAGCTATAAGGTTCGCAATTC	TAAAACCTAATTTACAGCTAAATTTATTTTTAGCTAAATGGTGCGCGATTCGCACTTTATAGCTAAATATATCCTTTATGAGTGTTTAGCTATAAGGTTCGCAATTCGCACCTTTTAGCTAAAACACTATTTAGCTAACTATGGATT
Candidate_1416	ML1242	274159	274301	-	1	1.0	3.0	0.000	TGGTAATATTGCTACTGAGATATG	CCATGGTAATGTTGCTGCTGAGATATGGTAACCATGCTACTGTATCTCTGTAACCATAGTAACCATGCTACTGTAACCATGGTAATATTGCTACTGAGATATGGTAACCATGCTACTGTATCTCTGTAACCATAGTAACCATA
Candidate_1417	ML1242	271732	271848	-	3	3.0	5.0	0.000	TTTTCAGGTGACAGTCAAGCAGGGGT	AAGGGCTTTTTGATTTGTTTGTGCCCTTGGGACGCTTGCTTCACTGCCAGGTTGCTGCTGCCAGCTTTTTCAGGTGACAGTCAAGCAGGGGTTGAACGATCACGAGTGCTGCCCGGC
Candidate_1418	ML1242	382290	382430	-	5	15.0	3.0	0.000	ATCTGTTTATAGAAGAGGCTATG	GACTCTTAACTATTTCCATTGGACTGATGTTCTCGCCATCTGATATTAAGGATAGGCTATTATTTGACCAACTTGAGAATCTGTTTATAGAAGAGGCTATGAGAACCTCAGTCTTGTCAGGGTTTAGCTTAAGTTTATTGG
Candidate_1419	ML1242	134459	134601	-	4	6.0	5.0	0.000	TGGAGGTTGTACGACGAGAGGCTC	GATGAGTCTTGGCGAGGGGCCTGAGCCCAAGCGAAGGAAGTGGAGGTTGTACGACGAGAGGCTCTCGTCTATTGTCGATGAGTACGACCCCATGGACTACCTTCACTGTATCGGGGAGATGCTGTTCACGAGCTAAATATCCT
Candidate_1420	ML1236	136314	136416	-	1	1.0	5.0	0.000	TCGACCACTGCTCCCTAGCCTTGT	TTTCTCGCGGTAGACTTATACATTTTGGCCGGGAGTTGTCATTTTGGCCGGGGCCCCGGTCGACCACTGCTCCCTAGCCTTGTAGGCGGTTGCTATGGTAACG
Candidate_1421	ML1239	423	539	-	3	4.0	5.0	0.000	AGGACGTAGACTTTTCAAAGGGCCTT	TTCTGACACCATTAGAAAGTGTAAGAGGACGTAGACTTTTCAAAGGGCCTTTTGGTTTTCCTGGCTTTTGGAGAGGTGTTATGATCCCTTGTCCAATACTGTCAATGTAGGAGTTGG
Candidate_1422	ML4839	354	484	+	3	4.0	5.0	0.000	ATGTCACGTGACACCTTCGAGAT	GTCACACAGCGATTTGTGATGGTATATACATGCTCTCGGCCGGGTTTCCGTGCTGCTAGAGGACACTGTCCTCATGTCACGTGACACCTTCGAGATTATGTTTTTACCGTTCACATGTGGTTCTTGGGCTA
Candidate_1423	ML4839	848	988	+	7	9.0	3.0	0.000	TTTTGGCGCCATAACACAACTGAACACA	CCCGTACCCTCTCAGTTCTACCTGCCACCACGGCATTTTGGCGCCATAACACAACTGAACACAGAACACGCGCCCAACAGCGCGCGTGGTTCTTTGTTCATAATTGATATTTAGCGCCGAAGGTCCTGCACAAAAGGTGTC
Candidate_1424	ML4839	87	223	+	11	42.0	5.0	0.000	ACATCAGATCCTGCGATAAGACCAAG	TTCGAGGAGCTTGTCGCCTCTTTCACTGCCTTTCTTGTCACAGATTCTACTGTTCCACGCCGTGTTATGGGCGTTTACATCAGATCCTGCGATAAGACCAAGCTTGTGAGTTTTGGCGTAGTTTACGACATCTCTAA
Candidate_1425	ML4839	353	495	+	8	21.0	4.0	0.000	CCGGGTTTCCGTGCTGCTAGAGGA	TGTCACACAGCGATTTGTGATGGTATATACATGCTCTCGGCCGGGTTTCCGTGCTGCTAGAGGACACTGTCCTCATGTCACGTGACACCTTCGAGATTATGTTTTTACCGTTCACATGTGGTTCTTGGGCTAGTATGAAAGGA
Candidate_1426	ML4839	574	666	+	9	14.0	4.0	0.000	GGGTCGTGGTTTGGTTGGCTGGGA	ATATTATCACACGTTCTAGCAGGAGGAGCCTGGCTGCCTGAACTGCTAGCAGTTGGGTCGTGGTTTGGTTGGCTGGGAACAGAGAGGGTTGCT
Candidate_1427	ML4839	354	492	+	5	13.0	4.0	0.000	CACGTGACACCTTCGAGATTATGTTTT	GTCACACAGCGATTTGTGATGGTATATACATGCTCTCGGCCGGGTTTCCGTGCTGCTAGAGGACACTGTCCTCATGTCACGTGACACCTTCGAGATTATGTTTTTACCGTTCACATGTGGTTCTTGGGCTAGTATGAAA
Candidate_1428	ML4839	1047	1175	+	2	4.0	4.0	0.000	GGTCGGCTTCCTCTCGCCGTCC	GTGTTACTCAGTGTCTCCTGGCTCTGCCATATCTCGGTCGGCTTCCTCTCGCCGTCCATCTTCAGGTCTGAAGACGAGCTACATGAGTTGAAGCCAGCATCAAGTTTTGGCAATATGAGCACAGGTGCC
Candidate_1429	ML4839	439	581	+	4	39.0	4.0	0.000	GTGTCAAATCGCCTAAAGCCGCTT	ACCTTCGAGATTATGTTTTTACCGTTCACATGTGGTTCTTGGGCTAGTATGAAAGGATTCTCTTTATTTTTGATAAAGAGTGTCAAATCGCCTAAAGCCGCTTTTGATTTGTGTAAATTAATTTGAGTAAAATTAATATTATC
Candidate_1430	ML4839	1054	1174	-	2	2.0	5.0	0.000	GATGGACGGCGAGAGGAAGCCGA	GCACCTGTGCTCATATTGCCAAAACTTGATGCTGGCTTCAACTCATGTAGCTCGTCTTCAGACCTGAAGATGGACGGCGAGAGGAAGCCGACCGAGATATGGCAGAGCCAGGAGACACTGA
Candidate_1431	ML4839	1057	1173	-	1	1.0	3.0	0.000	AGATGGACGGCGAGAGGAAGC	CACCTGTGCTCATATTGCCAAAACTTGATGCTGGCTTCAACTCATGTAGCTCGTCTTCAGACCTGAAGATGGACGGCGAGAGGAAGCCGACCGAGATATGGCAGAGCCAGGAGACAC
Candidate_1432	ML4839	360	498	+	12	58.0	5.0	0.000	ACACCTTCGAGATTATGTTTTTACCGT	CAGCGATTTGTGATGGTATATACATGCTCTCGGCCGGGTTTCCGTGCTGCTAGAGGACACTGTCCTCATGTCACGTGACACCTTCGAGATTATGTTTTTACCGTTCACATGTGGTTCTTGGGCTAGTATGAAAGGATTC
Candidate_1433	ML4839	79	219	-	2	2.0	4.0	0.000	ATCGCAGGATCTGATGTAAACGC	AGATGTCGTAAACTACGCCAAAACTCACAAGCTTGGTCTTATCGCAGGATCTGATGTAAACGCCCATAACACGGCGTGGAACAGTAGAATCTGTGACAAGAAAGGCAGTGAAAGAGGCGACAAGCTCCTCGAATATATCGT
Candidate_1434	ML1231	18766	18902	-	4	6.0	4.0	0.000	CTTGAGACTGGAGGTGTGAGGGTGCA	TGTTTACAGATCTGATTCTAAGTGCCTTGAGACTGGAGGTGTGAGGGTGCATGTTTACAGATCTGATTCTAAGTGCCTTGAGACTGGAGGTGTGAGGGTGCATGTTTACAGATCTGATTCTAAGTGCCTTGAGACTG
Candidate_1435	ML1231	24214	24350	-	1	1.0	4.0	0.000	GTACACCTTGTTGAGGCAGGT	ACACCTTGTTGAGGCAGGTGTGTCGTGTAGTGGAGCAGTACACCTTGTTGAGGCAGGTGTGTCGTGTAGTGGAGCAGTACACCTTGTTGAGGCAGGTGTGTCGTGTAGTGGAGCAGTACACCTGCTTTCTGTAACGA
Candidate_1436	ML1231	18868	19004	-	4	6.0	4.0	0.000	CTTGAGACTGGAGGTGTGAGGGTGCA	TGTTTACAGATCTGATTCTAAGTGCCTTGAGACTGGAGGTGTGAGGGTGCATGTTTACAGATCTGATTCTAAGTGCCTTGAGACTGGAGGTGTGAGGGTGCATGTTTACAGATCTGATTCTAAGTGCCTTGAGACTG
Candidate_1437	ML1231	24292	24428	-	1	1.0	3.0	0.000	GTACACCTTGTTGAGGCAGGT	ACACCTTGTTGAGGCAGGTGTGTCGTGTAATGGAGCAGTACACCTTGTTGAGGCAGGTGTGTCGTGTAGTGGAGCAGTACACCTTGTTGAGGCAGGTGTGTCGTGTAGTGGAGCAGTACACCTTGTTGAGGCAGGTG
Candidate_1438	ML1231	18817	18953	-	4	6.0	4.0	0.000	CTTGAGACTGGAGGTGTGAGGGTGCA	TGTTTACAGATCTGATTCTAAGTGCCTTGAGACTGGAGGTGTGAGGGTGCATGTTTACAGATCTGATTCTAAGTGCCTTGAGACTGGAGGTGTGAGGGTGCATGTTTACAGATCTGATTCTAAGTGCCTTGAGACTG
Candidate_1439	ML1231	24253	24389	-	1	1.0	3.0	0.000	GTACACCTTGTTGAGGCAGGT	ACACCTTGTTGAGGCAGGTGTGTCGTGTAGTGGAGCAGTACACCTTGTTGAGGCAGGTGTGTCGTGTAGTGGAGCAGTACACCTTGTTGAGGCAGGTGTGTCGTGTAGTGGAGCAGTACACCTTGTTGAGGCAGGTG
Candidate_1440	ML1231	24370	24506	-	1	1.0	3.0	0.000	GTACACCTTGTTGAGGCAGGT	CATGCTTGTTGAGGCAGGTGTGTCGTGTAGTGGAGCAGTACACCTTGTTGAGGCAGGTGTGTCGTGTAGTGGAGCAGTACACCTTGTTGAGGCAGGTGTGTCGTGTAATGGAGCAGTACACCTTGTTGAGGCAGGTG
Candidate_1441	ML1231	18715	18851	-	4	6.0	4.0	0.000	CTTGAGACTGGAGGTGTGAGGGTGCA	TGTTTACAGATCTGATTCTAAGTGCCTTGAGACTGGAGGTGTGAGGGTGCATGTTTACAGATCTGATTCTAAGTGCCTTGAGACTGGAGGTGTGAGGGTGCATGTTTACAGATCTGATTCTAAGTGCCTTGAGACTG
Candidate_1442	ML1231	24331	24467	-	1	1.0	3.0	0.000	GTACACCTTGTTGAGGCAGGT	ACACCTTGTTGAGGCAGGTGTGTCGTGTAGTGGAGCAGTACACCTTGTTGAGGCAGGTGTGTCGTGTAATGGAGCAGTACACCTTGTTGAGGCAGGTGTGTCGTGTAGTGGAGCAGTACACCTTGTTGAGGCAGGTG
Candidate_1443	ML1232	99366	99502	-	1	1.0	5.0	0.000	GTACTTTCATGAGGACAGGTG	GAGGTATAACGAGTGATGAGGCAGGAGTTTGCCTGGAGGGTTCTACTATCACCTGTTTTAGGGTCTACTGCATCAAGTACTTTCATGAGGACAGGTGGTGGAGGTTTGGCAGGGTGCTCTTTTCCTGTGTACCGATA
Candidate_1444	ML1232	99365	99501	-	1	1.0	5.0	0.000	TCTACTATCACCTGTTTTAGG	AGGTATAACGAGTGATGAGGCAGGAGTTTGCCTGGAGGGTTCTACTATCACCTGTTTTAGGGTCTACTGCATCAAGTACTTTCATGAGGACAGGTGGTGGAGGTTTGGCAGGGTGCTCTTTTCCTGTGTACCGATAT
Candidate_1445	ML1223	5953	6093	-	21	90.0	3.0	0.001	GTGAAAAGACATGAAGGGTGTAGCATAA	GAAGACCCTGTTGAGCTTGACTCTAGTCTGACTTTGTGAAAAGACATGAAGGGTGTAGCATAAGTGGGAGCGTAAGCGACATTGAAATACCACTACTTTCATCGTTTTTTTACTTATTCGGTGAAGCGGAAGCGAGGTGCA
Candidate_1446	ML1223	772	914	-	31	106.0	4.0	0.001	GCGCCGCCGAGAACTTGCTCAAACTTGAT	GTACACACCGCCCGTCGCTACTACCGATTGAATGGTTTAGTGAGATCTCGGGATTGGCGACGCCATGCCGCGAGGCACGGCGCCGCCGAGAACTTGCTCAAACTTGATCATTTAGAGGAAGTAAAAGTCGTAACAAGGTTTCC
Candidate_1447	ML1223	7506	7630	+	5	8.0	3.0	0.000	AGGGGCAGTTTATCGTGCCTGAGGT	TCCGTATGTACTATTAGGTCGGGTTTCCGTAGGGGCAGTTTATCGTGCCTGAGGTGGGGTTCGGTAAGTATGTTCTTGACGGAGCCTCGTTCTTTTAGAGCTTTTGCGATTCTGTTCACAATCTT
Candidate_1448	ML1223	152	294	+	4	9.0	5.0	0.000	ACCGAGAGGCACGGGCCACGAAGG	GAACCCTTTCCAGTCGTCCCTCTGAGAAGGCTTCGGACATCCTGCAAAGCTCGGCCGCTCGGTGAGATATTGCTACCACACCGAGAGGCACGGGCCACGAAGGGGCTTCCGCGCAACTCGGGATCGCTCTACTTCAAGGGACC
Candidate_1449	ML1223	11206	11326	-	72	585.0	5.0	0.005	GGAAAAGGATTGGCTCTAAGGGCTGGGT	TCGGCAAAATAGATCCGTAACTTCGGGAAAAGGATTGGCTCTAAGGGCTGGGTCTGTCGGGCTGCAGCCCGAGACTTCGAAGCCTTAGGCGGACTGTCTGGAGTAAGGTTCGCCGAGCTCC
Candidate_1450	ML1223	775	915	-	74	1807.0	4.0	0.015	GTTTAGTGAGATCTCGGGATTGGCGACG	TGTACACACCGCCCGTCGCTACTACCGATTGAATGGTTTAGTGAGATCTCGGGATTGGCGACGCCATGCCGCGAGGCACGGCGCCGCCGAGAACTTGCTCAAACTTGATCATTTAGAGGAAGTAAAAGTCGTAACAAGGTT
Candidate_1451	ML1223	8321	8471	+	10	30.0	3.0	0.000	GCTAGTTGGTCTCGGTAAATACCCTGGG	GGGTTTCAGGGGGGCACTGTCTGTCTTCGCTAGAAGGTCTGCTAGTTGGTCTCGGTAAATACCCTGGGGCATGCCTCCTGATCCCAGTTTAATCCCAAGGTATTTGTACCATTCTTGCGGACCGAGCGAAGAGACGGGTTCGCCTCCAATG
Candidate_1452	ML1223	343	431	-	289	13838.0	3.0	0.114	GGAGCACGTCTGTCTGAGCGTCGTTTC	TTTAGTGAATCATCGAATCTTTGAACGCAAATGGCGCTCTTGGGCATTCCCAGGAGCACGTCTGTCTGAGCGTCGTTTCTCACATCCCA
Candidate_1453	ML1223	6206	6334	+	2	3.0	3.0	0.000	GAGAGTCTCTGGGCCACCGAAC	GAGGCATTTGGCTACAACCGACCACAGAAAGTTCTGGTAAAGGTGTACCCTCTCCAGGACTGGGAAGTCTCGGAGAGTCTCTGGGCCACCGAACTTAAAGGGGCGTTCAGCCATGCTATACTCAGTACC
Candidate_1454	ML1223	787	899	+	7	26.0	5.0	0.000	GTTTGAGCAAGTTCTCGGCGGCGC	ACTTTTACTTCCTCTAAATGATCAAGTTTGAGCAAGTTCTCGGCGGCGCCGTGCCTCGCGGCATGGCGTCGCCAATCCCGAGATCTCACTAAACCATTCAATCGGTAGTAGCG
Candidate_1455	ML1223	6201	6335	+	11	20.0	4.0	0.000	GTTCTGGTAAAGGTGTACCCTCTCC	ATGACGAGGCATTTGGCTACAACCGACCACAGAAAGTTCTGGTAAAGGTGTACCCTCTCCAGGACTGGGAAGTCTCGGAGAGTCTCTGGGCCACCGAACTTAAAGGGGCGTTCAGCCATGCTATACTCAGTACCA
Candidate_1456	ML1223	8320	8464	+	5	6.0	3.0	0.000	TGCTAGTTGGTCTCGGTAAATACCC	GGGGTTTCAGGGGGGCACTGTCTGTCTTCGCTAGAAGGTCTGCTAGTTGGTCTCGGTAAATACCCTGGGGCATGCCTCCTGATCCCAGTTTAATCCCAAGGTATTTGTACCATTCTTGCGGACCGAGCGAAGAGACGGGTTCGCC
Candidate_1457	ML1223	76	220	+	6	32.0	3.0	0.000	CTGAGGTCTTGATTGGTCGAACGAC	TTATTGATATGCTTAAGTTCAGCGGGTAGTCTCGCCTGATCTGAGGTCTTGATTGGTCGAACGACTCCGGGGAGTCGAACCCTTTCCAGTCGTCCCTCTGAGAAGGCTTCGGACATCCTGCAAAGCTCGGCCGCTCGGTGAGATA
Candidate_1458	ML1223	9222	9342	+	3	3.0	3.0	0.000	CCTAGGTGCTTCAGGTGGGAGAT	CCGTTGTACAAGATTGTTAGAGCTGCACTGCCTAGGTGCTTCAGGTGGGAGATTGGGACTCCGTCAATGCCTGTTGCAGCATCTTTGGCCCCTTTGAGCGCAGCTTCGACCTCCTCAACAG
Candidate_1459	ML1223	11207	11331	-	26	231.0	3.0	0.002	CTTCGGGAAAAGGATTGGCTCTAAGGGCTG	GGAAGTCGGCAAAATAGATCCGTAACTTCGGGAAAAGGATTGGCTCTAAGGGCTGGGTCTGTCGGGCTGCAGCCCGAGACTTCGAAGCCTTAGGCGGACTGTCTGGAGTAAGGTTCGCCGAGCTC
Candidate_1460	ML1223	7583	7723	+	2	4.0	5.0	0.000	ACAATCTTGTCGTGTCGTTTGAC	GACGGAGCCTCGTTCTTTTAGAGCTTTTGCGATTCTGTTCACAATCTTGTCGTGTCGTTTGACTCTCCTCCCGTGAGTCGCCGGACAAGTTTGCGAGATGTGGCCAAGAGTGGCCTGCCTGTTGCCTGGACATTTGTCACA
Candidate_1461	ML1223	155	291	-	1	1.0	3.0	0.000	TCGTGGCCCGTGCCTCTCGGT	CCCTTGAAGTAGAGCGATCCCGAGTTGCGCGGAAGCCCCTTCGTGGCCCGTGCCTCTCGGTGTGGTAGCAATATCTCACCGAGCGGCCGAGCTTTGCAGGATGTCCGAAGCCTTCTCAGAGGGACGACTGGAAAGGG
Candidate_1462	ML1223	7481	7633	+	18	91.0	3.0	0.001	TTCGGTAAGTATGTTCTTGACGGAGCCTC	GACATCAATGATTTCGACCGACTTTTCCGTATGTACTATTAGGTCGGGTTTCCGTAGGGGCAGTTTATCGTGCCTGAGGTGGGGTTCGGTAAGTATGTTCTTGACGGAGCCTCGTTCTTTTAGAGCTTTTGCGATTCTGTTCACAATCTTGTC
Candidate_1463	ML1223	8567	8693	+	10	17.0	4.0	0.000	TACTAGCTTCTGGTTAGCTGTGGGTC	AACTCTTGCTAGTTGTTCATGGACTAAGGATACTAGCTTCTGGTTAGCTGTGGGTCCTCTCGTCAGGAGGACTAGGTCGTCTGCAAAAGCCAGATAGAACAGTCTGTGTCCCTGGAATTGAATTCCC
Candidate_1464	ML1223	6608	6680	+	8	52.0	4.0	0.000	AACGCCTAGGACAGTTGACGAGCA	ACGTTAACGCCTAGGACAGTTGACGAGCAGAGGCTGGCCCTACTAGCCCTCTCAACTGCAAGATTCTTCCTAC
Candidate_1465	ML1223	9778	9902	+	3	6.0	4.0	0.000	TTCGGTGACCGCTTCATTCGGAAGT	CGCCGTGATCTTTGGAGCTTATTTTCTTTACAACATCTCGGTCAAGTGGATCAAAAGAGAGCGGACTGTTTTCGGTGACCGCTTCATTCGGAAGTTCTTCGGGGTCGCTGCTGGTATTGCAAGGT
Candidate_1466	ML1223	11146	11282	-	178	3404.0	4.0	0.028	CTTCGAAGCCTTAGGCGGACTGTCTGGAGTA	GGGCTGGGTCTGTCGGGCTGCAGCCCGAGACTTCGAAGCCTTAGGCGGACTGTCTGGAGTAAGGTTCGCCGAGCTCCGGATGGGCCGTCTTCGGCATCGAGGAGGAAGGCTGCAGCTTCGTCTCCGGACATTTCGGC
Candidate_1467	ML1223	9212	9344	+	3	3.0	5.0	0.000	CACTGCCTAGGTGCTTCAGGTGGG	CACATACAATCCGTTGTACAAGATTGTTAGAGCTGCACTGCCTAGGTGCTTCAGGTGGGAGATTGGGACTCCGTCAATGCCTGTTGCAGCATCTTTGGCCCCTTTGAGCGCAGCTTCGACCTCCTCAACAGAG
Candidate_1468	ML1223	7485	7613	+	9	28.0	3.0	0.000	ACTATTAGGTCGGGTTTCCGTAGGGGC	TCAATGATTTCGACCGACTTTTCCGTATGTACTATTAGGTCGGGTTTCCGTAGGGGCAGTTTATCGTGCCTGAGGTGGGGTTCGGTAAGTATGTTCTTGACGGAGCCTCGTTCTTTTAGAGCTTTTGCG
Candidate_1469	ML1223	7484	7624	+	26	148.0	3.0	0.001	TTAGGTCGGGTTTCCGTAGGGGCAGTTT	ATCAATGATTTCGACCGACTTTTCCGTATGTACTATTAGGTCGGGTTTCCGTAGGGGCAGTTTATCGTGCCTGAGGTGGGGTTCGGTAAGTATGTTCTTGACGGAGCCTCGTTCTTTTAGAGCTTTTGCGATTCTGTTCAC
Candidate_1470	ML1223	129455	129585	-	1	1.0	3.0	0.000	GTGCGGCGTAAGCACCTG	TTCAGTGAAGTTGGATTTTGCTGCATCAGAGTTGCTCTAACCAGAGCCCTTTTGCGCGCATCGCAGCCACCGTGTGCGGCGTAAGCACCTGGTTAGGTGAACATCAAACAGTACATGTCCCCATTCAATCC
Candidate_1471	ML1223	11146	11276	-	9	129.0	5.0	0.001	AGCCTTAGGCGGACTGTCTGGAGTAAGG	GGTCTGTCGGGCTGCAGCCCGAGACTTCGAAGCCTTAGGCGGACTGTCTGGAGTAAGGTTCGCCGAGCTCCGGATGGGCCGTCTTCGGCATCGAGGAGGAAGGCTGCAGCTTCGTCTCCGGACATTTCGGC
Candidate_1472	ML1223	167	289	-	2	2.0	4.0	0.000	TATCTCACCGAGCGGCCGAGCTTT	CTTGAAGTAGAGCGATCCCGAGTTGCGCGGAAGCCCCTTCGTGGCCCGTGCCTCTCGGTGTGGTAGCAATATCTCACCGAGCGGCCGAGCTTTGCAGGATGTCCGAAGCCTTCTCAGAGGGAC
Candidate_1473	ML1223	796	900	-	62	1068.0	3.0	0.009	GAATGGTTTAGTGAGATCTCGGGATTGGCG	TCGCTACTACCGATTGAATGGTTTAGTGAGATCTCGGGATTGGCGACGCCATGCCGCGAGGCACGGCGCCGCCGAGAACTTGCTCAAACTTGATCATTTAGAGGA
Candidate_1474	ML1223	8514	8640	+	9	15.0	4.0	0.000	TTTCCCGGATGTAGCTCAAGTCCAAC	GGGTCAGCCATGATAGCGATTGACTTGCACTTTCCCGGATGTAGCTCAAGTCCAACTCTTGCTAGTTGTTCATGGACTAAGGATACTAGCTTCTGGTTAGCTGTGGGTCCTCTCGTCAGGAGGACTA
Candidate_1475	ML1223	11153	11283	-	41	315.0	5.0	0.003	GCTCCGGATGGGCCGTCTTCGGCATCGA	AGGGCTGGGTCTGTCGGGCTGCAGCCCGAGACTTCGAAGCCTTAGGCGGACTGTCTGGAGTAAGGTTCGCCGAGCTCCGGATGGGCCGTCTTCGGCATCGAGGAGGAAGGCTGCAGCTTCGTCTCCGGACA
Candidate_1476	ML1223	7498	7624	+	4	6.0	5.0	0.000	GTTTCCGTAGGGGCAGTTTATCGTGC	CCGACTTTTCCGTATGTACTATTAGGTCGGGTTTCCGTAGGGGCAGTTTATCGTGCCTGAGGTGGGGTTCGGTAAGTATGTTCTTGACGGAGCCTCGTTCTTTTAGAGCTTTTGCGATTCTGTTCAC
Candidate_1477	ML3392	1710	1818	+	2	2.0	4.0	0.000	TTTATGAACATCCTTGGCGGCT	CGTTAGAGTACGAGAAGAGGCATGATTTATGAACATCCTTGGCGGCTCTTGCGTCAGAGATGAGTTTTGTGAGGAGTTCATTAAATTCTCTTATTCTCGTATTCAAGCT
Candidate_1478	ML3392	2072	2178	+	1	1.0	4.0	0.000	TGCGTGTGTGGCTGTATGCTC	CGAGAGAATTTGTCGCCATCGAAGCCAGATAGGGTAGAGTCGTGTACGAGAAGACACTTTCTGCGTGTGTGGCTGTATGCTCTGGGTTCTATGTTCGCAGCATTAGG
Candidate_1479	ML3398	36931	37025	-	5	6.0	3.0	0.000	TGAGTATGAGGACCATCTCCACCAC	GCACAGCTCAAGTCGTGAGTATGAGGACCATCTCCACCACCCACTGGTGGCTCAGATCTCTTGGTTCCGACTCACATTACCTCTGGTACGTCATT
Candidate_1480	ML3398	37081	37219	-	17	60.0	3.0	0.000	CTGGTGATGAACTTGAAGAAGGTAGGC	CGTCGGAATCCAGGATCTGCTGTGCTCCACGCTGACTGGTGATGAACTTGAAGAAGGTAGGCATGATGAAAATGCGAGATGTCATATCTTTTCAGCAGTATTTATATCCATTGTGTCGGCAACACTTTAACAGCTGATC
Candidate_1481	ML1221	6358	6498	+	16	42.0	5.0	0.000	TGAACCGGAACTCGCAGATGATA	CCTAGGTCGTACGACATTATCAAGGAAAACGGGAGAGTAGTGAACCGGAACTCGCAGATGATATGGCTTGATAAAACAGGCAGAACTTTCACTGTGATACCGGAAGATCAACTGATCCCGGAGTCTAGGATAATTCGTAAG
Candidate_1482	ML1218	56586	56700	-	11	22.0	5.0	0.000	GTGGCAAGGATGATCACCCTCCTCT	TGCTAGGATGTTGAGGTTGTCACTGGTGGCAAGGATGATCACCCTCCTCTGATCCGAAGCGTTGTCGTAGAGGAGCATGTCTGCTTGTCTCAGGGTCCGGCAGTCTTCTGGTTCA
Candidate_1483	ML1218	14119	14245	+	8	19.0	5.0	0.000	GTCGTTAGCGTTTACCACTAGTGAGA	AGGGTGTTCACTGTGAGATCTGGAGCGCTTTGTGCCAGGGTAGGCGTTGGTGTTGGGGGTCTGGATGTCGGGTCGTTAGCGTTTACCACTAGTGAGATGTGGCTCTCGGACCGTGGTAGGGTTACTC
Candidate_1484	ML1218	1922	2050	-	2	2.0	4.0	0.000	ACTAATAATTAAATAATTTGAG	TCATTCTCAAATTATTTAATTAGTAGTAGTTGTTGAAAGTATTTATAAAGCATTTTAATACTTTCAACAGCTACTAATAATTAAATAATTTGAGAATGATTATGAACGTGTCTGTNNNNNNNNNNAATA
Candidate_1485	ML1218	14487	14633	+	9	50.0	3.0	0.000	GGAACCGTTGCAGGGAGTTGGCAATG	ATCGCTTGTCGGTCCCTCTTCAAGTCGTCTATATCACGTTGGAACCGTTGCAGGGAGTTGGCAATGCTCTGCGGGCCGACTTTCGGAATCGTGATCCAGTCTTTGAGGTGTATTTTGGGGTTGTTGATGGTGGCCGCTGCGAGGGTC
Candidate_1486	ML1218	14344	14488	+	7	9.0	5.0	0.000	GGTAGCGTGGAATGTTCCAGATGTG	GAGGACTATCGCGGCCACTATGATCATCCCGATCTTCAGGTAGCGTGGAATGTTCTTCAGGTAGCGTGGAATGTTCTTCAGGTAGCGTGGAATGTTCCAGATGTGATCGATTGCTTCTTTCAGTGGAGCTGTGGAGGTCTGGGAT
Candidate_1487	ML1218	14548	14668	+	4	4.0	3.0	0.000	GTGGCCGCTGCGAGGGTCTGGGT	CAATGCTCTGCGGGCCGACTTTCGGAATCGTGATCCAGTCTTTGAGGTGTATTTTGGGGTTGTTGATGGTGGCCGCTGCGAGGGTCTGGGTTGGAAGGGGAGTGGAGCACCATCTTTCCGA
Candidate_1488	ML1218	19344	19470	+	9	22.0	3.0	0.000	TTCTGTAAGGGAGAAGCGTGGTAGTG	TCCGCTAATTATCTCTTGCATTATTCCGCTAATTATCTCTTGCATTAATGGGGTAATGGATCGTGGCATCATTCTGTAAGGGAGAAGCGTGGTAGTGAGATCTCGGAGGTAAGATCGACCTAAAGGC
Candidate_1489	ML1218	13861	13961	+	7	13.0	3.0	0.000	CTCGATTCACCCCGAGCAGAGGT	GCGGCCCAGCAACCTGCCAACTCGATTCACCCCGAGCAGAGGTTTACCGTGATTTGTGGTGAGGGTGGTCGTGAAATGGTGGGTGTTTGATTTGAGTGCGT
Candidate_1490	ML1218	14134	14238	+	9	11.0	5.0	0.000	CAGGGTAGGCGTTGGTGTTGGGGGT	AGATCTGGAGCGCTTTGTGCCAGGGTAGGCGTTGGTGTTGGGGGTCTGGATGTCGGGTCGTTAGCGTTTACCACTAGTGAGATGTGGCTCTCGGACCGTGGTAGG
Candidate_1491	ML1218	14008	14144	+	1	1.0	3.0	0.000	TCCAGGGAGGTTGTGTCCGGG	CACGTTTAGGGTCACATGGGGGTATTATTCCGCTTCGTACTCCAGGGAGGTTGTGTCCGGGTAGATTCCCTGGTAGTTTGATCTCCAAAAGGGGGTATGAAGTTCCGGGGTAGGGTGTTCACTGTGAGATCTGGAGC
Candidate_1492	ML1218	14798	14948	+	15	67.0	5.0	0.001	TCTCGCCGGTGTTTAGATGTAGGAGTCC	AGGCGACGGTGACGGTGGTTTCGCTGGTTAGTAACAGTAATCTCGCCGGTGTTTAGATGTAGGAGTCCAGCGCAAGTTGAGTTCATCAAGCGCCGTGTTTATGCGAGATTTGCGATTGCCAACTGCATTTCATCTTCCGTCATGTTACATC
Candidate_1493	ML1218	14798	14946	+	7	24.0	3.0	0.000	TCATCAAGCGCCGTGTTTATGCGAGAT	AGGCGACGGTGACGGTGGTTTCGCTGGTTAGTAACAGTAATCTCGCCGGTGTTTAGATGTAGGAGTCCAGCGCAAGTTGAGTTCATCAAGCGCCGTGTTTATGCGAGATTTGCGATTGCCAACTGCATTTCATCTTCCGTCATGTTACA
Candidate_1494	ML1218	14011	14121	+	4	4.0	3.0	0.000	TCCGCTTCGTACTCCAGGGAGGT	GTTTAGGGTCACATGGGGGTATTATTCCGCTTCGTACTCCAGGGAGGTTGTGTCCGGGTAGATTCCCTGGTAGTTTGATCTCCAAAAGGGGGTATGAAGTTCCGGGGTAGG
Candidate_1495	ML1218	14262	14402	+	5	14.0	5.0	0.000	GGTGGGGGCGATGAAGTCTTTTA	GTTCCTTTCTTTTGCAACATGATGAGGGACACAGGTTTGTGGTGGGGGCGATGAAGTCTTTTAACATCTTTATCATTACGAAGAGGACTATCGCGGCCACTATGATCATCCCGATCTTCAGGTAGCGTGGAATGTTCTTCA
Candidate_1496	ML1218	13289	13413	+	8	14.0	4.0	0.000	CATCTCGGAGGTAAGATCGACCAAC	GGGTAGAGTGCCGTGAGTCTTATCCGCTGTCTTATCCGTGAGTCTTATCCGAGAAGTGTGGTAGTGATCACATCTCGGAGGTAAGATCGACCAACAGACTTTGAGAAGTGAAATCCACCCGTTCT
Candidate_1497	ML1218	14772	14880	+	35	248.0	3.0	0.002	TTTCTGAGGCGACGGTGACGGTGGTTT	TTAGCCAGCGCTTTTTGATTTTTCTGAGGCGACGGTGACGGTGGTTTCGCTGGTTAGTAACAGTAATCTCGCCGGTGTTTAGATGTAGGAGTCCAGCGCAAGTTGAGTT
Candidate_1498	ML4873	22	154	+	3	3.0	4.0	0.000	ATAAGTACATGGTGCTCGTCCTCC	GTTCCGTGCGGAGTTGATGGTATCTTGGACATGAGATAAGTACATGGTGCTCGTCCTCCTGAATGATATTGCAGAAGGGAAGGTTTGAGAGCCACTTCGTCTCCTCCGTTGTACAAAACTCGCATCTTTTGTA
Candidate_1499	ML1204	85029	85155	+	5	20.0	3.0	0.000	AAGGTGGGACACATACTGTAG	CAACTACTACAGTCGGTTGTCTTTTGTAGAAGACTAAGGTGGGACACATACTGTAGAAATGATCCTAACGAGTATGGTCTCTACTATATTTACTACAACTAAGCTACTACAACTACTACAGTACTAC
Candidate_1500	ML1207	99618	99756	+	4	4.0	4.0	0.000	TCTTTTTTCTCTTTCTTCTCCT	AGAATCCCGAACTAGAACTAGACGAAGAACCGGAAGAGGAAGATGAAGAAGACGAGGAAGAATCATCGTCTTTCTTCTCTTTTTTCTCTTTCTTCTCCTTCTTTTTCTTCTCCTTCTTCCTCTCGCTTGGACTCAGTGG
Candidate_1501	ML1207	484058	484194	+	1	1.0	3.0	0.000	GTTATGGTTAGGGTCGCTGGG	CAAATTATCGGGCCCCGGAACGTTGCGTCCCAGAGATTTTGCCCCAGTTACGTCCTACTCCACAACAGACAACTTTGTTATGGTTAGGGTCGCTGGGGCAAAATCTCTGGGGCAAAATGATCAGTGGCCCGATGTTC
Candidate_1502	ML1207	53457	53563	+	1	1.0	4.0	0.000	GCCCGGGCTGGCCTGGCTGAG	AGTTGCTGCCGGGATATCCGACACTGCCCGGGCTGGCCTGGCTGAGGTTGATGTTGAGGTTACTGCCGGGGGTCAGGGCGGAACTGGAACCTCCGAACTGGGAACCT
Candidate_1503	ML1207	355860	355980	+	3	6.0	4.0	0.000	TGTATCGTAGTGTATTGC	TTTTGTAGTGTATTGCAGTGTTTTACAGTGTATTGTAGTGTATTGTAGTGAATTGTAGTTTATTGCAGTGTATCGTAGTGTATTGCAGTATTACAGTGTATAGCAGTGTATTGCAGTGTAT
Candidate_1504	ML1207	379905	380043	+	1	1.0	5.0	0.000	TCGCCAGGTTGGTACTTCCGGA	ACGTCCGCCTTGTGGCTAACGTCTCATGGAGCTTCTCCGGATTGCAGCTATAGACCGGACCCGGCTGGGATGGGGGTTCGCCAGGTTGGTACTTCCGGAGGACATAACGTGGTTATGGCCCTGGCATGGTGGATCGGTG
Candidate_1505	ML1206	720	834	-	6	8.0	5.0	0.000	TCGGCGGTGGCTGCTGGGTCGGCGG	GGCGGCTGGATCGGCGGTTGCTGCTGGGTCGGCGGTGGCTGGATCGGCGGTGGCGGTGGCTGGGATCGGCGGTGGCTGCTGGGTCGGCGGTGGCTGGATCGGCGGTGTCTGGATC
Candidate_1506	ML1206	723	853	-	3	10.0	3.0	0.000	GTTGCTGCTGGGTCGGCGGTGGC	CGGTGGCTGCTGGGTCAGCGGCGGCTGGATCGGCGGTTGCTGCTGGGTCGGCGGTGGCTGGATCGGCGGTGGCGGTGGCTGGGATCGGCGGTGGCTGCTGGGTCGGCGGTGGCTGGATCGGCGGTGTCTGG
Candidate_1507	ML1206	769	865	-	2	3.0	3.0	0.000	GGCGGTGGCTGCTGGGTCAGCGGCGGCTGGA	CTACGGCGGTGGCGGTGGCTGCTGGGTCAGCGGCGGCTGGATCGGCGGTTGCTGCTGGGTCGGCGGTGGCTGGATCGGCGGTGGCGGTGGCTGGGAT
Candidate_1508	ML1206	763	883	-	18	125.0	5.0	0.001	GCTGCTGGGTCGGCGGTGGCTGGATCGG	TTGCGGCGGCTGGGTCTGCTACGGCGGTGGCGGTGGCTGCTGGGTCAGCGGCGGCTGGATCGGCGGTTGCTGCTGGGTCGGCGGTGGCTGGATCGGCGGTGGCGGTGGCTGGGATCGGCGG
Candidate_1509	ML1201	21	139	-	2	2.0	4.0	0.000	GTTATGGGCATCAGGGAGGTCC	GGGCATCAGGGAGGTCCCTGAGGGTTTTTGTGGCTGCCCTAAGGCCATTAGGATGGATTTTGAAGGTGTTATGGGCATCAGGGAGGTCCCTGAGGGGTATTTCGGGTATGCATGGGTCT
Candidate_1510	ML1203	55906	56042	-	1	1.0	4.0	0.000	AGGACTTGCAGCCAGAACGGC	ATTTCATAACCGTCAGCAGGGCGTACCTCTCAGTTTGGCGAGGACTTGCAGCCAGAACGGCGTGAAGAGGGGTCCCTCCTGTCCCTGCTGTGTCAAGGTCGCACATCTCTCGTCAAGGAGGCGGCTCAGCTTTGGAT
Candidate_1511	ML1202	381	485	-	3	5.0	3.0	0.000	TGGGGCGAATTCATGTTTGTTAGTG	TGTTTTTTGACCATTGAGAATGGGGCGAATTCATGTTTGTTAGTGGTCATGGTCATCTTCTTGACCATTGACCATGGGTAAATTCCAGGGTGTCATGGTCATGGT
Candidate_1512	ML4701	576	694	-	2	2.0	3.0	0.000	GACAGGGTTTGCACGTGCAGTA	AACCTCGTCTTAAAGTAGTGCCGTCTCTGCACGTGCTGGAATCTCGTTGGCAAGCGACCAAGATTGCGACAGGGTTTGCACGTGCAGTAACTTGGCTTTTGATCAAGGATTAATATGTG
Candidate_1513	ML4702	2162	2265	+	1	1.0	3.0	0.000	AATGACCCTGTGTGAACCACT	AGTTACTACCAGATGGTAGGCATCACATAGTGGTTGAAATGAGGGGCCAATACGCTTTGGGCTAACAATGACCCTGTGTGAACCACTATAATAATGTAATGTGC
Candidate_1514	ML1305	110393	110539	-	2	2.0	3.0	0.000	GAGCCAGAGGTTTGAGAAGGCACGTC	TTTGAGTCAATCATTGGCAACATTCCATCGAGGGTGGCAGTTGCGTCTCCTATGCTGGCGCCAATATCCAGATGAGGAGTGGAGCCAGAGGTTTGAGAAGGCACGTCAGGCTGTTGTGGAAGCGGTGGAGGCTGAATGTTAGACGTC
Candidate_1515	ML1305	64513	64637	+	1	1.0	5.0	0.000	AAATCCTATGTTTATCACTT	AAAAACTCAGCGTGGTTTTTTGTTATTCTCTTCTTGACTCGAGTGATAGACATAGGATTTAATAGCATTAAAATCCTATGTTTATCACTTGAGTCAAGAAGAGAATAGAATAACCATGTTGAAGT
Candidate_1516	ML1304	161172	161290	-	2	2.0	3.0	0.000	GTGGCCTAGTGCGTAACTGGCC	TCCTGTCGCGTTGCACCACGAACTGGGAGTGTGGCCTAGTGCGTAACTGGCCTTCGCTATTTCAGCGAATGCTGTTTTCACTTGGGCCCAGCCTTTCTGGAGCATTATTGGTCTGATGC
Candidate_1517	ML1304	144065	144201	-	2	2.0	4.0	0.000	TAACACCTGATTAGAGTTAGG	TTAGGTGGAGTGTAACACCTGATTAGAGTTAGGTGGAGTGTAACACCTGATTAGAGTTAGGTGGAGTGTAACACCTGATTAGAGTTAGGTGGAGTGTAACACCTGATTAGAGTTAGGTGGAGTGTAACACCTGATTA
Candidate_1518	ML1304	133317	133465	+	7	9.0	4.0	0.000	TTCAAGGACGGGCAGTGCTGCTGAAAG	GTTCAATTTGTAGCTGACAACTTCAAACTTTTTCTCGTGGTTCAAGGACGGGCAGTGCTGCTGAAAGTGCTGAAGCTCTAGCAGAAGCCTTCAGTTCAGTATTTGTTCATGAGCCAGAGGACCTCCCAAGTGTTGAGAGACCTGAATTT
Candidate_1519	ML1304	161172	161290	-	10	21.0	5.0	0.000	AATGCTGTTTTCACTTGGGCCCAGCCT	TCCTGTCGCGTTGCACCACGAACTGGGAGTGTGGCCTAGTGCGTAACTGGCCTTCGCTATTTCAGCGAATGCTGTTTTCACTTGGGCCCAGCCTTTCTGGAGCATTATTGGTCTGATGC
Candidate_1520	ML1304	144037	144173	-	2	2.0	4.0	0.000	TAACACCTGATTAGAGTTAGG	TTAGGTGGAGTGTAACACCTGATTAGAGTTAGGTGGAGTGTAACACCTGATTAGAGTTAGGTGGAGTGTAACACCTGATTAGAGTTAGGTGGAGTGTAACACCTGATTAGAGTTAGGTGGAGTGTAACACCTGATTA
Candidate_1521	ML1304	161176	161276	-	3	4.0	5.0	0.000	CCTAGTGCGTAACTGGCCTTCGC	ACCACGAACTGGGAGTGTGGCCTAGTGCGTAACTGGCCTTCGCTATTTCAGCGAATGCTGTTTTCACTTGGGCCCAGCCTTTCTGGAGCATTATTGGTCTG
Candidate_1522	ML1304	160877	161023	-	5	14.0	3.0	0.000	TCAGACCGTCTTATGGTGCCGAGCCT	TTCAGCGTGTTCACCAAAAAGCCAAAATGGACTTGCGTCATCACCTCGAGAGTTTCTGTCGCTGACTCTGTAAGAGTACCGTCAGACCGTCTTATGGTGCCGAGCCTAGTTGTTTTGGTGTTCTTTATGAGACTAGATATTCGTTTC
Candidate_1523	ML1304	144149	144285	-	2	2.0	3.0	0.000	TAACACCTGATTAGAGTTAGG	ATAGGTGGAGTGTAACACCTGATTAGAGTAAGGTGGAGTGTAACACCTGATTAGAGTTAGGTGGAGTGTAACACCTGATTAGAGTTAGGTGGAGTGTAACACCTGATTAGAGTTAGGTGGAGTGTAACACCTGATTA
Candidate_1524	ML1304	144121	144257	-	2	2.0	4.0	0.000	TAACACCTGATTAGAGTTAGG	TAAGGTGGAGTGTAACACCTGATTAGAGTTAGGTGGAGTGTAACACCTGATTAGAGTTAGGTGGAGTGTAACACCTGATTAGAGTTAGGTGGAGTGTAACACCTGATTAGAGTTAGGTGGAGTGTAACACCTGATTA
Candidate_1525	ML1304	144807	144935	+	1	1.0	3.0	0.000	CGAGCTTGTGATTGGTT	ATTGGTTAAGCTCAGCACGTGTTGCTCAGTCCGAGCTTGTGATTGGTTAAGCTCAGCACGTGTTGCTCAGTCCGAGCTTGTGATTGGTTAAGCTCAGCACGTGTTGCTCATTCCAAGCTTGTGATTGGT
Candidate_1526	ML1304	144093	144229	-	2	2.0	4.0	0.000	TAACACCTGATTAGAGTTAGG	TTAGGTGGAGTGTAACACCTGATTAGAGTTAGGTGGAGTGTAACACCTGATTAGAGTTAGGTGGAGTGTAACACCTGATTAGAGTTAGGTGGAGTGTAACACCTGATTAGAGTTAGGTGGAGTGTAACACCTGATTA
Candidate_1527	ML1304	161224	161330	-	12	96.0	4.0	0.001	CCAGGTTTAGGCAGAAACACTCCTGT	GGTTGCAATAATCGCTCTTTCCAGGTTTAGGCAGAAACACTCCTGTCGCGTTGCACCACGAACTGGGAGTGTGGCCTAGTGCGTAACTGGCCTTCGCTATTTCAGCG
Candidate_1528	ML1304	161011	161109	-	3	3.0	5.0	0.000	CCATTCGGTTTCAGCTTCCGCT	GAGAATATGTGATTGAGGTCCCATTCGGTTTCAGCTTCCGCTGATCTAGCAGGGTTAACCGGCGGTTGGTTTTGAACCTGGGGAGGTTCAGCGTGTTCA
Candidate_1529	ML1304	133035	133171	+	1	5.0	3.0	0.000	CGATCTCTGAAGGCACTTAGG	GTTCCAAACTGGACTACAGTATTCCAGTTTTGGTCTTACAAGGCTTTCATAGAGTGTAGGCATTACGATGGTAGACCGATCTCTGAAGGCACTTAGGGCCCATGCTGCCATCTGTCTAGCCCCTTGGACTGTTTTCT
Candidate_1530	ML1302	49428	49572	-	1	1.0	4.0	0.000	TCCTCCTGACACTGATCAGCCTGAC	CCAGTAGTCAGGAGGACAGAGGGAAGTCTCCTCCTGACACTGATCAGCCTGACCAGTAGTCAGGAGGACAGAGGGAAGTCTCCTCCTGACACTGATCAGCCTGACCAGTAGTCAGGAGGACAGAGGGAAGTCTCCTCCTGACACT
Candidate_1531	ML1302	70079	70221	+	1	1.0	3.0	0.000	TGCCGTGGCTTCGGTCTGTCAGGC	TTTGTGGTCACCTGACGTTGTCTGGCCTGACTGAGCTAAATTTTGGCCTGTTTGCCACGCTGGTTGGTGTGTGGGATTCTGCCGTGGCTTCGGTCTGTCAGGCATGGCGTACATCTGGGGGCAAAAGGGTCATATTTAATTTA
Candidate_1532	ML3198	2943	3047	-	4	24.0	5.0	0.000	GCATCTTCCAGCGAGACTTGGCAAC	CAGTAAAGCTCTATGCTAGTTGGGGTGGGGAGTTACAATCGCTCCTGAGGATGTGACCTAGCATCTTCCAGCGAGACTTGGCAACCCTCTCTGTTAATGGGGTCA
Candidate_1533	ML3197	762	900	+	2	2.0	3.0	0.000	CGGGAATGTAGACCCCGGCTCC	AGTCTCTGCTTGAAAGACGGTCGAGCGTTCTCCAATATGGTAGGACATTTCGACCGGGGTCTGAGTCCCGTACATGTCGGGAATGTAGACCCCGGCTCCTACTCTGTCATTCATCATGGAGCCGTCTGTGTAGCACATA
Candidate_1534	ML3197	318	456	+	2	2.0	3.0	0.000	GGTTTGGTGTAGGATGATCGCC	CCCTATTGCCCTAAGTTTGTTTTTGCCAAGGTTAGAGAGGGGTTTGGTGTAGGATGATCGCCATACTGTACGGAAGTGTGATGGCATGTCCTTCAACCGTTCCCTCATTTTCCGGTGACTCCGCATTCTCAGAGCGTTC
Candidate_1535	ML3197	862	1004	+	3	3.0	5.0	0.000	GGACAGGGATTTCCGTGGCGAAGG	ACTCTGTCATTCATCATGGAGCCGTCTGTGTAGCACATAATAGTGTCCTCGTTCGTCTCGGGCTCCCTGTATTCGGTGGGGACAGGGATTTCCGTGGCGAAGGAGGTGTCTATATTAAGGGGGAATTGTAGCAAACAGGGGTT
Candidate_1536	ML1316	81391	81497	+	6	8.0	3.0	0.000	TAAGATGTGGGACGTTGTCGAGCGAC	TGAAGACCATGGTTGCTTTAAGGTTCTTGGCCTTTGCTCCCTCAATGATCCTCCTGAGTGCTAAGATGTGGGACGTTGTCGAGCGACCAGGTCTAAACCCATTTTGG
Candidate_1537	ML1316	80883	81019	+	1	1.0	4.0	0.000	CCTCGCCGTTGACGGTCATGA	TCGATTTCACTTCCAGTGCTGTTGGTCAGTTTGTCGCTCTCCTCGCCGTTGACGGTCATGAACTTGGTCTTAGAAGTGTTCATGTTTAAGCCGACGGTGTTAGCAGCAGCCTCGAGCCTCTCTAGGAGCACCTGGGC
Candidate_1538	ML1317	12646	12770	+	3	3.0	3.0	0.000	TAGGATGACGTCGTTGCTGATCGGG	GGTCCCCGTTCTGGCATTGAAGTCCCCAAGTAGGATGACGTCGTTGCTGATCGGGATTGTCGCCAAGAGTTCTTTAAGGTGCTCGAGAGTGGTCACGTGATCGTCTTGCTCAAGGGCTTGCTTCC
Candidate_1539	ML1317	134665	134795	-	2	3.0	3.0	0.000	CAGAACTGCGTTTGGAGGATGTT	TTCAGTGGTGATAGGTGGCAGCGCAAATTCTGACATAGACTTGTCCGGGCAGTTTGGGTCACTAAAAATTGAGCAGAACTGCGTTTGGAGGATGTTGGCAAGATCTTTGCTATCAGTCACCAGCTTCTTCT
Candidate_1540	ML1317	225430	225549	-	6	19.0	5.0	0.000	GACCGTGTTGGTGCTATAGACCG	AGACCGTGTTGGTGCTATAGACCGTGTTGGTGCTATAGACCGTGTTATTGCTATAGACCGTGTTGGTGCTATAGACCGTGTTGGTGCTATAGACCGTGTTGGTGCTATAGACCGTGTTGG
Candidate_1541	ML1317	225340	225466	-	1	1.0	5.0	0.000	GGTGCTATGGACCGTGTTGGT	GTGCTATAGACCGTGTTGGTGCTATAGACCGTGTTGGTGCTATAGACCGTGTTGGCGCTATAGACAGTGTTGGTGCTATGGACCGTGTTGGTGATATAGACCGTGTTGGTGATATATACATACCTGG
Candidate_1542	ML1317	180073	180189	-	1	1.0	4.0	0.000	TGAACATCCTCTAGTGCTCTC	ATTCCCAGGATATGGCGGGTAAAGAAGCGCTGAACATCCTCTAGTGCTCTCACATCCTCTAGTTTATGGGGGTGCCATAGAGGGCAGCAGTACTCCAACTTGCAACGAATAAGGGAC
Candidate_1543	ML1317	16003	16117	+	3	3.0	4.0	0.000	TAGGATGACGTCGTTGCTGATCGGG	CCGTTCTGGCATTGAAGTCCCCAAGTAGGATGACGTCGTTGCTGATCGGGATTGTCGCCAAGGGTTCTTGAAGGTGCTCGAGTGTGGTCACGTGATCGTCTTGCTCAAGGGCTTG
Candidate_1544	ML1317	225368	225504	-	10	21.0	5.0	0.000	TTGGTGCTATAGACCGTGTTGGTGCT	TATTGCTATAGACCGTGTTGGTGCTATAGACCGTGTTGGTGCTATAGACCGTGTTGGTGCTATAGACCGTGTTGGTGCTATAGACCGTGTTGGCGCTATAGACAGTGTTGGTGCTATGGACCGTGTTGGTGATATAG
Candidate_1545	ML1317	1204	1340	-	1	1.0	4.0	0.000	TGATTTCTGTGGCAAACATCA	AACAGTGTTGCAGCGTTTGTAAAGAGTCTTATTTCTGATGATGTTAGGGTAGGTCATATTGATGATCCTTCGGAGATGATTTCTGTGGCAAACATCAAGATTATGAAGTAGCTGTTTAGATGCTGCCCAACTGTTGC
Candidate_1546	ML1317	225376	225516	-	6	19.0	4.0	0.000	GACCGTGTTGGTGCTATAGACCG	TATAGACCGTGTTATTGCTATAGACCGTGTTGGTGCTATAGACCGTGTTGGTGCTATAGACCGTGTTGGTGCTATAGACCGTGTTGGTGCTATAGACCGTGTTGGCGCTATAGACAGTGTTGGTGCTATGGACCGTGTTGG
Candidate_1547	ML1317	12652	12782	+	2	2.0	5.0	0.000	CGTTGCTGATCGGGATTGTCGCC	CGTTCTGGCATTGAAGTCCCCAAGTAGGATGACGTCGTTGCTGATCGGGATTGTCGCCAAGAGTTCTTTAAGGTGCTCGAGAGTGGTCACGTGATCGTCTTGCTCAAGGGCTTGCTTCCGCTTCTTAAAGG
Candidate_1548	ML1317	225435	225549	-	10	21.0	5.0	0.000	TTGGTGCTATAGACCGTGTTGGTGCT	AGACCGTGTTGGTGCTATAGACCGTGTTGGTGCTATAGACCGTGTTATTGCTATAGACCGTGTTGGTGCTATAGACCGTGTTGGTGCTATAGACCGTGTTGGTGCTATAGACCGT
Candidate_1549	ML1317	13298	13412	-	4	5.0	3.0	0.000	CACCAGCGTTCAAGAGAATGCGGTC	AAAGAGGCGACGTCTGGACTTGCTTGCGACCCGACCTTTTCTTGAAATGTTGTTCAACCGGATGCCACCAGCGTTCAAGAGAATGCGGTCTGCCTGTGAGTGTGGCAGATGACCA
Candidate_1550	ML1317	225381	225527	-	10	21.0	5.0	0.000	TTGGTGCTATAGACCGTGTTGGTGCT	CGTGTTGGTGCTATAGACCGTGTTATTGCTATAGACCGTGTTGGTGCTATAGACCGTGTTGGTGCTATAGACCGTGTTGGTGCTATAGACCGTGTTGGTGCTATAGACCGTGTTGGCGCTATAGACAGTGTTGGTGCTATGGACCGT
Candidate_1551	ML1317	130746	130882	+	2	2.0	3.0	0.000	CAACGACTGGAGGAATTCCGG	ACCAGCAGCGAACTTCACAGCAGGATGCTTTGAAGCTGGCCAACGACTGGAGGAATTCCGGACCCATTCAGTCGCGGGAGATTCCTGTAAAGCGTTCGGAGAGAGAAAAGGTGGCAGATGTGAATGCAGTGAATTGG
Candidate_1552	ML1317	225335	225473	-	5	10.0	5.0	0.000	TTGGTGCTATAGACCGTGTTGG	CGTGTTGGTGCTATAGACCGTGTTGGTGCTATAGACCGTGTTGGTGCTATAGACCGTGTTGGCGCTATAGACAGTGTTGGTGCTATGGACCGTGTTGGTGATATAGACCGTGTTGGTGATATATACATACCTGGGTGTT
Candidate_1553	ML1317	179809	179917	-	2	3.0	5.0	0.000	CCTGCAGCCACTTGGAGCTTCC	CGGGTTAAGTGTGAAACCTGCTGGTGAGATGTACTCCATTTGTTTGCAGGTGAAGGGCATTTCCTGCAGCCACTTGGAGCTTCCTGTTCGGTAGCACAGGTACTCAAAC
Candidate_1554	ML1317	184426	184522	-	1	1.0	3.0	0.000	TGGGGATAGTCTCAGGGTTAC	CAGCTAGTTTAGTACCTGGGTGGGGATAGTCTCAGGGTTACAGAAAAGGAAATGAGCACCTCAGGCTATCCTCTCTAAGTGAGTGACCGGTGCTTGG
Candidate_1555	ML1317	225401	225531	-	6	19.0	5.0	0.000	GACCGTGTTGGTGCTATAGACCG	AGACCGTGTTGGTGCTATAGACCGTGTTATTGCTATAGACCGTGTTGGTGCTATAGACCGTGTTGGTGCTATAGACCGTGTTGGTGCTATAGACCGTGTTGGTGCTATAGACCGTGTTGGCGCTATAGACA
Candidate_1556	ML1317	134671	134797	-	1	1.0	3.0	0.000	TGAGCAGAACTGCGTTTGGAG	TCTTCAGTGGTGATAGGTGGCAGCGCAAATTCTGACATAGACTTGTCCGGGCAGTTTGGGTCACTAAAAATTGAGCAGAACTGCGTTTGGAGGATGTTGGCAAGATCTTTGCTATCAGTCACCAGCT
Candidate_1557	ML1317	225448	225549	-	6	19.0	5.0	0.000	GACCGTGTTGGTGCTATAGACCG	AGACCGTGTTGGTGCTATAGACCGTGTTGGTGCTATAGACCGTGTTATTGCTATAGACCGTGTTGGTGCTATAGACCGTGTTGGTGCTATAGACCGTGTTGG
Candidate_1558	ML1317	196650	196788	-	1	1.0	5.0	0.000	TTGTTGTAACCTGTTTGTTAGA	TATGTTTGTATGTTTGTATGTTTGTATGTTTGTANGTTTGGTTTCAGACTGCAGGTGCAGCAACGAAGACAAGAGAATTGTTGTAACCTGTTTGTTAGAACTAACGCTACTCCCAGGCAGCTGCAGAATCTTGCTGCTA
Candidate_1559	ML1317	876	996	-	3	3.0	4.0	0.000	CCGTTTTCATCTTTGATAGCTGG	GGTCGATAGTTCTTATAACTATTGGCATCCCCGTTTTCATCTTTGATAGCTGGTCTGACAAGAGCATTTTTAAGGGTAGATGGGAAGTTTCCATTGATTAAAGAATCGTTGACAATAACAA
Candidate_1560	ML1317	225378	225518	-	6	19.0	4.0	0.000	GACCGTGTTGGTGCTATAGACCG	GCTATAGACCGTGTTATTGCTATAGACCGTGTTGGTGCTATAGACCGTGTTGGTGCTATAGACCGTGTTGGTGCTATAGACCGTGTTGGTGCTATAGACCGTGTTGGCGCTATAGACAGTGTTGGTGCTATGGACCGTGTT
Candidate_1561	ML1317	225399	225529	-	6	19.0	5.0	0.000	GACCGTGTTGGTGCTATAGACCG	ACCGTGTTGGTGCTATAGACCGTGTTATTGCTATAGACCGTGTTGGTGCTATAGACCGTGTTGGTGCTATAGACCGTGTTGGTGCTATAGACCGTGTTGGTGCTATAGACCGTGTTGGCGCTATAGACAGT
Candidate_1562	ML1317	225391	225527	-	10	21.0	5.0	0.000	TTGGTGCTATAGACCGTGTTGGTGCT	CGTGTTGGTGCTATAGACCGTGTTATTGCTATAGACCGTGTTGGTGCTATAGACCGTGTTGGTGCTATAGACCGTGTTGGTGCTATAGACCGTGTTGGTGCTATAGACCGTGTTGGCGCTATAGACAGTGTTGGTGC
Candidate_1563	ML1311	120658	120786	-	6	11.0	4.0	0.000	TCAAAGCAGAAAAAGATCTTTCTGCCG	CTAGGGCTATCAACACCAGGTCTGATAACCGCTGATCGCCCATCGAGTTTCTTAGTCTGGTTTTGATCCGTTTCAAAGCAGAAAAAGATCTTTCTGCCGAACAGACGGTCAACGGGATGGTTAGTGCCA
Candidate_1564	ML1311	119601	119725	+	6	11.0	3.0	0.000	TCAATCTTGTGAACAGCAGAAGTGT	TCTTCTTCTCGACGCTCTCTGGGTTTAACACGTTCTTCACAGCCAGTTACAAAAGGATGGAGCAGTTTCATCAATCTTGTGAACAGCAGAAGTGTAAGCCTAATTCGAAGTTTTTTTGGATTCCA
Candidate_1565	ML1311	337092	337228	-	1	1.0	4.0	0.000	CACGTGTAAATACTGACGTTG	CTGACGTTGTTCTGCACGTGTAAATACTGACGTTGTTCTGCACGTGTAAATACTGACGTTGTTCTGCACGTGTAAATACTGACGTTGTTCTGCACGTGTAAATACTGACGTTGTTCTGCACGTGTAAATACTGACGC
Candidate_1566	ML1311	201978	202116	-	2	2.0	4.0	0.000	AAGTTTTACACACTCAGCCCGG	TCATCCCTTAAGTCGACACGCATGTCCAGCATCTGCTCGACAAACTCCGGACTGAGATCTTTAGTGTAAAGTTTCTGAAGTTTTACACACTCAGCCCGGAATTCATCGAGTTTACTGGACAATACGAACTTGGGGAGCA
Candidate_1567	ML1311	309532	309644	+	1	1.0	3.0	0.000	TCAGAACGTTAGACGGATA	CTGCTCTTTGACGAGATGATATCCGTCTACCGTGTACCGTTTTAACGAAACGTTCAGCTTTTCGTCAGAACGTTAGACGGATATCATCTCGTCAAGATCAAAGCTGAACGTTT
Candidate_1568	ML1311	59256	59388	+	1	9.0	3.0	0.000	TACATCATTGAGGAAGGGG	TTGAGTGGTGACGTCCTGTAGAGGGCCCCTGACAATGCCCCGCTCTTCACAGGTCATGTGACTCTTCTAGTCGTTACATCATTGAGGAAGGGGTCCTTAGCTGGCCCACCAGGTGGCATATAAACTTCAGTCA
Candidate_1569	ML1311	337102	337238	-	1	1.0	3.0	0.000	CACGTGTAAATACTGACGTTG	CGTGTAAATACTGACGTTGTTCTGCACGTGTAAATACTGACGTTGTTCTGCACGTGTAAATACTGACGTTGTTCTGCACGTGTAAATACTGACGTTGTTCTGCACGTGTAAATACTGACGTTGTTCTGCACGTGTAA
Candidate_1570	ML1311	202217	202367	-	13	23.0	5.0	0.000	AGTGCCGAAGGCGGTCTTGGCTCATCTT	AACTTCTCAGCCTCCCCGTGTTCGATGGACAGCAGGGCAAAGTGCCGAAGGCGGTCTTGGCTCATCTTCGATCGAAGATATGTTTTGATCAGTTTGAGCTTTGAAAAAGACCGTTCAGCACTGCACTTGCCACTGTCACGGGGATTGTGAG
Candidate_1571	ML1311	292176	292304	+	1	1.0	5.0	0.000	TTTTGGGGTACCGAGGG	TGTAGTTCTTCTCCGGAGCTATTCTCAGTCTTGTCGCGATGTAGGACACCCCGGAGATGCAAGCTAGGAAAGTTTTGGGGTACCGAGGGTTAGGCTCGCTAGGGTTGAGAGATAGGGCCGATCCGGGGA
Candidate_1572	ML1311	181142	181252	-	2	2.0	4.0	0.000	TGTTCGGTCGTAATTCCGTGCGG	ACCTGCACGGAATTACGAACGAACGGAATTTCGAAGGTCGTAGTTTCAGTGGTCGTGATTCCGTGTTCGGTCGTAATTCCGTGCGGGAACCCATCTTAATTGTTCTTAATA
Candidate_1573	ML1311	202217	202359	-	4	4.0	5.0	0.000	AGGCGGTCTTGGCTCATCTTCGAT	AGCCTCCCCGTGTTCGATGGACAGCAGGGCAAAGTGCCGAAGGCGGTCTTGGCTCATCTTCGATCGAAGATATGTTTTGATCAGTTTGAGCTTTGAAAAAGACCGTTCAGCACTGCACTTGCCACTGTCACGGGGATTGTGAG
Candidate_1574	ML1311	197657	197775	-	4	7.0	3.0	0.000	TTTCAAAGCGGACCGGAGGGCGGAGAC	GACCTCTCGAAAGTCGAGACTCGAGTTTCAAAGCGGACCGGAGGGCGGAGACTCGAATCGATTCGCCGGAGTCCGGTCTCGCTTTTAAACTTGGAACTTAGACGACGGACAGCGGACTA
Candidate_1575	ML1311	202220	202376	-	25	131.0	4.0	0.001	GCAGGGCAAAGTGCCGAAGGCGGTCTTGGCT	GATTTATCCAACTTCTCAGCCTCCCCGTGTTCGATGGACAGCAGGGCAAAGTGCCGAAGGCGGTCTTGGCTCATCTTCGATCGAAGATATGTTTTGATCAGTTTGAGCTTTGAAAAAGACCGTTCAGCACTGCACTTGCCACTGTCACGGGGATTGT
Candidate_1576	ML1311	202208	202360	-	31	240.0	4.0	0.002	GTTTGAGCTTTGAAAAAGACCGTTCAGCA	CAGCCTCCCCGTGTTCGATGGACAGCAGGGCAAAGTGCCGAAGGCGGTCTTGGCTCATCTTCGATCGAAGATATGTTTTGATCAGTTTGAGCTTTGAAAAAGACCGTTCAGCACTGCACTTGCCACTGTCACGGGGATTGTGAGAAAGAGGAC
Candidate_1577	ML1320	117984	118124	-	2	2.0	3.0	0.000	AGATGAGCCAAGACCGCCTTCGG	TCACAATCCCCGTGACAGTGGCAAGTGCTGAACGGTCTTTTTCAAAGCTCAAACTGATCAAAACATATCTTCGATCGAAGATGAGCCAAGACCGCCTTCGGCACTTTGCCCTGCTGTCCATCGAACACGGGGAGGCTGAGA
Candidate_1578	ML1320	96238	96372	+	4	4.0	4.0	0.000	TGACAGGTCCTTGCCGGAGGGTGTC	TGTCGTGGACGGTTGTCAGGAGTTTGTAGAGGCTGGTCCAACGGGTCGGACATTCCTGAGCCAATCTTCGTACCGTGACAGGTCCTTGCCGGAGGGTGTCTGTGTTGGGTGTCGACTCTTGTCCAGTTGCGTACT
Candidate_1579	ML1320	140661	140777	-	1	1.0	3.0	0.000	TCGGTGGATCCGCAGCGGACA	GTGGACAAAATTTTGGCAGACTGTCCGCGAGTTGATGGCGGATCCGTGCGGACTCAGGCGGACTTTTCGGTGGATCCGCAGCGGACAAAGTCCGCCAGTTTTATTGCCTGTTTTTTG
Candidate_1580	ML1320	135155	135235	+	2	2.0	3.0	0.000	TCTGCTGTATAGCCAGAAGGTGC	GCAATGCTCTATCGGACCCCTGGACTTTTATGCAGCAGATGCTAGTGATCTGCTGTATAGCCAGAAGGTGCTTACAGCAAA
Candidate_1581	ML1320	118226	118364	+	2	2.0	4.0	0.000	AAGTTTTACACACTCAGCCCGG	TCATCCCTTAAGTCGACACGCATGTCCAGCATCTGCTCGACAAACTCCGGACTGAGATCTTTAGTGTAAAGTTTCTGAAGTTTTACACACTCAGCCCGGAATTCATCGAGTTTACTGGACAATACGAACTTGGGGAGCA
Candidate_1582	ML1320	117980	118130	+	12	22.0	5.0	0.000	AGTGCCGAAGGCGGTCTTGGCTCATCTT	AACTTCTCAGCCTCCCCGTGTTCGATGGACAGCAGGGCAAAGTGCCGAAGGCGGTCTTGGCTCATCTTCGATCGAAGATATGTTTTGATCAGTTTGAGCTTTGAAAAAGACCGTTCAGCACTTGCCACTGTCACGGGGATTGTGAGAAAGA
Candidate_1583	ML1320	136505	136651	+	5	6.0	4.0	0.000	AGGGTGTTTTGTACTGACGGCCCAGG	ATATGGCTTAGTTTGTTGTACTGTAGGAAAGGACGTGTGGAGGGTGTTTTGTACTGACGGCCCAGGTCGAGAAGCTGCAGGGAGAGTTGGGACAAGCCCTCAAAGACTTGCGATCCCTGCAGAGTCAACAGAACAAGCTACTTTGTG
Candidate_1584	ML1320	117987	118139	+	31	240.0	5.0	0.002	GTTTGAGCTTTGAAAAAGACCGTTCAGCA	CAGCCTCCCCGTGTTCGATGGACAGCAGGGCAAAGTGCCGAAGGCGGTCTTGGCTCATCTTCGATCGAAGATATGTTTTGATCAGTTTGAGCTTTGAAAAAGACCGTTCAGCACTTGCCACTGTCACGGGGATTGTGAGAAAGAGGACAAGTC
Candidate_1585	ML1320	137956	138072	-	2	2.0	3.0	0.000	ATTCCGTCTGAGTCCGCCGAGTCCGA	CGCTTGGATCCGCCGTGGAATCCGCCAGAACGTTCCTTTCGGCGGACTCTGGCGGATCCGCCGCGGATTCCGTCTGAGTCCGCCGAGTCCGATCGGATCCGCCGCGAATCCGATCGG
Candidate_1586	ML1320	117971	118127	+	28	134.0	3.0	0.001	GCAGGGCAAAGTGCCGAAGGCGGTCTTGGCT	GATTTATCTAACTTCTCAGCCTCCCCGTGTTCGATGGACAGCAGGGCAAAGTGCCGAAGGCGGTCTTGGCTCATCTTCGATCGAAGATATGTTTTGATCAGTTTGAGCTTTGAAAAAGACCGTTCAGCACTTGCCACTGTCACGGGGATTGTGAGAA
Candidate_1587	ML1320	61143	61255	+	4	4.0	3.0	0.000	CTGGGCCTCTGTAGAAGGTACTTT	GTACCTTTTCTTGTGTAAACTCTGCCTGGGCCTCTGTAGAAGGTACTTTCTGTTGAGTGTTCTCTGCCTGGGCCTCTGTAGAAGGTACTTTCTGTTGAGTGCTCTCTGCCTGG
Candidate_1588	ML1320	96203	96349	+	6	17.0	5.0	0.000	TGGACGGTTGTCAGGAGTTTGTAGAG	CATTTCAACTAGAACCTCTTTGATCCCAGAATAACTGTCGTGGACGGTTGTCAGGAGTTTGTAGAGGCTGGTCCAACGGGTCGGACATTCCTGAGCCAATCTTCGTACCGTGACAGGTCCTTGCCGGAGGGTGTCTGTGTTGGGTGT
Candidate_1589	ML1320	61141	61263	+	4	4.0	3.0	0.000	CTGGGCCTCTGTAGAAGGTACTTT	AGGTACCTTTTCTTGTGTAAACTCTGCCTGGGCCTCTGTAGAAGGTACTTTCTGTTGAGTGTTCTCTGCCTGGGCCTCTGTAGAAGGTACTTTCTGTTGAGTGCTCTCTGCCTGGGCCTCAGT
Candidate_1590	ML1320	117988	118130	+	4	4.0	5.0	0.000	AGGCGGTCTTGGCTCATCTTCGAT	AGCCTCCCCGTGTTCGATGGACAGCAGGGCAAAGTGCCGAAGGCGGTCTTGGCTCATCTTCGATCGAAGATATGTTTTGATCAGTTTGAGCTTTGAAAAAGACCGTTCAGCACTTGCCACTGTCACGGGGATTGTGAGAAAGA
Candidate_1591	ML1320	60930	61072	+	2	2.0	4.0	0.000	TGTAGAAGGTATCTTTTCTTGAGT	GAAGGTACCTTTTCTTGAGTGTTTCTGCTGGGGCCTCTGTAGAAGGTACCTTTTCTTGAGTAAACTCTGCCTGGGCCTCTGTAGAAGGTATCTTTTCTTGAGTGTTCTCTGCCTGGGCCTCTGTAGAAGGTATCTTTTCGTTA
Candidate_1592	ML1320	136509	136655	+	3	3.0	3.0	0.000	GTTGGGACAAGCCCTCAAAGACTTGC	GGCTTAGTTTGTTGTACTGTAGGAAAGGACGTGTGGAGGGTGTTTTGTACTGACGGCCCAGGTCGAGAAGCTGCAGGGAGAGTTGGGACAAGCCCTCAAAGACTTGCGATCCCTGCAGAGTCAACAGAACAAGCTACTTTGTGTAGT
Candidate_1593	ML1320	118214	118364	-	6	7.0	3.0	0.000	CTCAGTCCGGAGTTTGTCGAGCAGATGC	TGCTCCCCAAGTTCGTATTGTCCAGTAAACTCGATGAATTCCGGGCTGAGTGTGTAAAACTTCAGAAACTTTACACTAAAGATCTCAGTCCGGAGTTTGTCGAGCAGATGCTGGACATGCGTGTCGACTTAAGGGATGATATCCTCTTGAC
Candidate_1594	ML1320	70945	71073	+	2	3.0	5.0	0.000	CTCGCAGCTCCCACAGCTTGGG	TGACTATATGAGATAAAGTGTGTCGGTCCACGATGTCTCTCACTGTTGTGAAGTGCGAATCGAAAAATTCGACTCGCAGCTCCCACAGCTTGGGACATTTGGCGAGGACGTGTTCGACCGTTTCGTTCT
Candidate_1595	ML0998	47664	47810	+	3	5.0	5.0	0.000	GGTACTTCGAGCGAATCCCGATGCCG	TTGACTATCATGATAAAGTTGTTCAATAAAGTGCTTCAAGGGTACTTCGAGCGAATCCCGATGCCGTTAGGGAGCTCCGGCGGCATCGGAATTCGCTCGAAGTACCGCTTCAAGCTCATTAATCCTAGATAATTATTGCGGTAAACC
Candidate_1596	ML0998	23409	23555	-	1	7.0	3.0	0.000	CTTGTTGGAACAACAAAATGATCATA	TTGATACTTTCATAATGAATAAGACGATGAAAGTCGTGATGATCATTTTGTTTTTATTCCAACAAGTAATAGCAATTTTTACTTGTTGGAACAACAAAATGATCATAACAACTTTCATCGTCCTATTCATTATAAAAGTATCTATAT
Candidate_1597	ML0992	71028	71134	-	1	2.0	4.0	0.000	TGAGCACTAGTAGGCACTAGT	ACCAGTGAGCACTAGTGGACACCAGTGAGCACTAGTAGGCACTAGTAAGCACTAGTAGGCACTAGTGGGCACTAGTGAGCACTAGTGAATTTCAATGGGATAATTGG
Candidate_1598	ML0992	67546	67672	+	2	2.0	3.0	0.000	TCAATTTCGGGAAGAAGCGGAGGGAC	ACAACCTAAAACGGTTTGATAGCTATGGGATCAATTTCGGGAAGAAGCGGAGGGACTGTGCGTGATGGTTTGTCCTGGCGACTTCTCGAGTAATTGGTTTCACGCACCCTATAGCTTGAAAACAGCC
Candidate_1599	ML0992	90022	90128	+	1	1.0	5.0	0.000	TCCCGAACCAGTACGCGAACC	AGCCCGACCCAGTACGCAAACCAGTTCCCGAACCAGTACGCGAACCAGTACACGTACTGGTTCGCATACTGGTTCGCGTACTGGTTCGGCAATCCCCGAACCAGTCT
Candidate_1600	ML0992	13091	13237	+	2	2.0	4.0	0.000	TCAGTTTCAGAGTCGGAATCAGACGT	GTTGGTTCATCATCTGTAGAATCAGATTGAGAGTCGGTTTCTGGATCAGTTTCGGAGCTTGAATCTGATTCGGTGTCCGGATCAGTTTCAGAGTCGGAATCAGACGTCTGTGGCTCTTCGTTTGCAGGCTTGGTTGGTTTATCGTCT
Candidate_1601	ML0240	6556	6694	-	2	2.0	3.0	0.000	TATTGGACTAGGTGTGTTCGTC	TTGTAGTTGATTTAATAGCAAAGTTCGTATCACGGTCTTGGCGCACGCTGAGACGGACACTGTGTCCCGTAGGTAACTATTGGACTAGGTGTGTTCGTCTCTGCGAATGTCCCCCGATGAGCGGGTATCGATTTGTCTA
Candidate_1602	ML0240	4430	4538	+	2	2.0	3.0	0.000	AGCGGTTAGGACAGGTTTGTGT	AGAGCCCTGCTCAATCTCGTGGTCATACACTTCCTGAGACCTCCGGCTCATCGTGTAAAGAGAGCGGTTAGGACAGGTTTGTGTAACCTCCATTCCGGTGAGTCGTTCA
Candidate_1603	ML0240	4075	4183	+	2	2.0	3.0	0.000	AGCGGTTAGGACAGGTTTGTGT	AGAGCCCTGCTCAATCTCGTGGTCATACACTTCCTGAGACCTCCGGCTCATCGTGTAAAGAGAGCGGTTAGGACAGGTTTGTGTAACCTCCATTCCGGTGAGTCGTTCA
Candidate_1604	ML0241	110045	110141	-	1	1.0	3.0	0.000	TACAGTTACGCTGCGCGCGGC	GAGGAGCAGGTGTGACGCGCGCGAAGCGATGACGGTAGGTTGTAAGCCTACAAGCTTACAGTTACGCTGCGCGCGGCGGTTGCTACGCAGCCTCTTG
Candidate_1605	ML0241	112618	112754	-	2	2.0	3.0	0.000	GTTAGCAGGACGTGAGCTCGA	TGTGGTCTTCAGGAATAGACATGTCTTCAAAGATACAAGGGTTAGCAGGACGTGAGCTCGAGGTTTTTCTGCTGCGTCGAGCCATGCGTCTGATACGTGGCACCCGATGTTCGCTTTGGCTTCAAACCCCATTCCTT
Candidate_1606	ML0963	6142	6282	-	9	35.0	3.0	0.000	TGTGTTCGAAGTTCTGTGTTTTA	CTTTCGTGTCCGTCAGTTTCTCGTGTGTTTCCTTCTTTCCTGTGTTCGAAGTTCTGTGTTTTATATTTCGGGGGTCGGAACTTCAGAATTCTTGGGGAGGAGAATTCTCTACAAGAATGCTGTCGACTTATGATGTATAAT
Candidate_1607	ML0239	36376	36488	-	1	1.0	3.0	0.000	TATGCTTATTACCCGGTCAACGTT	TTCTATTCTGGTGTGTGTTGCTACGTATGCTTATTACCCGGTCAACGTTTCGAGGGCCGTAGGCCCGAGAATCGTTGACCGGGTAATAAACAACTTATCGAACGACTATTTTA
Candidate_1608	ML0239	13550	13686	-	1	1.0	5.0	0.000	GATCTGTAAACGTACGAGAAG	AAACGCAGTATATTGAAGTGGTACAGCTATACTAAATCTCGTAAACACGTGAACTGTGGACGGACGTGAGTACGTCGATCTGTAAACGTACGAGAAGTGAAGGGTACCCGATCTTTGATCATTTCTGACATTCCGAC
Candidate_1609	ML0239	35926	36064	-	1	1.0	4.0	0.000	TTTCCAGACACACTCTCTCTCT	GGCAGAGAGAGAGAAAGAGAGAGAGAGATACAGAGAGAGTTTTCCAGACACACTCTCTCTCTCCCCGCTCTCAGTCTCTCAGAGACTGAGAGCGGGGAGAGAGAGAGAGAGAGAGTCTGGAAAACGGAGCTAGTGTCTG
Candidate_1610	ML0239	35924	36048	-	1	1.0	3.0	0.000	TGAGAGCGGGGAGAGAGAGAGAGAG	GAGAGAGAGAGATACAGAGAGAGTTTTCCAGACACACTCTCTCTCTCCCCGCTCTCAGTCTCTCAGAGACTGAGAGCGGGGAGAGAGAGAGAGAGAGAGTCTGGAAAACGGAGCTAGTGTCTGGA
Candidate_1611	ML0964	13496	13616	+	5	16.0	5.0	0.000	TTGTCGGAGAGCATATTGTTTGC	CTTGCGTAAGTCCTTCAAAGATGCTGTCAAAATGTTCCAGCATTTGGGTCAGGCAGCTTCTGTGCTGCTTGTCGGAGAGCATATTGTTTGCATCGAGGTACCGCACCATGTGTTTCCTAAC
Candidate_1612	ML0964	15244	15380	-	1	1.0	3.0	0.000	AGCACTGAATTCCGAGTTAAG	GGTTCCCGCACGGAATTCCGACTTTGACGGAATTCCGACTAGCACTGAATTCCGAGTTAAGTTAACAAAATTTGCGCACTGAATTCCGACTTGCACTGAATTCCGTAGGCTGCACGGAATTCCGATCGGGNNNNNNN
Candidate_1613	ML0964	13863	13969	-	1	1.0	3.0	0.000	CACTCTTTAATGATGTCTGCC	AACATCTAGAGGTTTCGGTGGACCAACAAACGGTGTTAAAGGTGGTTCATCCCCAGTGAACCACTCTTTAATGATGTCTGCCTTGGCTTTGTCCGTACCCACAGGAA
Candidate_1614	ML0964	14491	14617	-	1	1.0	5.0	0.000	TGGAAATATATGAATATCGCC	CATTCTCAAATAAGATTTTAACAGCTCCGGCTGGGTGGAAATATATGAATATCGCCTGTCTGTCGGGAATAACGGGCGAAATTCTTGTTATGTTACTCAAAAGGAATTGAACAAGTCTTATTTCATC
Candidate_1615	ML0964	13869	13975	-	1	1.0	3.0	0.000	GTGAACCACTCTTTAATGATG	GATCGGAACATCTAGAGGTTTCGGTGGACCAACAAACGGTGTTAAAGGTGGTTCATCCCCAGTGAACCACTCTTTAATGATGTCTGCCTTGGCTTTGTCCGTACCCA
Candidate_1616	ML0238	26985	27115	-	3	3.0	4.0	0.000	AGCGGAGGTCTGGAACACTACGA	TACAAGGCTGCTGTTCTTACAATCTTGTTGTATGGAGCGGAGGTCTGGAACACTACGAAAAAAACAGATGAAGCGTTTCGAGGTTTTTCATCAGACCTCCCTGAGACGGATTCTGAGGATCAAGTGGTTTT
Candidate_1617	ML0238	9306	9446	-	2	2.0	3.0	0.000	TTCATTCCTCTTTCTCTGTTCTC	GGACGGAGAAAGAGGACGGAGAAGAGAGGACGGAGAAAAAAGACGCAGAAGAAAGGGCGGAGAAGATTGGAGTCCTATTTCATTCCTCTTTCTCTGTTCTCTCATCCCCGTCCTCTCTTCTCTGTCTTCTCTTCTCCGTCC
Candidate_1618	ML0238	28643	28781	+	4	11.0	4.0	0.000	TACAGAACGTCTGATATGTAGA	AGTTCGGTGTACTGGACGTCTCATATTTAGGATAAGTTCGGTGTACTGGACGTCTGATATTTAGGATAAGTTCGGTGTACAGAACGTCTGATATGTAGAATAAGTTCGGTGAACAGGACGTCTGATATTTAGGATAAGT
Candidate_1619	ML0238	23782	23918	-	1	1.0	4.0	0.000	GCTACTTAAGCGAAGCCCTGC	TCTCAGGATATCAGAGTCAATCTCGCAGCAGAATCGACAGGCCTTTGCCTTGATGTTGTTCTGAGTCTTATTCTTGGCTACTTAAGCGAAGCCCTGCGATACTTGTTCGTTTCGGCCTATTTGGTAGCTGTAGGTAC
Candidate_1620	ML0238	33762	33886	+	1	1.0	3.0	0.000	AGTTAGTGTTCGGACAAGAG	AAATCTGTGTTACATGTCTTAACAAGCACTCATGCAGTTAGTGTTCGGACAAGAGTCCGCCAAATGGACTGTTGTCCGAAGCGGACTGTTGCCTGAAAACCGAAAGCCATTTAACATGGTAAATT
Candidate_1621	ML0961	453	579	-	2	7.0	3.0	0.000	AGTTGTGATAATGTAGCCTGC	CTAAGTTCCAGGTTGTTGTTGGCCCCTAGATGGTTGAGGGAGTTGAGGCAGTTTGCGACTGTTCAACTATCAGTTGTGATAATGTAGCCTGCTCCACAACCTTCATCGGTTTTTGATCCGTCTGTGT
Candidate_1622	ML0961	412	524	-	4	11.0	3.0	0.000	GTCTGTGTAGCAGGTGATGGTGTC	CGACTGTTCAACTATCAGTTGTGATAATGTAGCCTGCTCCACAACCTTCATCGGTTTTTGATCCGTCTGTGTAGCAGGTGATGGTGTCACTGGGTGTGTTATCTATAGATTGT
Candidate_1623	ML0961	1075	1191	-	2	2.0	3.0	0.000	AGATAACGAGGAGGCAGAAGC	GAGACAGAAAAAACCTGTACCAGAAGTCAAAGATAACGAGGAGGCAGAAGCTAGAGCTAAGTTATTGCTGTGTCGTCGATGTCTTCGGGTTCGAGTAACCTTTTGGTTTTGTTTGTG
Candidate_1624	ML0968	133844	133988	+	5	5.0	3.0	0.000	TGCAACTCATGATATGGGTTTATTC	AAAATGTGAAACGAAGTTAGGACAGTTGATGCCGAGTATTTGTGGGCAGGGTAACTTTATCAGGTTAAGCAGCGTCAAGGTGCAACTCATGATATGGGTTTATTCTCTCCGACTGGCGGAGTTTTGTCCAGATTTATAGCACGAC
Candidate_1625	ML0968	230755	230893	+	1	1.0	3.0	0.000	TAAGTGTGTTGTCATGGTGACG	GTCACTAGATTTAAGTGTGTTGTCATGGTGACGTCACATTTAAGTGTGTTGTCATGGTGACGTCACTAGATTTAAGTGTGTTGTCATGGTGACGTCACTAGATTTAAGTGTGTTGTCATGGTTACGTCACTAGATTTAA
Candidate_1626	ML0968	171860	172006	+	4	7.0	3.0	0.000	GTGTACAAAGAGCGTGGTGTACAGAC	TTGTGTGTACAAAAGAGCGTGGTGTACAGACTACACGTGTTGTGTGTACAAAGAGCGTGGTGTACAGACTACACGTGTAGTGTGTACAAAGAGCGTGGTGTACAGACTACACGTGTTGTGTGTACAAAGAGCGTTCTTGCCTGGCTG
Candidate_1627	ML0968	171638	171774	+	4	7.0	4.0	0.000	GTGTACAAAGAGCGTGGTGTACAGAC	AAGGTGATAAGCGGTGTACAGGCTACACGTGTTGTGTGTACAAAGAGCGTGGTGTACAGACTACACGTGTAGTGTGTACAAAGAGCGTGGTGTACAGACTACACGTGTAGTGTGTACAAAGAGCGTGGTGTACAGAC
Candidate_1628	ML0968	133948	134090	+	1	1.0	3.0	0.000	TCTATATGTGACCAGTCTGGCGGA	CTCTCCGACTGGCGGAGTTTTGTCCAGATTTATAGCACGACCAGACGTGTGTGGTGACATTGAGGACCTCTGGTAGATGTCTATATGTGACCAGTCTGGCGGATCTGATGGGGTTGGTTTGACGTTTGTTGTCGGGGCTAATT
Candidate_1629	ML0968	39661	39801	+	1	1.0	5.0	0.000	TATTTATCCATGGACAGAATTGC	GCGCGCGCACAGACACACTAAATGGTGAAATGGGATACTTTATTTATCCATGGACAGAATTGCTACCCAGGGGGTACAAGCGTTTTTGTCATGTGATATTAATTAGAGCCTACGTCATCGTTGATCGTTCGTGTGTATTCG
Candidate_1630	ML0968	186443	186569	-	1	1.0	3.0	0.000	CTCAGTGTAAACAATGTGGGC	TCCTCTCTCCTGCAAGTCAATGGTCGTTTATTATACTCAGTGTAAACAATGTGGGCCCAAAGCGGCTTATATTGGCAAACTGTCAATACTGTATATGAACGATTTTTCGCTTCAGGGACTGGTCATC
Candidate_1631	ML0968	277826	277930	-	3	3.0	5.0	0.000	GCTTTTTCGTGTCACGTGACGTGTC	CGCTGGCGACCAATCAGGAAGCTTTTTCGTGTCACGTGACGTGTCACGTGACACGTCACGTGTCACGTGGTCACCTAGAGAACCAATGAAATTGCCCGGGGCGGA
Candidate_1632	ML0969	85180	85314	+	6	17.0	4.0	0.000	GCTTACGTTGAGATTACTGA	CACCTTAGCTCAGCGGACTCAGCTCTAATCATTTGTTGGGGCTTACGTTGAGATTACTGAGTACGTCAAGCTGGGTGTAGTTTTCGTTGTAGGCCCTGAATGAGGGTGTTTGGTTATTTGTATCTAAGTTTTAAT
Candidate_1633	ML0969	269582	269722	-	4	4.0	5.0	0.000	GTGGTAAGGCGAGTATCATCTGC	GTCTTGTAACTGAGCAGTGTCTCCTTCTTGGCTGATGGAAGTGGTAAGGCGAGTATCATCTGCAAAACTCGCTGCAGTTGAGGATTGAACCACCTCCTCTAGGTCGTTGATGTGGATCAAGAACAGTAGGGGACCCAATAC
Candidate_1634	ML0969	211557	211677	+	1	1.0	3.0	0.000	TTTTCCTTGTCCAAACAA	TTTAATTCAAGTAAGGGAAATTTTCTTTATCCTTTGCCTGAAACTCGTTAATTGGACAAGGAGAACTATTTTCCTTGTCCAAACAACGAGTTGCATGCAGAGGGTAACGAAAATTTCCATG
Candidate_1635	ML0969	269586	269722	-	1	1.0	5.0	0.000	GTTGAGGATTGAACCACCTCC	GTCTTGTAACTGAGCAGTGTCTCCTTCTTGGCTGATGGAAGTGGTAAGGCGAGTATCATCTGCAAAACTCGCTGCAGTTGAGGATTGAACCACCTCCTCTAGGTCGTTGATGTGGATCAAGAACAGTAGGGGACCCA
Candidate_1636	ML0252	170703	170847	+	1	1.0	5.0	0.000	TTTCGAAGAATGCCCTCTTTCGAAT	CTCCTTTAATCGGTAGTAAAAGTGTAACTTGTGATGGAACTCGAAAGAGGGCATTCTTATAGTCCTATTCATAACAAAAATTTCGAAGAATGCCCTCTTTCGAATTCCATCACAAGTCCGAGGACACTTTGGGGAGGCTACTCTA
Candidate_1637	ML0252	170702	170824	+	1	1.0	4.0	0.000	TGTGATGGAACTCGAAAGAGGGCA	GCTCCTTTAATCGGTAGTAAAAGTGTAACTTGTGATGGAACTCGAAAGAGGGCATTCTTATAGTCCTATTCATAACAAAAATTTCGAAGAATGCCCTCTTTCGAATTCCATCACAAGTCCGAG
Candidate_1638	ML0252	22683	22825	+	1	1.0	3.0	0.000	CACCAGTGGACACCAGTAAGCACT	CACCAGTAAACACCAGTGAGCACCAGTGGACACCAGTGAGCACCAGTGGACACCAGTAAGCACTAGTAGGCACTAGTAAGCACTAGTAGGCACTAGTGGGCACTAGTGAGCACCAGTGAATTTCAATGGGATAATTGGTCCTA
Candidate_1639	ML0250	227155	227293	-	2	2.0	3.0	0.000	CCCGGAAGTTGAAGGCCTGAGT	GGCCGGAGTAGAGCTGTCCGGAAAGTCGATGGCCGGAGTTGGGTTGTCCGGGAAGTTCAAGGCCGGAGTAGAGCTGTCCCGGAAGTTGAAGGCCTGAGTTGAGTTGTCCGGGAAGTTCAAGGCCGGAGTAGAGCTGTCC
Candidate_1640	ML0250	227166	227294	-	2	2.0	4.0	0.000	AGCTGTCCCGGAAGTTGAAGGC	AGGCCGGAGTAGAGCTGTCCGGAAAGTCGATGGCCGGAGTTGGGTTGTCCGGGAAGTTCAAGGCCGGAGTAGAGCTGTCCCGGAAGTTGAAGGCCTGAGTTGAGTTGTCCGGGAAGTTCAAGGCCGGAG
Candidate_1641	ML0250	37685	37803	-	1	1.0	5.0	0.000	TACATTGTACAATATGG	GCTTTACATTGTACAATGTGGGGCAATGCACACTATACATTGTACAATATGGGGCAATGTACACTATACATTGTACAATGTGGGGGCAATGCACACTATACATTGTACAATGTGGGACA
Candidate_1642	ML0250	227041	227181	-	2	2.0	4.0	0.000	GAGCTGTCCGGGAAGTTGAAGGC	AAGTTCAAGGCCGGAGTAGAGCTGTCCGGAAAGTTGATGGCCGGAGTTGGGTTGTCCGGGAAGTTGAAGGCCGGAGTAGAGCTGTCCGGGAAGTTGAAGGCATGAGTTGAGTTGTCCGGGAAGTTCAAGGCCGGAGTTGGG
Candidate_1643	ML0250	227100	227236	-	1	2.0	4.0	0.000	CTGTCCGGAAAGTTGATGGCC	CAAGGCCGGAGTAGAGCTGTCCCGGAAGTTGAAGGCCTGAGTTGAGTTGTCCGGGAAGTTCAAGGCCGGAGTAGAGCTGTCCGGAAAGTTGATGGCCGGAGTTGGGTTGTCCGGGAAGTTGAAGGCCGGAGTAGAGC
Candidate_1644	ML0250	226980	227118	-	2	2.0	5.0	0.000	GTTGTCCGGAAAGTTGATGGCC	TTGAAGGCCGGAGTAGAGCTGTCCGGGAAGTTGAAGGCATGAGTTGAGTTGTCCGGGAAGTTCAAGGCCGGAGTTGGGTTGTCCGGAAAGTTGATGGCCGGAGTTGGGTTGTCCGGGAAGTTAAGGGCCGGAGTTGGGT
Candidate_1645	ML0250	111226	111324	-	3	3.0	4.0	0.000	TGATGAATAGAACAAATAGAGT	GATTGAGCAAGATGATTTTATGATGAATAGAACAAATAGAGTTGTCATGTACATCTTGTAGCAAGTGAAACGTGACAACTCTATTAGTCCTATTTATCA
Candidate_1646	ML0250	227740	227846	+	1	1.0	3.0	0.000	GCCAAAATCGGCGATAAACGC	TCGTCCGATAATCGCGCGTTTATCGCAGATTTGGCGATTATCGCCAGATTAGGCGATTATCGCCAAAATCGGCGATAAACGCGCGATTAACGCTGCAGAACTAAAAT
Candidate_1647	ML0250	7964	8072	+	1	1.0	5.0	0.000	TCGTACTTGTCATACTC	GAGGTTCCTGCTGGGAGGTGACCGTCCGGTTCGTACTTGTCATACTCGTGACGCGCGTCACGTGGTGTGATGACGTCACGCGAGGAGTCCGTGAGGTCACGCGACAGTG
Candidate_1648	ML0250	227744	227844	+	2	2.0	3.0	0.000	TTATCGCAGATTTGGCGATTATCGCCAG	CCGATAATCGCGCGTTTATCGCAGATTTGGCGATTATCGCCAGATTAGGCGATTATCGCCAAAATCGGCGATAAACGCGCGATTAACGCTGCAGAACTAAA
Candidate_1649	ML0251	2783	2869	+	1	1.0	5.0	0.000	GAGGAGCTGTGGTGGAGTACC	TCCGGAATCTTCGGAGTCAACTTCGCTCTGGCTCAGCTCTTCATCGGTTGTGAGGAGCTGTGGTGGAGTACCTTTAGAGGAGGCCTC
Candidate_1650	ML0251	7881	7961	+	2	4.0	3.0	0.000	CGCTGTCTGCTCTCTCTGCAGGC	TCGGCCCAGCCGCTGTCTGCTCTCTCTGCAGGCTACTTCCGGGAGAGCTGTAGAGAGAGCTGCAGGAGATATAATGCTGAT
Candidate_1651	ML0251	8036	8152	+	2	2.0	4.0	0.000	TTTTTTGCGTCCCCCAGCAGT	ACTGCGGCTTCGCTCGGCTCGGATCGGCTATTTTTTGCGTCCCCCAGCAGTTTCGTTTGTTTTACTGGAGGGGGTAGGCAGAAAATGGGACAAACTCGCTGTTTTGTTGGAGTTGTT
Candidate_1652	ML0251	7972	8098	+	5	6.0	5.0	0.000	CTTCGCTCGGCTCGGATCGGC	GGATTTCTGGTCGGACACCCAGCGTGATAGCTCAGTGATGTGAGCCGGACACGTGGGTGGCGGAACTGCGGCTTCGCTCGGCTCGGATCGGCTATTTTTTGCGTCCCCCAGCAGTTTCGTTTGTTTT
Candidate_1653	ML0953	124478	124594	+	1	1.0	3.0	0.000	GGAATAACTGGCTCCGGGAGA	ATCCAAATTTTAAAGTTTATTACAGATGCAGAATTCTTAACTTCTGGAGGAAGCTTGTTCCAGAACGGAATAACTGGCTCCGGGAGAAAAGAATTCTGGAGATTCCTTACTTTAATA
Candidate_1654	ML0953	192850	192972	+	2	2.0	4.0	0.000	TGATCGCACAGAGTGACGTCATCA	TATATTGAACATATTTCACATGGAATAGAGTGATCGCACAGAGTGACGTCATCATGACGATGTCAGGCTGTTGATGACGTCAACTGAGATATGACGTCACGTGGGTGTGGTTCTCTAGTTGTC
Candidate_1655	ML0953	193133	193269	-	5	11.0	3.0	0.000	CGAGTATTTTGAGTGTAGTGCGGGGC	TTTCTTTAAAGGCTGTCTCGGAAAAGTGTTCGCAGCGAGTATTTTGAGTGTAGTGCGGGGCTTGTAAAGTTGTTTTTATCGCTCGGCCCACTTAAGCATCCCAGACTTTTCGCCGGCATCTTGTGAGACTCTGTCAC
Candidate_1656	ML0953	72578	72710	+	3	3.0	4.0	0.000	GTTCGCGTACTGGGTCAGGCTTCT	GGACTGGTTCGGGGATTGCCGAACCAGTACGCGAACCAGTTCGCGTACTGGTTCGCGAACTGATTTGCGAACTGGTTCGCGTACTGGGTCAGGCTTCTTGGATACTGCCTCATTTTCTTCATTGCAGCTTTGA
Candidate_1657	ML0953	186836	186982	+	3	3.0	3.0	0.000	TCACAGCGAGAACGAGGGAAAAAGCG	GAAAGTGTTGGGGCTCATCGAGCAGAACGAGGGAGGTGTTTCACAGCGAGAACGAGGGAAAAAGCGTCTGGTGCGGTCTGCTTGTAGCAACTTGCTGGGAATGAAAAGGTAACAAAATTGTTGGGTGTCCTCAACACTTGTATAAAA
Candidate_1658	ML0953	193312	193442	-	4	4.0	5.0	0.000	CAACAGAGGAGCTCAAGGGCGAC	AGAGAGGCGGCACAGGTCACGCGATTACCCGTTTACAACAGAGGAGCTCAAGGGCGACAGAAATATCCAGTCGCCATTGGACTGATCTGTGTTAAACGGGAAACCACGTGATCTGACGCGTGATCAGTCCT
Candidate_1659	ML0953	193309	193451	-	4	4.0	5.0	0.000	TTTACAACAGAGGAGCTCAAGGGC	GACAGAACAAGAGAGGCGGCACAGGTCACGCGATTACCCGTTTACAACAGAGGAGCTCAAGGGCGACAGAAATATCCAGTCGCCATTGGACTGATCTGTGTTAAACGGGAAACCACGTGATCTGACGCGTGATCAGTCCTTCC
Candidate_1660	ML0249	28433	28551	-	3	3.0	5.0	0.000	TATTGTTGTAGCTCCGGTGGCT	TTGAGTTTGGGACGAAAACACAGCCAGGAAGCTTCAGCTCAATTCATTACTCTGTTTGAGAGAGTAATATTGTTGTAGCTCCGGTGGCTGACAAGGTTCCATGCTCAAAACGGCTCTTC
Candidate_1661	ML0249	28427	28565	-	3	3.0	4.0	0.000	GTAATATTGTTGTAGCTCCGGT	CACAGTAAGCTTGCTTGAGTTTGGGACGAAAACACAGCCAGGAAGCTTCAGCTCAATTCATTACTCTGTTTGAGAGAGTAATATTGTTGTAGCTCCGGTGGCTGACAAGGTTCCATGCTCAAAACGGCTCTTCTGTCTG
Candidate_1662	ML0249	28877	28959	+	2	3.0	5.0	0.000	TCGAGGGGCGCTCGAGGGGCGACT	TGTTATACGCTCGAGGGGCGCTCGAGGGGCGACTTTTCATATGCGAGGGGCGCCTTTTTGGCGCCCCTTGAGGTCGGCGCCCC
Candidate_1663	ML0951	46616	46742	+	2	10.0	5.0	0.000	TGGGTCAGATCTGGTACAGTG	CCCGCACCACGGTAAGGCACCCTTGCACTGTATGGCTCCAGATCTTTGCCAGGTTGTGATTAAGGAGCGGCTGGGTCAGATCTGGTACAGTGGTTTGGGTGGGGAGGTCGTCAGGTGCTCAGAATGA
Candidate_1664	ML0951	13289	13429	-	4	5.0	4.0	0.000	TCAATGTGAGGACTAGTAGTCAT	CTTACTTCGTCTATTGTTGCAGGCTCAAATTGATGGAGTAAGTTGATAGATTTTTGATCTTCACTTGGATCACAGAGATCAATGTGAGGACTAGTAGTCATCTTCTCTCTAATCTTTTCGATTTTTTCTGTAAAGAAGGTG
Candidate_1665	ML0247	5340	5456	-	1	1.0	4.0	0.000	GTCAGGCCTGTAGACGGCCTA	AGGCCCATTAATAGCCAATAGCCGTCTTATGTCAGGCCTGTAGACGGCCTATAGCCAGCCTGAAATAGGCCAGCTATAGGCCTGATGTCGGTCGTTTATAGGTTGGCAAGATACCCA
Candidate_1666	ML0244	147862	147954	+	1	1.0	3.0	0.000	TGATTTGAAATAGAACTGGCGGAC	ATGCATTTCAAAAGATGATTTGAAATAGAACTGGCGGACTTCGTCCGCGGCGGACAAAGTCCGCCGGTTCTATTCCCAGATGATTAGAAGTGA
Candidate_1667	ML0244	36170	36296	+	1	1.0	3.0	0.000	TGAACTTGGGTAGGATGTCCG	ACTTGGGTATGATGTCCGAACTTAGGTTGGATGTCTGAACTTGGGTAGGATGTCCGAACTTAGGTAGGATGTCTGAACTTAGGTACGATGTCTGAACTTAGGTAGGATGTCCGTACTTAGGTAGGAT
Candidate_1668	ML0955	34478	34604	-	7	11.0	3.0	0.000	TGCAGTCTGGACACCTGGAAGGAGGA	GGGTAATGAGGAGATTTTTCAGTTTTTAAGTCGAGTCAGGCAGCTACGTTGCTGGAGGGGTTTCAGAACCGTGCAGTCTGGACACCTGGAAGGAGGAACAGGAAGGGCTGTTCAATTCGTGGGGATA
Candidate_1669	ML0260	2867	2953	+	3	3.0	4.0	0.000	AGAAATAGATCTGATTGTTCA	CCTCTTACAGGTATGAGAAATAGATCTGATTGTTCAAAATTTCTTGTAACAAGAAATTTTGAACAATCAGATTCTTCTATGAGACTC
Candidate_1670	ML0261	46901	47037	-	3	3.0	5.0	0.000	AGGTGACATGTAGTCTGTGTC	GGTGACATGTAGTCTGTGTCAGGTACCTGCAAACAAATACAGGTGACATGTAGTCTGTGTCAGGTACCTGCAAACAGATACAGGTGACATGTAGTCTGTGTCAGGTACCTGCAAACAGATACAGGTGACATGTAGTC
Candidate_1671	ML0261	46942	47078	-	3	3.0	4.0	0.000	AGGTGACATGTAGTCTGTGTC	GGTGACATGTAGCCTGAGTTAGGTACCTGCAAACAGATACAGGTGACATGTAGTCTGTGTCAGGTACCTGCAAACAAATACAGGTGACATGTAGTCTGTGTCAGGTACCTGCAAACAGATACAGGTGACATGTAGTC
Candidate_1672	ML0264	3430	3566	-	2	2.0	4.0	0.000	TCCAGGAACACTTCGAGGGCTGCTTT	AGTATCCTGGAGTGGGGGGCATGTCCGGGATAGTTTCCAGGAACACTTCGAGGGCTGCTTTGAAACTTTCCAGCGTCTTCTTTGTGTTCACGTCTTTTGGTAGGGTGTTCCATAACCTCCCTGCTCTCACAGCGAAT
Candidate_1673	ML0254	15349	15447	+	2	2.0	3.0	0.000	TGTTATGTGACGTTTTAAAGAT	CTTGTGAAAGTTTTAGTTTACAAAGTTTATAGAATCATGAAACTTTTGAGCTTTAAGTGTTATGTGACGTTTTAAAGATATGTAAACTTGTTGCAGAAA
Candidate_1674	ML0254	25471	25573	+	4	4.0	5.0	0.000	CAGAAGACTTGGCGGGCGGCTGTA	TCATAGGGAATATTACAGTTTGTACAGCTCGTGATTATCGTAGGTAGTATCTGCAACTGCAGAAGACTTGGCGGGCGGCTGTATGATGGTATTCTCTACGTAC
Candidate_1675	ML0983	35838	35984	+	3	4.0	3.0	0.000	AAAAATCTGGATAAAGCCTGGGTCGG	AAGGGTGGGAGGTGGGGGACCAGAAGGGAAGAGCCGGGATAAAAATCTGGATAAAGCCTGGGTCGGGTAGAATACTGGGTCCGTCCAGGATTATGTAACTCCAGTATTATCAAGGTCTTCAGGGTCCATGAGTCGTCTTGTCTTGTT
Candidate_1676	ML0983	35480	35626	+	3	4.0	3.0	0.000	AAAAATCTGGATAAAGCCTGGGTCGG	AAGGGTGGGAGGTGGGGGACCAGAAGGGAAGAGCCGGGATAAAAATCTGGATAAAGCCTGGGTCGGGTAGAATACTGGGTCCGTCCAGGATTATGTAACTCCAGTATTATCAAGGTCTTCAGGGTCCATGAGTCGTCTTGTCTTGTT
Candidate_1677	ML0983	90514	90650	-	1	1.0	4.0	0.000	ATTTTGGTACTTGTTGCTCGA	CGTTTTCGTCCTTGCTGATCCGAATCTGGGACGTTTTCGTCCTTGCGCTTGACAAGCCTTACTCGGAATGTAGGACATTTTGGTACTTGTTGCTCGAAATCTGGGACGTTTTCGTCCTGGACTTGGGACGTTTTCGT
Candidate_1678	ML0984	77605	77745	-	3	23.0	4.0	0.000	TCTGGACTGTCTGAATGGACATC	CTTCTCCACCTCACTACAGCATAAGTCAATTGCTTGCATGTCTGGACTGTCTGAATGGACATCAGTGAATTTGAGTGTCATCAGCATTAAGATGGATAGTGAAACCAAATTTTGTAACAATTGATTCAAGGTCTTTGGTGT
Candidate_1679	ML0259	64196	64326	+	1	1.0	5.0	0.000	TTTTCATCAGCTTATGTG	AATATCTTACAGTTGATTACAAATAATAATGTATGTGTTTTTTTCATCAGCTTATGTGTCAGTTATACTATATATACTATAACTGACACAAAAGCTGCTGAAAAAACACATACATGTGTCTTTAACTGAAA
Candidate_1680	ML0259	65700	65836	+	1	1.0	4.0	0.000	ATAAGCCTGAAGATTGTCGTG	GTTGCGAGGGTAGGGTATAAGCTTGTAACTTGTTTGTCAAATAAGCCTGAAGATTGTCGTGGCTACACTATAGCTGCGACAAGCTTCATCCTTATTCGACAGAGAAGCTTGGTCCTCTCAGGTGTATTAACCACCCC
Candidate_1681	ML0259	131133	131269	-	1	1.0	4.0	0.000	TTAGCTAAAGGACTATATAGC	TGAGAATAATTATACCTATTTATTTCGGTAGGCGGACTATTTAGCTAAAGGACTATATAGCTAACGGACTTTTCAGCTAAATTTAGCTAAATGGTCCTTTAGCTATAAGGTCCGATCCGAGGACTATTTAGCTAAAA
Candidate_1682	ML0259	64202	64332	+	1	2.0	4.0	0.000	TAACTGACACAAAAGCTG	TTACAGTTGATTACAAATAATAATGTATGTGTTTTTTTCATCAGCTTATGTGTCAGTTATACTATATATACTATAACTGACACAAAAGCTGCTGAAAAAACACATACATGTGTCTTTAACTGAAAGATTTA
Candidate_1683	ML0258	9858	10002	-	13	23.0	4.0	0.000	TGAGGAGAGCAGAGGTTGTAGGCCC	GCAAATGTGTCTGACTGTTTGAAGTTCTGAGTCCAAATGTTGAGGAGAGCAGAGGTTGTAGGCCCGTCGTGTGAGGGATCTGATGACGCTGTTCTTGGAGGAGTTGGTGGTGCAGGAGGAGTACTTCGTGTAGAGGTTGGTATGT
Candidate_1684	ML0986	154148	154252	+	3	3.0	3.0	0.000	TGGGTTGAAGGTTGTCTGGTCCTGC	CCAGGCGTTTTGAATAATGGTGGGTTGAAGGTTGTCTGGTCCTGCTGCCTTGTAGGGCTCGAAGGACTTGATAGCTTTGTCTAGTCTATCTTCGCTATATATTTT
Candidate_1685	ML0986	6111	6247	-	1	1.0	4.0	0.000	CTGAACAGTGTTTGTGTGAGG	ACAGTGTTTGTGTGAGGTTTACCCTCGTACCTCAACACACCTGAACAGTGTTTGTGTGAGGTTTATCTTCGTACCTCAACACACCTCAACAGTGTTTGTGTGAGGTTTACCCTCGTACCTCAGAGTGCACCTGCACC
Candidate_1686	ML0986	6155	6291	-	1	1.0	3.0	0.000	CTGAACAGTGTTTGTGTGAGG	ACAGTGTTTGTGTGAGGTTTACCCTCGTACCTCAACACACCTGAACAGTGTTTGTGTGAGGTTTACCCTCGTACCTCAACACACCTGAACAGTGTTTGTGTGAGGTTTATCTTCGTACCTCAACACACCTCAACAGT
Candidate_1687	ML0275	45778	45894	+	2	8.0	3.0	0.000	GTTCTGCGGAGTGTATCCCGG	CGTCCTCCCCCAGCTCAGCAGTGAGTTGTCGTTCTGCGGAGTGTATCCCGGAACTGGTGGAGTGTCTGGGTATTGCTCCAAGAAACGACCAAGACCAGCCTTGAAGCTCCCGAGTGT
Candidate_1688	ML0273	110	236	+	1	2.0	4.0	0.000	CACTTGGTGAACCGATATGGC	GCCTCATGCTATGCCGAGCGTGCGCGTGCGTCCGCCACTTGGTGAACCGATATGGCCCACGCGTGTACGCGTGTGGGCTGTACTGGTTTGGCAAATCTTGCGCTAGGGACATACATGCGCGCCGCGC
Candidate_1689	ML0273	175952	176094	+	1	1.0	4.0	0.000	CTCCGATTTCAGGAGATTTGAGCC	AGATCCGGTGGTTGCTGCTAGTTGTGGTGGAAGCCATCTGATCTCTTTGATCTTGGAGCGTTGGAATGAGCTGCATCTCCTCCGATTTCAGGAGATTTGAGCCTTTCAGCCAACAAGCGGTAAGGGATGGTGTCAACAATAAT
Candidate_1690	ML0268	8817	8963	+	3	3.0	4.0	0.000	TACAATGTCGGAAGGGTGCGCGCTGC	ATACCCGATCCGTATGCCGCATCACGTATGTATCTTCAAGTACAATGTCGGAAGGGTGCGCGCTGCCGTACAAAACTCGTTTGTCGTTTTACGGCAGCGCGCACCCTCCCGCCGTTTTATTCTTTGACAATGATGGAATGAGGGTCG
Candidate_1691	ML0268	2099	2199	+	9	22.0	4.0	0.000	GCTCGATCACGGTGTCACATGGC	CAAGGTCAATCGCTTTATTGTGTATGTATGCCGTGGTTACGTTAACGTGTATGTTAAGGCTCGATCACGGTGTCACATGGCGAAGAGATACCATTACCAAA
Candidate_1692	ML0266	58146	58268	-	15	56.0	4.0	0.000	CAGTTGACAACTGGCGTTTGGCTG	TCGAGAAGTCTGCTAGACCGGGTTGGGTAAAGTGTGGTTGACAACTGGCGTCGGATTACCGGCGTTTGGCAGTTGACAACTGGCGTTTGGCTGAATTGGAAGCTCCTACAATCAACAGTGTAC
Candidate_1693	ML0266	63260	63360	-	29	152.0	5.0	0.001	ACCAATTGGTGGCTCCTGCAGAAACCAA	AATAGATGCTAGGTAACCAATTGGTGGCTCCTGCAGAAACCAATTGGTGGCTCCTGCAGAAGCCAATTGGTGGCTCCTGCAGAAACCAATTGGTGGCTCCT
Candidate_1694	ML0266	75363	75489	+	2	3.0	3.0	0.000	CTCCGCAGAGGCAACAGTGAC	TAAGTCTTGATTAACTTTAGCTTTGAGAAGGACCGCTCCGCAGAGGCAACAGTGACAGGTATAGCTATGAATAGCATCAACGCTGTTACCAACTGCGGATATAACAATGGGAGGTCCTTCTCAAAGA
Candidate_1695	ML0266	75931	76053	+	3	6.0	5.0	0.000	TCTGCAGCATGTTCGTAACCGACT	CCATCGTGGTCAGGTGTCTCATGAAGCTGCTTAGTGCGGATGTAACAGCTGCAAGGTCGATGTTCTTCGTCTGCAGCATGTTCGTAACCGACTGAGCTTTATCAAGCAGCTTTTCCCAGAACA
Candidate_1696	ML0266	58382	58524	-	20	62.0	5.0	0.001	AGAAACCAATTGGTGGCTCCTGCAGAAGC	GGTGGCTCCTGCAGAAGCCAATTGGTGGCTCCTGCAGAAACCAATTGGTGGCTCCTGCAGAAGCCAATTGGTGGCTCCTGCAGAAGCCAATTGGTGGCTCCTGCAGAAGAAAATTGGTGGCTCCTGCAGAAGCCAATTGGTGG
Candidate_1697	ML0266	63254	63362	-	70	1549.0	5.0	0.013	AATTGGTGGCTCCTGCAGAAACCAATT	GCAATAGATGCTAGGTAACCAATTGGTGGCTCCTGCAGAAACCAATTGGTGGCTCCTGCAGAAGCCAATTGGTGGCTCCTGCAGAAACCAATTGGTGGCTCCTGCAGAA
Candidate_1698	ML0266	58388	58524	+	4	13.0	3.0	0.000	TCTGCAGGAGCCACCAATTGGTTTCT	ATTGGCTTCTGCAGGAGCCACCAATTTTCTTCTGCAGGAGCCACCAATTGGCTTCTGCAGGAGCCACCAATTGGCTTCTGCAGGAGCCACCAATTGGTTTCTGCAGGAGCCACCAATTGGCTTCTGCAGGAGCCACC
Candidate_1699	ML0266	75933	76059	+	1	2.0	4.0	0.000	GGATGTAACAGCTGCAAGGTC	ATCGTGGTCAGGTGTCTCATGAAGCTGCTTAGTGCGGATGTAACAGCTGCAAGGTCGATGTTCTTCGTCTGCAGCATGTTCGTAACCGACTGAGCTTTATCAAGCAGCTTTTCCCAGAACACCAAGG
Candidate_1700	ML0266	58350	58498	-	33	332.0	4.0	0.003	GAAAATTGGTGGCTCCTGCAGAAGCCA	GGCTCCTGCAGAAACCAATTGGTGGCTCCTGCAGAAGCCAATTGGTGGCTCCTGCAGAAGCCAATTGGTGGCTCCTGCAGAAGAAAATTGGTGGCTCCTGCAGAAGCCAATTGGTGGCTCCTGCAGAAGATCAGTCCCTTAAGTAAATG
Candidate_1701	ML0266	58397	58545	-	70	1550.0	5.0	0.013	AATTGGTGGCTCCTGCAGAAACCAATT	TGGCTCCTGCAGAAGCCAATTGGTGGCTCCTGCAGAAGCCAATTGGTGGCTCCTGCAGAAACCAATTGGTGGCTCCTGCAGAAGCCAATTGGTGGCTCCTGCAGAAGCCAATTGGTGGCTCCTGCAGAAGAAAATTGGTGGCTCCTGCA
Candidate_1702	ML0266	63250	63336	+	4	13.0	3.0	0.000	TCTGCAGGAGCCACCAATTGGTTTCT	NNGCTTCTGCAGGAGCCACCAATTGGTTTCTGCAGGAGCCACCAATTGGCTTCTGCAGGAGCCACCAATTGGTTTCTGCAGGAGCCA
Candidate_1703	ML0266	58403	58547	+	3	10.0	3.0	0.000	GGTTTCTGCAGGAGCCACCAATTGG	AGCCACCAATTTTCTTCTGCAGGAGCCACCAATTGGCTTCTGCAGGAGCCACCAATTGGCTTCTGCAGGAGCCACCAATTGGTTTCTGCAGGAGCCACCAATTGGCTTCTGCAGGAGCCACCAATTGGCTTCTGCAGGAGCCACA
Candidate_1704	ML0266	58154	58268	-	8	20.0	4.0	0.000	GGTAAAGTGTGGTTGACAACTGGCG	TCGAGAAGTCTGCTAGACCGGGTTGGGTAAAGTGTGGTTGACAACTGGCGTCGGATTACCGGCGTTTGGCAGTTGACAACTGGCGTTTGGCTGAATTGGAAGCTCCTACAATCAA
Candidate_1705	ML0266	63252	63358	-	25	147.0	5.0	0.001	CAATTGGTGGCTCCTGCAGAAACCAA	TAGATGCTAGGTAACCAATTGGTGGCTCCTGCAGAAACCAATTGGTGGCTCCTGCAGAAGCCAATTGGTGGCTCCTGCAGAAACCAATTGGTGGCTCCTGCAGAAGC
Candidate_1706	ML0266	58385	58523	-	4	279.0	3.0	0.002	CAATTGGTGGCTCCTGCAGAAG	GTGGCTCCTGCAGAAGCCAATTGGTGGCTCCTGCAGAAACCAATTGGTGGCTCCTGCAGAAGCCAATTGGTGGCTCCTGCAGAAGCCAATTGGTGGCTCCTGCAGAAGAAAATTGGTGGCTCCTGCAGAAGCCAATTGG
Candidate_1707	ML0266	63229	63351	-	24	72.0	3.0	0.001	AGAAACCAATTGGTGGCTCCTGCAGAAGC	TAGGTAACCAATTGGTGGCTCCTGCAGAAACCAATTGGTGGCTCCTGCAGAAGCCAATTGGTGGCTCCTGCAGAAACCAATTGGTGGCTCCTGCAGAAGCNNNNNNNNNNNNNTGGTTCTATG
Candidate_1708	ML0266	75939	76059	+	3	7.0	4.0	0.000	GATGTAACAGCTGCAAGGTCGAT	GTCAGGTGTCTCATGAAGCTGCTTAGTGCGGATGTAACAGCTGCAAGGTCGATGTTCTTCGTCTGCAGCATGTTCGTAACCGACTGAGCTTTATCAAGCAGCTTTTCCCAGAACACCAAGG
Candidate_1709	ML0266	63250	63358	-	67	1546.0	5.0	0.013	AATTGGTGGCTCCTGCAGAAACCAATT	TAGATGCTAGGTAACCAATTGGTGGCTCCTGCAGAAACCAATTGGTGGCTCCTGCAGAAGCCAATTGGTGGCTCCTGCAGAAACCAATTGGTGGCTCCTGCAGAAGCNN
Candidate_1710	ML0266	63240	63336	+	4	13.0	4.0	0.000	TCTGCAGGAGCCACCAATTGGTTTCT	NNNNNNNNNNNNGCTTCTGCAGGAGCCACCAATTGGTTTCTGCAGGAGCCACCAATTGGCTTCTGCAGGAGCCACCAATTGGTTTCTGCAGGAGCCA
Candidate_1711	ML0266	58360	58502	-	10	28.0	5.0	0.000	TGCAGAAGAAAATTGGTGGCTCCT	TGGTGGCTCCTGCAGAAACCAATTGGTGGCTCCTGCAGAAGCCAATTGGTGGCTCCTGCAGAAGCCAATTGGTGGCTCCTGCAGAAGAAAATTGGTGGCTCCTGCAGAAGCCAATTGGTGGCTCCTGCAGAAGATCAGTCCCT
Candidate_1712	ML0266	58398	58542	-	8	18.0	4.0	0.000	GCCAATTGGTGGCTCCTGCAGAAGC	CTCCTGCAGAAGCCAATTGGTGGCTCCTGCAGAAGCCAATTGGTGGCTCCTGCAGAAACCAATTGGTGGCTCCTGCAGAAGCCAATTGGTGGCTCCTGCAGAAGCCAATTGGTGGCTCCTGCAGAAGAAAATTGGTGGCTCCTGC
Candidate_1713	ML0266	58369	58503	-	7	23.0	5.0	0.000	GCTCCTGCAGAAGAAAATTGGTGGC	TTGGTGGCTCCTGCAGAAACCAATTGGTGGCTCCTGCAGAAGCCAATTGGTGGCTCCTGCAGAAGCCAATTGGTGGCTCCTGCAGAAGAAAATTGGTGGCTCCTGCAGAAGCCAATTGGTGGCTCCTGCAGAAGA
Candidate_1714	ML0265	4132	4242	-	6	13.0	4.0	0.000	GACTGTGTGTGGCAGGGTAGATC	TGATTTACTCTACCACACACCTTCTTAGAAGCTTCGGTCGTTATCTTGACCATCCGCTCCACGGACTGTGTGTGGCAGGGTAGATCAGATGTAAACTGCTGTAATAGAAAA
Candidate_1715	ML0265	4132	4274	+	1	1.0	3.0	0.000	GCTTCTAAGAAGGTGTGTGGTAGA	TTTTCTATTACAGCAGTTTACATCTGATCTACCCTGCCACACACAGTCCGTGGAGCGGATGGTCAAGATAACGACCGAAGCTTCTAAGAAGGTGTGTGGTAGAGTAAATCAGAGTACTGAAGGTATGTTGATAGTGAAAGGGA
Candidate_1716	ML0265	4144	4296	+	11	12.0	3.0	0.000	TGGTAGAGTAAATCAGAGTACTGAAGGTA	GCAGTTTACATCTGATCTACCCTGCCACACACAGTCCGTGGAGCGGATGGTCAAGATAACGACCGAAGCTTCTAAGAAGGTGTGTGGTAGAGTAAATCAGAGTACTGAAGGTATGTTGATAGTGAAAGGGAGAAGTGAGAGAAATAAGTAGCT
Candidate_1717	ML0265	4120	4270	-	18	84.0	5.0	0.001	GCTCCACGGACTGTGTGTGGCAGGGTAG	TTTCACTATCAACATACCTTCAGTACTCTGATTTACTCTACCACACACCTTCTTAGAAGCTTCGGTCGTTATCTTGACCATCCGCTCCACGGACTGTGTGTGGCAGGGTAGATCAGATGTAAACTGCTGTAATAGAAAATTACTTAAATCT
Candidate_1718	ML0975	294173	294319	-	2	2.0	4.0	0.000	GTGGTCAGAAACTGAGCCCAACAGAG	TGGAAGATATGCGCCAGATCTTGACGATCTGGGAAATGCTTTCAGTGACCTTGGCATCAGATTGACCGACTTACAAACCATGTGGTCAGAAACTGAGCCCAACAGAGGGCTCCCCCAGGTTTGCATTGGTGCACTTTGTCTTTAAAC
Candidate_1719	ML0975	13958	14104	+	4	4.0	5.0	0.000	TGGAGTGTAAGTGTCACATCTGGAGT	CTGGAGTGTAAGTGTCACATCTGGAGTGTAAGTGTTACATCTGGAGTGTAAGTGTTACATCTGGAGTGTAAGTGTTACATCTGGAGTGTAAGTGTCACATCTGGAGTGTAAGTGTTACATCTGGAGTGTAACTGTCACATCTGGAGT
Candidate_1720	ML0975	214426	214556	-	2	3.0	3.0	0.000	TTTGACTTGTGGGAACAACAAAA	ATGAAAGTCGTGATGATCATTTTGTTGTTCTAACAAGTGAAAATCGCATTTAATTAGAGAGACTAAATGCGATTTTGACTTGTGGGAACAACAAAATGATCATCACGACTTTCATCGTCCTATTCATTATG
Candidate_1721	ML0975	214425	214569	-	2	2.0	4.0	0.000	TGCGATTTTGACTTGTGGGAACAAC	AATGAATTGGACGATGAAAGTCGTGATGATCATTTTGTTGTTCTAACAAGTGAAAATCGCATTTAATTAGAGAGACTAAATGCGATTTTGACTTGTGGGAACAACAAAATGATCATCACGACTTTCATCGTCCTATTCATTATGA
Candidate_1722	ML0973	29736	29874	+	2	2.0	5.0	0.000	AGGTGGACAGTTCTATGGTGGT	TTGAGTTTGCTATCAAGGGTTATTCCGAGGAATTTGGCAGAGGTGGACAGTTCTATGGTGGTGTTGTCTACCACTATAGGTCTGAGGTTCCACCTCTTATTCCATGTGAACATAACTACCTTGGTTTTGAGGGCGCTGA
Candidate_1723	ML0973	1186	1302	+	1	1.0	3.0	0.000	GTCGGTTGAGTAGCCTTCACC	TTTTCGACCTTGTAGGCTGCCTTAGGCGTAAGAGGTTTCAGGTTTTGTGCCGCTCGCGACATGTTGGTCGGTTGAGTAGCCTTCACCTCTTTGCTGTCAGAGTTGACGGGGTTCTGT
Candidate_1724	ML0973	16275	16417	-	4	6.0	4.0	0.000	TATGTGGCTGGTGGTACTACGTCC	TCTTATCTCGCGCTCCTTCCAGAATCCTCCGAAGACACAGTATGTGGCTGGTGGTACTACGTCCCTCCCGGAAACCATTCTGGTTGATCCTGAGTACATTCTCCATTGCTGGTCTGATTCTGTTGAGGATCATGCGATTGAGT
Candidate_1725	ML0973	104	240	+	3	3.0	4.0	0.000	TCTTCATGTTCACAGGGCACCCTTTG	TGAGTCATATACGTTAATCAGGATCACGTCTTTAGCGAGCCGTGTCACTGAGCTGGGAATGGAGACGGCCAGTATGTCTTCATGTTCACAGGGCACCCTTTGCACATTGTGACTGATAGATCTGTGAACTCCAATAC
Candidate_1726	ML0973	29372	29504	+	1	1.0	5.0	0.000	TTGGCAGCCTCGCCTAGAA	CTTTAATGGTTCCTTTGGTGTGTTCAGGTCTTTCTCTGGTGAGGCTGCCGTAGGCACGGAGTCGTTCGTTGCTTTTGGCAGCCTCGCCTAGAAGGTATGGTATAATATCAGTGGCGTTTGTGATCTGATTAAG
Candidate_1727	ML0973	6895	7043	+	4	4.0	4.0	0.000	TGTACAATGTATAGCAGTCGTGCAGCT	AGCTCGCGAAGATTGGTGTTGTACTTGCATATGCAGCTGAGCTCACTGCTAACATTGGATGTATATTTTGGAGAGATCAGCTTGTACAATGTATAGCAGTCGTGCAGCTCATTCTGCAGTGCTGCACTACTCCCGGAAGTACAGCTAGT
Candidate_1728	ML0973	17257	17393	-	1	3.0	5.0	0.000	TCCTCTGTGTCCATGCTGCGG	TCCGGATCTCGTCAGTACTAGACAGGCTGGTATCCCTCTTCAGCATGTCGATGTAGTTGAGGTGTGGTCTGCCACGTCCTCTGTGTCCATGCTGCGGTTCCCAGAATAGAAGCTTGTTTGCCAGAAGGTCTTCATGT
Candidate_1729	ML0973	6828	6960	+	3	3.0	4.0	0.000	TTGTAGTTACTCGACACGTGTTTT	TGTATATACAAGTATGCAGCTATACACTGGATCAGTTGTAGTTACTCGACACGTGTTTTCGTCGATGAGCTCGCGAAGATTGGTGTTGTACTTGCATATGCAGCTGAGCTCACTGCTAACATTGGATGTATAT
Candidate_1730	ML0973	29508	29644	+	3	3.0	5.0	0.000	AGAGCTAGCGCTTGCACTCTG	GACGAATGGTGTGCTAGGCATAGCGCCAGTCATGATGCGTAGAGCTAGCGCTTGCACTCTGCGAAGTTTCGTAGCGTTAATGTTGGTGTGGGTTGCTCTAATCCATATACTGCAGCAGTCCAGATGCACGTTTTGGG
Candidate_1731	ML0973	14638	14754	-	1	1.0	5.0	0.000	CAGGGGCTGTATCCTGTCTGC	ATGATTGAATCATGCTCCGCTTTTGCGGGGGCTAACCTTCCCCCTGTCTGCCCTGTTACCCTGGGTCAGGGGCTGTATCCTGTCTGCCAGAGCATGGTCCAGTCTGCCTGGGTCATA
Candidate_1732	ML0973	29368	29504	+	1	1.0	5.0	0.000	TGGTGAGGCTGCCGTAGGCAC	TGTGCTTTAATGGTTCCTTTGGTGTGTTCAGGTCTTTCTCTGGTGAGGCTGCCGTAGGCACGGAGTCGTTCGTTGCTTTTGGCAGCCTCGCCTAGAAGGTATGGTATAATATCAGTGGCGTTTGTGATCTGATTAAG
Candidate_1733	ML0269	11975	12121	-	1	1.0	3.0	0.000	TTTGCTGTACCTTTGGGGCACATGGG	TTTTCCTATTTTACCTGGAGAGTTAGTTCTGATTCGGTATGTCACAGGTCCTTGTAGCGGTACATCAGATTGAAACTCCAATTTGCTGTACCTTTGGGGCACATGGGCACACTTTCGGGAATTCGATAAATCTCTCTCGTATGGATT
Candidate_1734	ML0979	21997	22133	-	1	2.0	5.0	0.000	TATGTACTCTGTTGGGGGGAC	GCTGCTGAGATGCTGTTACCTGGCTTAGCTTCTTGACTGTGGGATTTTCTTGCATCGGAGTCACCTTGGTTGATTTTATGTACTCTGTTGGGGGGACTTCCTTGTCGGGCTGACGTATTAGTGGGTACAGTGCTCCT
Candidate_1735	ML0977	20016	20152	+	1	1.0	4.0	0.000	TAGGCTCTAGGTTCCTGTAGG	AGGGGCAGAGTTAGGCTGTAGGTTCCTGTAGGGGCAGAGTTAGGCTCTAGGTTCCTGTAGGGGCAGAGTTAGGCTGTAGGTTCCTGTAGGGGCAGGGTTAGGCTTTAGGTTCCTGTAGGGGCAGGGTTAGGCTTTAG
Candidate_1736	ML0977	129620	129746	-	11	36.0	3.0	0.000	CACGTGATCTTTTGCCGTGTGCTGGT	CACATTTCAACCAGGTTTTTCTTGGTCGCCCACGTGATCTTTTGCCGTGTGCTGGTGTCCAATCCAGTAAATATCTTGGTAGCCTGGTATCTGGCATCCTGACGACGTGTCCAAACCAGCGAAGACG
Candidate_1737	ML0977	10515	10649	+	2	2.0	5.0	0.000	TAGATGTCTGAGGTGGATGT	AAAGAAGTAGCCGTGGTTAGTCCAGTTATACCACCAGTTGTAGATGTCTGAGGTGGATGTAGGAGTAGCCGTGGTTAGTCCAGTTATACCACCAGTTGTAGATGTCTGAGGTGGATGTAGGAGTAGCTGTGGTTA
Candidate_1738	ML0280	117828	117932	-	3	5.0	3.0	0.000	AAAGAGCTTTTGTTCGGCAGAGTGG	CAAACAAGTATAGCTACCGGAAAGAGCTTTTGTTCGGCAGAGTGGCACGTATGATGTGTCCTCTGTGTTCACTAGTATCCTTTCACGGGGTGTGTGTCTACTAGA
Candidate_1739	ML0280	145034	145180	-	2	2.0	4.0	0.000	TACCAACAGTAACTGGAGGTCGTGGG	AAGGCAGGGGGACTGTCCGAGTGGGAATTGAATCAGCAACCTCCGGTTACTGTTGCTATAACCACTAAGCAACCCAGGTTATACCAACAGTAACTGGAGGTCGTGGGTTTAATTCCCACTCCAGTCCCCTCCTCTTATTTTTCAACC
Candidate_1740	ML0926	75456	75574	+	2	11.0	5.0	0.000	ATACTGATACACGATCGTGTGC	TGTCGTGCCATCGGCGTATGCGATCAAGTCATACTGATACACGATCGTGTGCTGGACAGTTGTCAAGCATCTCGTGTATCTTTATCAGGACAGTATAACATGCTTTAATTGGGTACAGA
Candidate_1741	ML0926	76933	77051	-	2	11.0	5.0	0.000	ATACTGATACACGATCGTGTGC	TGTCGTGCCATCGGCGTATGCGATCAAGTCATACTGATACACGATCGTGTGCTGGACAGTTGTCAAGCATCTCGTGTATCTTTATCAGGACAGTATAACATGCTTTAATTGGGTACAGA
Candidate_1742	ML0926	63202	63318	+	1	1.0	4.0	0.000	TGAACATCCTCTAGTGCTCTC	ATTCCCAGGATATGGCGGGTAAAGAAGCGCTGAACATCCTCTAGTGCTCTCACATCCTCTAGTTTATGGGGGTGCCATAGAGGGCAGCAGTACTCCAACTTGCAACGAATAAGGGAC
Candidate_1743	ML0923	13	131	-	2	11.0	5.0	0.000	ATACTGATACACGATCGTGTGC	TGTCGTGCCATCGGCGTATGCGATCAAGTCATACTGATACACGATCGTGTGCTGGACAGTTGTCAAGCATCTCGTGTATCTTTATCAGGACAGTATAACATGCTTTAATTGGGTACAAA
Candidate_1744	ML0924	8931	9057	+	4	4.0	5.0	0.000	ATGTTGGCCAAGAGTAAGAGTGAGGG	ACTGTCTTGGAAAAAAAACTTCAATTTACCCTCACACTTTTCTTGCATGCTGCGGGCTGTCACAAGACAAAATGTTGGCCAAGAGTAAGAGTGAGGGTAAATTTGACGTTGAATTCAGTGATTCTTG
Candidate_1745	ML0924	6859	7001	-	2	2.0	3.0	0.000	TAAACTATATGCTGGCGTGCAATC	TTGTGTTTTGGCTAACAGTGAACAACATAGGACGTTTTACAGGACCCATTGCGCAGCTTAGGCACTACTTTTTATAATATAAACTATATGCTGGCGTGCAATCAGTCCAAATTAAACGTCCTATGTTGTTCACTGTAAGATTT
Candidate_1746	ML0920	3208	3334	-	1	2.0	5.0	0.000	CACTTGGTGAACCGATATGGC	GCCTCATGCTATGCCGAGCGTGCGCGTGCGTCCGCCACTTGGTGAACCGATATGGCCCACGCGTGTACGCGTTTGGGCTGTACTGGTTTGGCAAATCTTGCGCTAGGGACATACGTGCGCGCCGCGC
Candidate_1747	ML0276	9012	9152	+	2	2.0	3.0	0.000	CTTGACAGTATCTTGGAACTGTA	GGGACAGGTTGCTGGCGACCGAGGTGTTCCTGAGAATCTTCTTGACAGTATCTTGGAACTGTATCAGTCGATTCTCTAGGTCCAGGTTCTCTGTCGGTGGAGGCTTAGTGTACTTCTTGTCGAAGGGGGAAATCTGTTTGA
Candidate_1748	ML0276	9133	9273	+	1	1.0	5.0	0.000	TCTGATCGCCATCTCTGCTATTC	GAAGGGGGAAATCTGTTTGAGGTGTTGTGTTAGAGTGGGAACAGATGGTCTTTCTGTGAAATGGGTGTTCCATCTTAGTCTGATCGCCATCTCTGCTATTCTGTCACAGATTTCCTGGATCAGTTGTTCTTTATTCTTCCC
Candidate_1749	ML0276	9012	9148	+	2	4.0	3.0	0.000	TAGGTCCAGGTTCTCTGTCGG	GGGACAGGTTGCTGGCGACCGAGGTGTTCCTGAGAATCTTCTTGACAGTATCTTGGAACTGTATCAGTCGATTCTCTAGGTCCAGGTTCTCTGTCGGTGGAGGCTTAGTGTACTTCTTGTCGAAGGGGGAAATCTGT
Candidate_1750	ML0277	105272	105408	+	1	1.0	3.0	0.000	TGCTATAGTAACAGTGTGTAG	TTGGTAACAGTATGGGGTTGCTATGGTAACAGTGTGTCGTTGCTATAGTAACAGTGTGTAGTTGATATGGCAACAGCGTGTAGTTGCTTGGTAATAATGTGATGTTGCTATGGTAACAGTGTGGGGTTGCTTTGGTA
Candidate_1751	ML0277	102267	102409	+	3	5.0	4.0	0.000	TATCCAGTTGATCGAGACTGTGTT	GACCTACTGGCCGTGTGCTGGACCCCTGTCTGGCGAGTTCATCTGCTCTCTCGTTACCTGGGACTCCTTCGTGTCCGGGTATCCAGTTGATCGAGACTGTGTTGTTAATGCCCAGGGTGTTTAGCGAGTTGATAGTTTCCAGG
Candidate_1752	ML0277	102118	102262	+	5	7.0	3.0	0.000	CCTTTTTCACTTAGTTTCGCCTTGT	ATAGCCGCAGGTTTTAAGGTAGTGAAGGAGTGGTGTTTTACCTTTTTCACTTAGTTTCGCCTTGTTATATTCCTTGAGGTGAGAATTAGTTAGAGAGTTGTGGATCTCCCTCGTGATAAAACTGGTGGGAAGGGGAACGAAAGGT
Candidate_1753	ML0277	104908	105014	+	6	28.0	4.0	0.000	TATGGTTGATATGGCAACGGC	TTGGCAGGTTGTAGTGTCGGCAGTGTATGGTTGATATGGCAACGGCGCGGCGTGTAGTTGCTTGGTAATAATGTGAGGTTGCTATGGTAACGGTGTGTCGATGCTAT
Candidate_1754	ML0277	102264	102410	+	3	3.0	3.0	0.000	TTCATCTGCTCTCTCGTTACCTGGGA	CAGGACCTACTGGCCGTGTGCTGGACCCCTGTCTGGCGAGTTCATCTGCTCTCTCGTTACCTGGGACTCCTTCGTGTCCGGGTATCCAGTTGATCGAGACTGTGTTGTTAATGCCCAGGGTGTTTAGCGAGTTGATAGTTTCCAGGA
Candidate_1755	ML0278	40259	40355	+	1	1.0	3.0	0.000	AGTTCATGCATTCTAAGTCTG	CCACCGCATTTCGTGTCGCAGACTTAGACTGCATGAACTGATAGAGACTCTCTATCAGTTCATGCATTCTAAGTCTGCGACACGAAATGCGAGAGAG
Candidate_1756	ML0278	46529	46611	+	2	3.0	3.0	0.000	TTTAGACGTATAGCAACTTTGACG	CTCAAAAAAGTTACTATACGTCTAAATTTCCTCTCGGAAAGAGAGGAAATTTAGACGTATAGCAACTTTGACGAAATCAGTTT
Candidate_1757	ML0278	2738	2884	+	4	6.0	3.0	0.000	AATGATGGGTTGAAGGTTGTCTGGTC	NNCTGGTTAGAGAACTTATATGACTCCTAGGCGTTTTGATAATGATGGGTTGAAGGTTGTCTGGTCCTGCTGCCTTGTAGGGCTCGAAGGACTTGATAGCTTTGTCTAGTCTATCTTCGCTATATATTTTGTTAAGCAGGTCGTTTG
Candidate_1758	ML0278	46158	46304	+	7	9.0	5.0	0.000	GGATGGACTGATCATGTTTGTGAAGG	TCGTTTATGCCTGCAGAGATTAAGACAACATCGACTGTACGGATGGACTGATCATGTTTGTGAAGGTCCCTTAAAAAGAAGAGGTCCTCCCTAAACACTGCCACCTTGTCATGGATATCTGAGCAGTCGAATGAGGCATTCTTGGAG
Candidate_1759	ML0278	2141	2267	+	1	1.0	5.0	0.000	TGGTGAGGCTGCCGTAGGCAC	TTTAATGGTTCCTTTGGTGTGTTCAGGTCTTTCTCTGGTGAGGCTGCCGTAGGCACGAAGTCATTCGTTGCTTTTGGCAGCTTCGCCTTGAAGGTATGGTATAATATCAGTGGTGTTTGTGATCTGA
Candidate_1760	ML0278	2752	2876	+	3	11.0	3.0	0.000	CGAAGGACTTGATAGCTTTGTCTAG	CTTATATGACTCCTAGGCGTTTTGATAATGATGGGTTGAAGGTTGTCTGGTCCTGCTGCCTTGTAGGGCTCGAAGGACTTGATAGCTTTGTCTAGTCTATCTTCGCTATATATTTTGTTAAGCAG
Candidate_1761	ML0278	42443	42561	-	2	2.0	3.0	0.000	CTTTTACCATATCATGGTCTGA	AAAGAAAAAGGGTCCAAAGGGGGTGTTACACTTGATCTAGGCTTAATAAGGTTAAAGCCAAGTCTCACTTTTACCATATCATGGTCTGATATTGGTGTTGGCATGACTTGGACATCTGC
Candidate_1762	ML0296	146671	146807	+	1	1.0	3.0	0.000	GTGTGTGTAGCTGCTACCTGG	GTGTGTAGCTGCTACCTGGGTGTGTGTAGCTGCTACCTGGGTGTGTGTAGCTGCTACCTGGGTGTGTGTAGCTGCTACCTGGGTGTGTGTAGCTGCTACCTGGGTGTGTGTAGCTGCTACCTGGGTGTGTGTAGCTG
Candidate_1763	ML0296	146713	146849	+	1	1.0	3.0	0.000	GTGTGTGTAGCTGCTACCTGG	GTGTGTAGCTGCTACCTGGGTGTGTGTAGCTGCTACCTGGGTGTGTGTAGCTGCTACCTGGGTGTGTGTAGCTGCTACCTGGGTGTGTGTAGCTGCTACCTGGGTGTGTGTAGCTGCTACCTGGGTGTGTGTAGCTG
Candidate_1764	ML0296	146704	146840	+	1	1.0	3.0	0.000	GTAGCTGCTACCTGGGTGTGT	TACCTGGGTGTGTGTAGCTGCTACCTGGGTGTGTGTAGCTGCTACCTGGGTGTGTGTAGCTGCTACCTGGGTGTGTGTAGCTGCTACCTGGGTGTGTGTAGCTGCTACCTGGGTGTGTGTAGCTGCTACCTGGGTGT
Candidate_1765	ML0296	146642	146788	+	3	3.0	4.0	0.000	CTACCTGGGTGTGTGTAGCTGCTACC	AAGTGGGCCTGTGTAGCTGCTACCTGGGTGTGTGTAGCTGCTACCTGGGTGTGTGTAGCTGCTACCTGGGTGTGTGTAGCTGCTACCTGGGTGTGTGTAGCTGCTACCTGGGTGTGTGTAGCTGCTACCTGGGTGTGTGTAGCTGCT
Candidate_1766	ML0296	146684	146830	+	3	3.0	4.0	0.000	CTACCTGGGTGTGTGTAGCTGCTACC	ACCTGGGTGTGTGTAGCTGCTACCTGGGTGTGTGTAGCTGCTACCTGGGTGTGTGTAGCTGCTACCTGGGTGTGTGTAGCTGCTACCTGGGTGTGTGTAGCTGCTACCTGGGTGTGTGTAGCTGCTACCTGGGTGTGTGTAGCTGCT
Candidate_1767	ML0296	146650	146786	+	1	1.0	3.0	0.000	GTGTGTGTAGCTGCTACCTGG	CTGTGTAGCTGCTACCTGGGTGTGTGTAGCTGCTACCTGGGTGTGTGTAGCTGCTACCTGGGTGTGTGTAGCTGCTACCTGGGTGTGTGTAGCTGCTACCTGGGTGTGTGTAGCTGCTACCTGGGTGTGTGTAGCTG
Candidate_1768	ML0296	146705	146851	+	3	3.0	4.0	0.000	CTACCTGGGTGTGTGTAGCTGCTACC	ACCTGGGTGTGTGTAGCTGCTACCTGGGTGTGTGTAGCTGCTACCTGGGTGTGTGTAGCTGCTACCTGGGTGTGTGTAGCTGCTACCTGGGTGTGTGTAGCTGCTACCTGGGTGTGTGTAGCTGCTACCTGGGTGTGTGTAGCTGCT
Candidate_1769	ML0296	146692	146828	+	1	1.0	3.0	0.000	GTGTGTGTAGCTGCTACCTGG	GTGTGTAGCTGCTACCTGGGTGTGTGTAGCTGCTACCTGGGTGTGTGTAGCTGCTACCTGGGTGTGTGTAGCTGCTACCTGGGTGTGTGTAGCTGCTACCTGGGTGTGTGTAGCTGCTACCTGGGTGTGTGTAGCTG
Candidate_1770	ML0296	146683	146819	+	1	1.0	3.0	0.000	GTAGCTGCTACCTGGGTGTGT	TACCTGGGTGTGTGTAGCTGCTACCTGGGTGTGTGTAGCTGCTACCTGGGTGTGTGTAGCTGCTACCTGGGTGTGTGTAGCTGCTACCTGGGTGTGTGTAGCTGCTACCTGGGTGTGTGTAGCTGCTACCTGGGTGT
Candidate_1771	ML0296	156052	156182	-	1	1.0	4.0	0.000	TCTGGGAGCCGTTGATGG	GACGGCCTCCAGTTTCATAGCGCTCACCCATCATTGCTTGTCTGGGAGCCGTTGATGGTGCGTTTTTCTTCATGACGGCTCCCACGATACTGTGATGATATTATGCGGTTTGATCGGTATCGGTTTGAAGT
Candidate_1772	ML0296	146641	146747	+	3	3.0	4.0	0.000	CTACCTGGGTGTGTGTAGCTGCTACC	TAAGTGGGCCTGTGTAGCTGCTACCTGGGTGTGTGTAGCTGCTACCTGGGTGTGTGTAGCTGCTACCTGGGTGTGTGTAGCTGCTACCTGGGTGTGTGTAGCTGCTA
Candidate_1773	ML0296	146706	146852	+	3	3.0	4.0	0.000	CTACCTGGGTGTGTGTAGCTGCTACC	CCTGGGTGTGTGTAGCTGCTACCTGGGTGTGTGTAGCTGCTACCTGGGTGTGTGTAGCTGCTACCTGGGTGTGTGTAGCTGCTACCTGGGTGTGTGTAGCTGCTACCTGGGTGTGTGTAGCTGCTACCTGGGTGTGTGTAGCTGCTA
Candidate_1774	ML0296	146727	146873	+	3	3.0	5.0	0.000	CTACCTGGGTGTGTGTAGCTGCTACC	CCTGGGTGTGTGTAGCTGCTACCTGGGTGTGTGTAGCTGCTACCTGGGTGTGTGTAGCTGCTACCTGGGTGTGTGTAGCTGCTACCTGGGTGTGTGTAGCTGCTACCTGGGTGTGTGTAGCTGCTAACCTGGGTGTGTGTAGCTTAT
Candidate_1775	ML0296	146662	146798	+	1	1.0	3.0	0.000	GTAGCTGCTACCTGGGTGTGT	TACCTGGGTGTGTGTAGCTGCTACCTGGGTGTGTGTAGCTGCTACCTGGGTGTGTGTAGCTGCTACCTGGGTGTGTGTAGCTGCTACCTGGGTGTGTGTAGCTGCTACCTGGGTGTGTGTAGCTGCTACCTGGGTGT
Candidate_1776	ML0296	146685	146831	+	3	3.0	4.0	0.000	CTACCTGGGTGTGTGTAGCTGCTACC	CCTGGGTGTGTGTAGCTGCTACCTGGGTGTGTGTAGCTGCTACCTGGGTGTGTGTAGCTGCTACCTGGGTGTGTGTAGCTGCTACCTGGGTGTGTGTAGCTGCTACCTGGGTGTGTGTAGCTGCTACCTGGGTGTGTGTAGCTGCTA
Candidate_1777	ML0296	146725	146861	+	1	1.0	3.0	0.000	GTAGCTGCTACCTGGGTGTGT	TACCTGGGTGTGTGTAGCTGCTACCTGGGTGTGTGTAGCTGCTACCTGGGTGTGTGTAGCTGCTACCTGGGTGTGTGTAGCTGCTACCTGGGTGTGTGTAGCTGCTACCTGGGTGTGTGTAGCTGCTAACCTGGGTG
Candidate_1778	ML0296	6309	6435	+	1	1.0	4.0	0.000	CATGAATTCTTCTTGTGAACT	TTTGAGTCTATCCCAGTAGTTCATGTCGCCGAGGCCATGAATTCTTCTTGTGAACTGTCTCTGGACAGTTTCGATAAGCTGAATGTCCGTGGTCTTAGTTGGGCTCCATAGGGGACAACAGTATTCC
Candidate_1779	ML0296	146663	146809	+	3	3.0	4.0	0.000	CTACCTGGGTGTGTGTAGCTGCTACC	ACCTGGGTGTGTGTAGCTGCTACCTGGGTGTGTGTAGCTGCTACCTGGGTGTGTGTAGCTGCTACCTGGGTGTGTGTAGCTGCTACCTGGGTGTGTGTAGCTGCTACCTGGGTGTGTGTAGCTGCTACCTGGGTGTGTGTAGCTGCT
Candidate_1780	ML0295	170508	170650	+	3	3.0	5.0	0.000	TTATTGATCTAATGACCACAACTC	GTGTACGCTAGCTCTGTGATCATGTCATTCAATAGTCCGGTTATTGATCTAATGACCACAACTCTTCATATGACCAGTGTGGACATGTTGGAGTTCAGTAAAGCTGCTGTTGAAGTGTTTGTTGATGCTGCCTACTCGGGAAC
Candidate_1781	ML0295	180226	180360	+	2	2.0	4.0	0.000	TCGAGCTTGAAGAGGGAAGG	TAGTTTGGCGTTCAGCACTTCCTTTATCGCTCTGGTTTGTTCGAGCTTGAAGAGGGAAGGACGTATACCCACGTTATTTCTCAGTTCGATCAGCTGGAACATTGGAGGTGAGGTGGGGATGTAGGATGTCGTACG
Candidate_1782	ML0917	39628	39764	-	1	2.0	3.0	0.000	CTCAATTCTCTTCAAAGTAGC	AAGCACATTGCCATGGACCAGTGAAGTCGTTGACCTTATTCTCAATTCTCTTCAAAGTAGCCTTAGAAAGGATCTTTCTTATAGCATTGGAGAGAGTGAGGGGCCGGAGGTACTTCACCGGACCAATGGGTTTGTTT
Candidate_1783	ML0914	41824	41968	-	7	22.0	5.0	0.000	ATGTAGGACCCACCTGAGAGCGGTC	TAACAAAGACTTGCAATTCTTTAGAGGAGCTGGTGTTGGGATGTAGGACCCACCTGAGAGCGGTCGGTATCTTATGATTTTGATTGTTACGCCATTCCAGTGTTCGAATATCCACCCAGACCCTGAAAGTTAGGTATTTGACTAT
Candidate_1784	ML0914	41919	42055	-	1	1.0	3.0	0.000	TTTCTTATGTTTAACAAAGAC	TCCTGGAGCAGTGCGATTTGTCTTTGGGGTTTTGTAAGCAGCTACCATTGAATAAAGAAAGCAGAGATCATCTTTATTTCTTATGTTTAACAAAGACTTGCAATTCTTTAGAGGAGCTGGTGTTGGGATGTAGGACC
Candidate_1785	ML0914	4071	4167	-	1	1.0	3.0	0.000	GCGTGAGAGCGCTTGATGGCC	TTCTTCGCCAGGCCAGAAATGCGTGAGAGCGCTTGATGGCCGAGATAGTAGGTTATCAACCTACAACGGTCATCACGCGCTCTTGCATGCATTTCTA
Candidate_1786	ML0912	174248	174382	+	5	5.0	3.0	0.000	TGGTGCTGTCGTCATCTGAGAGATT	TTTCTCCAATTCCTCTCCACTTACTGCTTTGATGATGGTGCTGTCGTCATCTGAGAGATTAAACCCGGTGTATTTGGTTTTACTCTTATTGAGATGTAGTCCAGTTAAATTCGCAGCAAGCTTGACACTGTGAAC
Candidate_1787	ML0912	303649	303779	-	16	69.0	5.0	0.001	GGGTTGGGTCGGGTAGAGAGATGAGCCT	CTCTGGGAACGGCTGTAGGTGGCGCAGGAGGGGTTGGGTCGGGTAGAGAGATGAGCCTGGCCACAGCTGAGCTCATCTTGTCTATTCCGTTCATTAACATCTTGCCCTGTTCTTTCATGGATTCTCTCTCC
Candidate_1788	ML0912	303673	303769	-	14	26.0	5.0	0.000	AGGAGGGGTTGGGTCGGGTAGAGAGA	GGCTGTAGGTGGCGCAGGAGGGGTTGGGTCGGGTAGAGAGATGAGCCTGGCCACAGCTGAGCTCATCTTGTCTATTCCGTTCATTAACATCTTGCCC
Candidate_1789	ML0912	43399	43525	-	1	1.0	3.0	0.000	GAGAAGATGTGAGCTGACGTC	AGGAGTGTCGGCGTTGGGGTGACGAGAGGAACAGTCGCTCAGCTTGAGGTTTTTTCGTTATCAGATGAGCTGAGAAGATGTGAGCTGACGTCACGTGATTCCTGTGCAGGATTTCCTTCTCCGGACC
Candidate_1790	ML0912	173790	173896	+	1	3.0	4.0	0.000	TCCTCTGTGTCCATGCTGCGG	CAGGCAGGTATCCACTATCCCTCTCTAGCATGTCGATGTAGGTGATGTGTGGTCTGCCACGTCCTCTGTGTCCATGCTGCGGTTCCCAGAATAGAAGCTTGTTTGCC
Candidate_1791	ML0912	39652	39784	+	1	1.0	5.0	0.000	TCTAATCAGCCATGCTGTATAGTG	TTGCATTTCAGTATGGGATGCAGATGGTTACTGTACAATTATCGGACGGTTATTGCCTTTTTCTAATGAGGAAGTCTAATCAGCCATGCTGTATAGTGTAATATGTTTCCTCTTGTTGACCGTAAACTCTGGA
Candidate_1792	ML0912	59619	59765	-	5	6.0	5.0	0.000	CTCATGTAGAACCGGGTAGAGTAGCT	TCCTCTGGTGCTGTCTCATGTAGAACCGGGTAGAGTAGCTCTTCCCACACATCTCACACGTGATACTTCCTCTGGTGTTGTCTCATGTAGAACCGGGTAGAGTAGCTCTTCCCACACATCTCACACGTGTAGTCCCTCAACTTGAGG
Candidate_1793	ML0912	18960	19088	-	1	1.0	4.0	0.000	TGCAGTACAGAACGCAC	GCAGAAAAAAAAACTTTTCCAGTGGATGTCTCGTGTGTACTCTACGTTGGTGCTGTAGTTGGAGGCGAACCTTGCAGTACAGAACGCACAGTCCAACGACTTGGGGTAGTTTTCCGTTTTCTGGGAGGA
Candidate_1794	ML0912	303659	303759	-	20	131.0	5.0	0.001	GGGTCGGGTAGAGAGATGAGCCTGGCCA	GGCGCAGGAGGGGTTGGGTCGGGTAGAGAGATGAGCCTGGCCACAGCTGAGCTCATCTTGTCTATTCCGTTCATTAACATCTTGCCCTGTTCTTTCATGGA
Candidate_1795	ML0910	71452	71588	-	5	9.0	3.0	0.000	TTGGCATAGCTGTAAAAGTACTTTGG	ACGGTGCCACAGTTGATTTGCACTTCGAAAGACGTTTGGCATAGCTGTAAAAGTACTTTGGATTGGATCTGATGGTGCTTACAGCTAGCTGCTCCTTGTGGTTGAGTTGGTCGCATATCTCCTCTTTCATCTTATAT
Candidate_1796	ML0910	61321	61451	+	3	4.0	5.0	0.000	GCTTGGGGATATGAACGCTAGGC	ATAGCGAATGTTCTCGCCCATCATCTCCTCTTAGTGCTTGGGGATATGAACGCTAGGCTGGGTCAAGAGAGTGCTGGAGATAGACGTTGGTATTTCCATCCATGCACCAACAGGATTGGAGAACTGCTTAG
Candidate_1797	ML0910	28239	28375	+	1	1.0	5.0	0.000	GGGGGCCTGGAGGCATCTGGC	GTGGGGGTGCTGATCGTGGCGTCTCCCTGTGGTCCTCCGTGGGGGCCTGGAGGCATCTGGCTGAAAGACACCGCGTAGATCAGATGCCTCCAGGCCTCCAGGGGGAACGGGGGCGCCGACTTCGGTAACCCTCGTGC
Candidate_1798	ML0287	30927	31063	+	3	3.0	5.0	0.000	CGATCATGATGTTGAACTTGT	TTGTTGGCGGTGAGGAATGCGTGGAAGACCCACAATCCAGACACAGCAAGAAAGAACATGGTCGCGACAAAGAAGACGATCATGATGTTGAACTTGTCCATCTCGGGGAGTGCGCGCATGTGCTCCTCTCTGTTCCA
Candidate_1799	ML0287	17948	18048	+	7	8.0	3.0	0.000	CGGGTCAGGATATCCATTGTTGA	CGAAACTCCAAGAACTGTCTCGGGTCAGGATATCCATTGTTGACGAGTAATCTGTCGACCACTTTGTAGGATTCTTCTGTCAGTTCTGGGGAAGACGAGCT
Candidate_1800	ML0287	18375	18521	-	2	2.0	4.0	0.000	TGTATCAACAGATGTTGGGTTTGTTC	TTGGTCTTCACGAGCTCTTACTTTGTGTTTGACAGAAAGTTGTATCAACAGATGTTGGGTTTGTTCATGGGATGCAAACCCAGCCCAATCGGAGCAATCGTTCGTGTCTACACATTTGAAAGAAGGAGTCTCTACATTGATCCTCAC
Candidate_1801	ML0287	18801	18931	+	4	10.0	4.0	0.000	TACAAATTCTAGACAAGTCAGAG	TGGTGAGCCGCAGCAAGACACTATTGGTCGTACCTTACAAATTCTAGACAAGTCAGAGTTCTCAGTGATTGCTGAAATGTTGAATTTGTGAGTCTTAATCAGTACGTACATAGTAGGAAGCTGGGTGGTGT
Candidate_1802	ML0287	18793	18937	+	4	5.0	3.0	0.000	TGAAATGTTGAATTTGTGAGTCTTA	TTTTCCGTTGGTGAGCCGCAGCAAGACACTATTGGTCGTACCTTACAAATTCTAGACAAGTCAGAGTTCTCAGTGATTGCTGAAATGTTGAATTTGTGAGTCTTAATCAGTACGTACATAGTAGGAAGCTGGGTGGTGTGTAGAC
Candidate_1803	ML0944	315	411	-	1	1.0	3.0	0.000	CTGTTGCTGATAGCCGTTGGA	TTCGCAACCCTGTAATTCTACTGTTGCTGATAGCCGTTGGATGACGGTTATCGCCTCTCCAACGGTTTCAGGCTCACAGTCGAGGACGTGACTCACT
Candidate_1804	ML0946	938	1030	-	4	4.0	3.0	0.000	TGACTATGGAAATGGTGGCATTGT	GGTGTGAGAACTGTGGCGAGTACTGGCATCTTTGCTGTGTTGGCCTTAGGGGCCTGACTATGGAAATGGTGGCATTGTTACAGAACTGGCAGT
Candidate_1805	ML0946	487	627	+	3	10.0	4.0	0.000	GGCTCAGGAGCTTTGAGGATAAC	GAGGCGGGAATTTTTAGAACACTTGTACAAAACTCGTTGTCCTTTGCTCTTTTTTGTTCAGCCGTGGAATTTTTGTTAGGCTCAGGAGCTTTGAGGATAACAACATTTGTTTTTCTTTTTTCCCGCTCAACCTTGTCAGCA
Candidate_1806	ML0298	16323	16423	-	2	2.0	4.0	0.000	ATCCCGCCTACCTAGATCGACGG	CAGCCACTACTTTGATTATAGAGTCCGTTGTGGACACATCTAGGTAGGCGGTGTTTGAATCCCGCCTACCTAGATCGACGGGTTCCAACTCAAGAAGTGTT
Candidate_1807	ML0298	3075	3193	-	1	1.0	3.0	0.000	AGCAGGTCTCTTTATTT	GAGTGTCCCTGATAGAGCCTGCAGGACTGGGGCCAACGTGTAAATAGGGATCAAACCTGCTCGAAGGAGCAGGTCTCTTTATTTACACTTGGGCCCCAGTCAAAGCAGCAGTCAAAGCA
Candidate_1808	ML0298	2123	2267	+	4	7.0	3.0	0.000	CTTCTGTGAATAGATGAGGTTTTGT	ATTGATCCATAATTCTTGCTGCCCGTTCATTTTCATGTTCAGTTATACAGTCATTACACATAACGAAGAATCGGCCAAATCTTCTGTGAATAGATGAGGTTTTGTTAACTGCGTGAGATAGATGGTTGGCTAAGGAGGTAGGAGA
Candidate_1809	ML0298	14753	14843	-	5	7.0	4.0	0.000	GAGTCACTGGGAAGATTTGGAGT	ACATCATCTTAGTAAGAGTCACTGGGAAGATTTGGAGTAACATCCAAACAAGAATTATTCCGGATGTCTCAGCTGAACTTGTCGCTGAGAC
Candidate_1810	ML0298	10974	11080	-	2	2.0	4.0	0.000	ATGTGCCGGCTTTGGTGAGGG	ATGAAGAATTCGTCGACACATTGAAATGTGCCGGCTTTGGTGAGGGGGACATGGTCACGTGTCCGGACATGCTCGACTGCCTCCTCATCAAGGCCGGCATTATCCCT
Candidate_1811	ML0298	3083	3195	-	1	1.0	3.0	0.000	GGGGCCAACGTGTAAATAG	GAGAGTGTCCCTGATAGAGCCTGCAGGACTGGGGCCAACGTGTAAATAGGGATCAAACCTGCTCGAAGGAGCAGGTCTCTTTATTTACACTTGGGCCCCAGTCAAAGCAGCAG
Candidate_1812	ML0298	5142	5290	+	3	4.0	3.0	0.000	GTGGACTTCTGGAACTAGGTGTAGGCC	TTAAAGTATTAGTCGACTTACTCTGTTTGAGTAGGCTACGGTGGACTTCTGGAACTAGGTGTAGGCCCAAATCTGGATTGGGGCTACCGACCTTAAGGGTGTTTCGAAGTTCGTTTCCGTCAGGGGTTGTATCACGCATAGTAACAATC
Candidate_1813	ML0298	21756	21892	+	3	3.0	4.0	0.000	TGAGAAGGTATAAAGCTTACTTTGAC	GCAAGTACCACCTCAGTTGGCGGACTAGTCGGAGCTGTTATCATTGTACTGCTCGTGTCCGTTATGTACGAGATACTGAGAAGGTATAAAGCTTACTTTGACAACCCGCTCGGTAGATGCTGGTGTACGTGTGGAGA
Candidate_1814	ML0298	10957	11061	-	1	1.0	4.0	0.000	CCTCCTCATCAAGGCCGGCA	ATTGAAATGTGCCGGCTTTGGTGAGGGGGACATGGTCACGTGTCCGGACATGCTCGACTGCCTCCTCATCAAGGCCGGCATTATCCCTCAAGAAGATGCATCACT
Candidate_1815	ML0943	357480	357626	-	2	2.0	3.0	0.000	TGATTCTGGATGAAGTTTGGAGCAGT	TGTTTATTTTAGTTAGAGTTAGAGCTACTGATTCTGTACAAAGTTTGGAGCAATGTTTATTTTAGTTAGAGTTAGAGCTACTGATTCTGGATGAAGTTTGGAGCAGTGTTTGTCTTAGTTAGAGTTGGAGCTACTGATTCTGGCTAA
Candidate_1816	ML0943	357369	357513	-	2	5.0	5.0	0.000	GAGCAGTGTTTATCTTAGTTAGAGT	CTTAGTTAGAGTTGGAGCTACTGATTCTGGCTAAAGTTAGGAGCAGTGTTTATCTTAGTTAGAGTTCGAGCTACTAATTCTGGATGAAGTTTGGAGCAGTGTTTATCTTAGTTAGAGTTGGAGCTACTGATTCTGGATAAAGTTT
Candidate_1817	ML0943	502075	502193	+	16	196.0	5.0	0.002	GTGAAGTCTAGTGTAGGCAGCAGTGGG	AAAAACCGCTCTGAGCCCCTTTAAGCCGTTTGACCACCCTGCCCACTTTAGACTTCCGCTGATATGGGTGAAGTCTAGTGTAGGCAGCAGTGGGTCCGGCGTTGAGTCTATCAGCAATC
Candidate_1818	ML0943	357316	357460	-	2	5.0	5.0	0.000	GAGCAGTGTTTATCTTAGTTAGAGT	CTTAGTTAGAGTTCGAGCTACTAATTCTGGATGAAGTTTGGAGCAGTGTTTATCTTAGTTAGAGTTGGAGCTACTGATTCTGGATAAAGTTTGGAGCAGTGTTTATCTTAGTTAGAGTTGGAGCTACTGATTCTGGATAAAGTTT
Candidate_1819	ML0943	197169	197305	-	1	2.0	4.0	0.000	AGCGGCTGTGCTTTGCGCGGC	GTACTAGTTACTACCCCTATTGCTAGTGCCTGGCCGCACTAGCGGCTGTGCTTTGCGCGGCTGTGCTTGGGCGCAGCTGTGCTCGTGCGCGGCTGCTTGTGCGGTCACGCACTGCATAAAATAACTCGAGTCATTGG
Candidate_1820	ML0943	357322	357470	-	3	3.0	4.0	0.000	ACTGATTCTGGATAAAGTTTGGAGCAG	CAGTGTTTATCTTAGTTAGAGTTCGAGCTACTAATTCTGGATGAAGTTTGGAGCAGTGTTTATCTTAGTTAGAGTTGGAGCTACTGATTCTGGATAAAGTTTGGAGCAGTGTTTATCTTAGTTAGAGTTGGAGCTACTGATTCTGGATA
Candidate_1821	ML0943	357263	357407	-	2	5.0	5.0	0.000	GAGCAGTGTTTATCTTAGTTAGAGT	CTTAGTTAGAGTTGGAGCTACTGATTCTGGATAAAGTTTGGAGCAGTGTTTATCTTAGTTAGAGTTGGAGCTACTGATTCTGGATAAAGTTTGGAGCAGTGTTTATCTTAGTTAGAGTTGGAGCTACTGATTCTGGATAAAGTTT
Candidate_1822	ML0943	253722	253858	-	1	2.0	3.0	0.000	AGCGGCTGTGCTTTGCGCGGC	AGTGACAAACTTACCCCTATTGCTAGTGCCTGGCCGCACTAGCGGCTGTGCTTTGCGCGGCTGTGCTTGGGCGCAGCTGTGCTCGTGCGCGGCTGCTTGTGCGGTCACGCACTGCATAAAATAACTCGAGTCATTGG
Candidate_1823	ML0943	500734	500816	+	1	1.0	4.0	0.000	TGGCTAGGCTGGGAATGCC	GCAAACGCGCGCAAAATATTCCCAGCCTAGCCAAAATTCGGGAATCTTTTGGCTAGGCTGGGAATGCCTGGGCTGTTTGAGGA
Candidate_1824	ML0943	357210	357354	-	2	5.0	5.0	0.000	GAGCAGTGTTTATCTTAGTTAGAGT	CTTAGTTAGAGTTGGAGCTACTGATTCTGGATAAAGTTTGGAGCAGTGTTTATCTTAGTTAGAGTTGGAGCTACTGATTCTGGATAAAGTTTGGAGCAGTGTTTATCTTAGTTAGAGTTGGAGCTACTGATTCTGGAAGAAGTTT
Candidate_1825	ML0935	28372	28468	+	1	1.0	4.0	0.000	AGTGGTTTGTAATCTAGTACC	ACAGTGCTAAGTGTGTAGTGAGTGGTTTGTAATCTAGTACCTTATTTAAAGCTTTAAATAAGGTACTAGATTACAAACCTACTGATGCTAGGAACTA
Candidate_1826	ML0935	73714	73840	+	1	2.0	5.0	0.000	CACTTGGTGAACCGATATGGC	GCCTCATGCTATGCCGAGCGTGCGCGTGCGTCCGCCACTTGGTGAACCGATATGGCCCACGCGTGTACGCGTGTGGGCTGTACTGGTTTGGCAAATCTTGCGCTAGGGACATACGTGCGCGCCGCGC
Candidate_1827	ML0935	129009	129149	-	2	3.0	4.0	0.000	TCTGTGACAGTTGACTGGGAACC	GATAATTTCAATAACACTGCTGAGTTCAGGGGGTATGGGATCTGTGACAGTTGACTGGGAACCTGTGTAAGAATATGGTTCACCATACAGCTTTACCCCATGTCCTTTTTCACCAATAAAGTCAGCACTGTTTTTGAGATA
Candidate_1828	ML0935	28086	28218	-	4	5.0	4.0	0.000	TTCTTGTAGATCTTATACTGGACT	AACGGACAGGTTGATTGCAAGATAAATCAGTAGGTTTCTTGTAGATCTTATACTGGACTTTGTTTTGTTTATCCAGGTATAATGTCAGATCTAAGAAGTTAACTGATTTCCCGATCTCCCAACTTCCGAAACG
Candidate_1829	ML0935	127322	127468	+	3	3.0	3.0	0.000	TTGTGTAACAGTTTTGTTGACTGTAG	GACATTGGCTGCTCCCCATCAAAGACTCCTCAAATTAAACTTGTGTAACAGTTTTGTTGACTGTAGTTATTCTAATGGTCTTTAACTGTTTTAATACTTTCAACAACTACTATTATACAAATAATTTGAGGATGTCTAATGAGGCCA
Candidate_1830	ML0935	28365	28467	+	3	10.0	5.0	0.000	TGTAGTGAGTGGTTTGTAATCTAG	CACAATTACAGTGCTAAGTGTGTAGTGAGTGGTTTGTAATCTAGTACCTTATTTAAAGCTTTAAATAAGGTACTAGATTACAAACCTACTGATGCTAGGAACT
Candidate_1831	ML2407	421	547	-	1	1.0	3.0	0.000	GACTCGAGCGACTCAGTCGCG	AAGTCGCTGATCAGAGCGACTGAGTCGCTCTAGTGCGCGATTTAGTCGCTGACTAGAGCGACTTAGTCGCTGACTCGAGCGACTCAGTCGCGCAAGTGAGCGACTTAGTCGCTGATGTTTTTACGAG
Candidate_1832	ML2407	418	544	-	2	3.0	4.0	0.000	TGCGCGATTTAGTCGCTGACTAGAGC	TCGCTGATCAGAGCGACTGAGTCGCTCTAGTGCGCGATTTAGTCGCTGACTAGAGCGACTTAGTCGCTGACTCGAGCGACTCAGTCGCGCAAGTGAGCGACTTAGTCGCTGATGTTTTTACGAGGGA
Candidate_1833	ML0937	1349	1491	-	5	10.0	5.0	0.000	TCACTGGCCACGGAAGATGTCGGT	CATCTTCATTCTGTCTGGTTTGAGCTCCACTCTGTTGTCATTTTTTGCCACCTTGAACTCATGTTGGCATTGTTGGCGTTCACTGGCCACGGAAGATGTCGGTGGGCCGAGGTTAACTCTGACAAGTTTACTGAAGTTTGGAT
Candidate_1834	ML0931	355	469	+	3	3.0	3.0	0.000	CTTCTAACGGAAGCAAGCTACGAGC	TATACCGATACGTGCTTTTGTAAGTGGCACAATTGCCGACATTTTCGACTTGAAGAGATGATATCCTTCTAACGGAAGCAAGCTACGAGCTGCGCGCGAGTCGGGCCGGGTAACA
Candidate_1835	ML2400	18818	18960	-	1	1.0	3.0	0.000	CACAGACTGTTTGTCACAGACTGT	CAGAATGTTTGTCACAGACTGTTTGTCACAGACTGTTTGTCACAGACTGTTTGTCACAGACTGTTTGTTATAGACTGTTTGTCACAGACTGTTTGTCACAGACTGTTTGTTACAGACTGTTACAGTTTACATCGTTCTGTGTG
Candidate_1836	ML2400	18837	18969	-	1	1.0	4.0	0.000	CACAGACTGTTTGTCACAGACTGT	TGTTTGTCACAGAATGTTTGTCACAGACTGTTTGTCACAGACTGTTTGTCACAGACTGTTTGTCACAGACTGTTTGTTATAGACTGTTTGTCACAGACTGTTTGTCACAGACTGTTTGTTACAGACTGTTACA
Candidate_1837	ML2400	18885	19027	-	1	1.0	4.0	0.000	CACAGACTGTTTGTCACAGACTGT	TGCTGTTGTCACAGACTGTTTGTCACAGACTGTTTGTCACAGAATGTTTGTCACAGAATGTTTGTCACAGAATGTTTGTCACAGACTGTTTGTCACAGACTGTTTGTCACAGACTGTTTGTCACAGACTGTTTGTTATAGACT
Candidate_1838	ML0930	336248	336384	+	1	1.0	5.0	0.000	TGGTACGCGATGTTTTAGTAG	GCCCGGCCCTGTGAGATTCGTTAGAAGACAGCTTGCTGCTGCGCGGCTATTTGTACCATCCTCCTGTATTTGAGCATGGTACGCGATGTTTTAGTAGCGCTAGTTCTAAACTTTCAGGGTCGGGCGACACTTTTTCT
Candidate_1839	ML0930	411030	411166	-	1	1.0	5.0	0.000	AGGTTTATTGGAGGTTGTTGT	CGGCAACACATCGACTTTCAGTCCCTCTGTAAATCTGGGTAGGTTTATTGGAGGTTGTTGTGTGTCCAGTATCCGGCAACACATCGACTTTCAGTCCCTCTGTAAATCTGGGTAGGTTTATTGGGGGTTGTTGTGTG
Candidate_1840	ML0930	501660	501776	-	1	1.0	5.0	0.000	GCGAAATTTCGAAAAATCACG	CGCGGCTCACAGTGGACACGCTCGCGGGAATGGCGATTTTAATTGAAATCTTGCGCGCAGTTGCACGCGAAATTTCGAAAAATCACGAATTCCCTCTCCACTTCGATCATTCATTGT
Candidate_1841	ML0930	410156	410292	-	1	1.0	5.0	0.000	AGGTTTATTGGAGGTTGTTGT	NNNNAACACATCGACTTTCAGTCCCTCTGTAAATCTGGGTAGGTTTATTGGAGGTTGTTGTGTGTCCAGTATCCGGCAACACATCGACTTTCAGTCCCTCTGTAAATCTGGGTAGGTTTGTTGGAGGTTGTTGTGTG
Candidate_1842	ML0930	6771	6909	+	3	4.0	5.0	0.000	TAGGAATAGAGAGGCCGACAGC	CGGTCCTCCTATCTTCGGTGTTGTTGTTATCTCTTTGGCCATCCTTTCTCTGATTTCGTTGAAGAGGGATCTGACCGTAGGAATAGAGAGGCCGACAGCTGTAGCAGCTTCGGAGATAGAAGATCCTCTTGAGAACTCG
Candidate_1843	ML0930	111765	111901	+	8	19.0	3.0	0.000	TTTGGGGACTAAAAATCATGGGGACT	GGGCCAATGACTACTTTTGGAGACTTTTGGGTACTTTTGGGGACTAAAAATCATGGGGACTAGGGGTCAACTCGTTGACGTAATTCACCATTTGTCCCCAAAAGTCCCCAGAATTTTTGACAGTTATTATAAGTTAG
Candidate_1844	ML0930	6869	7009	+	2	2.0	3.0	0.000	GCCTGCAGAGGATACTGTTGGAT	CTGTAGCAGCTTCGGAGATAGAAGATCCTCTTGAGAACTCGTACAGTAGGTCTATGAACTGTCTGTAGGTTTGCTTCCGCCTGCAGAGGATACTGTTGGATCTCAAGCTGATTCTTTTGTTGCAGCACCGACCTTCAAGCT
Candidate_1845	ML0930	6868	7020	+	8	9.0	3.0	0.000	CAGAGGATACTGTTGGATCTCAAGCTGAT	GCTGTAGCAGCTTCGGAGATAGAAGATCCTCTTGAGAACTCGTACAGTAGGTCTATGAACTGTCTGTAGGTTTGCTTCCGCCTGCAGAGGATACTGTTGGATCTCAAGCTGATTCTTTTGTTGCAGCACCGACCTTCAAGCTGTGAAGCCTGT
Candidate_1846	ML0930	531113	531219	+	3	4.0	5.0	0.000	TTGACCACATTTGCGTAAGCAGGAAG	TGGGCTCACGGTTAATCAGATTGACCACATTTGCGTAAGCAGGAAGTTTTGCAACTCCTTGGTGGACGTAAAGGTGTGTCGAGGAGCGGACATCGGCTCTGATCACT
Candidate_1847	ML0930	510412	510544	-	7	10.0	3.0	0.000	GTTTTTGATGGACAGCAGAACTAA	TTGAACACAATTTTGTCTGAATTTATTGTTGTTCTAATCTTAGTTGCTGTTATAGGAGGAAATATGACATCCAGGTTTTTGATGGACAGCAGAACTAAAGATAGGAGCAAAACAGCAAACAAAATCTTCACCC
Candidate_1848	ML0930	6770	6920	+	12	21.0	3.0	0.000	ATAGAGAGGCCGACAGCTGTAGCAGCTT	ACGGTCCTCCTATCTTCGGTGTTGTTGTTATCTCTTTGGCCATCCTTTCTCTGATTTCGTTGAAGAGGGATCTGACCGTAGGAATAGAGAGGCCGACAGCTGTAGCAGCTTCGGAGATAGAAGATCCTCTTGAGAACTCGTACAGTAGGTC
Candidate_1849	ML2428	47499	47645	+	3	3.0	5.0	0.000	GGGAAGCGTACTCCCTGTGGGAAGCG	CTGTGGGAAGCGTACTTCCTGTAGGAAGCGTACTCCCTGTGGGAAGCGTACTCCCTGTGGGAAGCGTACTTCCTGTGGGAAGCGTACTCCCTGTGGGAAGCGTACTCCCTGTGGGAAGCGTACTCCCTGTGGGAAGTGTACTCCACT
Candidate_1850	ML2428	90635	90729	+	4	5.0	5.0	0.000	AATGGTCTACAGCATTCGGTGGGCC	TTCCCTCTGCGCTTGAATGGTCTACAGCATTCGGTGGGCCAAGAAAATCGACCATTAGAAATGCTTGTAGACCACAAGTCAAAGTTCTTCCTTTT
Candidate_1851	ML2428	90629	90721	-	3	3.0	4.0	0.000	GTCTACAAGCATTTCTAATGGTCG	GAACTTTGACTTGTGGTCTACAAGCATTTCTAATGGTCGATTTTCTTGGCCCACCGAATGCTGTAGACCATTCAAGCGCAGAGGGAAGGCTGT
Candidate_1852	ML2428	47522	47648	+	3	3.0	3.0	0.000	GGGAAGCGTACTCCCTGTGGGAAGCG	GGAAGCGTACTCCCTGTGGGAAGCGTACTCCCTGTGGGAAGCGTACTTCCTGTGGGAAGCGTACTCCCTGTGGGAAGCGTACTCCCTGTGGGAAGCGTACTCCCTGTGGGAAGTGTACTCCACTTCT
Candidate_1853	ML2414	52003	52139	+	1	1.0	4.0	0.000	GTGTTAGTAAGTACACACGTG	ACACGTGTTAGTAAGTACATACGTGTAAGTTAGTACACACGTGTTAGTAAGTACACACGTGTAGTAAGTACACACGTGTTAGTAAGTACATACGTGTAAGTACACACGTGTTAGTAAGTACACACGTGTTAGTAAGT
Candidate_1854	ML2414	52034	52170	+	1	1.0	3.0	0.000	GTGTTAGTAAGTACACACGTG	AGTACACACGTGTTAGTAAGTACACACGTGTAGTAAGTACACACGTGTTAGTAAGTACATACGTGTAAGTACACACGTGTTAGTAAGTACACACGTGTTAGTAAGTACACACGTGTTTGTAAGTACACACGTGTAAG
Candidate_1855	ML2440	1123	1267	+	9	11.0	3.0	0.000	TTGTACGAACTGCTGCAAAAAGGCA	GTTAAACAGGTACAGCGGTTTTGGGAAGTTTAAACTATTACCGGCGCTTTATGAAGCAATTCGCTACGATCGCTGCACCGTTGTACGAACTGCTGCAAAAAGGCAGAAAGTTTGAATGGACTAGAGAATGCCAAGACAGCTTTGA
Candidate_1856	ML0207	159014	159108	+	3	3.0	3.0	0.000	AGTAGAACAGCTCTGTTGTAGTACT	CGTCGGCGAGAGAGCAGTAGAACAGCTCTGTTGTAGTACTGAGGAGTACGATTTCAGCTCCTTTTCGACTGTTCTACTCACTGATCCTAACTCCC
Candidate_1857	ML0207	107618	107754	+	1	3.0	4.0	0.000	ATTTTGTGACCTTTAGGCGTC	CCTTTCAATGTGTGGCCCCCATTGTCGGTGTCCACTTACATGAACGCCAAGGTCACGGACAGTATCCTGTGGTGCTATTTTGTGACCTTTAGGCGTCCTGTACTCGACATTAGCAGGGTAGAAAGGAAGTTCTCTTC
Candidate_1858	ML0207	4556	4672	-	2	2.0	3.0	0.000	CGGTATGTATCGCGGCATGTG	CATGTGCCGTCTAGTTAGGATCATGTTCCCCGGTATGTATCGCGGCATGTGCCGTCTAGTTAGGATCATGTTCCGCGACACGTGACACGGAACATGATGTGCCACCTGATCTGGAGC
Candidate_1859	ML0207	107013	107129	+	2	8.0	3.0	0.000	GTTCTGCGGAGTGTATCCCGG	CGTCCTCCCCCAGCTCAGCAGTGAGTTGTCGTTCTGCGGAGTGTATCCCGGAACTGGTGGAGTGTCTGGGTATTGCTCCAAGAAACGACCAAGACCAGCCTTGAAGCTCCCGAGTGT
Candidate_1860	ML0207	107613	107761	+	8	11.0	4.0	0.000	TTACATGAACGCCAAGGTCACGGACAG	ACAGTCCTTTCAATGTGTGGCCCCCATTGTCGGTGTCCACTTACATGAACGCCAAGGTCACGGACAGTATCCTGTGGTGCTATTTTGTGACCTTTAGGCGTCCTGTACTCGACATTAGCAGGGTAGAAAGGAAGTTCTCTTCAACAAAC
Candidate_1861	ML0207	107208	107334	+	3	3.0	3.0	0.000	TAAAGGTGAACCCCACGTCGTTCGGA	TCTTACTGACAGTTGGGCGCTCTTGCTCACAGCTGGGATTTCTGCTTTTAAACCATGCCTCTGGTGCATTTTAAAGGTGAACCCCACGTCGTTCGGAGCTTCCTCTTGCAGAATCTTCCACACATGA
Candidate_1862	ML3222	44431	44577	+	2	2.0	3.0	0.000	GTAGAAGTCGACTTGATCTGCGTAGA	GAAGTTGACTTGATCTGCGTAGAAGTCGACTTGATCTGCGTAGAAGTTGACTTGATCTGCGTAGAAGTTGACTTGATCTGCGTAGAAGTCGACTTGATCTGCGTAGAAGTCGACTTGATCTGCGTAGAAGTCGACTTTGACCAGTGG
Candidate_1863	ML3222	65354	65446	+	6	9.0	3.0	0.000	TGACAACGAAGCAGAGAGTGTAAC	CAAGAAAGGATCCGGTGACAACGAAGCAGAGAGTGTAACTCTTCCTGTCCCCAGGACAGTGTGGAAGAACGCTCTCAGGCAACGAGTCACCGA
Candidate_1864	ML3222	44409	44555	+	2	2.0	4.0	0.000	GTAGAAGTCGACTTGATCTGCGTAGA	AGAAGTTGACTTGATCTGCGTAGAAGTTGACTTGATCTGCGTAGAAGTCGACTTGATCTGCGTAGAAGTTGACTTGATCTGCGTAGAAGTTGACTTGATCTGCGTAGAAGTCGACTTGATCTGCGTAGAAGTCGACTTGATCTGCGT
Candidate_1865	ML0200	72840	72956	+	3	10.0	5.0	0.000	TCTATCGTGGTGCTGAGTGTCGTTGC	ACGCTTTGTGGTAATCAAAGCAGGCAAACACGCTTTGCTTTTCATAATTCATGGTGGAGATACATCTCTATCGTGGTGCTGAGTGTCGTTGCACTGTGTCGCTGCGGAATCCAAGTT
Candidate_1866	ML0200	329905	330047	+	3	3.0	4.0	0.000	TGGATCGATGGATCGATGGATGGA	TCGATGGATCGATCGATGGATGGATCGATGGATCGATGGATGGATCGATGGATCGATGGATGGATCGATGGATGGATCGATGGATCGATGGATCGATGGATCGATCGATGGATGGATCGATCGATGGATGGATCGATGGATCG
Candidate_1867	ML0200	356392	356490	+	2	2.0	5.0	0.000	AGGTGGACAGTTCTATGGTGGT	TATTCCGAGGAATTTGGCAGAGGTGGACAGTTCTATGGTGGTGTTGTCTACCACTATAGGTCTGAGGTTCCACCTCTTATTCCATGTGAACATATGTTG
Candidate_1868	ML0200	222084	222220	+	1	1.0	5.0	0.000	GTGAGGTCTCTAAGACACTGC	AGATACTCTGTGTCGTGTTAGATAGTGATCTGAAGACGTGGTGAGGTCTCTAAGACACTGCTAGATACTCTGTGTCGTGTTAAATAGTGACCTGAAGACGTGGTTAGATCTCTAAGACACTGCTAGATACTCTGTGT
Candidate_1869	ML0200	329893	330037	+	1	1.0	4.0	0.000	TGGATGGATCGATGGATCGATGGAT	TGGATCGATGAATCGATGGATCGATCGATGGATGGATCGATGGATCGATGGATGGATCGATGGATCGATGGATGGATCGATGGATGGATCGATGGATCGATGGATCGATGGATCGATCGATGGATGGATCGATCGATGGATGGAT
Candidate_1870	ML0200	56345	56445	+	8	65.0	5.0	0.001	CCAGTTCAGTCAGGACTAGGATG	GTCGGTAACGAAGGTCACCCCCAGTTCAGTCAGGACTAGGATGCATATTTCATCAGTCACTAGTGCCTGACAACGGGTGTCCACCAGGCGAAAGAAGAGCT
Candidate_1871	ML0200	54435	54535	+	6	59.0	4.0	0.000	CCCCCAGTTCAGTCAGGACTAGG	CTCGTCGGTAACGAAGGTCACCCCCAGTTCAGTCAGGACTAGGATGCATATTTCATCAGTCACTTGTGCCTGACAACGGGTGTCCACCAGGCGAAAGAAGA
Candidate_1872	ML0200	221712	221848	+	1	1.0	4.0	0.000	GTGTCGTGTTAAATAGTGACC	CTGCTAGATACTCTGTGTCGTGTTAAATAGTGATCTGAAGACGTGGTGAGGTCTCTAAGACACTGCTAGATACTCTGTGTCGTGTTAAATAGTGACCTGAAGACGTGGTTAGATCTCTAAGACACTGCTAGATACTC
Candidate_1873	ML0200	329802	329946	+	1	1.0	3.0	0.000	TCGATGGACGGATGGATCGATGGAT	TCGATCGATCGATCGATGGATCGATGGATGGATCGATGGATCGATGGACGGATGGATCGATGGATCGATGACGGATGGATCGATGGATCGATGGATCGATGAATCGATGGATCGATCGATGGATGGATCGATGGATCGATGGATG
Candidate_1874	ML0200	222079	222215	+	1	1.0	4.0	0.000	GTGTCGTGTTAAATAGTGACC	CTGCTAGATACTCTGTGTCGTGTTAGATAGTGATCTGAAGACGTGGTGAGGTCTCTAAGACACTGCTAGATACTCTGTGTCGTGTTAAATAGTGACCTGAAGACGTGGTTAGATCTCTAAGACACTGCTAGATACTC
Candidate_1875	ML0200	56342	56442	+	6	59.0	5.0	0.000	CCCCCAGTTCAGTCAGGACTAGG	CTCGTCGGTAACGAAGGTCACCCCCAGTTCAGTCAGGACTAGGATGCATATTTCATCAGTCACTAGTGCCTGACAACGGGTGTCCACCAGGCGAAAGAAGA
Candidate_1876	ML0200	477703	477839	+	3	3.0	5.0	0.000	GGTGGATGCTGACGGGCTACGAAGGT	TTCAGCTCCATGTAAGCCCGACAGCTGTGCAGTACCTGTGTGGTCTGAGGATCCCAACGTTGAGGAGATACTGTAAGGTGGATGCTGACGGGCTACGAAGGTCCATTCTACAGCTGCGCAAGGTGACCCTGCCGAAC
Candidate_1877	ML0200	46196	46302	+	6	14.0	3.0	0.000	ACAACCTGCACTTAGGAGTGTGCGTT	GATAATTTACCGACAGCACGACAACCTGCACTTAGGAGTGTGCGTTCGGGTCCTCGCTGATCTACGCAGCTCAGAAGGCGGGGGCGGAGCTCTGGCAGGTAAACTGC
Candidate_1878	ML0200	435295	435401	+	1	1.0	3.0	0.000	ATGGTGACTCCAGAGAGAAGC	ACTGGCGGACTTCTTTGGGAGAAGGACAGCTTGGATGTTGGGGAGTACACCACCCTGGGCGATGGTGACTCCAGAGAGAAGCTTGTTCAGCTCCTCGTCGTTCCTCA
Candidate_1879	ML0200	221717	221853	+	1	1.0	5.0	0.000	GTGAGGTCTCTAAGACACTGC	AGATACTCTGTGTCGTGTTAAATAGTGATCTGAAGACGTGGTGAGGTCTCTAAGACACTGCTAGATACTCTGTGTCGTGTTAAATAGTGACCTGAAGACGTGGTTAGATCTCTAAGACACTGCTAGATACTCTGTGT
Candidate_1880	ML0200	56344	56440	+	6	19.0	4.0	0.000	GTCACTAGTGCCTGACAACGGGTGTC	CGTCGGTAACGAAGGTCACCCCCAGTTCAGTCAGGACTAGGATGCATATTTCATCAGTCACTAGTGCCTGACAACGGGTGTCCACCAGGCGAAAGAA
Candidate_1881	ML0200	54974	55104	+	6	59.0	5.0	0.000	CCCCCAGTTCAGTCAGGACTAGG	AATGAATCGGATATGCTCGTCGGTAACGAAGGTCACCCCCAGTTCAGTCAGGACTAGGATGCATATTTCATCAGTCACTAGTGCCTGACAATGGGTGTCCACCAGGCGACAGAAGAGCCGCCCCAGTGTAG
Candidate_1882	ML0200	345250	345374	-	3	3.0	5.0	0.000	TATTATTTCATGATTATCGC	ATTGATGACAGCTTGGCGCCATTGGTGCCACTATCACCATTGGCGATAAATCGGTATAAATGATAATTAATATTATTTCATGATTATCGCCATTGGCACCATTGTCGCCATTGTATTCATTATCA
Candidate_1883	ML0201	68743	68885	-	2	3.0	5.0	0.000	GGTACAAGTACTGAGTGTTGTGTG	AGTGTTGTGTGGTGGAGTGTGAAACTGAGCCGCTAGTACAGGTACAAGTACTGAGTGTTGTGTGGTGGAGTGTGAAACTGAGCCGCTAGTACAGGTACAAGTACTGAGTGTTGTGTGGTGGAGTGTGAAAACTGAGCCGCTAG
Candidate_1884	ML0201	68795	68941	-	2	2.0	3.0	0.000	ACAGGTACAAGTACTGAGTGTTGTGT	CCGAGTGTTGTGTGGTGGAGTGTGAAACTGAGCCGCTAGTACAGGTACAAGTACTGAGTGTTGTGTGGTGGAGTGTGAAACTGAGCCGCTAGTACAGGTACAAGTACTGAGTGTTGTGTGGTGGAGTGTGAAACTGAGCCGCTAGTA
Candidate_1885	ML0201	68796	68938	-	2	3.0	5.0	0.000	GGTACAAGTACTGAGTGTTGTGTG	AGTGTTGTGTGGTGGAGTGTGAAACTGAGCCGCTAGTACAGGTACAAGTACTGAGTGTTGTGTGGTGGAGTGTGAAACTGAGCCGCTAGTACAGGTACAAGTACTGAGTGTTGTGTGGTGGAGTGTGAAACTGAGCCGCTAGT
Candidate_1886	ML0201	68742	68888	-	2	2.0	3.0	0.000	ACAGGTACAAGTACTGAGTGTTGTGT	CTGAGTGTTGTGTGGTGGAGTGTGAAACTGAGCCGCTAGTACAGGTACAAGTACTGAGTGTTGTGTGGTGGAGTGTGAAACTGAGCCGCTAGTACAGGTACAAGTACTGAGTGTTGTGTGGTGGAGTGTGAAAACTGAGCCGCTAGT
Candidate_1887	ML0201	69454	69596	-	2	3.0	5.0	0.000	GGTACAAGTACTGAGTGTTGTGTG	AGTGTTGTGTGGTGGAGTGTGAAACTGAGCCGCTAGTACAGGTACAAGTACTGAGTGTTGTGTGGTGGAGTGTGAAACTGAGCCGCTAGTACAGGTACAAGTACTGAGTGTTGTGGTGGTGGAGTGTGAAACTGAGCCGCTAG
Candidate_1888	ML0201	68651	68763	-	2	3.0	3.0	0.000	GGTACAAGTACTGAGTGTTGTGTG	GTGTGAAAACTGAGCCGCTAGTACAGGTACAAGTACTGAGTGTTGTGTGGTGGAGTGTGAAAACCTGAGCCGCTAGTACAGGTACAAGTACCTGAGTGTTGTGTGGTGGAGTG
Candidate_1889	ML0203	780	922	+	5	9.0	5.0	0.000	TCAGGTGATAAGAAGAGGTTGCAG	TTTGTTCGGGTCCTTTTTGATCATGGCCTTCATTTCTTTGACTAGGTTTTGACGGCTGATACACTCCTCTAGGGATCTATCAGGTGATAAGAAGAGGTTGCAGAATTCGAAGTTGTACCATGGCGATTGGAAAGACAGTATTT
Candidate_1890	ML0203	83343	83479	+	2	2.0	4.0	0.000	TCGGTAATTTCTGTCGGTAAT	AGTAATTTCCGTCGGTAATTTCCGTCGGTAATTTCCGTCGGTAATTTCCGTCGGTAATTTCCGTCGGTAATTTCCGTCGGTAATTTCTGTCGGTAATTTCCGTCGGTAATTTCTGTTGGTAATTTCCGTCGGTAATT
Candidate_1891	ML0203	83383	83519	+	1	1.0	5.0	0.000	TGGTAATTTCCGTCGGTAATT	GTAATTTCCGTCGGTAATTTCCGTCGGTAATTTCCGTCGGTAATTTCTGTCGGTAATTTCCGTCGGTAATTTCTGTTGGTAATTTCCGTCGGTAATTTCCATTGGTAATTTCCGTCGGTAATTTCCGTCGGTAATTT
Candidate_1892	ML0203	776	918	+	2	2.0	4.0	0.000	TCTATCAGGTGATAAGAAGAGGTT	GTTTTTTGTTCGGGTCCTTTTTGATCATGGCCTTCATTTCTTTGACTAGGTTTTGACGGCTGATACACTCCTCTAGGGATCTATCAGGTGATAAGAAGAGGTTGCAGAATTCGAAGTTGTACCATGGCGATTGGAAAGACAGT
Candidate_1893	ML0204	29705	29831	+	1	1.0	3.0	0.000	GATGAGCTTGCCCAAGCAAGC	GATTTACTAATGCATTTCACAATGGTAGCAAGTTGCTGGTTGGGTTCATCTGATGTTTTTAGTGTTGAACTGATGAGCTTGCCCAAGCAAGCTTGGTACTTGGTCTGAACATCTTTGTCTGATGCAA
Candidate_1894	ML2470	1022	1158	+	1	1.0	5.0	0.000	TTACGTGATGACTTTTGTTAC	CTTTAGTTACGTGATGGCTTTAGTTATGTAATGACTTAAGTTACGTGATGACTTTTGTTACGTGATGACTTCTGTTACGTGATGACTTTGGTTACGCGATGACTTTGGTTACATGATGACTTTAGTTACGTGATGAC
Candidate_1895	ML3210	95	231	+	1	1.0	3.0	0.000	CGTCGCCCTTCCTGAGTTCAG	TCTCTTCTTTGGAGGCTGGGAGTTTAGTGCCAGCTGGGATTCCTATACTGAGCACTCCGGGGGTCGAAGGTCCTCCCGTCGCCCTTCCTGAGTTCAGCCTGGAGCTTGCCACCAAAATGCATCCAGTTACCGGTCTT
Candidate_1896	ML3210	101	227	-	3	3.0	4.0	0.000	TCCAGGCTGAACTCAGGAAGGGCGAC	CCGGTAACTGGATGCATTTTGGTGGCAAGCTCCAGGCTGAACTCAGGAAGGGCGACGGGAGGACCTTCGACCCCCGGAGTGCTCAGTATAGGAATCCCAGCTGGCACTAAACTCCCAGCCTCCAAAG
Candidate_1897	ML3210	99	231	+	2	2.0	5.0	0.000	TTCCTATACTGAGCACTCCGGGGG	TTCTTTGGAGGCTGGGAGTTTAGTGCCAGCTGGGATTCCTATACTGAGCACTCCGGGGGTCGAAGGTCCTCCCGTCGCCCTTCCTGAGTTCAGCCTGGAGCTTGCCACCAAAATGCATCCAGTTACCGGTCTT
Candidate_1898	ML2459	1309	1433	+	3	3.0	4.0	0.000	TTTTTCAGGTGACAGTCAAGCAGGG	GAACAACCAAGGCCTTTGTTTGTTTGTGCCCTTGGGACGCTTGCTTCACTGCCAGGTTGCTGCCGCCAGCTTTTTCAGGTGACAGTCAAGCAGGGTTGAACGATCACGAGTGCTGCTGGTACGAG
Candidate_1899	ML2461	379	515	+	1	1.0	3.0	0.000	TTGGGCGGAGTGAGCTTTTTG	GCAATTCTTGTTCTGTGTTCAAAAAGCCGATACGACCTTCTTGGGCGGAGTGAGCTTTTTGCCCCAGAGCACAAAATGCTAACTTCACCCAAGAAGGTTGTAGCGGCTTTTTGAACACAGCAAAATTACCGCAATGA
Candidate_1900	ML3209	70978	71118	-	3	8.0	4.0	0.000	TGGGACAAAACCACTTGAACCAG	ACTTTTGCCATGGTGTGATTGTCGAGGAAGAGACTGGGAAGCAGGTTTTGGTTTGTCTCGAGAAGGATGTTTCGGAAATGGGACAAAACCACTTGAACCAGTGTCACCAAGAGAAGACACATGACTTGGAGAGATGGACCC
Candidate_1901	ML3209	27594	27704	-	2	2.0	4.0	0.000	GTGAGATTGTACTTTGGCAAGCC	CTATCTTTATGAAGGAGCACGTGTTGTGAGATTGTACTTTGGCAAGCCGCGCGGGGTGCCGGTGGTTGCCTGGTTGCCGTCTGCCTGGCACGGTTTACCCTCTAGACTCAG
Candidate_1902	ML3203	1416	1504	+	5	40.0	4.0	0.000	CCAAAAGATATCGGATT	CTTTGATGAGGTATTAAAACCCAAAAGATATCGGATTAATTAATCCGATATCTTTCATCTTTTGGGTTTTAATATTAATCTTAATTATA
Candidate_1903	ML0227	60851	60979	+	1	1.0	5.0	0.000	TCCTGATTGGCTTCCAGACTCT	CCCTCTAGATTTTCCTGAGAGCAGGTGTGATAGGAGCACTAGAAGACAAGAGGGACGAGCGAGTTAAGGAAGTCCTGATTGGCTTCCAGACTCTAGCACGAGGCTGGCTGGCTAGGAAGAGGTTCAGGA
Candidate_1904	ML0221	131181	131307	+	6	8.0	3.0	0.000	TTGGACATTGGATTTTGGAAGAAGAT	TGGGTGGGTGCATTATTGATTCCAGATCTAAAATTTATTTTCAGGAGGTCTAAGTTGAAATCGTCAAGAATTTGGACATTGGATTTTGGAAGAAGATTGTTTAAGTGGTTAAATTCACTAAGAAATG
Candidate_1905	ML0221	105425	105571	+	5	8.0	3.0	0.000	CAAGATACTGATGTAGTACGGTCTGA	CTACACGGTTAGTTCAGGACTCCTGACAAGATACTGATGTAATACGGTCTGATTACTTCATGGTTAGTTCCGGACTCCTGACAAGATACTGATGTAGTACGGTCTGATTACTTCATGTTTAGTTCCGGACTCCTGACAAGATACTGA
Candidate_1906	ML0221	65619	65729	+	2	2.0	4.0	0.000	TGATATATGGCCTATAAACAGCC	ATACACGGCTCATATACGGCCATGCTGATATATGGCCTATAAACAGCCTATAGCCTGCCGATATATGGCCTATAGCTGTATATCGGCCATATACCAGCCATATATAGGCCG
Candidate_1907	ML0222	7998	8126	+	1	1.0	3.0	0.000	TAATACTGGGGTATTGC	GTGGTACTACTGGGGTCGTAGTCTAGCGGTTTAACTACGGTAATACTGGGGTATTGCTAGTGAACTACTTAAATACAACTGGGGTATTACTGTGGTTCTGCTGGGATACTGCTAGGGTACTACATGAGA
Candidate_1908	ML0222	7411	7547	+	1	1.0	4.0	0.000	ACTATTTGGATAATACTGCGG	CAGTTACATAGTTTTTCACAGGTACTTCCTGGGTACTATTGTGGTTTATAGGATAGTTGATAGGGTGTTAAAAGGGACTATTTGGATAATACTGCGGTACCACTGGGGTACTACATGAGAGTTCTGAGATACTGCTA
Candidate_1909	ML0223	1528	1666	+	2	10.0	5.0	0.000	CACCAGTAGGCACTAGTAAGCA	CACCAGTAAACACCAGTGAGCACCAGTGGACACCAGTGAGCACCAGTAGGCACTAGTAAGCACTAGTAGGCACTAGTAAGCACTAGTAGGCACTAGTGGGCACTAGTGAGCACTAGTGAATTTCAATGGGATAATTGGT
Candidate_1910	ML0223	37	165	-	16	28.0	3.0	0.000	TTCAGACAACGGAAGGGTGAGTAACGC	TACTCTTAATCTTATGCAATAAGCAATCTTTGGAGTGTATTTATTACCGTGTTGCGGACATCTGCAGCAGAGTTCAGACAACGGAAGGGTGAGTAACGCTGAAAAGTTTTGCTGTGAATTTTTTGCACA
Candidate_1911	ML0224	63837	63963	-	1	1.0	3.0	0.000	TATCGGTATCAGCCTGGTCGC	GGCACAGGGGTTCGATGGGGGAGGGGGGTGGCGACAGGTAACTCGGCTGCAGGATAGGAACTGGGAAGTGCTATCGGTATCAGCCTGGTCGCTACTTTTCATGCGTCTAAAGGTCAGTGAGATACGA
Candidate_1912	ML0224	151067	151183	+	1	1.0	5.0	0.000	TCTCTGGTGTTTGGGGTGGAA	TGAACTTCTTGTCATTACATAGAGTGAGTTGTCTTCTGCAACCAACTCAGAAGGTTGTAGATTGCTTCTCTGGTGTTTGGGGTGGAAGACAATCTTACGTGAGGCCCACAGGGAGAG
Candidate_1913	ML2493	5953	6095	+	1	1.0	3.0	0.000	TACAGATGGGTGCATGAGTGTACG	ACAGAAGAGTACACAAGTGTACAAATAGGTGCAAAGTTGTACAGATGGGTACATAAGTGTATGGATAAGTACAAAAGTGTACAGATGGGTGCATGAGTGTACGGATGGGTACATGATTGTACAGATGGGTGCATGAGTGTACG
Candidate_1914	ML2492	1044	1186	+	3	4.0	4.0	0.000	TCGAAAACTCTTTTCTTCATCGCC	GTACCTGATAGTGCAGTTTGATGATATGGCGTTGAAGGTGATGTGAAGATATCCAGAGAGACGAGGAAGGTGAAGGTTTTCGAAAACTCTTTTCTTCATCGCCGTCAATTTCCTATCAGCACTGGGTATGCCTTAACTATTCA
Candidate_1915	ML0230	100654	100760	-	1	1.0	5.0	0.000	TTTCCTAAGGGTATCGATGGC	ATCAGGGCTTTGAGTGCAGTGCCTTTTTCCTAAGGGTATCGATGGCATGCTTGAATGAGCCGTTCATGCTAAATAGGATTTAGAGGTAGCAATATGTACGCACCGGG
Candidate_1916	ML0218	1018	1144	-	1	1.0	5.0	0.000	CGGCGCCCCTGGCGTAGCCGG	CGATTTGGCGTAATGGCGCCCCCTTATGAATATGACGGCGCCCCTGGCGTAGCCGGGGCATCGTTACGCCGCTGGTGCCAGGACTCAGTGCGCGTTGAATTCTGCAGATGGGCGCATTTGACCTGCA
Candidate_1917	ML0219	73185	73307	+	1	1.0	4.0	0.000	TCACAAATTTTGACCGATGAGAAG	CCAATCTGAGGAAGGCATTTTTGGGAGGGCTCACAAATTTTGACCGATGAGAAGAAAACATTGCTTTCTAGCTTCTTATTGGTTTAAATTTGTGACACCTCCCCAACTTACCCTTCTCTATTA
Candidate_1918	ML0216	17047	17177	+	1	1.0	3.0	0.000	GACTTGCTGGTGGATAGAATGAG	CTATTCTGAAATTTTGTTTGCCGTGGAGGAGGCTGTTTATTTAATGTCTGCTATGAAATCTCGACATTTTTTAGACTTGCTGGTGGATAGAATGAGCTTTGTTTCCGTCTACAACAGAGCAAATTTCATTA
Candidate_1919	ML0214	16410	16536	+	1	1.0	5.0	0.000	GAACCAGTGTCAGATTCTGAC	CCTTGTCATTGGTGGAGTGTTGAGTAGATTTTGTGGAACCAGTGTCAGATTCTGACTTGGATGAACCCTTTCTGGATAGACGAGACTGTGTTCCTTCAGCCTTCCAAGGCGAGGCGAGATCTTCCTG
Candidate_1920	ML0214	2651	2773	-	1	1.0	3.0	0.000	TTGTATGACGTTCAGTGTTTTATG	TTAAGAGGTCTCTGCCTTTTTTGGTATTTATTGTATGACGTTCAGTGTTTTATGTGAACTTTGTGTGGAATTGTGAACACGGATGTTTCAAGAAGATACAAGAACCGGGTCAGAATCCATCCA
Candidate_1921	ML0215	94046	94174	+	1	1.0	4.0	0.000	TGTAATTGCTATGGTAACAGTA	TATGGTAAAAGTTTGTAGTTGCTATGGTAACAGTTTGTAATTGCTATGGTAACAGTATGTAGTTGCTATGGTGACAGTGTGTAGTTGCTATGGTAGCAGAGAGATGTTGTTATGGTAACAGTGTGCAGT
Candidate_1922	ML0215	45056	45178	+	3	3.0	5.0	0.000	TGATAGACATAGAATTTTAATAGC	TCTTCTTGAGTCCTAAGGTCTTGACTCGAGTGATAGACATAGAATTTTAATAGCAATGATATTAAAACCCTATGTCTATCACTCGAGTCAAGAAGAGAATTACAAAATACCACGTTAAACCTG
Candidate_1923	ML0215	44501	44599	+	2	2.0	5.0	0.000	AGGTGGACAGTTCTATGGTGGT	TATTCCGAGGAATTTGGCAGAGGTGGACAGTTCTATGGTGGTGTTGTCTACCACTATAGGTCTGAGGTTCCACCTCTTATTCCATGTGAACATAACTAC
Candidate_1924	ML0215	93941	94077	+	1	1.0	4.0	0.000	AAAGTGTGAGGTTGCTATGGT	TGTGTCGTTACTATGGTAACAGTGTGTCGTTGCTATGGTAAAAGTGTGAGGTTGCTATGGTAACAGTGTGTCGTTGCTATGGTATTGGTAACAGTTTGAAGTTGCTATGGTAAAAGTTTGTAGTTGCTATGGTAACA
Candidate_1925	ML0215	18682	18824	+	1	1.0	3.0	0.000	TGTGCTTCCAATGTTACTGACCAA	CCTGACCAAGGATCTGCTGGAATTGCTGGAGGACTAATGCTGTGCTTCCAATGTTACTGACCAAGACTTAGAGTTCCTGATCTTGGTTACCAACTTCATGACTAAGTCAGCACAAGTCAGCTGGCTCCACGCTAATTGGCATG
Candidate_1926	ML0215	94049	94185	+	1	1.0	5.0	0.000	CTATGGTAACAGTATGTAGTT	GGTAAAAGTTTGTAGTTGCTATGGTAACAGTTTGTAATTGCTATGGTAACAGTATGTAGTTGCTATGGTGACAGTGTGTAGTTGCTATGGTAGCAGAGAGATGTTGTTATGGTAACAGTGTGCAGTTACTTTGTAAC
Candidate_1927	ML0212	6140	6252	+	3	7.0	5.0	0.000	TTGATTAGGCTGTAAAAGACCGGC	TTTGAGCCTGGGCTAAGTATTGTTATTGATTAGGCTGTAAAAGACCGGCTTCCCCTGACGCTTGGTCTTATTTGTCCTCCAGCCTATTAGGGGCCTTGGCCAACTGACCCACG
Candidate_1928	ML0211	7799	7937	+	15	35.0	3.0	0.000	TGAGGAATTCAGTGGAGATGATGTTGC	GATGAATTGAGTGACTGTTCTAGTTTGGCATCAGATGAGGAATTCAGTGGAGATGATGTTGCTGATGGCTCAGATGAAAGTGAGGATGAAATCAATTTCCACTGTGATCCAGTTATCGATGGTGATCAACAAGAGGAAA
[truncated: 2,269 more rows]
