# Supplementary material for: MicroRNAs and essential components of the microRNA processing machinery are not encoded in the genome of the ctenophore Mnemiopsis leidyi
Source: BMC Genomics. 2012 Dec 20;13:714. doi: 10.1186/1471-2164-13-714 (PMC3563456; doi:10.1186/1471-2164-13-714)
Supplement: Additional file 3 — Dataset 2. contains a folder of output data files in plain text format related to the miRNA predictions (both canonical and mirtron) produced by the various programs described in the Methods. [file 1471-2164-13-714-S3.zip › Additional_Dataset_2/j_sample2_miRanalyzer.txt]

name	chrom	chromStart	chromEnd	strand	#unique reads	read count	#posPredictions	norm. read count	read cluster sequence	full cluster sequence
Candidate_1	ML5001	45891	45979	-	1	1.0	4.0	0.000	ACAATCATATTTCTATG	TTCAATATGGTAAACTTTCTACAATCATATTTCTATGCTTTACCAGGTAAAGCATAGAAATATGATTGTAGAAACGCCTGAAAAATTCA
Candidate_2	ML5001	35954	36094	-	3	6.0	5.0	0.000	AAAGATTAACACGGCTTAAAATA	TAAAGTGAAATATTATAACCAACAACTAGCAACTGAATCTAAAGATTAACACGGCTTAAAATAAATTGGTAAATAAATTATTAAATTGGTAATTGGTGTTAATCTTTAGATTCAGTTGCTAGTTGTTAGTTATATTTCACA
Candidate_3	ML5001	35955	36097	+	5	5.0	5.0	0.000	TTTTAAGCCGTGTTAATCTTTAGA	GTGAAATATAACTAACAACTAGCAACTGAATCTAAAGATTAACACCAATTACCAATTTAATAATTTATTTACCAATTTATTTTAAGCCGTGTTAATCTTTAGATTCAGTTGCTAGTTGTTGGTTATAATATTTCACTTTAAAC
Candidate_4	ML5001	23986	24104	-	2	2.0	4.0	0.000	TGATATCTGAGCTGGTTGGTGG	CCATTGCGCAAGGAATTTTTGTCGCTCGGTAAAGCTCGCGATAAGTCGGAATTGATGACACTGATTTTGATATCTGAGCTGGTTGGTGGGTTCTGTGATAGGAGAGGTGAGTGCGAGGA
Candidate_5	ML5001	10452	10598	-	2	3.0	5.0	0.000	TGACCTGTTTTCTCTCGACGGCTCTT	ATGTCTAAGGCTTTGATGTAATCGAGCAAGAGAAGAGCCGTGACCTGTTTTCTCTCGACGGCTCTTTGTATGTGGTATTGAGCCTCGAGAAGAGCATGTTCACAACTGTGTCCTGCTCGAAAACCGTACTTTGAGTCGACTAAGATT
Candidate_6	ML5001	35955	36101	-	3	3.0	3.0	0.000	TGAATCTAAAGATTAACACGGCTTAA	AAACGTTTAAAGTGAAATATTATAACCAACAACTAGCAACTGAATCTAAAGATTAACACGGCTTAAAATAAATTGGTAAATAAATTATTAAATTGGTAATTGGTGTTAATCTTTAGATTCAGTTGCTAGTTGTTAGTTATATTTCAC
Candidate_7	ML5001	10456	10608	-	9	204.0	4.0	0.001	AGAAGAGCCGTGACCTGTTTTCTCTCGAC	GCTATCTACCATGTCTAAGGCTTTGATGTAATCGAGCAAGAGAAGAGCCGTGACCTGTTTTCTCTCGACGGCTCTTTGTATGTGGTATTGAGCCTCGAGAAGAGCATGTTCACAACTGTGTCCTGCTCGAAAACCGTACTTTGAGTCGACTAA
Candidate_8	ML5001	35956	36110	-	14	248.0	3.0	0.001	ACTAGCAACTGAATCTAAAGATTAACACGG	TAGCTGACAAAACGTTTAAAGTGAAATATTATAACCAACAACTAGCAACTGAATCTAAAGATTAACACGGCTTAAAATAAATTGGTAAATAAATTATTAAATTGGTAATTGGTGTTAATCTTTAGATTCAGTTGCTAGTTGTTAGTTATATTTCA
Candidate_9	ML5001	45896	45980	+	3	6.0	5.0	0.000	AGAAATATGATTGTAGAAAG	TTTTCAGGCGTTTCTACAATCATATTTCTATGCTTTACCTGGTAAAGCATAGAAATATGATTGTAGAAAGTTTACCATATTGAAA
Candidate_10	ML5001	45893	45971	-	2	5.0	4.0	0.000	AGAAATATGATTGTAGAAACGC	GGTAAACTTTCTACAATCATATTTCTATGCTTTACCAGGTAAAGCATAGAAATATGATTGTAGAAACGCCTGAAAAATT
Candidate_11	ML5001	10455	10599	+	2	2.0	4.0	0.000	TGTGAACATGCTCTTCTCGAGGCTC	CTTAGTCGACTCAAAGTACGGTTTTCGAGCAGGACACAGTTGTGAACATGCTCTTCTCGAGGCTCAATACCACATACAAAGAGCCGTCGAGAGAAAACAGGTCACGGCTCTTCTCTTGCTCGATTACATCAAAGCCTTAGACATG
Candidate_12	ML2511	1025	1175	+	9	23.0	3.0	0.000	GTTAGCTCAAACGAAGTCTGTTGGTAGG	AAGAGAATCCGGAATCTCAACGAAGAAGGGGTTCGCCGGAGTTAGCTCAAACGAAGTCTGTTGGTAGGACCAGTTGTTATAGATTTCGGGGCTAGAAAGGTGACGTAACCCTTCTTGCGAGCAGGAAGAAATTGGAGATCACTATCAGTAG
Candidate_13	ML2511	293	393	+	5	20.0	4.0	0.000	CACTTGCACTTCGTCGGAGGGCC	AAAGCATTAGGCAGCAGTGACACTTGCACTTCGTCGGAGGGCCGTTTATCGAGTATCTCCAGGTTGACAGGAGAGTCTGGTTCATATCTGTTAATGTTATC
Candidate_14	ML2512	12956	13078	-	1	1.0	4.0	0.000	TTCTTTAGAGTCACGTGGTGTTAT	CCTTGGGAGGGAGTACTATCAGGGATACCGGCAACACTGACTCTGAGTAAGGGGGCTTCTCATTGTTTCTTCTTTAGAGTCACGTGGTGTTATTCTTGGATTGTCGCCAAACTTTAGCTTTAA
Candidate_15	ML2512	18604	18750	-	2	4.0	3.0	0.000	CAGGACCTGTATCTGCGCTAAAGTAG	AGGGCTACTATAGTGGGGAGGTGGTAAAGGTGGAGCATGGCAGGACCTGTATCTGCGCTAAAGTAGCTGGTGGAGCTGTCATTAGGTCAGTTTTTTTTCAAGTTATCTTTAGTGCTCAGGAATATCTTCCATTCTATTTCTTCTCAT
Candidate_16	ML2518	1251	1375	+	8	32.0	3.0	0.000	CCAGCTGGACTGGCTGCAGTCGCCA	AATGCAGTTGTCAGTGTTTCAACGTCCGGACCAGCTGGACTGGCTGCAGTCGCCATTCTCTCCGAATTGATTGAAGGAAAGTTCTGTGCTGGACGAACACAGGGCGATTTGTGATAAAAGTTTGC
Candidate_17	ML2518	1245	1373	+	11	16.0	5.0	0.000	TTGATTGAAGGAAAGTTCTGTGCTGGA	TGTCGGAATGCAGTTGTCAGTGTTTCAACGTCCGGACCAGCTGGACTGGCTGCAGTCGCCATTCTCTCCGAATTGATTGAAGGAAAGTTCTGTGCTGGACGAACACAGGGCGATTTGTGATAAAAGTTT
Candidate_18	ML2522	2018	2114	-	3	3.0	4.0	0.000	TCCAAGGTCCTGCAGACTCTCTCGAT	GACACTCTCCTTGAGGGACTTCCTGAAAGGACCAGAGCGTTCAAAGAGTGACCTGCTCCAAGGTCCTGCAGACTCTCTCGATAAGGGACACTTCAAG
Candidate_19	ML2522	16505	16623	-	2	4.0	5.0	0.000	CACGTACTGGTTCGCGTACTGG	GTCATAACTAGTCCGGACTGGTTCGGGGATTGCCGAACCAGTACGCGAACCAGTTCGTGTACTGGTTCACGTACTGGTTCGCGTACTGGGTCGGGCTTCTTGGATACTGCCCTGGAAAA
Candidate_20	ML2522	2423	2519	-	3	3.0	4.0	0.000	TCCAAGGTCCTGCAGACTCTCTCGAT	GACACTCTCCTTGAGGGACTTCCTGAAAGGACCAGAGCGTTCAAAGAGTGACCTGCTCCAAGGTCCTGCAGACTCTCTCGATAAGGGACACTTCAAG
Candidate_21	ML2528	39820	39948	-	4	12.0	4.0	0.000	TTATTAGGTCGTGTCGGCAGGC	CTGTGATGTTAGTGTGAACAACATAGGAAGTTTAAATCTGACCGATTGCATGCTGGCACATAAAAAGTTTGCTTATTAGGTCGTGTCGGCAGGCAATGGGTCCTGTGAAACGTCAGCTATGTTGTTCAC
Candidate_22	ML2528	58482	58592	-	1	1.0	3.0	0.000	AACTACAACTGCACTGTT	CCAGCCCCTCAAGGTGCCCCAATAGGTGTGAACTACAACTGCACTGTTTGGCACGGTCAGTGAGGGTAACGTGTAGGGTGTAGTGATATCTGTGTGTAAAGACCACGAGGT
Candidate_23	ML2528	21605	21741	-	1	1.0	4.0	0.000	TGGGAGCTCTGCATGGAATTC	CATTGACCTGGCTGGTGATGTCAGGGTCGAGTCTGAGGAGTTGGGTGTGACGTTGGGTAGAGATCTGACTGGCTGGTGGGAGCTCTGCATGGAATTCAGGACGGCTCGTGCTGAGACTCGTCCCAGACTCTTGTCGG
Candidate_24	ML2528	109628	109756	-	9	25.0	3.0	0.000	TTTGATCTTGGAGCGTTGGAATGAGCT	GTTGCTGCTAGTTGTGGTGGGAACCATCTCTTTGATCTTGGAGCGTTGGAATGAGCTGCATCGCCTCCGATTTCAGGAGATTTGAGCCTTTCAGCCAACCAGCGGTAAGGGATGGTGTCAAGGCTGCAG
Candidate_25	ML2528	39821	39947	-	2	4.0	4.0	0.000	TCTGACCGATTGCATGCTGGC	TGTGATGTTAGTGTGAACAACATAGGAAGTTTAAATCTGACCGATTGCATGCTGGCACATAAAAAGTTTGCTTATTAGGTCGTGTCGGCAGGCAATGGGTCCTGTGAAACGTCAGCTATGTTGTTCA
Candidate_26	ML2528	84426	84526	+	23	246.0	3.0	0.001	AGCTGCTCAGCTGCTAGTCGAGGTGTTA	GCTGCACTGTTTGAGAGCTGCTCAGCTGCTAGTCGAGGTGTTAATTCTCTGAGGTTAGTCAGATTGTACCGCCCCTTCTTGGCAGGAGGAGTTCTGAAATA
Candidate_27	ML2528	108707	108847	+	2	3.0	3.0	0.000	TGGGGGCCGGACTCTGGGTCGGG	CATCGCTGTAGTAACTATCAAGAACAGAAGGACGAAGAGATTCTTCATGGCTGAGTCAGGGCTAACTTCACGTAGATGTGGGGGCCGGACTCTGGGTCGGGGGACTCTAGGTCGGGGGACTGTAGGTCGGCGGCTGCAAAC
Candidate_28	ML2528	86459	86561	-	10	37.0	5.0	0.000	ATCAAGGACTGGAGCGTTTCGCCT	TTCCTTAGGACATCTGTATTAGGCGAAACGCTGCAACTATATCTGGTAATATCAGTACGATCAAGGACTGGAGCGTTTCGCCTAGTCAGCCTAGTACCCTCAA
Candidate_29	ML2528	93693	93835	-	4	5.0	5.0	0.000	ACTACCCGCTCAAAGACTTTGATC	GCTGCGACCAGATCTAAATCCATGCTGCCTTCCACAGATCAAGTTGTTAAGTTCTAGGTAGTCAACCATTTTCTTTCTGACTACCCGCTCAAAGACTTTGATCACATGTGAAGTCAATGAGATCGGACGATAGTTTGCAGCAA
Candidate_30	ML2528	86651	86793	+	2	2.0	5.0	0.000	TGTGGGATTCTGCCGTGGCTTCGG	TGATGAAATATTTGTGGTCACCTGACGTTGTCTGGCCTGACTGAGCTAAATTTTGGCCTGTTTGCCACGCTGGTTGGTGTGTGGGATTCTGCCGTGGCTTCGGTCTGTCAGGCATGGCGTACATCTTGGCTGCCCCATCAAGG
Candidate_31	ML2528	84429	84533	+	10	45.0	5.0	0.000	TTGTACCGCCCCTTCTTGGCAGGAG	GCACTGTTTGAGAGCTGCTCAGCTGCTAGTCGAGGTGTTAATTCTCTGAGGTTAGTCAGATTGTACCGCCCCTTCTTGGCAGGAGGAGTTCTGAAATAACAACTC
Candidate_32	ML2528	91444	91570	-	4	6.0	3.0	0.000	TGACATTGTTCATAGAAGGCTTGCCA	ATGTTGCCCGTGATCTCGACCTCTGTGAATTGACATTGTTCATAGAAGGCTTGCCAGGTTTGATATTCTTGGCATCGTTCCTTCTGTATGAGTTTCTATCAGGAGGTTTGTGTCGTTTGGTCCCAGC
Candidate_33	ML0397	34248	34338	+	6	8.0	4.0	0.000	TTCGTGCGAAAACGCTGTGACGG	ACCTCAGCACTGCGTTTCGTGCGAAAACGCTGTGACGGATCTCAGTCACTGCGTTTTCGTGTCGAAAACGCTGTGACGGATCTCAGTCANN
Candidate_34	ML0397	59641	59787	-	5	15.0	5.0	0.000	TGCTATTTTGTGACCTTTAGGCGTCC	CTGTACAGTCCTTTCAATGTGTGGCCCCCATTGTCGGTGTCCACTTACATGAACGCCAAGGTCACGGACAGTATCCTGTGGTGCTATTTTGTGACCTTTAGGCGTCCTGAACTCGACATTAGCAGGGTGGAAAGGAAGTTCTCTCAG
Candidate_35	ML0397	2032	2180	-	2	3.0	3.0	0.000	TGGATGTTACTGGTATCCCCAATTGTT	GCTACAAGTCTTAGTGGATTTAAATCTAGTCAGTGAAGTTGGGGTCCAGAGTAAGAGTCCGAGGCACCTTGGTGTCTCATCATGGATGTTACTGGTATCCCCAATTGTTGTTGTATTTATTTCGATATTAAGTCTTTGGCAGATAATCC
Candidate_36	ML0397	194018	194164	-	12	44.0	3.0	0.000	ATCTTTCTGCAACTGTCGGCATGATC	AAAAAATTTTGTCCATCGCTCTCCACCTTATCAAAATTAAATCTTTCTGCAACTGTCGGCATGATCGGATGTACACAGTGTATAGTAGCCGTAAAACAAGCTGTAGCTGCGAGTTGAGATAGCTGCTGAGATGATAAGCGCTGCTGA
Candidate_37	ML0397	126159	126285	+	1	1.0	4.0	0.000	TGTGGAAGAACGCTCTGAGAC	AGATGAACTTGCCAAGAAAGGTTCCGGTGACAACGAAGCTCAGAGCGTAACTCTTCCTGTTCCCAGAACAGTGTGGAAGAACGCTCTGAGACTGCGGAGTCACCAGAAAATGAGGGAACAGTTGAAG
Candidate_38	ML0397	34246	34336	+	4	4.0	4.0	0.000	GTTTCGTGCGAAAACGCTGTGAC	GTACCTCAGCACTGCGTTTCGTGCGAAAACGCTGTGACGGATCTCAGTCACTGCGTTTTCGTGTCGAAAACGCTGTGACGGATCTCAGTCA
Candidate_39	ML0397	178571	178707	-	1	1.0	5.0	0.000	CTGTTGATGTTGGTAGTTTCG	GTTCATGTCCTTATCAGCTGAAATTTCCAAGTCTTTGAGTCTGTTGATGTTGGTAGTTTCGCTGGCGTACGAGCTCGAATTATTGGGGTCACGTGACTTAAGGTCTTGAAGAGAACGAGACGCAGCGGTGAGGTTAC
Candidate_40	ML0397	178566	178704	-	3	4.0	4.0	0.000	TTGATGTTGGTAGTTTCGCTGG	CATGTCCTTATCAGCTGAAATTTCCAAGTCTTTGAGTCTGTTGATGTTGGTAGTTTCGCTGGCGTACGAGCTCGAATTATTGGGGTCACGTGACTTAAGGTCTTGAAGAGAACGAGACGCAGCGGTGAGGTTACCCAGG
Candidate_41	ML0397	59644	59766	-	11	42.0	3.0	0.000	ACATGAACGCCAAGGTCACGGACAGTATC	TGGCCCCCATTGTCGGTGTCCACTTACATGAACGCCAAGGTCACGGACAGTATCCTGTGGTGCTATTTTGTGACCTTTAGGCGTCCTGAACTCGACATTAGCAGGGTGGAAAGGAAGTTCTCT
Candidate_42	ML0397	138386	138526	-	3	5.0	5.0	0.000	TGCCCCTGTCTGAGTTAGCTAGG	GTGTTGAGGGTCTTTCTCTTGAGTGTGGAGGTGACGGTGATGCCCCTGTCTGAGTTAGCTAGGTCCTGTTGGACGGTACACTCCAGGTTGGTACAGTACCCACACTCAGGGGTCCAACAGTCACAGGTCGGGTAAACTTCA
Candidate_43	ML0397	59638	59764	-	12	51.0	4.0	0.000	CGCCAAGGTCACGGACAGTATCCTGT	GCCCCCATTGTCGGTGTCCACTTACATGAACGCCAAGGTCACGGACAGTATCCTGTGGTGCTATTTTGTGACCTTTAGGCGTCCTGAACTCGACATTAGCAGGGTGGAAAGGAAGTTCTCTCAGTGT
Candidate_44	ML0398	90910	91018	+	1	1.0	4.0	0.000	TGAAATTTTGCATGGTT	TTTGATGAGATAGATCTTTGCAAAAATACATGAAATTTTGCATGGTTAAGAAACTACCTCACCAAATGGTGAGGAAATAATTCTTAACCATGCAAATTTTGATTTGCAC
Candidate_45	ML0398	87461	87593	+	4	5.0	5.0	0.000	CATGTTGGGGACATGTTGGGAGCA	TGTTGGGAGCATGTTGGGAGCATGTTGGGAGCATGTTGGGGCATGTTGGGAGCATGTTGGGAGCATGTTGGGAGCATGTTGGGGACATGTTGGGAGCATGTTGGGAGCATGTTGGGAACATGTTACCTACCTA
Candidate_46	ML0398	54560	54650	-	2	4.0	4.0	0.000	CTAAATTCCGTGAGCCTCTTGAG	ATATTGTTAGTCATCCTAAATTCCGTGAGCCTCTTGAGGTGATATATCGCAACAACACCTCAAGAGGCTCACGGAATTTAGGATGAGTTCT
Candidate_47	ML0398	28886	29032	+	9	12.0	3.0	0.000	TGATTGTTTCTGCTAGGCTTTTTGCA	GGAATATCATTATCAGGTTCAATCTCGTGTTCTGTCAGCAATAGTGTAGTTAAAGTTTGGCATCCGGTGGTAACAAGCTCCTGATTGTTTCTGCTAGGCTTTTTGCAAATTGGTGCTCGAGGTGTAGCTACTTGTCTCGATCGTAGT
Candidate_48	ML0398	54537	54663	+	1	3.0	4.0	0.000	AAATTCCGTGAGCCTCTTGAG	CCAGTCTCAATATTATAGCGGTGAGAACTCATCCTAAATTCCGTGAGCCTCTTGAGGTGTTGTTGCGATATATCACCTCAAGAGGCTCACGGAATTTAGGATGACTAACAATATGGTGTGATCTGAC
Candidate_49	ML0398	36683	36821	+	2	2.0	5.0	0.000	AGGATGTTCAGTGACCTCTGAT	GGGGAGAGCTCAATGCAGCTACAGCGTCGTTTCTGAACGTGTTCCAATTAGACCGGTTGACAACATTATTAGCAATGAGGATGTTCAGTGACCTCTGATCAAGATACGTTAAAAACGTGTTCACAGCTGCGGAGCCATC
Candidate_50	ML0398	98805	98931	-	1	1.0	5.0	0.000	GGACATGGGAGTAACCAGGAG	TCGTCATAGCAGGTAAGCTTCTTGTTGTACCGCTCCAGGGTGGTACTCACCATGTCCGCCAGATCTTCTCTGGACATGGGAGTAACCAGGAGGGAGGTGGAGTACTTACAGGCGGACAGAGCGTTTT
Candidate_51	ML0398	87447	87589	+	2	2.0	3.0	0.000	TGTTGGGAGCATGTTGGGGACATG	GCATGTTGGGAGCATGTTGGGAGCATGTTGGGAGCATGTTGGGAGCATGTTGGGGCATGTTGGGAGCATGTTGGGAGCATGTTGGGAGCATGTTGGGGACATGTTGGGAGCATGTTGGGAGCATGTTGGGAACATGTTACCTA
Candidate_52	ML0398	53474	53570	+	3	3.0	4.0	0.000	TCGAACAACTTGTCATGGGAAGACTT	TACCGAGAGCAGATGTCGAACAACTTGTCATGGGAAGACTTCCTCCTCATGGAGGGCGTCTTTCCCATGCCAAGCCGGTCAACATGAAAGTCAGTGA
Candidate_53	ML0398	108778	108898	-	1	1.0	4.0	0.000	GAAAAATCTAGACCAGAA	AGTGATGCAGTGAATGAGTGTTAATATCCAGGCCAGAAAAATCTAGACCAGAAAAACTAGGAATTTTGGTTTTATGTTTTTTTGAAAGGGGACAAAGGAATACTCTTCTTTGCATTACAAA
Candidate_54	ML0398	5890	6012	+	2	3.0	3.0	0.000	TAATCGAGAGAGTTTTCAGGACCTTGGAG	TATAGAGAGAGCCTGCTCGACCTTGAAGGATCTTGGAGAGTCACTTATCGCTGGACCTTGGAGAGTCCCTAATCGAGAGAGTTTTCAGGACCTTGGAGCAGGTCCCTCTCTGAACGCCCTTTC
Candidate_55	ML0398	87386	87528	+	4	5.0	3.0	0.000	CATGTTGGGGACATGTTGGGAGCA	NNNNNNNNNNNNNNNNNNCATGTTGGGAGCATGTTGGGAGCATGTTGGGGACATGTTGGGAGCATGTTGGGAGCATGTTGGGAGCATGTTGGGAGCATGTTGGGAGCATGTTGGGGCATGTTGGGAGCATGTTGGGAGCATGT
Candidate_56	ML0398	5993	6119	-	1	1.0	4.0	0.000	GAGTGTAAATAGAGGGACCTG	GAAGAGCTCCTTAAGGGACTTCTTGACTTGGGCCAGAGTGTAAATAGAGGGACCTGCTCAAAGGTCCTACAGGCTCTCTCAGAGACACTCTCTTTAAAGGACTTCCTGAAAGGGCGTTCAGAGAGGG
Candidate_57	ML0398	27558	27668	-	2	3.0	4.0	0.000	TCACTATAAGGTACTTGTCACTA	TACATAGTATTGTCACTATATAGTACGCCTTGAGTACTGTTTAGTGACAAATGTCGACATATGTCACTATAAGGTACTTGTCACTATATAGTACTGTCACTATATATAACG
Candidate_58	ML0398	54546	54662	-	2	3.0	4.0	0.000	TCCTAAATTCCGTGAGCCTCTTGAGG	TCAGATCACACCATATTGTTAGTCATCCTAAATTCCGTGAGCCTCTTGAGGTGATATATCGCAACAACACCTCAAGAGGCTCACGGAATTTAGGATGAGTTCTCACCGCTATAATAT
Candidate_59	ML0399	17034	17144	+	1	1.0	3.0	0.000	TGTAGTGATGTGACGTCA	ACGTGCAGTGATGTGACGTCACGTGTAGTGATATGACGTCACGTGCAGTGATGTGACGTCACGTGTAGTGATGTGACGTCACGTGTAGTGATATGTTGTCTCGTGTAGTGA
Candidate_60	ML2501	773	881	-	3	11.0	4.0	0.000	GTCCGCGTCGACAACTGTGAGG	AAAAAATTGTGTGTCCACCACAGAACGCACAATTGCTGACGCGACTCATATTAATAAAATTGGTCCGCGTCGACAACTGTGAGGATGCGGATGGTAGTCATACGATATA
Candidate_61	ML2504	3805	3935	+	1	2.0	4.0	0.000	TCAGATGCACCGTTTCCC	CATGACCCTTATCTTAGAAAAGGAGCAAATGGAGACTGCAACATATGCATCTGGGATTGAAGCAACATGCAACTCAGATGCACCGTTTCCCATTTTTCCTGCAGGAGATGGAGTAATTGGGTTGGGAAATA
Candidate_62	ML2504	15088	15192	-	12	50.0	3.0	0.000	GTACAGGACTGATAACTTTTTGGGG	ATTAAGAGGTGGTGAGTCTGAGGAAAGGTCCCGGGTGTTAATAAGTCCTTGAACGTTGTTGTACAGGACTGATAACTTTTTGGGGCCTGGGTTTTGTACAGAAGG
Candidate_63	ML2504	10028	10172	-	4	5.0	5.0	0.000	TTGCGGATACAGTAGGAAGGGGCCC	CAACGGGCTGAGCTTTGGCTTGAGTAACAACGTTGCTAGCTTGCGGATACAGTAGGAAGGGGCCCAAAAAAGTTACACGGCACATGGGCCCTTGGTTAAGCTGTCTCCACACGGTTGCTGCTCTGCTCGTAGCCATGCAGTAGTC
Candidate_64	ML2506	102793	102933	-	1	1.0	3.0	0.000	CCGAAAAGACAGGCAACAGATGG	CTTCATCTTGTATGATATATCAGTGATAGTTAACTAGAAGCCGAAAAGACAGGCAACAGATGGGCTTAAACCCAAGACCATCCATCGCCTGTCTTTTCGACTTCTAGTTAACTATTACTGATATATTAATATATCATACAA
Candidate_65	ML2506	102788	102932	-	2	3.0	5.0	0.000	CGAAAAGACAGGCAACAGATGGGCT	TTCATCTTGTATGATATATCAGTGATAGTTAACTAGAAGCCGAAAAGACAGGCAACAGATGGGCTTAAACCCAAGACCATCCATCGCCTGTCTTTTCGACTTCTAGTTAACTATTACTGATATATTAATATATCATACAAGAACG
Candidate_66	ML2506	139926	140062	+	1	1.0	3.0	0.000	CTAAACCTTTGTAATGCCTCC	CATAGTAGTAGTAGTAGTAGTAGTCGACGAAAGGTTATAACTAAACCTTTGTAATGCCTCCAACCTGCTTTCAGATTGGAGGTCATATATGCAGCGGCACTTTAGCTAGACCCTTTGGTCGGAAAAGACCTAGTTCC
Candidate_67	ML2506	64994	65124	+	6	12.0	4.0	0.000	TTTTTAAAATGTAGTTAACTACT	GAAGTGATTAAGAAGAGGTGGGTGTTGTGCAGTTCAAGTGACACTATGTGGTGAAACTCAGAACTTGAGCCGATTTTTAAAATGTAGTTAACTACTGTTACTTTTATGCTACCTTTTTCTGGGCTTCCAGG
Candidate_68	ML2506	102785	102927	-	2	3.0	3.0	0.000	CGCCTGTCTTTTCGACTTCTAGTT	CTTGTATGATATATCAGTGATAGTTAACTAGAAGCCGAAAAGACAGGCAACAGATGGGCTTAAACCCAAGACCATCCATCGCCTGTCTTTTCGACTTCTAGTTAACTATTACTGATATATTAATATATCATACAAGAACGGGC
Candidate_69	ML2506	113777	113919	-	2	2.0	4.0	0.000	AGCTCGGAAACAGAGAGCAGCACT	TATTGAGGTAGGAAATATACCTAGCTTGGGAACAGAGAGCAGCACTGGTTTCTCTGATATAGAGGTAGGAAATAGACCTAGCTCGGAAACAGAGAGCAGCACTGGTTTCTCTGATATTGAGGTAGGAAATAGACCTAGCTCGG
Candidate_70	ML2507	27363	27489	+	1	3.0	4.0	0.000	ATACTGCCCAGAAAGTTGAGG	TCATGTCGGTGTGGGACTGCTGGATCTCACGGTAGATACTGCCCAGAAAGTTGAGGGGCTGTGCCACCTGGATCAGGAGCAGGTTTATCATGACCAGATCCCCGACAGACATGTTGCCCGATAGTAT
Candidate_71	ML0378	39739	39865	-	1	1.0	4.0	0.000	ACGGATGTAATCTCGTCAAGA	GATCGTTAGACGGATATAATCTCGTTAGACTGTAGACGGATGTAATCTCGTCAAGACTCTCGCAGCTCTTGACGAGATGATATCCGTCTGCCGTTTTAACGAAACGATAGCTTTAAGTTTAGCTGCG
Candidate_72	ML0380	39411	39523	+	3	7.0	5.0	0.000	TGTATCTGATGCTACAGATTTCTG	AGTTCAAGAAGTTTTCAGGTAATTGAAATTTGATTATTCGATGCAGGAACATGATGAAATGTTTTGTATCTGATGCTACAGATTTCTGTTACCCAAGGGCTGTTTGGTGTTTC
Candidate_73	ML0380	93875	94017	+	24	192.0	5.0	0.001	TATAGTTGACGTCTTAGAACTTAT	AAGATTCCCAGTATTTACCCTAGTCCATCTTCTTTGTCCAAACTAAGTGTTAAGTCCTGCCTTTACTTAACTTTACTAGTATAGTTGACGTCTTAGAACTTATAGTGACAGTGCTGATGGATTATGGCAGATTCTTACAGGGC
Candidate_74	ML0380	90981	91121	-	3	4.0	4.0	0.000	ACTACTGTGGAGCTAGCTACTTG	GTGGAGCTAGCTACCTGACTAGTGTGCAGCTAGCTACCTGACTACTGTGGAGCTAGCTACTTGACAACTATACATCTAGCTACTTGACTACTGTGGAGCTAGCTATCTGACTACTGTGGAGCTAGCTATCTGACTTCTGTA
Candidate_75	ML0380	175261	175391	-	2	3.0	5.0	0.000	AGGAAGATGCTCTGCAGTAGGGG	ATAGTGGCAGACGGCAGTTCAGTAGCATGGGGCAGAGGAAGATGCTCTGCAGTAGGGGCACTTTTCAGCAGAAACATGCTCCCTCAGCGGTACTTCATGTCCCTTGCTTGCATTTGTCTGCCCCTANNNNN
Candidate_76	ML0380	165006	165098	+	4	7.0	4.0	0.000	ATGATCTGGAACTCGAACTGCCGG	GAGATGAGAGCCGGCATGATCTGGAACTCGAACTGCCGGGCTGAGTTACAGTGAGGACAGTTGGGGATGTTGAGGTTTGGAGGTTGCAAGAGA
Candidate_77	ML0380	104785	104883	+	5	92.0	5.0	0.000	GAAGCCGGGTGAGAAGACAGTC	CGTGGGGTATTTAGTCAGGCGAAGCCGGGTGAGAAGACAGTCTGACACACATACTGTCCCCTCGGAGCCCCGGCTGGGAACGAGTCCGCCAGTTGTTCC
Candidate_78	ML0380	19038	19134	-	1	1.0	5.0	0.000	CGTTGCTGCCGCGTCGCACGC	GCACGCTACGCGCACGGCTGCTGGTCGCGTGCGCAAAAGGGCTCTGGTTAGAGCAACGTTGCTGCCGCGTCGCACGCGTGGGGGCTGCCGCTTCGTT
Candidate_79	ML0380	99694	99836	+	4	7.0	3.0	0.000	TTAACCTGAATCATAGTTATGTCT	GGGTCGAGCTAGTTTAATCTTTTTAGTAGTCTTGAGTATGACTATGAGTAGTAGTCTTTGTAAAGGGTGGGAACCGGAATTAACCTGAATCATAGTTATGTCTTGAAGTCTAATTGAATTGGAATTCAACCGAGGTATGAACA
Candidate_80	ML0380	97122	97256	+	5	32.0	4.0	0.000	TTGTCGAGGTGGAAGCTGTGGTGGC	GTTCGTACGAGCTGTAGTCCGGCCGGCTGTGCACGTTGTCGAGGTGGAAGCTGTGGTGGCTGTTGGTCATTTAGTTGAAGAGGATCTTGCGGAGGAGCAATGTGTTGGTCAGCCATTTTCGGGTATACTTAGACT
Candidate_81	ML0381	52255	52399	+	4	6.0	3.0	0.000	TTCTATTGATGGCCTTGTTGAGATT	GTGTTAATTCTGAGTGAATTTCGGTCGCTGTTCTCGTCGATTCTATTGATGGCCTTGTTGAGATTGGTTAACAGTTTTGCGTGAAGGTTTTGGTAGAGGTCACAGCTAAATAAAACGTTCTGTTCATTCTCTAACTCATTAACTC
Candidate_82	ML0381	79735	79879	+	2	2.0	5.0	0.000	TAAAATACTGTTAGGTAGCGCCGGC	AGAGCTAGAGGCTGTGTTGCTTACTCAGATAAGATATTGATAAAATACTGTTAGGTAGCGCCGGCAGAGCTAGAGGCTGTGTTGCTTACTCAGATAAGATATCGATAAAATACTGTTAGGTAGCGCCGGCAGAGCTAGAGGCTGT
Candidate_83	ML0381	77527	77653	+	6	7.0	5.0	0.000	GTTAGGTAGCGCCGGCAGAGCTAGAG	ACTGGTTAGGTAGCGCCGGCAGAGCTAGAGGCTGTGTTGCTTACTCAGATAAGATATTGGATAAAATACTGGTTAGGTAGCGCCGGCAGAGCTAGAGGCTGTGTTGCTTACTCAGATAAGATNNNNN
Candidate_84	ML0381	11014	11146	+	1	1.0	3.0	0.000	TATACAGTGTACAATATAT	ACAATGTATACAGTACACAATGTATACAATGTACACAATGTATACAGTGTACACTATGTATACAGTGCACAATGTATACAGTGTACAATATATACAGTGTACAATGTATACAATGTATACAGTGTACAATGTA
Candidate_85	ML0381	77416	77560	+	2	2.0	5.0	0.000	TAAAATACTGTTAGGTAGCGCCGGC	AGAGCTAGAGGCTGTGTTGCTTACTCAGATAAGATATTGATAAAATACTGTTAGGTAGCGCCGGCAGAGCTAGAGGCTGTGTTGCTTACTCAGATAAGATATTGATAAAATACTGGTTAGGTAGCGCCGGCAGAGCTAGAGGCTG
Candidate_86	ML0381	77460	77586	+	6	7.0	3.0	0.000	GTTAGGTAGCGCCGGCAGAGCTAGAG	ATACTGTTAGGTAGCGCCGGCAGAGCTAGAGGCTGTGTTGCTTACTCAGATAAGATATTGATAAAATACTGGTTAGGTAGCGCCGGCAGAGCTAGAGGCTGTGTTGCTTACTCAGATAAGATATTGG
Candidate_87	ML0381	7226	7346	+	1	1.0	4.0	0.000	TATTAATTACTATAGTTA	TAGTTACTAGTTACTATAGTAACTAGTTTCTATAGTTACTAGTCACTGTAGTTACTTATTATTATAGTTATTAATTACTATAGTTACTAGTTACTAGTTACTATAGTTATTAATTACTATT
Candidate_88	ML0381	74865	74983	+	1	1.0	4.0	0.000	TCGAATATGTCGAACTT	TAGTTCGGATATGTCGATCTTTAGTTCGGATATGTCGATCTTTAGTTCGAATATGTCGATCTTTAGTTCGAATATGTCGAACTTTTGTTTGGTTAACAGATTCCGAGCTTTTACCCTTT
Candidate_89	ML0381	38174	38252	+	2	2.0	3.0	0.000	GTAGCGCACGGAAGTTCGACAT	TAACTGTGCTCAAGTTGAATTTCCGTGCGTGTCGAACTACAGTTCAAGTAGCGCACGGAAGTTCGACATATGATCGCAT
Candidate_90	ML0381	84012	84132	+	1	1.0	3.0	0.000	AACTTGGTTTCGGAAACC	CTCGACCAAAATTCCAAGGTTTCCGAAACCAAGTTCAACAGTGCTTTCGTTATTCTCTTGCACTGTTGAACTTGGTTTCGGAAACCTTGTTCATTCTGTTCATTCTGTTCATTCTGTTCAT
Candidate_91	ML0381	37094	37236	+	1	1.0	4.0	0.000	CAGCTCGCTAGCTAAAGCAGAAAG	ACCAAGTTGAGTGCGTTTTTAGTCTTAATAGGATTTCAATCAGCTCGCTAGCTAAAGCAGAAAGTTGTGTGGATCTTGACATTCTGCTCAATCAGTAGCTAGACGGGTTTATTTCTTAAAACTAGAAGTTTAACATCGTTTAT
Candidate_92	ML0381	38146	38286	-	4	10.0	5.0	0.000	TCATATGTCGAACTTCCGTGCGC	TTAGACGTGATCAGACAGGCATTATAATGTGGAAATGCGATCATATGTCGAACTTCCGTGCGCTACTTGAACTGTAGTTCGACACGCACGGAAATTCAACTTGAGCACAGTTAGTCGAACTTTGGCTGTCGAACTTGCGTG
Candidate_93	ML0381	19024	19160	-	1	1.0	3.0	0.000	AACGTACGGGACGGTTACCAG	TGGGACGGTTACCAGGTAACGTAAGGAACGGTTACCAGGTAACGTACGGGACGGTTACCAGGTAACGTAAGGACGGTTACCAGGTATTGTATGGGACGGTTACCAGGTAACGTAAGGCACTGTTACCAGGTAACATA
Candidate_94	ML0388	383428	383548	+	3	3.0	3.0	0.000	ATCTACGTATCGTGCCATCGGCG	TATCCCATGGCCTTGTCCGACTCTTAATTGATCTACGTATCGTGCCATCGGCGTATGCGATCACGTCCTGCTGATACACGATCGTGTGCTAGACCGGTGTCGAGCATCTCGTGTATCATTA
Candidate_95	ML0388	327802	327938	+	1	1.0	3.0	0.000	TCAGGCTGTGATGTTATCAGG	GTCGTGACGTCATCAGGCTGTGATATTTTCAGGCCGTGATGTTATCAGACTGTGATATTATCAGACTGTGATGTTATCAGGCTGTGATGTTATCAGGCTGTGATATTATCAGGCTGTGATGTTATCAGACTGTGATG
Candidate_96	ML0388	266768	266910	-	1	1.0	5.0	0.000	AGTGGCTTCGATAGTGGCTTCGAT	CGACAGTGGCTTCGACAGTGGCTTTGATGACGGTGGCTTCGATGGTGGCTTCGATGGTGGCTTCGATGGTGGCTCCGATAGTGGCTTCGATAGTGGCTTCGATAACGGTGGCTTCGATAGTGGCTTCGATAGTGGCTTCGATA
Candidate_97	ML0388	268186	268322	+	1	1.0	5.0	0.000	CGTACCCGGTGACGTCAGGGG	TCCCACTCTTTCTGGTTTGCTGGTGCAGAGTTTTCAGGATCGTACCCGGTGACGTCAGGGGTTTCGTTGGCAACACACTCCTGGCTTTCTTTAGTACAGGTACGGGTCTCTGCGCACCACTTGGGTGAATGATCGGG
Candidate_98	ML0388	215842	215978	-	2	3.0	3.0	0.000	ATGAGGGTGCCAATGGTTGTC	TCCCATGGTTCCACCCTCGACCTGGGAGTAGAAGCAGCCATTGGATTCTACGTAGGAGTTGTCCAAGCAGAAGGTGATGAGGGTGCCAATGGTTGTCGAGGTGAGATTGGAGGGGAGGAGTCCATGATTCTGCTCGA
Candidate_99	ML0388	266898	267034	-	2	2.0	5.0	0.000	TGGGTTCGATGACGGTGGCTT	GTGGCTTCGATAGTGGATTCGATAGTGGCTTCGATAGTGGCTTCGATAGTGGCTCAGATAACGGTGGCTTCGATAGTGGGTTCGATGACGGTGGCTTCGATAGTGGCTTCGATGACAGCGGTTTCGACAGTGGCTTC
Candidate_100	ML0388	266765	266911	-	1	1.0	3.0	0.000	CGATGGTGGCTTCGATGGTGGCTTCG	TCGACAGTGGCTTCGACAGTGGCTTTGATGACGGTGGCTTCGATGGTGGCTTCGATGGTGGCTTCGATGGTGGCTCCGATAGTGGCTTCGATAGTGGCTTCGATAACGGTGGCTTCGATAGTGGCTTCGATAGTGGCTTCGATAGTG
Candidate_101	ML0388	215963	216113	-	14	369.0	3.0	0.001	TTTGTCTCTGAATGTGCTGCAGCTGTCG	TAAGGGAATTGAGGATGGTTAGGTACGTTTCTGCATGATCTTTGTCTCTGAATGTGCTGCAGCTGTCGTCAACAAAGTGGGAGTAGGATGAAGTAGGATCTGCGGACGAAGATAGAGCAAAGGTTTCAGAAGAGATCCCATGGTTCCACCC
Candidate_102	ML0388	266583	266717	-	1	1.0	5.0	0.000	TTCGATGGTGGCTTCGCTGA	GGCTTCGGTGGAGAAACTGATGGCGGCTTTGATGGTGGATTTGATGGTGGCTTCGATGGTGGCTTCGATGGAGGTTTCGATGGTGGCTTCGCTGATGGCTTTGACGGTGGTTTCGACGGAGGCTGGGACTTTTAA
Candidate_103	ML0388	250504	250650	-	4	23.0	4.0	0.000	AGTGCTGTGTTGTTTTGTTCTCTGTT	CCATTAATAGGTATTTGATGTATAACAAAAACTTCTGTTACAGGGATTCAAAACAATGCATTTCTGCGGTGCCGCACTGCCAGTGCTGTGTTGTTTTGTTCTCTGTTGACTCTACATTATACATTTGTTACACATCATAGTTTCATA
Candidate_104	ML0388	4710	4826	+	7	30.0	3.0	0.000	TGGACCGGGAATTCGTGATTTTTCGA	TTAAAGGAACAATGATCGATCGAAGTGGACCGGGAATTCGTGATTTTTCGAAATTTCGCGTGCAAATGCGCGCAAGATTTCAATTAATCACCATTCTCGCGAGCGTGTCCACTGTGC
Candidate_105	ML0388	384078	384194	+	1	1.0	5.0	0.000	TCAGGACTTAGCTCGGATTGA	ACCCAGGAGCAGGAGCGAGATGATGAAGTCCGCGGACTTAGCTGAGCTTTGATGATTTCATCGTCATCAGGACTTAGCTCGGATTGACGGGCGAAATCGATGAACACGTCTTCAAGA
Candidate_106	ML0388	327861	327999	+	2	2.0	4.0	0.000	GTGATATTATCAGGCTGTGATG	ATCAGACTGTGATGTTATCAGGCTGTGATGTTATCAGGCTGTGATATTATCAGGCTGTGATGTTATCAGACTGTGATGTTATCAGACTGTGATGTTATCAGACTGTGATGTTATCAGACTGTGATGTTATCAGACTGTG
Candidate_107	ML0388	363400	363518	-	1	2.0	5.0	0.000	CACACTCTACAATGTAC	CGTGTGTATTCAGGATGATACAATACACACTGTACATTGTACAGTGGGTATTCAGGATGATACAATACACACTCTACAATGTACAGTGTGTATTCAGGATGATACAATACACACTGTAC
Candidate_108	ML0388	327855	327999	+	3	3.0	3.0	0.000	CAGGCTGTGATATTATCAGGCTGTG	GATATTATCAGACTGTGATGTTATCAGGCTGTGATGTTATCAGGCTGTGATATTATCAGGCTGTGATGTTATCAGACTGTGATGTTATCAGACTGTGATGTTATCAGACTGTGATGTTATCAGACTGTGATGTTATCAGACTGTG
Candidate_109	ML0388	368820	368930	+	4	5.0	5.0	0.000	GTTTGTGTACTGGTTCGCGTACT	ACGGCAGTATCCAAGAAGCCCGACCCAGTACGCGAATCAGTTTGCAAACCGGTACGCAAACTGGTTTGTGTACTGGTTCGCGTACTGGTTTGGCAATCCCCGAACCAGTCG
Candidate_110	ML0388	163439	163527	+	3	4.0	4.0	0.000	TTGACCGGGCAATAAGCATACT	AAGTCGTTTATTGCCCGGTCACCGATTCTCGGGCCTACGGCCCTCGAAACGGTTGACCGGGCAATAAGCATACTTATCGTTTTACTTAT
Candidate_111	ML0388	234081	234221	-	1	1.0	4.0	0.000	GTTGGGTCGGAATATGGTAAAGC	GCACGATGTTGTTGGGGAGGACGACGGGAACCCTGAACAAGTTGGGTCGGAATATGGTAAAGCAGCCACTTACACTGCTACTGTGTCAGGTGCCATCCTTCTTGTCACTGTTGACTCTAGTTGTGTCATTCTAGTTGCATC
Candidate_112	ML0388	239088	239178	+	17	30.0	4.0	0.000	CTTCGAGCCGCTGGAACTAATACTGGGC	GTCGCCGGGTAGAGGGGGCCTTGGCGTGGTGGAGGGGCTTATCCAGCTTCACCCTTCGAGCCGCTGGAACTAATACTGGGCGGGACTCAGT
Candidate_113	ML0388	368830	368916	+	2	3.0	4.0	0.000	TGGTTTGTGTACTGGTTCGCG	CCAAGAAGCCCGACCCAGTACGCGAATCAGTTTGCAAACCGGTACGCAAACTGGTTTGTGTACTGGTTCGCGTACTGGTTTGGCAAT
Candidate_114	ML0388	239055	239139	+	6	12.0	4.0	0.000	CACACTAACACAACCCTGCCTCTGT	GAGGCAGGCCCACACTAACACAACCCTGCCTCTGTCGCCGGGTAGAGGGGGCCTTGGCGTGGTGGAGGGGCTTATCCAGCTTCAC
Candidate_115	ML0388	311905	312021	-	1	1.0	3.0	0.000	TCTTGACAGTGGCAGTGATTGGAATG	TTCGCAACAACCGGCCTTGGTGCAAGATATCCTCCTTTATCGTTCAGCCGCTGTTCAAGATGGCAATCTTGACAGTGGCAGTGATTGGAATGGAGCGTATCTTGACGATGAGGTTTC
Candidate_116	ML0387	44425	44561	+	2	2.0	3.0	0.000	TTAGCCGGCTGATCTCTTGAT	GACGCACGTGGAGTGGATGCGCGGGGCGTGACAACACGTGAAGTCACTTGGTCAGACCTCTGCTCCATGACAAGAGTTAGCCGGCTGATCTCTTGATAGTACGTGTCACACATTATTTCTAGCTCCTGTAGCCGCGT
Candidate_117	ML0386	275	411	-	1	1.0	5.0	0.000	CAGGGCTAGGTTTTTTAGAGG	TCACCATCTGCGTAAAACTTATCGCGGCCAAACTCTGCAACTCTTACTAAGGCGGAAACCTTTCCCTGCTTGGCAGCAGGGCTAGGTTTTTTAGAGGAGGTTGACAGACAACATTTGCATTAGGAGGGCGTTTAGAC
Candidate_118	ML0392	11624	11754	-	3	3.0	4.0	0.000	TCGGGTCACCTTAACACTTCACT	AACTACTTCCCCTTTTCGAATGAAGTAGCGAGAGTTCGGGTCACCTTAACACTTCACTCTCAGTTTAGACACGAGTTGTTTTCGGATGGCCCGCTCTTCCAGTGTTCTGTTCGGGGAGATATAAATAGTTT
Candidate_119	ML0392	21050	21188	+	1	2.0	5.0	0.000	ATTTCTTGTTTTTCTGGATAGG	GTCGTGAAGTATTATTGATAGAAGAATCTGATTGTCCAAAATTTCTTGTTTTTCTGGATAGGCTCGAGTTTACCAAGAGAGAACAAGAAATTTCGGACAATCAGATTTTATTCTTTATGGTAATGATTAATGAAATTAT
Candidate_120	ML0392	21039	21181	+	1	1.0	4.0	0.000	TTTACCAAGAGAGAACAAGAAATT	TGTTTGGTGTAGTCGTGAAGTATTATTGATAGAAGAATCTGATTGTCCAAAATTTCTTGTTTTTCTGGATAGGCTCGAGTTTACCAAGAGAGAACAAGAAATTTCGGACAATCAGATTTTATTCTTTATGGTAATGATTAATG
Candidate_121	ML0392	11084	11216	+	9	25.0	4.0	0.000	GCTTCGTCTCAGCTGGAGAGGCTA	GCTCAGATGGCTGAGTGGTTGTATTCTGCGCTTCAACTGCTGGATTATGCATCACTCCCCCTCATGTCATCCCTGCTTCGTCTCAGCTGGAGAGGCTAAGTGCAGCCAAGATTAGTGATCAGGAGGAGATTAT
Candidate_122	ML0392	11215	11347	+	6	13.0	5.0	0.000	TGAGGAGATAGGACTAGTTAGCAA	ATTCAGCTACAGAAAGATCTGGTGCACAAGAAGAATGAGGAGATAGGACTAGTTAGCAAAACTGTTTAGGCTAAGCTGAAAACCTACTCTTCAGCTTTGCAGCAGACCTGTTCAACTGCACTCTCACCACGCA
Candidate_123	ML0390	1150	1270	-	2	3.0	5.0	0.000	TCGATGATCGTCGATGAT	GAATAAGCTGTAGCATGTTTAGGGCGGCGACCTGATCAACGATGATCATCGATGATCATCGATGATCATCGATGATCGTCGATGATTTAATTTTTCATCCTAACAACTTATTAATATTATC
Candidate_124	ML0390	1152	1270	-	1	1.0	5.0	0.000	TCAACGATGATCATCGA	GAATAAGCTGTAGCATGTTTAGGGCGGCGACCTGATCAACGATGATCATCGATGATCATCGATGATCATCGATGATCGTCGATGATTTAATTTTTCATCCTAACAACTTATTAATATTA
Candidate_125	ML0358	79193	79333	+	3	3.0	3.0	0.000	TTGTATAAATCCTAGCTTCGCGG	AACTTTTATAAATCCTAGCTTCGCGGTGTGTGGTTAAAGTTTGTATAAATCCTAGCTTCGCGGTGTGTGGTTAAAGTTTGTATAAATCCTAGCTTCGCGGTGTGCAGTTAAAGTTTGTATAAATCCTAGCTTCGCGGTGTG
Candidate_126	ML0358	151893	151985	-	4	4.0	5.0	0.000	CTTAGCTTGCCGATTAGTATGGGG	ACATTTTGCACAAGGCTTAGCTTGCCGATTAGTATGGGGGTTATTTTGGCTTCCGTGTTTTAGTACTTGGCAGGAGATAGGCCGAGAGCGAGC
Candidate_127	ML0358	79230	79370	+	3	3.0	4.0	0.000	TTGTATAAATCCTAGCTTCGCGG	AGTTTGTATAAATCCTAGCTTCGCGGTGTGTGGTTAAAGTTTGTATAAATCCTAGCTTCGCGGTGTGCAGTTAAAGTTTGTATAAATCCTAGCTTCGCGGTGTGTAGTTAAAGTTTGTATAAATCCTAGCTTCGCGGTGTG
Candidate_128	ML0358	79266	79406	+	3	3.0	4.0	0.000	TTGTATAAATCCTAGCTTCGCGG	AAGTTTGTATAAATCCTAGCTTCGCGGTGTGCAGTTAAAGTTTGTATAAATCCTAGCTTCGCGGTGTGTAGTTAAAGTTTGTATAAATCCTAGCTTCGCGGTGTGTAGTTAAAGTTTGTATAAATCCTAGCTTCGCGGTGT
Candidate_129	ML0358	79284	79410	+	1	2.0	5.0	0.000	CTAGCTTCGCGGTGTGTAGTT	GCTTCGCGGTGTGCAGTTAAAGTTTGTATAAATCCTAGCTTCGCGGTGTGTAGTTAAAGTTTGTATAAATCCTAGCTTCGCGGTGTGTAGTTAAAGTTTGTATAAATCCTAGCTTCGCGGTGTNNNN
Candidate_130	ML0358	79267	79407	+	3	3.0	4.0	0.000	TTGTATAAATCCTAGCTTCGCGG	AGTTTGTATAAATCCTAGCTTCGCGGTGTGCAGTTAAAGTTTGTATAAATCCTAGCTTCGCGGTGTGTAGTTAAAGTTTGTATAAATCCTAGCTTCGCGGTGTGTAGTTAAAGTTTGTATAAATCCTAGCTTCGCGGTGTN
Candidate_131	ML0359	15704	15832	-	6	10.0	5.0	0.000	CTGCCCGGGTGTATTTGTTAGA	GCCCGGGTATACTTTGTTAGATTGTCCCTGATAACCTGCCCGGGTGTATTTGTTAGATAGTCCCTGATAACCTGCCCGGGTGTATTTGTTAGATTGTCCCTGATAACTTGCCCTCTGGGCTCCGTATTT
Candidate_132	ML0359	16776	16922	-	7	14.0	3.0	0.000	AGATTGTCCCTGATAACCTGCCCGGG	TTGTAGAGCAGCCCTAATAACCTGCCCGGGTGTATTTGTTAGATTGTCCCTGATAACCTGCCCGGGTTAATGTTAGATAGTCCCTGATAACCTGCCCGGGTGTATTGTTAGATTGTCCCTGATAACCTGCCCGGTGTATTTGTTAGT
Candidate_133	ML0359	15705	15833	-	5	9.0	5.0	0.000	CTGCCCGGGTGTATTTGTTAGA	TGCCCGGGTATACTTTGTTAGATTGTCCCTGATAACCTGCCCGGGTGTATTTGTTAGATAGTCCCTGATAACCTGCCCGGGTGTATTTGTTAGATTGTCCCTGATAACTTGCCCTCTGGGCTCCGTATT
Candidate_134	ML0359	15721	15855	-	8	34.0	3.0	0.000	TTTGTTAGATTGTCCCTGATAACCT	TGTTAGATTGTCCCTGATAACCTGCCCGGGTATACTTTGTTAGATTGTCCCTGATAACCTGCCCGGGTGTATTTGTTAGATAGTCCCTGATAACCTGCCCGGGTGTATTTGTTAGATTGTCCCTGATAACTTGCC
Candidate_135	ML0359	16793	16933	-	20	45.0	4.0	0.000	CCCGGGTGTATTTGTTAGATTGTCCCTG	TTACTCGTGAGTTGTAGAGCAGCCCTAATAACCTGCCCGGGTGTATTTGTTAGATTGTCCCTGATAACCTGCCCGGGTTAATGTTAGATAGTCCCTGATAACCTGCCCGGGTGTATTGTTAGATTGTCCCTGATAACCTGC
Candidate_136	ML0359	15702	15846	-	4	4.0	4.0	0.000	CCTGATAACCTGCCCGGGTGTATTT	GTCCCTGATAACCTGCCCGGGTATACTTTGTTAGATTGTCCCTGATAACCTGCCCGGGTGTATTTGTTAGATAGTCCCTGATAACCTGCCCGGGTGTATTTGTTAGATTGTCCCTGATAACTTGCCCTCTGGGCTCCGTATTTGT
Candidate_137	ML0353	17786	17922	-	1	4.0	4.0	0.000	TTAGTCGGATGTGTAGTCAGC	CTGTGTAGTCAGCTGTGTAGTCAGCTGTGTAGCCTGCTGTTTAGTCGGATGTGTAGTCAGCTGGTTNTCGGCTGTGTATTCTGCAGTGTTGTCAGATTGTGTAGTCAGCTGTTAGTCGGCTGTGTAGTCAGCTGGTT
Candidate_138	ML0353	25160	25306	-	4	10.0	4.0	0.000	TAGTCGGCTGTGTAGTCAGCAGCGTA	CTGCTGTGCAGTCAGCTGTGTAGTCACTGTAGTCAGCTGTTAGTCGGCTGTGTAGTCAGCAGCGTAGTCAGCTTTGTAGCCTGCTATGTAGTCAGCTGTGTATTCAGCTGTGTAGTCAGCTATTAGTCGGCTGTGTAGTCGGCTGCA
Candidate_139	ML0353	17726	17866	-	2	2.0	5.0	0.000	GTTGTCGGCTGTGTATTCTGCAG	TCAGCTGGTTNTCGGCTGTGTATTCTGCAGTGTTGTCAGATTGTGTAGTCAGCTGTTAGTCGGCTGTGTAGTCAGCTGGTTGTCGGCTGTGTATTCTGCAGTGTTGTCAGATGTGTAGTCAGCTGTTAGTCGGCTGTGAAG
Candidate_140	ML0353	18173	18271	-	2	5.0	3.0	0.000	CTGTGTAGTCAGCTGTGTAGCC	CCAACCGCGGATGTAGTCAGCTGTGTAGTCAGCTGTGTAGCCAGCCGTGTAGTCGGCTGAATAATCAGCTGTGTGGTCGACTGTGGAGTGAGCTGTGTA
Candidate_141	ML0353	18452	18560	-	2	3.0	4.0	0.000	ATTCGGAGGTGGACAGTTGAGG	GCTAGCTAATTTTAGGTATTGTAGCATTCGGAGGTGGACAGTTGAGGGATAATTGGCAAATCCTTACTACGCAAACCACCGATGCCAATCCGAATGACTAATGCCTAGT
Candidate_142	ML0353	25112	25252	-	3	3.0	4.0	0.000	GTGTAGTCGGCTGCATAGTCAGC	GTCAGCAGCGTAGTCAGCTTTGTAGCCTGCTATGTAGTCAGCTGTGTATTCAGCTGTGTAGTCAGCTATTAGTCGGCTGTGTAGTCGGCTGCATAGTCAGCTGTGTACTTGTATTCTGCAGTGTTGTCGGCTGTGTAGTCA
Candidate_143	ML0353	50992	51108	-	9	91.0	4.0	0.000	GAGAGGGCAACAGTATTCGACTCGGG	TGTCAGCAATCTTGGCTGGATTCCAGAGAGGGCAACAGTATTCGACTCGGGATCTAATGAGGGATTTGTAGAGTTGGAGCATAACAGGCTTTGACCAGTCTCTGAAAACTCCAAGCA
Candidate_144	ML0353	26791	26933	+	4	5.0	4.0	0.000	GGTGCCATTATGTTGCCGGGGTTT	ATCTGCACATGTCTTTAGATGTTGGTTGACTTTGAGTGGCGGTGCCATTATGTTGCCGGGGTTTGAGTGGTTCCGATGTAGGTTCATCCTCGCTCGTAGTGTTTTGCATTCGCCTACATAGAATTCACTGCATCTGGGGCAGA
Candidate_145	ML0356	13765	13903	-	3	4.0	5.0	0.000	GTTTACATCAGATCCTGCAATA	ATATATTCGAGGAGCTTGTCGCCTCTTTCACTGCCTTTCTTGTCGCAGATTCTGCTGTTCCACGCCGTGTTATGGGCGTTTACATCAGATCCTGCAATAAGGCCAAGCCTGTGAGTTTTGGCGTAGGTAACGAGATCTC
Candidate_146	ML0356	14806	14912	-	9	18.0	3.0	0.000	CTGGGAGTGTGGCCTAGTGCGTAACT	CTGTCGCGTTGCACCACGAACTGGGAGTGTGGCCTAGTGCGTAACTAGCTTTCGCTATTTCAGCGAATTCTGATTTCACATGGGCCCAGCCTTTCTGGAGCATTATT
Candidate_147	ML0356	13761	13901	-	13	46.0	3.0	0.000	TACATCAGATCCTGCAATAAGGCCAAGC	ATATTCGAGGAGCTTGTCGCCTCTTTCACTGCCTTTCTTGTCGCAGATTCTGCTGTTCCACGCCGTGTTATGGGCGTTTACATCAGATCCTGCAATAAGGCCAAGCCTGTGAGTTTTGGCGTAGGTAACGAGATCTCTAAA
Candidate_148	ML0356	2630	2772	-	12	20.0	5.0	0.000	GAGACGTCTTGTCCTATACGCAGG	TATACACTGGGTATACTTCTACTGGTCTCCAAGTGGAGTAGAGACGTCTTGTCCTATACGCAGGTTATACTTCTCCTGGTCTCTAAGTGGTGTATAGACGTCTTGGGTATACTTCTACTGGTCTCCAAGTGGAGTAGAGACGT
Candidate_149	ML0356	13629	13779	-	27	158.0	3.0	0.001	CCTTCTACCTTGGTCTGTACTGCTGCAC	AGGTAACGAGATCTCTAAAGGCCTGGGGTGGGCAGAGTTCTTCGTTTCTATCCATGTAACATGACGCAAGGATGATGTTTCTACCTTCTACCTTGGTCTGTACTGCTGCACAGTCTTGGGTGTTCAGGGAGTCAAGTATCCAGAGTTTGTC
Candidate_150	ML0356	13758	13896	-	9	58.0	3.0	0.000	TCGCAGATTCTGCTGTTCCACGCCGTG	CGAGGAGCTTGTCGCCTCTTTCACTGCCTTTCTTGTCGCAGATTCTGCTGTTCCACGCCGTGTTATGGGCGTTTACATCAGATCCTGCAATAAGGCCAAGCCTGTGAGTTTTGGCGTAGGTAACGAGATCTCTAAAGGC
Candidate_151	ML0356	14799	14901	-	7	20.0	4.0	0.000	TGATTTCACATGGGCCCAGCCTTT	CACCACGAACTGGGAGTGTGGCCTAGTGCGTAACTAGCTTTCGCTATTTCAGCGAATTCTGATTTCACATGGGCCCAGCCTTTCTGGAGCATTATTGGTCTGA
Candidate_152	ML0356	14803	14913	-	27	257.0	4.0	0.001	GCGAATTCTGATTTCACATGGGCCCAGC	CCTGTCGCGTTGCACCACGAACTGGGAGTGTGGCCTAGTGCGTAACTAGCTTTCGCTATTTCAGCGAATTCTGATTTCACATGGGCCCAGCCTTTCTGGAGCATTATTGGT
Candidate_153	ML0356	13766	13906	-	25	434.0	3.0	0.002	GCCTTTCTTGTCGCAGATTCTGCTGTTC	ACGATATATTCGAGGAGCTTGTCGCCTCTTTCACTGCCTTTCTTGTCGCAGATTCTGCTGTTCCACGCCGTGTTATGGGCGTTTACATCAGATCCTGCAATAAGGCCAAGCCTGTGAGTTTTGGCGTAGGTAACGAGATCT
Candidate_154	ML0356	9288	9424	-	5	11.0	4.0	0.000	GCTTCACTGACTGTATCATGGGTCGT	CATAACTTTTTGCCTTTGGGAGTCCAGTCTTCTTAGCTTCACTGACTGTATCATGGGTCGTTGATTGAATTCTCGGTCCACTGCCATCAGGTTCGGAAACTTGTGAAGCATCTTGGGATTGTTCTTCCAGGTAATTC
Candidate_155	ML0356	13955	14081	+	3	4.0	3.0	0.000	GGAACGTGGAGGTGACAGGAGATGAC	TAACGGCAGATGGACTAACGTCATCGACCTCACTATCACGAATCAGTTGGGCCACGAATTAGTGAATCGATGGAACGTGGAGGTGACAGGAGATGACCGTAATTCATCTGATCACAACTATATCACT
Candidate_156	ML0355	34576	34714	+	6	6.0	4.0	0.000	TGTGAGAATGTTGTCAGTTGTT	GGACCAGGATTTTTGGACGATTTTTTGATTTGTGAGTTTGTGTGAGAATGTTGTCAGTTGTTGTTAACATAATTAGTTGATCGTTCTTTGCAGAAGAGTCATTCAAATTTGACAGATCGTTGAGTTTTTCCTTTCTATT
Candidate_157	ML0361	7995	8131	+	1	1.0	4.0	0.000	GGTGATTTCCGTCGGTAATTT	TAATTTCCGTCGGTTAATTCCGTTGGTAAATTCCGTCGGAAATTTCCGTCGGTAATTTCCGTCGGTAATTTCCGCCGGTGATTTCCGTCGGTAATTTCCGTCGGTGATTTCCGTCGGTAATTTCCATCGGTAATTTC
Candidate_158	ML0361	5748	5870	-	8	23.0	4.0	0.000	GCCAGCTTGTTTCTCACTTTGGCT	GGCTTTTTGAAGCGGCGAATCTTGATGTGCGCCAGCTTGTTTCTCACTTTGGCTAAAAGATCACTCTTCCAAAGTTGAAAACATTGAACTGGTGTTTTCTTCTTTTCGCTCTGTTTTGCTATA
Candidate_159	ML0361	44488	44608	+	20	123.0	4.0	0.000	CATCGCAGCCACAGGACTTGAGTTCAGA	TGCCGTCCGGTGTTGGTGGAGGTTCCATCGCAGCCACAGGACTTGAGTTCAGACAGGTCTATCTTAAGCTCCTCGCAGTGGGTGAGGATAGCTTCCAACATATCAGCTCCTGAAATATTTG
Candidate_160	ML0361	7433	7575	+	3	4.0	4.0	0.000	ACATGGAGAAAAGTGTGGGGTCCC	GAAAATCAAAGTTACCCTCACTCTTACTCAGCTCCAGGCCCACATTTTTTCTTGTGACAGCGTGCGGCGCGCAATGGTCACATGGAGAAAAGTGTGGGGTCCCTGGTCTGCTTACTGAGGTAATGAGCCTTGTTCTCTGCCAA
Candidate_161	ML0361	7985	8113	+	1	1.0	3.0	0.000	TTCCGTCGGAAATTTCC	TTTCGGTCGGTAATTTCCGTCGGTTAATTCCGTTGGTAAATTCCGTCGGAAATTTCCGTCGGTAATTTCCGTCGGTAATTTCCGCCGGTGATTTCCGTCGGTAATTTCCGTCGGTGATTTCCGTCGGTA
Candidate_162	ML0361	7433	7571	+	2	2.0	5.0	0.000	TCACATGGAGAAAAGTGTGGGG	GAAAATCAAAGTTACCCTCACTCTTACTCAGCTCCAGGCCCACATTTTTTCTTGTGACAGCGTGCGGCGCGCAATGGTCACATGGAGAAAAGTGTGGGGTCCCTGGTCTGCTTACTGAGGTAATGAGCCTTGTTCTCTG
Candidate_163	ML0361	8009	8145	+	1	1.0	4.0	0.000	GTAATTTCCGTCGGTGATTTC	TAATTCCGTTGGTAAATTCCGTCGGAAATTTCCGTCGGTAATTTCCGTCGGTAATTTCCGCCGGTGATTTCCGTCGGTAATTTCCGTCGGTGATTTCCGTCGGTAATTTCCATCGGTAATTTCCGTCGGTAATTTCC
Candidate_164	ML0361	8028	8158	+	4	15.0	5.0	0.000	ATTTCCGTCGGTAATTTCCATCG	CGTCGGAAATTTCCGTCGGTAATTTCCGTCGGTAATTTCCGCCGGTGATTTCCGTCGGTAATTTCCGTCGGTGATTTCCGTCGGTAATTTCCATCGGTAATTTCCGTCGGTAATTTCCGTCTGTAATTTCC
Candidate_165	ML0361	44488	44614	+	9	76.0	4.0	0.000	CTCGCAGTGGGTGAGGATAGCTTCCA	TGCCGTCCGGTGTTGGTGGAGGTTCCATCGCAGCCACAGGACTTGAGTTCAGACAGGTCTATCTTAAGCTCCTCGCAGTGGGTGAGGATAGCTTCCAACATATCAGCTCCTGAAATATTTGAAACAT
Candidate_166	ML0361	7963	8069	+	1	1.0	5.0	0.000	CGGTCGGTAATTTCCGTCGGT	CATCGGTAATATCCGTCGGTAATTTCGGTCGGTAATTTCCGTCGGTTAATTCCGTTGGTAAATTCCGTCGGAAATTTCCGTCGGTAATTTCCGTCGGTAATTTCCGC
Candidate_167	ML0361	44484	44604	+	2	3.0	4.0	0.000	TAAGCTCCTCGCAGTGGGTGAGG	AGCGTGCCGTCCGGTGTTGGTGGAGGTTCCATCGCAGCCACAGGACTTGAGTTCAGACAGGTCTATCTTAAGCTCCTCGCAGTGGGTGAGGATAGCTTCCAACATATCAGCTCCTGAAATA
Candidate_168	ML0361	7433	7553	-	3	4.0	4.0	0.000	AAGAAAAAATGTGGGCCTGGAGC	ACCTCAGTAAGCAGACCAGGGACCCCACACTTTTCTCCATGTGACCATTGCGCGCCGCACGCTGTCACAAGAAAAAATGTGGGCCTGGAGCTGAGTAAGAGTGAGGGTAACTTTGATTTTC
Candidate_169	ML0361	44432	44540	+	3	3.0	3.0	0.000	TCGCCTCTCCAGCAGGGCCACC	TCGAACGCTGAAGCTGTCGTCCAAGTCGCCTCTCCAGCAGGGCCACCACCCCAGCGTGCCGTCCGGTGTTGGTGGAGGTTCCATCGCAGCCACAGGACTTGAGTTCAGA
Candidate_170	ML0361	7646	7782	+	1	2.0	3.0	0.000	GAAATCCTCCTAGTTCATTTG	GTTTTTATGTTTTTGGTGTATGCTATGGGAGCCCTTGAGTACAGCTAGCAGGAGTTGCCTCCTGGGGACACGGTGAGAAATCCTCCTAGTTCATTTGAAGGCCAAAAACTGTAGACCGAAAAAGAAGAAGACAATCC
Candidate_171	ML0361	8257	8369	+	4	20.0	5.0	0.000	TCGGACCCATTGCGCCCTGGCATA	GTAACTTCACAACTAAGAGTTTAAATCGGACCCATTGCGCCCTGGCATATAAAAAGTGTGCTTATTAGGCAAAATTGTTATATGCCGGTGCGCAATGGGTCCTGTCTGCACAC
Candidate_172	ML0361	44424	44538	+	11	21.0	3.0	0.000	GCCGTCCGGTGTTGGTGGAGGTTCC	GCAACATATCGAACGCTGAAGCTGTCGTCCAAGTCGCCTCTCCAGCAGGGCCACCACCCCAGCGTGCCGTCCGGTGTTGGTGGAGGTTCCATCGCAGCCACAGGACTTGAGTTCA
Candidate_173	ML0361	11000	11136	+	1	1.0	4.0	0.000	AGGGGGTCTGTTTGGTCGAGC	AGAGTCTCAACTATCAGATATTAGCTGGACGGGTTGGTCTAGGGGGTCTGTTTGGTCGAGCTGGAGCTGAAGGGGTCCGAACAGGTTCTATCGCAGCCCCGCTAACCCCACCCGGGTTTATATTGTCGTACTGACTG
Candidate_174	ML0361	45062	45182	+	3	5.0	5.0	0.000	ACCGCCCTTTCTTGGCAGGAGGG	CGCTGATCTGTTGGAAAGTTGCTCTGCTGCCAATCGAGGTGTTAGTTCGGTAAGATCTGTCAGGTTGTACCGCCCTTTCTTGGCAGGAGGGGTTCTGAAAAAAGTTTGATCTAGTTTTAGC
Candidate_175	ML0363	1050	1148	+	1	1.0	4.0	0.000	GGATTCCGTCAGAGCGT	AGAACTGGCGGACTTTGTCCGCCGCGGATTCCGTCAGAGCGTTGGTTTCGGCGGACTCTGGCGGATTCGATCGGAGCCGGACTCAGTCCGATCGGATCC
Candidate_176	ML0368	33958	34084	+	2	5.0	4.0	0.000	TGAGCAAGGTTGGGGCAAGGTTGGGG	CAAGGTTGGGGCAAGGTTGGGGCAAGGTCTTGAGCAAGGTTGGGGCAAGGTTGGGGCAAGGTTGGGGCAAGGNNNNNNNNNNTGCCCACCTTGCCCAACTTGCCCAACCTTGCTCAAGACCTTGCCC
Candidate_177	ML0368	33954	34080	-	2	2.0	3.0	0.000	AACCTTGCCCCAACCTTGCTC	AAGGTCTTGAGCAAGGTTGGGCAAGTTGGGCAAGGTGGGCANNNNNNNNNNCCTTGCCCCAACCTTGCCCCAACCTTGCCCCAACCTTGCTCAAGACCTTGCCCCAACCTTGCCCCAACCTTGCGTA
Candidate_178	ML0367	12723	12851	+	1	1.0	5.0	0.000	TCCCAGATCCTCTGCAG	TGTTGCTCGCCTGCTCCCCCGCTCTGTCTCTTTGTAGAGGTCTGGAAGGGAGACAGGTTGTGAAAGAAGTGTTCCCAGATCCTCTGCAGAGCAATATAGATTTCGGAGTGGGTTACAACTCCATCTCCC
Candidate_179	ML0367	12719	12843	+	17	228.0	5.0	0.001	TTGTAGAGGTCTGGAAGGGA	GTGCTGTTGCTCGCCTGCTCCCCCGCTCTGTCTCTTTGTAGAGGTCTGGAAGGGAGACAGGTTGTGAAAGAAGTGTTCCCAGATCCTCTGCAGAGCAATATAGATTTCGGAGTGGGTTACAACTC
Candidate_180	ML0366	3233	3375	+	5	59.0	5.0	0.000	CAGTAGAGAGACCTGGAGTAGGCT	CTGAAAGCGAAGTTGCGAGGGGTGAGAGTCCAGCCTTGTTCAGTAGAGAGACCTGGAGTAGGCTTCGATTTGTTGGGGTCTTCTGGAAGGTAGAATTTACTACTTGAGGACTTTTAGATCTTGTAGTACGAGTTTCGGAGGGA
Candidate_181	ML0366	35959	36095	-	1	2.0	4.0	0.000	ACTGTGGAGTTACTTTAGCGC	TGTGTGTGATATACTGTGGAGTTACTTTAGCGCTTGTTACCATGGTTACTGTAGTAAATCTACGTGTGTGTGATATACTGTGGAGTTACTTTAGCGCTCGTTACCATGGTAACTGTAGTAAATCTACGTGTGCGTTA
Candidate_182	ML0366	35987	36123	-	1	2.0	3.0	0.000	ACTGTGGAGTTACTTTAGCGC	TTACCATGGTTACTGTAGTAAATCTACGTGTGTGTGATATACTGTGGAGTTACTTTAGCGCTTGTTACCATGGTTACTGTAGTAAATCTACGTGTGTGTGATATACTGTGGAGTTACTTTAGCGCTCGTTACCATGG
Candidate_183	ML0366	3026	3156	+	2	13.0	5.0	0.000	AGTTCTGTTCCTCTAAGGTTGGC	ATTGGGGCAAGAGGGAATCAATGCCTCTTTGAGTCAGTTCTGTTCCTCTAAGGTTGGCACACATTGAATGCCAAGCTTGGCTACAGTGGGAGCAGGTGAGGTACCATGATTTCCCTCCACTAGTCGTGTTA
Candidate_184	ML0366	58671	58763	+	4	42.0	3.0	0.000	GTTGAATGGCGAATATCCAGCACT	AAAGCCTTGGACATTGTTGAATGGCGAATATCCAGCACTGTTGTCTTTACTGACAGGGATGTATGGAGAATCAGCTGACCTAGCAATGTTCTT
Candidate_185	ML0366	3423	3563	+	2	2.0	3.0	0.000	CCCCTTCTTCGTAACACTTGGGT	CAGGCTGGGGCTGCTGGCATTGCTTCTCGGAGAGCCATTATTGTCTGTTGGAGTAGTACTAGGACTTGGGGTATCAGACCCCTTCTTCGTAACACTTGGGTTTCCTGGCATATTGCAGATGCAGTACAGAGAAAGTCTGTG
Candidate_186	ML0365	14543	14649	-	3	4.0	5.0	0.000	TGAGCAAGGACCGTTGCAATAGAAGG	CGGCTAAACGTGATCGGCGTTGAGCAAGGACCGTTGCAATAGAAGGAAGGTCCCCGTATATTCTTTTAAGGGTGGGATGGTCCTTCCAATGAGGGTTTCTTGCCTTT
Candidate_187	ML0365	67357	67483	-	3	6.0	5.0	0.000	TGCTCGGCAGCTTTCCTCTTCAGTGT	GAGAGGATGTTCTGGGTCACAGACAGCGGTTGCTCGGCAGCTTTCCTCTTCAGTGTGGAAAGGACTTCACGTTTGAGAGGAGCAGCGTTGTCAGCAGGGTGGTTGTGAGGTTTGGAACCCAGAGTGA
Candidate_188	ML0364	10076	10190	-	12	63.0	4.0	0.000	TAGCGGAACTAAGAGACGGAAGGGT	TCAGCTAGTGCGTCTTTCACCACGTTAGCGGAACTAAGAGACGGAAGGGTTGTCTGATTATAGAGTTCAGCTACCTTTCTTCTCTTTTCTCTGTGCTTAGAATCGTCCGAGACTT
Candidate_189	ML0371	28108	28244	-	1	2.0	3.0	0.000	TGACAAAACTTGACAGATTGTAGGAA	TTCCGGCAATCTGTCCCGGACTTGACACTTTCCTACATCTGTCCAATTTGTCATGCTGGTGCCCTAAACTGGGCCCTGACAAAACTTGACAGATTGTAGGAAACATTAAACCCGGTATTTACAGCTCTTTACAAGAC
Candidate_190	ML0371	122009	122133	-	1	1.0	3.0	0.000	CGGGCTTAGGTCACGTGACC	ACGTTCGTTTCCAAGCAGAAGAATCAATACAACAGCGGGCTTAGGTCACGTGACCTCTGTATTTCGTATGATATTGCGGGGTCACGTAACTAAATGGGAGCCACGTGACCGAATCTGTTGCTGCA
Candidate_191	ML0371	168285	168429	+	10	23.0	3.0	0.000	TTGAGCACTGTAGACTGGAATTCTC	AAACTACCACCAAGCTGACTGCAGTGCAATGAACCAGGACTTGAGCACTGTAGACTGGAATTCTCTACAAGAGCTCTGTGACGAATGCGGAGATTTTGATGGGTCCATGTTCATAGATCTTATAGTTCTGACAGTGCTACAGATC
Candidate_192	ML0371	30192	30310	-	1	1.0	3.0	0.000	TACACGGTACAGTGTACACGGT	TGACTCTAAAAGCTCGGATGTGTGCAGCGGTACAGTGTACACGGTACAGTGTACACGGTACACTGTGTACACGGTACAGTGTACACGGTACAGTGTACACTGTACAGTGTGTACACGGT
Candidate_193	ML0370	37501	37633	-	1	1.0	3.0	0.000	TGTGAGGTTAGAGATGTCTGGAAG	AAGTTCATGTGAGGTTAGAGATGTCTGGAAGTTCATGTGAGGTTAGAGATGTCTGGAAGTTTATGTGAGGTGAGAGATGTCTGGAATTTGATGTGAGGTTAGAGATGTCTGGAAGTTCATGTGANNNNNNNNN
Candidate_194	ML0370	116274	116416	-	6	217.0	3.0	0.001	CAATTGGTGGCTCCTGCAGAAGCC	CTGCAGAAGCCAATTGGTGGCTCCTGCAGAAGCCAATTGGTGGCTCCTGCAGAAACCAATTGGTGGCTCCTGCAGAAGCCAATTGGTGGCTCCTGCAGAAGCCAATTGGTGGCTCCTGCAGAAGCCAATTGGTGGCTCCTGCA
Candidate_195	ML0370	93821	93969	+	16	35.0	3.0	0.000	GATGCTATCTCCCCCTCTCTTGTACGT	ATAACCTTCTCCCCCTCTCTTGTACGTTCTGGTAGGGGAAGATGCTATCTCCCCCTCTCTTGTACGTTCTGGTAGGGGAGGATGCTATCTCTCTCTCTCTTGTACGTGTTGGTAGGGGAGGATGCTATCTCCCCCTCTCTTGTACGTGT
Candidate_196	ML0370	117317	117417	-	41	358.0	3.0	0.001	CCTGCAGAATTCGATTGGTGGCTCCTGC	CAATTGGTGGCTCCTGCAGAAGCCAATTGGTGGCTCCTGCAGAAGCCAATTGGTGGCTCCTGCAGAATTCGATTGGTGGCTCCTGCAGAAATTTTCAAATC
Candidate_197	ML0370	119398	119548	-	15	96.0	3.0	0.000	ATTGGTGGCTCCTGCAGAAGCACCACCA	TCCTGCAGAAGCCAATTGGTGGCTCCTGCAGAAGCCAATTGGTGGCTCCTGCAGAAGCCAATTGGTGGCTCCTGCAGAAGCCAATTGGTGGCTCCTGCAGAAGCACCACCAATTGGATAGCATAAAAAATCATAACATGGCAGTAAGTACT
Candidate_198	ML0370	93899	94015	+	9	11.0	4.0	0.000	ACGTGTTGGTAGGGGAGGATGCTATC	AGGATGCTATCTCTCTCTCTCTTGTACGTGTTGGTAGGGGAGGATGCTATCTCCCCCTCTCTTGTACGTGTTGGTAGGGGAGGATGCTATCTCCCCCTCTCTTGTACGTGTTGGTAG
Candidate_199	ML0370	109245	109367	-	5	9.0	3.0	0.000	AGAGAGTGTGTCAAAGCTTGGCTG	TCTTGTGGTTCTTGAGCTTTTTCAGGGAGTATTTGAGATCTCGTCTCTGGTTGGTGGTCCATCCGAGCAAGAGAGTGTGTCAAAGCTTGGCTGAGGTGGTATATTATCAAGGTCACTTAGGTT
Candidate_200	ML0370	93871	94009	+	7	12.0	3.0	0.000	TCTCCCCCTCTCTTGTACGTGT	CCCCCTCTCTTGTACGTTCTGGTAGGGGAGGATGCTATCTCTCTCTCTCTTGTACGTGTTGGTAGGGGAGGATGCTATCTCCCCCTCTCTTGTACGTGTTGGTAGGGGAGGATGCTATCTCCCCCTCTCTTGTACGTGT
Candidate_201	ML0370	37507	37635	-	1	1.0	3.0	0.000	TGAGAGATGTCTGGAAT	AGAAGTTCATGTGAGGTTAGAGATGTCTGGAAGTTCATGTGAGGTTAGAGATGTCTGGAAGTTTATGTGAGGTGAGAGATGTCTGGAATTTGATGTGAGGTTAGAGATGTCTGGAAGTTCATGTGANNN
Candidate_202	ML0370	116388	116462	+	12	41.0	4.0	0.000	TCTGCAGGAGCCACCAATTGGTTAG	CTGCAGGAGCCACCAATTGGCTTCTGCAGGAGCCACCAATTGGCTTCTGCAGGAGCCACCAATTGGTTAGTATCA
Candidate_203	ML0370	119429	119567	-	3	7.0	5.0	0.000	CAATTGGTGGCTCCTGCAGAAG	ATACTAACCAATTGGTGGCTCCTGCAGAAGCCAATTGGTGGCTCCTGCAGAAGCCAATTGGTGGCTCCTGCAGAAGCCAATTGGTGGCTCCTGCAGAAGCCAATTGGTGGCTCCTGCAGAAGCACCACCAATTGGATAG
Candidate_204	ML0370	116260	116406	+	27	145.0	5.0	0.001	TCTGCAGGAGCCACCAATTGGTTTCT	CATGGTGGTGCTTCTGCAGGAGCCACCAATTGGCTTCTGCAGGAGCCACCAATTGGCTTCTGCAGGAGCCACCAATTGGCTTCTGCAGGAGCCACCAATTGGTTTCTGCAGGAGCCACCAATTGGCTTCTGCAGGAGCCACCAATTG
Candidate_205	ML0370	119395	119535	-	9	34.0	3.0	0.000	CTCCTGCAGAAGCACCACCAATT	AATTGGTGGCTCCTGCAGAAGCCAATTGGTGGCTCCTGCAGAAGCCAATTGGTGGCTCCTGCAGAAGCCAATTGGTGGCTCCTGCAGAAGCACCACCAATTGGATAGCATAAAAAATCATAACATGGCAGTAAGTACTTAA
Candidate_206	ML0370	116317	116447	-	51	458.0	5.0	0.002	GCTCCTGCAGAAACCAATTGGTGGCTCC	GGTGGCTCCTGCAGAAGCCAATTGGTGGCTCCTGCAGAAGCCAATTGGTGGCTCCTGCAGAAGCCAATTGGTGGCTCCTGCAGAAACCAATTGGTGGCTCCTGCAGAAGCCAATTGGTGGCTCCTGCAGAA
Candidate_207	ML0370	116280	116424	+	10	65.0	5.0	0.000	GGTTTCTGCAGGAGCCACCAATTGG	AGCCACCAATTGGCTTCTGCAGGAGCCACCAATTGGCTTCTGCAGGAGCCACCAATTGGCTTCTGCAGGAGCCACCAATTGGTTTCTGCAGGAGCCACCAATTGGCTTCTGCAGGAGCCACCAATTGGCTTCTGCAGGAGCCACC
Candidate_208	ML0370	119495	119569	+	12	41.0	4.0	0.000	TCTGCAGGAGCCACCAATTGGTTAG	CTGCAGGAGCCACCAATTGGCTTCTGCAGGAGCCACCAATTGGCTTCTGCAGGAGCCACCAATTGGTTAGTATCA
Candidate_209	ML0370	116271	116415	+	15	29.0	5.0	0.000	CCACCAATTGGTTTCTGCAGGAGCC	TTCTGCAGGAGCCACCAATTGGCTTCTGCAGGAGCCACCAATTGGCTTCTGCAGGAGCCACCAATTGGCTTCTGCAGGAGCCACCAATTGGTTTCTGCAGGAGCCACCAATTGGCTTCTGCAGGAGCCACCAATTGGCTTCTGCA
Candidate_210	ML0370	93867	94017	+	21	59.0	3.0	0.000	TCCCCCTCTCTTGTACGTGTTGGTAGGG	ATCTCCCCCTCTCTTGTACGTTCTGGTAGGGGAGGATGCTATCTCTCTCTCTCTTGTACGTGTTGGTAGGGGAGGATGCTATCTCCCCCTCTCTTGTACGTGTTGGTAGGGGAGGATGCTATCTCCCCCTCTCTTGTACGTGTTGGTAGGG
Candidate_211	ML0370	116272	116422	-	49	1100.0	5.0	0.004	AATTGGTGGCTCCTGCAGAAACCAATTG	TGGCTCCTGCAGAAGCCAATTGGTGGCTCCTGCAGAAGCCAATTGGTGGCTCCTGCAGAAACCAATTGGTGGCTCCTGCAGAAGCCAATTGGTGGCTCCTGCAGAAGCCAATTGGTGGCTCCTGCAGAAGCCAATTGGTGGCTCCTGCAGA
Candidate_212	ML0370	27516	27632	-	1	1.0	3.0	0.000	CTTCGATGTGGCTGTAGGGGT	CAGTTGCGATGTCTACAATTGTATCGGACATTTTTCATCAAAATGGACATCAGTCGAGGAGACTCTCTTCGATGTGGCTGTAGGGGTGTCCGTGCTGGTGGGGACGATGCTAACGGT
Candidate_213	ML0370	93937	94079	+	6	6.0	5.0	0.000	GGAGGATGCTATCTCCCCCTCTCT	GGAGGATGCTATCTCCCCCTCTCTTGTACGTGTTGGTAGGGGAGGATGCTATCTCCCCCTCTCTTGTACGTGTTGGTAGGGCCAGGGGAGGATGCTATCTCCCCCTTTCTTGTACGTTCTGGTAGGGGAGATGCTATCTCTCC
Candidate_214	ML0370	93907	94057	+	21	59.0	5.0	0.000	TCCCCCTCTCTTGTACGTGTTGGTAGGG	ATCTCTCTCTCTCTTGTACGTGTTGGTAGGGGAGGATGCTATCTCCCCCTCTCTTGTACGTGTTGGTAGGGGAGGATGCTATCTCCCCCTCTCTTGTACGTGTTGGTAGGGCCAGGGGAGGATGCTATCTCCCCCTTTCTTGTACGTTCTG
Candidate_215	ML0370	93959	94093	+	1	1.0	3.0	0.000	TCTCCCCCTTTCTTGTACGT	CTTGTACGTGTTGGTAGGGGAGGATGCTATCTCCCCCTCTCTTGTACGTGTTGGTAGGGCCAGGGGAGGATGCTATCTCCCCCTTTCTTGTACGTTCTGGTAGGGGAGATGCTATCTCTCCCTCTCGTGTACGTG
Candidate_216	ML0370	116258	116406	-	19	125.0	4.0	0.000	AGAAACCAATTGGTGGCTCCTGCAGAA	CAATTGGTGGCTCCTGCAGAAGCCAATTGGTGGCTCCTGCAGAAACCAATTGGTGGCTCCTGCAGAAGCCAATTGGTGGCTCCTGCAGAAGCCAATTGGTGGCTCCTGCAGAAGCCAATTGGTGGCTCCTGCAGAAGCACCACCATGCC
Candidate_217	ML0370	93916	94044	+	7	12.0	5.0	0.000	TCTCCCCCTCTCTTGTACGTGT	TCTCTTGTACGTGTTGGTAGGGGAGGATGCTATCTCCCCCTCTCTTGTACGTGTTGGTAGGGGAGGATGCTATCTCCCCCTCTCTTGTACGTGTTGGTAGGGCCAGGGGAGGATGCTATCTCCCCCTTT
Candidate_218	ML0370	93940	94090	+	18	37.0	4.0	0.000	GGATGCTATCTCCCCCTCTCTTGTACGT	GGATGCTATCTCCCCCTCTCTTGTACGTGTTGGTAGGGGAGGATGCTATCTCCCCCTCTCTTGTACGTGTTGGTAGGGCCAGGGGAGGATGCTATCTCCCCCTTTCTTGTACGTTCTGGTAGGGGAGATGCTATCTCTCCCTCTCGTGTAC
Candidate_219	ML0370	93897	94039	+	6	6.0	5.0	0.000	GGAGGATGCTATCTCCCCCTCTCT	GGAGGATGCTATCTCTCTCTCTCTTGTACGTGTTGGTAGGGGAGGATGCTATCTCCCCCTCTCTTGTACGTGTTGGTAGGGGAGGATGCTATCTCCCCCTCTCTTGTACGTGTTGGTAGGGCCAGGGGAGGATGCTATCTCCC
Candidate_220	ML0370	116346	116454	-	3	214.0	3.0	0.001	CAATTGGTGGCTCCTGCAGAAG	ACCAATTGGTGGCTCCTGCAGAAGCCAATTGGTGGCTCCTGCAGAAGCCAATTGGTGGCTCCTGCAGAAGCCAATTGGTGGCTCCTGCAGAAACCAATTGGTGGCTCCT
Candidate_221	ML0370	93921	94067	+	9	12.0	4.0	0.000	TGTACGTGTTGGTAGGGGAGGATGCT	TGTACGTGTTGGTAGGGGAGGATGCTATCTCCCCCTCTCTTGTACGTGTTGGTAGGGGAGGATGCTATCTCCCCCTCTCTTGTACGTGTTGGTAGGGCCAGGGGAGGATGCTATCTCCCCCTTTCTTGTACGTTCTGGTAGGGGAGA
Candidate_222	ML3557	84	202	-	2	2.0	5.0	0.000	TCACATGGAGAAAAGTGTGGGG	GTTACCCTCACTCTTACTCAGCTCCAGGCCCACATTTTTTCTTGTGACAGCGTGCAGCACACAATGTTCACATGGAGAAAAGTGTGGGGTCCCTGTCTGCTCACTGAGGTAATGAGCCT
Candidate_223	ML3557	87	217	+	3	4.0	3.0	0.000	AAGAAAAAATGTGGGCCTGGAGC	CTCATTACCTCAGTGAGCAGACAGGGACCCCACACTTTTCTCCATGTGAACATTGTGTGCTGCACGCTGTCACAAGAAAAAATGTGGGCCTGGAGCTGAGTAAGAGTGAGGGTAACTTTGATTTTCATAAC
Candidate_224	ML3555	877	989	+	10	23.0	4.0	0.000	GGTGTGTTCAGGTCTTTCTCTGGTGAGGC	TGTGCTTTAATGGTTCCTTTGGTGTGTTCAGGTCTTTCTCTGGTGAGGCTGCCGTAGGCACGAAGTCGTTCGTTGCTTTTGGCAGCTTCGCCTTGAAGGTATGGTATAATATC
Candidate_225	ML3555	878	998	+	11	57.0	4.0	0.000	TTCAGGTCTTTCTCTGGTGAGGCTGCCG	GTGCTTTAATGGTTCCTTTGGTGTGTTCAGGTCTTTCTCTGGTGAGGCTGCCGTAGGCACGAAGTCGTTCGTTGCTTTTGGCAGCTTCGCCTTGAAGGTATGGTATAATATCAGTGGTGTT
Candidate_226	ML1080	123922	124008	+	1	1.0	3.0	0.000	TTTTTTGGGTCCTGATTTAGG	CCTCAATGAGGTTGGTTTTTTGGGTCCTGATTTAGGGGCTGCTATATCCCCTAAGTCAGCGTACTCAGATTCAATGTCGTCATATAC
Candidate_227	ML1080	75661	75799	-	2	2.0	5.0	0.000	TACCGCGACACGGACTGTACCA	TCATTTAAAGGATTCACGGACTGTACCGCGACACGGACTGTACCGCGACACGGACTGTACCACGACAGGTTTTGAGCGACAATAGTTAGGCTTGTCGCGGTTCAGTCCCTGTCGCGGTAGTGTCTGTTGAGCGGACTGT
Candidate_228	ML1080	192521	192651	-	1	1.0	5.0	0.000	GGGCTTTATCGCTGTCTG	GGCTTTACTGTCGGGGCGGGCTTTATTGCAGTCTGAGAGATAGGATAGAGTTAGATCTATAGAGGCTAGAAGTGGGCTTTATCGCTGTCTGAGAGATGGGATAGAGTTAGTTCTATAGAGGCTAGAAGTGG
Candidate_229	ML1080	22607	22747	+	2	4.0	4.0	0.000	TGAACAGTGACAGTGTAGTAGAA	CTGTATACCACGTGGTGGAGTTAAAGTGTACGCTGTACAGTGAACAGTGACAGTGTAGTAGAAAGTGACAGTTACAAAGACTATCTATGTACGGTGTTATTATCTACTGTATAGTGACTATGTTATTCTCTACTGCAGTGT
Candidate_230	ML1080	173950	174086	-	3	9.0	5.0	0.000	GAGGAGGCTTTTCTGGATCGG	TCGAGATTTGAGTTCGTCCAGCGCTGTCGCCTCTCTCCTCCTGTGTCAAGGGTCGCCTCTTCCTTCGGTTTAGAAAGAGGAGGCTTTTCTGGATCGGGGTAGACTGGGAGAGTTAAGGGTCTTCAATTTTCATCAGC
Candidate_231	ML1080	123720	123856	+	2	3.0	3.0	0.000	CTGTTGAAGTTCTTCACTTGC	GGGACTGACGACGAACTTGAGCACCTCTTCGTTTTATGGGAGAAGACGCTTTAGGGGGCTGTATTCCAGACGGTTTCTGTTGAAGTTCTTCACTTGCGGAAGGAGGGAATGAGGTAGCAGCTGGTATGTTAGGTTCG
Candidate_232	ML1080	172549	172675	+	1	1.0	3.0	0.000	TGCTTAGCATATTTCCCACGT	GGTCCTTGCTTAGACAGTGGGGTGGGTAACTTAGATGCTTAGCATATTTCCCACGTCATAAACGGCTGGGAAGAGGTTAGGGCTACGTATTGCGTCACCTATTCTAACTAGATAGTACATGCTGCGA
Candidate_233	ML1080	109793	109929	-	1	1.0	4.0	0.000	CAGGGCATGGATTTGTTGTAG	AGGGATGTATCTCTGTCTCACAGCACTGAACAGCTCCCTACCAATAGATCTAGCTTCATTGAACGGCATCCTCAGCCAGGGCATGGATTTGTTGTAGTAGTCGTTAGCGTCACCCTCGGAGTGGTCCTGAGTTACCC
Candidate_234	ML1080	72385	72501	+	1	1.0	5.0	0.000	TTGTTGAATCCGAGCCATGGC	GGTATTCATAAAGTAAGCCAGGCTTAAAATTTCGGTACTTATGGCTCAGATTTATCGAGCCATGGCTTGTTGAATCCGAGCCATGGCTCACTGGATTAAGTACGGCTCAGAGCTATG
Candidate_235	ML0350	1908	2040	-	6	22.0	4.0	0.000	GGGGAGACTTTGAATACATCGCCA	CTCGGACAGTTCCATCTATCACACTTTCCGAAGAGGGGGAGACTTTGAATACATCGCCAGTGGTTAAAAGCCTTGGGGTCTTATTTGATGAATTCCTTACTTTCGAGGATCATGTAGATGCTGTTGTAAAAAG
Candidate_236	ML0350	93253	93395	+	2	3.0	5.0	0.000	GTAGAGATGCTGCATTCCTGAGGG	TGAGGGGGTTTGTGTGTTAACAGTCACTCTCCTACAGGGTGTAGAGATGCTGCATTCCTGAGGGGGGTTTGTTTGTTAACAGTCACTCTCCTGTAGGGTGTAGAGATGCTGCATTCCTGAGGGGGGTTTGTGTGTTAACAGTC
Candidate_237	ML0350	22292	22438	-	3	16.0	3.0	0.000	TCCCCCTACTTTCTTTTCGAGCAATG	CGTCATTGCTAGAAAAGAAAGTTTGAGTTAGGGAAGTTGGCTCGGTAAAACAGAAAAGGAAACCGAGACCAAAACCAACATTCCCCCTACTTTCTTTTCGAGCAATGATANNNNNNNNNNNNNNNNNNNNNNNNNNNNNNNNNNNNN
Candidate_238	ML0350	93312	93454	+	2	3.0	5.0	0.000	GTAGAGATGCTGCATTCCTGAGGG	GAGGGGGGTTTGTTTGTTAACAGTCACTCTCCTGTAGGGTGTAGAGATGCTGCATTCCTGAGGGGGGTTTGTGTGTTAACAGTCACTCTCCTACAGGGTGTAGAGATGCTGCATTCCTGAGGGGGTTTGTGTGTTAACAGTCA
Candidate_239	ML0350	22323	22441	-	11	23.0	3.0	0.000	GAGACCAAAACCAACATTCCCCCTACT	ACCCGTCATTGCTAGAAAAGAAAGTTTGAGTTAGGGAAGTTGGCTCGGTAAAACAGAAAAGGAAACCGAGACCAAAACCAACATTCCCCCTACTTTCTTTTCGAGCAATGATANNNNNN
Candidate_240	ML0350	965	1075	-	3	3.0	4.0	0.000	ATGGTGGGAGTTGGATCTTGGAT	TTTATGTGAGTATGTGTCGCCTTAGATGGTGGGAGTTGGATCTTGGATCCTTCCGAGATCTTGAACTCCATTTTAGCTATAAGGCGATGAATAAATTTTTGCTTATTATTA
Candidate_241	ML0350	93200	93332	+	2	3.0	3.0	0.000	GTAGAGATGCTGCATTCCTGAGGG	GAAACATGGCAGTAGCAGTCACTCTCCTACAGGGTGTAGAGATGCTGCATTCCTGAGGGGGTTTGTGTGTTAACAGTCACTCTCCTACAGGGTGTAGAGATGCTGCATTCCTGAGGGGGGTTTGTTTGTTAAC
Candidate_242	ML0350	22327	22443	-	2	5.0	5.0	0.000	AGTTAGGGAAGTTGGCTCGGT	CAACCCGTCATTGCTAGAAAAGAAAGTTTGAGTTAGGGAAGTTGGCTCGGTAAAACAGAAAAGGAAACCGAGACCAAAACCAACATTCCCCCTACTTTCTTTTCGAGCAATGATANN
Candidate_243	ML0350	61333	61423	-	5	11.0	5.0	0.000	TTCGGACAAGAGTGCGCC	AAGCACTCATAAAGTTTGACTTCGGACAAGAGTGCGCCAAATGGACTGTTGTCCGAGGTGGACTCTTGTCCGGAAACTGAATTGTCGGTTT
Candidate_244	ML0350	22310	22440	-	10	37.0	4.0	0.000	AAACCAACATTCCCCCTACTTTCTTTTC	CCCGTCATTGCTAGAAAAGAAAGTTTGAGTTAGGGAAGTTGGCTCGGTAAAACAGAAAAGGAAACCGAGACCAAAACCAACATTCCCCCTACTTTCTTTTCGAGCAATGATANNNNNNNNNNNNNNNNNNN
Candidate_245	ML1082	908	1038	+	3	5.0	3.0	0.000	ATTTTCTTTCTGGCATTTATGTA	ACTAGTCTGAGTGGAATCTTATATCCTGGTACAAGATTTTCTTTCTGGCATTTATGTATTTTTAGAAGGCCATAATAATATGGGGTGCCAGGTTTAAAAATACTGAGGGTGCTTGGTCGTCCTGATTCACA
Candidate_246	ML0352	2641	2777	+	1	1.0	3.0	0.000	ATCACGTGTCTAGCTATCAGG	CGTGTCTAGCTATCTGGTCACGTGACTAGCTATCTGATCACGTGTCTAGCTATCTGATCACGTGAGTAGCTATCTGATCACGTGTCTAGCTATCAGGTCACGTGTCTAGCTATCTGATCACGTGTCTAGCTATCTGA
Candidate_247	ML0352	30100	30240	+	4	7.0	4.0	0.000	TAATTTTGTGTCGCATGTAGCGA	AGTAGGATATGAGATAGAGTTTCCACGTGCTCGTGGCAGAGGGAACAGTATTGCAGTAGGGACTATCAGTTTCTATTTTAATTTTGTGTCGCATGTAGCGACACGTGGCAATTCTGTGCCAAATCTTGTAATGAAACTGAA
Candidate_248	ML0352	9972	10100	-	3	9.0	3.0	0.000	TAATCTCTTACCATTGT	AGCTTTTTTCTTTATCTCTTACCACTGTAGGTCTACAATGAAGGTAAAGAGGAGACAGCAGAAGATTAATCTTAATCTCTTACCATTGTAGGTCTACAATGAAGGTAAAGAGGAGACAGCAGAAGATTA
Candidate_249	ML1085	5088	5236	+	7	13.0	3.0	0.000	GTTCTATATGTATTAGCCTGGCTCCGC	ATTGGCCTGGCTCCGCCAAGGATCTATATGTATCATCCTGGCTCTGCCAAGGTTCTATATGTATTATCCTGGCTCCACCAAGGTTCTATATGTATTAGCCTGGCTCCGCCAAGGTTCTATATGTATTAGCCTGGCTCTGCCAAGGTTCT
Candidate_250	ML1085	5292	5434	+	3	3.0	4.0	0.000	ATGTATTATCCTGGCTCTGCCAAG	AGGTTCTATATGTATTAGCCTGGCTCCGCCAAGGTTCTATATGTATTATCCTGGCTCTGCCAAGGTTCTATATGTATTATCCTGGCTCCGCCAAGGTTCTATATGTATTATCCTGGCTCTGCCAAGGTTCTATATGTATTAGC
Candidate_251	ML1085	5248	5378	-	15	37.0	4.0	0.000	TACATATAGAACCTTGGCGGAGCCAGGC	AGCCAGGATAATACATATAGAACCTTGGCAGAGCCAGGATAATACATATAGAACCTTGGCGGAGCCAGGCTAATACATATAGAACCTTGGCGGAGCCAGGCTAATACATATAGAATCTTGGCGGAGCCAGG
Candidate_252	ML1085	5274	5422	+	16	81.0	3.0	0.000	GTTCTATATGTATTATCCTGGCTCCGC	ATTAGCCTGGCTCCGCCAAGGTTCTATATGTATTAGCCTGGCTCCGCCAAGGTTCTATATGTATTATCCTGGCTCTGCCAAGGTTCTATATGTATTATCCTGGCTCCGCCAAGGTTCTATATGTATTATCCTGGCTCTGCCAAGGTTCT
Candidate_253	ML1085	5243	5391	+	22	121.0	5.0	0.000	GTTCTATATGTATTATCCTGGCTCTGC	ATTATCCTGGCTCCGCCAAGATTCTATATGTATTAGCCTGGCTCCGCCAAGGTTCTATATGTATTAGCCTGGCTCCGCCAAGGTTCTATATGTATTATCCTGGCTCTGCCAAGGTTCTATATGTATTATCCTGGCTCCGCCAAGGTTCT
Candidate_254	ML1085	5250	5388	+	2	2.0	5.0	0.000	CAAGGTTCTATATGTATTAGCC	TGGCTCCGCCAAGATTCTATATGTATTAGCCTGGCTCCGCCAAGGTTCTATATGTATTAGCCTGGCTCCGCCAAGGTTCTATATGTATTATCCTGGCTCTGCCAAGGTTCTATATGTATTATCCTGGCTCCGCCAAGGT
Candidate_255	ML1085	5354	5496	+	3	3.0	5.0	0.000	ATGTATTATCCTGGCTCTGCCAAG	AGGTTCTATATGTATTATCCTGGCTCCGCCAAGGTTCTATATGTATTATCCTGGCTCTGCCAAGGTTCTATATGTATTAGCCTGGCTCCGCCAAGGTTCTATATGTATTAGCCTGGCTCTGCCAAGGTTCTATATGTATTAGC
Candidate_256	ML1085	5410	5534	+	6	12.0	5.0	0.000	GTTCTATATGTATTAGCCTGGCTCC	CTGCCAAGGTTCTATATGTATTAGCCTGGCTCCGCCAAGGTTCTATATGTATTAGCCTGGCTCTGCCAAGGTTCTATATGTATTAGCCTGGCTCCACCAAGGTTCTATATGTATTATCCTGGCTC
Candidate_257	ML1085	5367	5515	+	5	12.0	4.0	0.000	GTTCTATATGTATTAGCCTGGCTCTGC	ATTATCCTGGCTCCGCCAAGGTTCTATATGTATTATCCTGGCTCTGCCAAGGTTCTATATGTATTAGCCTGGCTCCGCCAAGGTTCTATATGTATTAGCCTGGCTCTGCCAAGGTTCTATATGTATTAGCCTGGCTCCACCAAGGTTCT
Candidate_258	ML1085	5126	5264	+	2	2.0	5.0	0.000	CAAGGTTCTATATGTATTAGCC	TGGCTCTGCCAAGGTTCTATATGTATTATCCTGGCTCCACCAAGGTTCTATATGTATTAGCCTGGCTCCGCCAAGGTTCTATATGTATTAGCCTGGCTCTGCCAAGGTTCTTTATGTATTATCCTGGCTCCGCCAAGAT
Candidate_259	ML1085	5336	5454	-	23	139.0	3.0	0.000	TACATATAGAACCTTGGCAGAGCCAGG	TAGAACCTTGGCGGAGCCAGGCTAATACATATAGAACCTTGGCAGAGCCAGGATAATACATATAGAACCTTGGCGGAGCCAGGATAATACATATAGAACCTTGGCAGAGCCAGGATAAT
Candidate_260	ML1085	5374	5512	+	2	2.0	5.0	0.000	CAAGGTTCTATATGTATTAGCC	TGGCTCCGCCAAGGTTCTATATGTATTATCCTGGCTCTGCCAAGGTTCTATATGTATTAGCCTGGCTCCGCCAAGGTTCTATATGTATTAGCCTGGCTCTGCCAAGGTTCTATATGTATTAGCCTGGCTCCACCAAGGT
Candidate_261	ML1085	5259	5407	-	23	139.0	4.0	0.000	TACATATAGAACCTTGGCAGAGCCAGG	CCAGGATAATACATATAGAACCTTGGCGGAGCCAGGATAATACATATAGAACCTTGGCAGAGCCAGGATAATACATATAGAACCTTGGCGGAGCCAGGCTAATACATATAGAACCTTGGCGGAGCCAGGCTAATACATATAGAATCTTG
Candidate_262	ML1085	5238	5388	+	6	9.0	3.0	0.000	CAAGGTTCTATATGTATTATCCTGGCTC	TATGTATTATCCTGGCTCCGCCAAGATTCTATATGTATTAGCCTGGCTCCGCCAAGGTTCTATATGTATTAGCCTGGCTCCGCCAAGGTTCTATATGTATTATCCTGGCTCTGCCAAGGTTCTATATGTATTATCCTGGCTCCGCCAAGGT
Candidate_263	ML1085	5181	5329	+	7	12.0	3.0	0.000	ATTCTATATGTATTAGCCTGGCTCCGC	ATTAGCCTGGCTCCGCCAAGGTTCTATATGTATTAGCCTGGCTCTGCCAAGGTTCTTTATGTATTATCCTGGCTCCGCCAAGATTCTATATGTATTAGCCTGGCTCCGCCAAGGTTCTATATGTATTAGCCTGGCTCCGCCAAGGTTCT
Candidate_264	ML1085	5042	5190	-	23	139.0	4.0	0.000	TACATATAGAACCTTGGCAGAGCCAGG	CCAGGCTAATACATATAGAACCTTGGTGGAGCCAGGATAATACATATAGAACCTTGGCAGAGCCAGGATGATACATATAGATCCTTGGCGGAGCCAGGCCAATACATATGTAACCTTGGCAGAGCCAGGCTAATACATATAGAACCTTG
Candidate_265	ML1085	4985	5113	+	5	12.0	3.0	0.000	GTTCTATATGTATTAGCCTGGCTCTGC	CATGAGCTTTATTAGCCTGGCTCCGCCAAGGTTCTATATGTATTAGCCTGGCTCTGCCAAGGTTCTATATGTATTAGCCTGGCTCTGCCAAGGTTACATATGTATTGGCCTGGCTCCGCCAAGGATCTA
Candidate_266	ML1085	5059	5203	+	12	71.0	5.0	0.000	GTTCTATATGTATTATCCTGGCTCC	TAGCCTGGCTCTGCCAAGGTTACATATGTATTGGCCTGGCTCCGCCAAGGATCTATATGTATCATCCTGGCTCTGCCAAGGTTCTATATGTATTATCCTGGCTCCACCAAGGTTCTATATGTATTAGCCTGGCTCCGCCAAGGTT
Candidate_267	ML1085	5300	5450	+	6	9.0	3.0	0.000	CAAGGTTCTATATGTATTATCCTGGCTC	TATGTATTAGCCTGGCTCCGCCAAGGTTCTATATGTATTATCCTGGCTCTGCCAAGGTTCTATATGTATTATCCTGGCTCCGCCAAGGTTCTATATGTATTATCCTGGCTCTGCCAAGGTTCTATATGTATTAGCCTGGCTCCGCCAAGGT
Candidate_268	ML1085	5052	5202	+	6	9.0	3.0	0.000	CAAGGTTCTATATGTATTATCCTGGCTC	TATGTATTAGCCTGGCTCTGCCAAGGTTACATATGTATTGGCCTGGCTCCGCCAAGGATCTATATGTATCATCCTGGCTCTGCCAAGGTTCTATATGTATTATCCTGGCTCCACCAAGGTTCTATATGTATTAGCCTGGCTCCGCCAAGGT
Candidate_269	ML1085	5305	5453	+	22	121.0	5.0	0.000	GTTCTATATGTATTATCCTGGCTCTGC	ATTAGCCTGGCTCCGCCAAGGTTCTATATGTATTATCCTGGCTCTGCCAAGGTTCTATATGTATTATCCTGGCTCCGCCAAGGTTCTATATGTATTATCCTGGCTCTGCCAAGGTTCTATATGTATTAGCCTGGCTCCGCCAAGGTTCT
Candidate_270	ML1085	5398	5516	-	23	139.0	3.0	0.000	TACATATAGAACCTTGGCAGAGCCAGG	TAGAACCTTGGTGGAGCCAGGCTAATACATATAGAACCTTGGCAGAGCCAGGCTAATACATATAGAACCTTGGCGGAGCCAGGCTAATACATATAGAACCTTGGCAGAGCCAGGATAAT
Candidate_271	ML1085	5325	5465	+	3	4.0	4.0	0.000	GTATTATCCTGGCTCCGCCAAGG	GTTCTATATGTATTATCCTGGCTCTGCCAAGGTTCTATATGTATTATCCTGGCTCCGCCAAGGTTCTATATGTATTATCCTGGCTCTGCCAAGGTTCTATATGTATTAGCCTGGCTCCGCCAAGGTTCTATATGTATTAGC
Candidate_272	ML1085	4986	5094	+	2	2.0	5.0	0.000	CAAGGTTCTATATGTATTAGCC	ATGAGCTTTATTAGCCTGGCTCCGCCAAGGTTCTATATGTATTAGCCTGGCTCTGCCAAGGTTCTATATGTATTAGCCTGGCTCTGCCAAGGTTACATATGTATTGGCC
Candidate_273	ML1085	5368	5506	+	2	2.0	3.0	0.000	CAAGGTTCTATATGTATTAGCC	TTATCCTGGCTCCGCCAAGGTTCTATATGTATTATCCTGGCTCTGCCAAGGTTCTATATGTATTAGCCTGGCTCCGCCAAGGTTCTATATGTATTAGCCTGGCTCTGCCAAGGTTCTATATGTATTAGCCTGGCTCCAC
Candidate_274	ML1088	920	1066	-	3	3.0	3.0	0.000	ACGTGATAAAACGTCGCGGTACGGGT	CAATACTGGCTGTTTAAGTATCGGTGCCAATGCCCAATCAGTGCGCGTTTACCGTTACTTGTGGTATCACGTGGCGTTGTCACGTGATAAAACGTCGCGGTACGGGTTCGAGAGGCGACGGTGCTTTGCTTTAGTTCCTAGGTTCGT
Candidate_275	ML1088	3330	3466	-	1	1.0	4.0	0.000	CTGGGGTTACTTGGTTTACTC	ACTTTGGGTTACTCCGGAATAACTTAGGAATACTCCGGAGTAACTTAGGAATACTCCAGAGTAACTTAGGAATACTCTGGGGTTACTTGGTTTACTCCGGGTAGGGTTGGGTTACTCCAGGGGTTATTCCGGAGTTA
Candidate_276	ML1088	3306	3446	-	1	1.0	3.0	0.000	GTAACTTAGGAATACTCTGGGGT	AACTTAGGAATACTCCGGAGTAACTTAGGAATACTCCAGAGTAACTTAGGAATACTCTGGGGTTACTTGGTTTACTCCGGGTAGGGTTGGGTTACTCCAGGGGTTATTCCGGAGTTACTTTGGATTAATCCGGGGTTACCT
Candidate_277	ML1088	3897	4013	-	1	4.0	5.0	0.000	TTACTCCGGAGTTACTTTTGG	TACTTTGGGCTACTGCGGAATTACTTTGGTTTACTCCGGAGTTACTTTTGGTTACTCCGGAGTAACTTAGGAATACTCCGGAGTAAATTAGGAATACTCTGGGGTTATTTGGTTTAC
Candidate_278	ML1088	3835	3965	-	2	2.0	4.0	0.000	GGTAAGATTGGGTTACTCCGAGG	TGGTTACTCCGGAGTAACTTAGGAATACTCCGGAGTAAATTAGGAATACTCTGGGGTTATTTGGTTTACTCCGGGTAAGATTGGGTTACTCCGAGGTAAGTTTGGGTTACTTCGGAGGTACTTTGGGTTAC
Candidate_279	ML1089	17468	17542	+	8	18.0	3.0	0.000	GTTGAGGTTAGGGCTGTGTCCTTGC	TCCAGGTTGAGGTTAGGGCTGTGTCCTTGCTCTTCTTCCGGGGGTAGATGTAGGACATAGCCTAACATCAAATTT
Candidate_280	ML0346	157259	157397	-	2	5.0	3.0	0.000	GAGGGGACCGTCTCATCAAGTG	AGCTTCTCATCGTAGTCAGTCGACTTTCTCGCTCGAGGGGGAGGGGACCGTCTCATCAAGTGTTGAGTCATCTTGATGTCTGTTAGATTCTGTTCCTTCTTCAGGCAGTCGAGGAATCTCCAGATTGTAGGATTAGAGC
Candidate_281	ML0346	1017	1153	+	3	3.0	3.0	0.000	ATAGGGCTGGTGGTGTAGTGGTTTCC	TAGTACGAGGAATCCAAATTTAGTATAGTTTCTAAATAGGGCTGGTGGTGTAGTGGTTTCCTTCTCGGCTCCCACGCAGGAGGTTGGGGGTTCGAAATCCCATATCCGCCAGTCCTAGAGAAGTGCGCTAAGGGCAT
Candidate_282	ML0346	505328	505466	-	6	51.0	4.0	0.000	AGTGTTAACTGGTGCTGGAGTT	CCACGTACCTGCAGATGTTGGGTGGTAAGTGTCTAACGGCGGTCAATCCAGGCTGGCAAGACTAATCCTCCGAATGGAGTGTTAACTGGTGCTGGAGTTAGATATGACGGCGTAACGTGGCACATCAAGGTTATGGCCG
Candidate_283	ML0346	503170	503310	+	3	4.0	3.0	0.000	GTATGCAGAGGCTATGGAAGGGT	TTGAATTCTTCCGAATATGATCCTCAGGTTAGCAATCATGCCCTTCACGTCCTCACTGGCCGAAAGTATGTCATCTATGTATGCAGAGGCTATGGAAGGGTCCTCTAAGTTGCACAGGAGCCGGTCCAGGAGATTTTGAAA
Candidate_284	ML0346	506169	506319	-	9	23.0	3.0	0.000	TGTGACCTGGTTTTAGACTGTGTTCTAG	ATCGCTCGGGCTCCACTTGTTATTTGCGGGGCTATTACTGTATGTTGGTGTAATGCCGGTTAATCGTGAACAACCAATCGCAATGTGACCTGGTTTTAGACTGTGTTCTAGCGACTGCATAAAATATTTATTTGGGGTCCGATGGTAGCCC
Candidate_285	ML0346	24777	24907	+	1	1.0	4.0	0.000	TGTTGTTGCCGGGCAACA	GTCGTTGCCGGGCAACAGGGGCAGACATTGTCGTTGTTGTTGTTGTTGCCGGGCAACAGGGGCAGACATTGTCGTTGTTGTTGTTGTCGGGCAACAGGGGCAGACATTGTCGTTGTTGTTGTTGCCGGGCA
Candidate_286	ML0346	505333	505477	-	8	24.0	3.0	0.000	TGTCTAACGGCGGTCAATCCAGGCT	CGCATCGAGAACCACGTACCTGCAGATGTTGGGTGGTAAGTGTCTAACGGCGGTCAATCCAGGCTGGCAAGACTAATCCTCCGAATGGAGTGTTAACTGGTGCTGGAGTTAGATATGACGGCGTAACGTGGCACATCAAGGTTAT
Candidate_287	ML0346	496193	496293	-	39	262.0	3.0	0.001	TTTAGATTTCCCGCTGGCATTTGTCGCA	TGCCAGGCGTGGGCGTTTAGATTTCCCGCTGGCATTTGTCGCATCGGTGGACGTGCGTTTGCTCATTGATGACAGAGTTGGTCGGGACGCAAAACGGATAG
Candidate_288	ML0346	268326	268436	+	7	232.0	3.0	0.001	GCGATATTGTATAGCTGAAAGCA	AGTTTAGGTTCTGGAGAGTTTGATTTTACAGCTGAACGTATCGCAATCCATAGTGATGTGCCAGCGATATTGTATAGCTGAAAGCACGGTGAGAAATATAGAAATAGCCTG
Candidate_289	ML0346	502341	502411	-	4	8.0	3.0	0.000	CCAGGTGACTCTGATGATGAGGA	ACCTCAGATCAAGGATGGTCTCGAGGAAGAAAACCCTCAAGTGCCAGGTGACTCTGATGATGAGGAGTACA
Candidate_290	ML0346	503486	503626	+	3	3.0	4.0	0.000	TTGTTTTTGCGTTTCAGGATTAT	GTGTTCAATGCCGGGACGCTGCAATAGCTTCGCTTAGAGATAGCGTTCAAGAGGCGGAAATCAAGAATCAGCCTGGTCTTGTTTTTGCGTTTCAGGATTATCGCTGGTGAGTTGTAGTTGCTAGTTGAATGCTGTATGATC
Candidate_291	ML0346	278498	278588	-	10	54.0	5.0	0.000	TTGTAATGAAGAAGAACTGTTGG	ACGACTGGTTCCCTTTTGTAATGAAGAAGAACTGTTGGCTAGTTGTTGGACTTTAACAAGTTTTTTTTCTGAGGAAGGAGCCAGTCCTATT
Candidate_292	ML0346	504896	505000	+	8	46.0	5.0	0.000	TGAGCATTTTCTTGGAACCGGGCGT	GTTGCGGAGCATGGTAACTGTGAGCATTTTCTTGGAACCGGGCGTGGTCCATACTACGCTCAGGAGTGTTCCACTGCTGACGTTGTCCATATCCTCCATTGGGAG
Candidate_293	ML0346	503206	503322	-	6	7.0	3.0	0.000	TGGACCGGCTCCTGTGCAACTTAGAG	GGCCCTAGTACTTTTCAAAATCTCCTGGACCGGCTCCTGTGCAACTTAGAGGACCCTTCCATAGCCTCTGCATACATAGATGACATACTTTCGGCCAGTGAGGACGTGAAGGGCATG
Candidate_294	ML0346	496182	496294	-	51	336.0	3.0	0.001	GATTTCCCGCTGGCATTTGTCGCATCGGT	GTGCCAGGCGTGGGCGTTTAGATTTCCCGCTGGCATTTGTCGCATCGGTGGACGTGCGTTTGCTCATTGATGACAGAGTTGGTCGGGACGCAAAACGGATAGCTGCTGCAGAT
Candidate_295	ML0346	24777	24911	+	3	5.0	5.0	0.000	TGTTGTTGTTGTCGGGCAAC	GTCGTTGCCGGGCAACAGGGGCAGACATTGTCGTTGTTGTTGTTGTTGCCGGGCAACAGGGGCAGACATTGTCGTTGTTGTTGTTGTCGGGCAACAGGGGCAGACATTGTCGTTGTTGTTGTTGCCGGGCAACAG
Candidate_296	ML0346	500076	500170	+	4	5.0	4.0	0.000	CAGGATATCTGGAGCAGGGTGTGTT	GAGGGCTCTGTTCAACTACGTGTGAGCTGGTATCTTGTTTAGGTTGTTCATCCTGCAGGATATCTGGAGCAGGGTGTGTTGCTTCAGTGCTTGTA
Candidate_297	ML0346	633933	634069	-	3	4.0	4.0	0.000	TAAAGTACTATGTTAAACTTCCGTGT	TGATTTGTCAGACACACTTGATACATATGTCGAAATAAAGTACTATGTTAAACTTCCGTGTGTGCCGAATTACATTCAAGAAGCACACGGGAGTTCGACATAATCGAACTTTAGGCCCAGTCGAACTTTCGAGCGTG
Candidate_298	ML0346	494293	494425	-	3	3.0	3.0	0.000	TTACCAAAATCAGCCGTGAATACT	GCCACCAGTTAGGCTGGTGCACGCTACCAAAGGCGGTCCTCTGTATCGGTTAGAGAAGTTTGTTAGTCCCTACGTTACCAAAATCAGCCGTGAATACTGTGAGGAGGAGTTCTTGCTGGACACACCGGACCTC
Candidate_299	ML0346	537229	537361	-	7	15.0	4.0	0.000	TGTAGGTTACCTATAGCTG	TAGAGCAGTAGGTTACCTATAGCAGTAGGTTATCTATAGCAGTAGGTTACCTATAGCAGTAGGTTACCTATAGCTGTAGGTTACCTATAGCTGTAGGTTGCCTATAGCAGTAGGTTACCTATAGCAGTAGGTT
Candidate_300	ML0346	20722	20842	+	1	2.0	3.0	0.000	TGTTTTGATTATATACTA	AACCCGGGAAGAATGTTAACTATCCCTGAGGATTGTGTTTTGATTATATACTAGCTGGAGGGAAATCTCCTCCGATTTGTGTTCATATTCGTAATACATCTAAACGCGGGATGGTTGGGTA
Candidate_301	ML0346	496629	496775	+	9	11.0	3.0	0.000	TGGTAGTAGATGTTTGGTGTGAAGGA	AGTGCTTAAAGAGATCCATAGGCATCTGTGATTTTAGGGATGGTAGTAGATGTTTGGTGTGAAGGAGCCTCAAGTGGTACGACAACTGTTGTGTCACGAGAAGTGCTCAGGACTTGGGCGCTGCTGACATCTTGCACAGGCCTTTCT
Candidate_302	ML0346	24820	24950	+	1	1.0	3.0	0.000	TGTTGTTGCCGGGCAACA	TGTTGCCGGGCAACAGGGGCAGACATTGTCGTTGTTGTTGTTGTCGGGCAACAGGGGCAGACATTGTCGTTGTTGTTGTTGCCGGGCAACAGGGGCAGACATTGTCGTTGTCGTTGTTGCCGGGCAACAGG
Candidate_303	ML0347	4525	4673	+	10	53.0	3.0	0.000	TCTAGAAGTCGTCTTGAACTGGATGTC	ACCGTAAAGGATCTGTCGTGCAGTGACTGGTTATGTATGGAGCTTGCCCTGACAGTGGAGGGATGACTGCTACTGCACCGTGTCTAGAAGTCGTCTTGAACTGGATGTCACAGCTGTTCGGTACTACATTGTAGAGTATCTTCCACATC
Candidate_304	ML1079	456	598	+	3	4.0	3.0	0.000	ATTTCGGTCACTATATGATGCGCG	TGTGGCGTTGGTAAGTAAGAAATTTCGTTGGATGTGGCAAATTTCGGTCACTATATGATGCGCGCATCACATAATAAGTGCTGCGCGCAAGTACACTAGTTGCTGAAATGCGTACTTTATATAACAAATATACTCTTGGCGAA
Candidate_305	ML1079	47131	47247	-	8	21.0	3.0	0.000	ATCAAAAAGTGTTCACTGTGAGGATG	TCATTGGTCTATGCACGCCCTCGTGATCAAAAAGTGTTCACTGTGAGGATGCAACCCGAGGCTGCATCGCTCTCATTGGCTCGTTGCCCTCACGTGGTTGCCTAGCTCTTATTGGCT
Candidate_306	ML1079	25032	25132	+	4	4.0	3.0	0.000	TTCGTGGGGAAGATGAATGGAAC	GCATGTGGTTAGCATGTTTCCTATTTCTTTTCAATCTTCTTCATTAGATTTACCTTATTTCGTGGGGAAGATGAATGGAACATATCAGATACTGATCAATC
Candidate_307	ML0349	19740	19888	-	4	5.0	5.0	0.000	TTGCTCTACTATTTCATTTTTCATCCA	ACAATCTGATGCCTTCTCCTATGTAAGATAGAAGTGTTTTTTGCTCTACTATTTCATTTTTCATCCAGGGATGAAAAATGAAAATGTATATTTTGTGGGGCATATAATGTCTATTTTGTGGGGCGTGGTGGGTTTTTGTAATAAATTGC
Candidate_308	ML0349	122	266	-	3	4.0	3.0	0.000	TGCAGAACACCATGAAGCAGACAGT	GGGCTCTCCCGCCAACTTCGTCTACTCCTATCACTGTCTGGGAGTTTTTCATGGCATCACCATCTGTGTCATCTTCTTTTTGCAGAACACCATGAAGCAGACAGTCAGATTTATGTGGAGGGTCGGGGGGTTGTTGGCGAGTTTC
Candidate_309	ML0349	26562	26698	-	1	1.0	4.0	0.000	TGTAGTACTACCGACTGTCGC	CTACTATGGCCAAAGTTAGGCATTACAGTTGCAGTACCGTTGTAGTACTACCGACTGTCGCAGTACTGAATACTGCTTCAGAAAGGTGGCAGAACTAGGGCGGAATTTACGGCGGCGCACATTTGGGCGATAGAGTA
Candidate_310	ML0343	172256	172388	-	1	1.0	3.0	0.000	TGGAATGTGGTAAAACATCAACAG	AACCAGTGGTAAGGTTTTTTTTCTTAAATGGAGTACTTTGAATTGTTGAGAGTACCAAATATTCCATTTCAGAATGGAATGTGGTAAAACATCAACAGTTTATAGACTTCGACCTGGACCGGTATCCTATACA
Candidate_311	ML0343	135182	135322	+	19	102.0	3.0	0.000	ATGATAGGGCGAGTTGCAGCGGCATTCG	TCTGATGTGCAACATCGGAGCTCCTAACACTGAAGATGATAGGGCGAGTTGCAGCGGCATTCGGCTTCCCGATTCTACGACACTGCATCACTTGGGGCTTTTCATTCATCTGTTCAAGGACCTTCGTGACAACAGAAGTAA
Candidate_312	ML0343	90855	90993	-	4	5.0	4.0	0.000	GTTCTATTATATATGTTAAGGA	GAGTCAGACATAATGGAAGATGGAATTAGTGGTGGCAGGGGTTCTATTATATATGTTAAGGATACACTTCATGTGAAGTTAGTCCAATCATTTTATGATAGAGCTCGGAGCTCCTGATTCACTTGCAATTGATATTGAT
Candidate_313	ML0343	162465	162601	-	1	1.0	3.0	0.000	CGCCTTTTTGATGGGTTGTGG	AGTGCGTATGTCAGGTTTCGACGGGTTTTTCATGTTGGTGCGCCTTTTTGATGGGTTGTGGTGGAAATCGCCGAGCGATATAGTCGTAAGGGTAGCTAAATGATCAGAAATGTCGACGGTTAGGACGTTGCAGCTGA
Candidate_314	ML0343	119064	119200	-	1	1.0	5.0	0.000	AGTAACCGTAGTAACTGTAGT	CTGTAGGAACTGTGGTAACCGTGGTAACTGTAGGAACTGTGGTAACTGTAGTAACTGTAGTAAATGTAGTAACCGTAGTAACCGTAGTAACTGTAGTAATTGTAGTAACTGTAGTAACTATAGTAACTGTAGTAACT
Candidate_315	ML0343	264126	264264	-	1	1.0	4.0	0.000	TGTAGAGCTGACGTGTCGTTGT	CGTCCGGAGGTAGCCCGGAACAGGTCAGTCTGAGTGATGCCAAGTCAATAGAACAGATCAGCACGGATATGACGTTGTGTAGAGCTGACGTGTCGTTGTACTGAGCTCTCATACTGGACCCTGGGGGTGGCACGGGTAA
Candidate_316	ML0343	53218	53348	+	9	26.0	5.0	0.000	CCCTGAGAACTTCTGAGACGAGG	AGACAGATAGAACCTGATCACGAGTTCTCTGAGCTCCCTGAGAACTTCTGAGACGAGGATTCAAGTACAGACAGATAGAACCTGATCATGAGTTCTCAGAGCTCCGTGAGAACTTCTGAGACGAGGATTCA
Candidate_317	ML0343	119913	120023	+	5	11.0	3.0	0.000	GTGAATAGGGCGGCCAGGAGAGG	CACAAGTCAGCGGGAGTCAAATCCGGTGAATAGGGCGGCCAGGAGAGGGTAAAAATACTTCCCTACTGCTCTACCAGGAAAATGCTCCATAATCAGCTGTCTGGACTTTAT
Candidate_318	ML0343	37548	37690	+	6	25.0	4.0	0.000	AAGTTGGGTCGTCGCCATCAGCAG	AAAATCGACAATAATGCACGCATGAGTCGTGTCATTTCAAAAGTTGGGTCGTCGCCATCAGCAGGCTGTCGAACGTCTAACTTGCTGAAGACGAGGATCGAACTACTGACCTTCTGTGTGCGAGCTGTAAAGATTGCCACTCA
Candidate_319	ML0343	162460	162602	-	9	18.0	3.0	0.000	TATAGTCGTAAGGGTAGCTAAATGATCAG	AAGTGCGTATGTCAGGTTTCGACGGGTTTTTCATGTTGGTGCGCCTTTTTGATGGGTTGTGGTGGAAATCGCCGAGCGATATAGTCGTAAGGGTAGCTAAATGATCAGAAATGTCGACGGTTAGGACGTTGCAGCTGAGGGTA
Candidate_320	ML0343	289759	289901	-	1	1.0	3.0	0.000	GCGGACTGTCCACGAGTTGATGGC	GCGGAACTTAGCTTTAAGTCTGGTTGATGGACAAAATTTGGCGGACTGTCCACGAGTTGATGGCGGATCCGATCAGCGGCGGATCCGATCGGACTCGGCGGCGGATCCGATCGGACTAACAAGTGTATTGCTGTATCATATTT
Candidate_321	ML0343	135398	135538	+	3	3.0	3.0	0.000	CAGCTTCAACAGTCTTGCTCACT	TTACTGCAGCAGCAATGTTTCTCGGTGACAGGGCCATGGTACAGCTCTGTTGCAATGCTGACGAATAGGTTTTCAACCCAGCTTCAACAGTCTTGCTCACTTCTCCCAACTCTTCGTTCTTTTTGCTGATTAGATCCTGCT
Candidate_322	ML0343	286397	286531	-	11	88.0	3.0	0.000	TATTGGATAAGAGCTTTGCTAGTGA	ATTTATGGTTGCCAGATCATCAACATATCTCTTATTATTGGATAAGAGCTTTGCTAGTGACATGTACTTACTTACTTTGTTTACTTTGTTGGCGTTTATCCTCAAGTAGGAAGGGTCCTCAGATATCTGACCACC
Candidate_323	ML0343	269525	269655	+	21	276.0	3.0	0.001	AGAGTTGACTACCGCTGGTAATC	GAATGAGATGACTATTGTTGATAATCAGCTGTTCAGGGAGCTTAACTACCGCTGGTAATTAGCTGTTTGTGGAAGAGTTGACTACCGCTGGTAATCAGTTTAAAGAGCAGAACTAGCGCTGGTAATTTGCT
Candidate_324	ML0344	82557	82667	-	2	2.0	3.0	0.000	TCTGTTGCTGTTGCTGTTTCTGC	ATATTCCTCTTAACCTGCTGCTGCTTCTGTTGCTGTTGCTGTTTCTGCTGCTGCAACTGTTGCGGAAAACTCGACCGGGAACAGGAGGACTATGGCGATGTCAGGTAAAAA
Candidate_325	ML0345	6382	6500	+	6	12.0	4.0	0.000	CATCGAAGGATTCTCAGGAGAATGGTC	AGACTCCCTCCTACAATAGCACGGCTGAGATGGGCTTTTGAGAGTCCTTCGACATCTCAGCTACCAGCATCGAAGGATTCTCAGGAGAATGGTCAGTTGGCTAATTGCACTGTCTGACC
Candidate_326	ML0345	5504	5610	+	1	1.0	5.0	0.000	GCGGCACTCCGAAAAATGCGG	CCATGCGGCACTGTAAGCCAGAGTGCCGCGTTTTTCTGGAGTGCCACTGCCGTAAAAAAATGCGGCACTCCGAAAAATGCGGCACTATTTTAGTTGAGGGGTTACGG
Candidate_327	ML0345	50194	50322	-	1	1.0	3.0	0.000	GTCCAATCACCTTGAAA	TTGACCTCAACCAACATGCCTTTGAAGGAAAATCGTGTATGTCCAATCACCTTGAAAGTATTATACTTTCAAGGTGATTAGACATAAAGATTTACCTTATAAGGCATGTTGGTTGAGGTCAATCTTATG
Candidate_328	ML3560	39982	40114	+	5	6.0	5.0	0.000	CCAAGGCCAGGAGCAGACCGGTGG	CCCCAGGGTGGTCCAGCATGGTCGGTAGAGTGCAGCCAAGGCCAGGAGCAGACCGGTGGTCCGGGCCTTCGGGCCCTAATTAAGGCCTTTTTCGAGGTTTGGCCATTCTGGCCGTCCTGGACCTTGGAGAAGC
Candidate_329	ML3560	19676	19794	+	2	2.0	5.0	0.000	ACAGTAACTTTAGCTAT	ATGGACCCGGAGCAATAGTTACTGTAGCTACAGTTACAGTAACTTTAGCTATAGCTAGGAGCGATAGCTCATAGCTACAGTTACTACAGTTTCGGTGGCTATAGTGACTGAGACTCTAT
Candidate_330	ML3560	23128	23264	+	4	4.0	5.0	0.000	GCCAAGTCATCAGCAAAGTCTAGATC	GCTGCTGGGCTTGTTGGATAGAATCTGAGACTAGAGCCAAGTCATCAGCAAAGTCTAGATCAGTAACTTTGACTTCTGGGACTCTACGACTTTGCCTGGGATTGATGGTAAGTCCATTTTCTTCAGACAAGCAGTTC
Candidate_331	ML3560	11593	11739	-	8	11.0	3.0	0.000	GAGTAGTCCCCTGCTGAATCTGTCCC	GAATTTGAGTGGCCACTCGGAGATCTCGCTTGCCCATCTTGAGTAGTCCCCTGCTGAATCTGTCCCTCCACATAGTATAGAATACTTTGGGTGGACAGACTGCGAAGGTTCTACACCAGTCAGAGAGGGTCTTCCTTCTGAGAGCCG
Candidate_332	ML3560	23132	23268	+	2	4.0	4.0	0.000	ACTCTACGACTTTGCCTGGGA	CTGGGCTTGTTGGATAGAATCTGAGACTAGAGCCAAGTCATCAGCAAAGTCTAGATCAGTAACTTTGACTTCTGGGACTCTACGACTTTGCCTGGGATTGATGGTAAGTCCATTTTCTTCAGACAAGCAGTTCCTAA
Candidate_333	ML3560	11611	11721	+	14	53.0	4.0	0.000	GGGACAGATTCAGCAGGGGACTACTCAA	CCCTCTCTGACTGGTGTAGAACCTTCGCAGTCTGTCCACCCAAAGTATTCTATACTATGTGGAGGGACAGATTCAGCAGGGGACTACTCAAGATGGGCAAGCGAGATCTCC
Candidate_334	ML3560	43143	43245	+	9	36.0	4.0	0.000	CCACCCTGGGGCACTATTGGCGGT	TAAGGCCCGGACCACCGGACTGCTCTCGGCCTTGGCTGCACTCTACCGACCATGCTGGACCACCCTGGGGCACTATTGGCGGTTTCCTGTACGATTTAGGGCC
Candidate_335	ML3560	11600	11724	+	4	6.0	5.0	0.000	TGGAGGGACAGATTCAGCAGGGGAC	CAGAAGGAAGACCCTCTCTGACTGGTGTAGAACCTTCGCAGTCTGTCCACCCAAAGTATTCTATACTATGTGGAGGGACAGATTCAGCAGGGGACTACTCAAGATGGGCAAGCGAGATCTCCGAG
Candidate_336	ML3560	43406	43524	-	3	4.0	4.0	0.000	GGCCGGGAGCAGACCGGTGGTC	GGTCCAGCATGGTGGGTAGAGTGCAGCCAAGGCCGGGAGCAGACCGGTGGTCCGGGCCTTAGGGCCCTAATTAAGGCCTCTTTGGGGATTTTGGCCATTTTGGCCGTCCTGGACCTTGG
Candidate_337	ML3560	11592	11738	-	7	20.0	3.0	0.000	TACTTTGGGTGGACAGACTGCGAAGG	AATTTGAGTGGCCACTCGGAGATCTCGCTTGCCCATCTTGAGTAGTCCCCTGCTGAATCTGTCCCTCCACATAGTATAGAATACTTTGGGTGGACAGACTGCGAAGGTTCTACACCAGTCAGAGAGGGTCTTCCTTCTGAGAGCCGC
Candidate_338	ML3560	126006	126094	-	1	1.0	4.0	0.000	GTATACATGCAAAGTCAGCAGC	GTAGAGAACAGATTAGTATACATGCAAAGTCAGCAGCGTATATATACGCTGCTGACTTTGCATGTATATATATATACTTGTTGATTTAA
Candidate_339	ML3560	11677	11785	-	2	2.0	3.0	0.000	TGAGTTCCGCGTGTCCAGTCAG	CTGTTCAGTTTTCTGAGATGGTAATTGAGTTCCGCGTGTCCAGTCAGAATTTGAGTGGCCACTCGGAGATCTCGCTTGCCCATCTTGAGTAGTCCCCTGCTGAATCTGT
Candidate_340	ML3560	23126	23262	-	7	36.0	4.0	0.000	TCTAGACTTTGCTGATGACTTGGCTC	ACTGCTTGTCTGAAGAAAATGGACTTACCATCAATCCCAGGCAAAGTCGTAGAGTCCCAGAAGTCAAAGTTACTGATCTAGACTTTGCTGATGACTTGGCTCTAGTCTCAGATTCTATCCAACAAGCCCAGCAGCTG
Candidate_341	ML3560	17121	17241	-	4	10.0	3.0	0.000	ATTCTGGTTGTAGTGAACGACCT	TCAGCAAGAGCGAGTAATATACTTTGATTGATTCTGGTTGTAGTGAACGACCTTGTGCGCTATGATTGCTCGCTGTGGCCGGTGTCAAATGGGGGTATAGATGGACGATTGGCGATCTTAT
Candidate_342	ML3563	140	282	-	18	65.0	5.0	0.000	TCATGTACTGTGTACTCATGTACT	ATGTACTGTGTACTCTTGTACTCATGTACTGTGTACTCATGTACTGTGTACTGTGTACTGTGTACTGTGTACTGTGTACTCATGTACTGTGTACTCATGTACTGTGTACTCATGTACTGTGTACTATGTACTCATGTACTGTG
Candidate_343	ML3563	132	268	-	1	1.0	3.0	0.000	GTACTCATGTACTGTGTACTC	CTTGTACTCATGTACTGTGTACTCATGTACTGTGTACTGTGTACTGTGTACTGTGTACTGTGTACTCATGTACTGTGTACTCATGTACTGTGTACTCATGTACTGTGTACTATGTACTCATGTACTGTGTGTATCCT
Candidate_344	ML3563	152	278	-	1	1.0	3.0	0.000	GTACTCATGTACTGTGTACTC	ACTGTGTACTCTTGTACTCATGTACTGTGTACTCATGTACTGTGTACTGTGTACTGTGTACTGTGTACTGTGTACTCATGTACTGTGTACTCATGTACTGTGTACTCATGTACTGTGTACTATGTAC
Candidate_345	ML3563	211	365	-	34	393.0	5.0	0.001	TGTACTGTGTACTGTGTACTCATGTACTGT	CCATTTTACTTTTAGCTGTGTACTGTGTACTCATGTACTGTGTACTGTGTACTGTGTACTCATGTACTGTGTACTGTGTACTCATGTACTGTGTACTCTTGTACTCATGTACTGTGTACTCATGTACTGTGTACTGTGTACTGTGTACTGTGTAC
Candidate_346	ML3563	125	267	-	18	65.0	5.0	0.000	TCATGTACTGTGTACTCATGTACT	TTGTACTCATGTACTGTGTACTCATGTACTGTGTACTGTGTACTGTGTACTGTGTACTGTGTACTCATGTACTGTGTACTCATGTACTGTGTACTCATGTACTGTGTACTATGTACTCATGTACTGTGTGTATCCTCATGTGT
Candidate_347	ML3563	143	285	-	10	20.0	5.0	0.000	TACTCATGTACTGTGTACTCATGT	CTCATGTACTGTGTACTCTTGTACTCATGTACTGTGTACTCATGTACTGTGTACTGTGTACTGTGTACTGTGTACTGTGTACTCATGTACTGTGTACTCATGTACTGTGTACTCATGTACTGTGTACTATGTACTCATGTACT
Candidate_348	ML3563	186	330	-	30	66.0	5.0	0.000	GTACTCATGTACTGTGTACTGTGTA	TACTGTGTACTGTGTACTGTGTACTCATGTACTGTGTACTGTGTACTCATGTACTGTGTACTCTTGTACTCATGTACTGTGTACTCATGTACTGTGTACTGTGTACTGTGTACTGTGTACTGTGTACTCATGTACTGTGTACTCA
Candidate_349	ML3563	204	344	-	37	96.0	5.0	0.000	TACTCATGTACTGTGTACTGTGTACTCA	ACTGTGTACTCATGTACTGTGTACTGTGTACTGTGTACTCATGTACTGTGTACTGTGTACTCATGTACTGTGTACTCTTGTACTCATGTACTGTGTACTCATGTACTGTGTACTGTGTACTGTGTACTGTGTACTGTGTAC
Candidate_350	ML3563	128	270	-	10	20.0	5.0	0.000	TACTCATGTACTGTGTACTCATGT	CTCTTGTACTCATGTACTGTGTACTCATGTACTGTGTACTGTGTACTGTGTACTGTGTACTGTGTACTCATGTACTGTGTACTCATGTACTGTGTACTCATGTACTGTGTACTATGTACTCATGTACTGTGTGTATCCTCATG
Candidate_351	ML3563	201	343	-	10	20.0	5.0	0.000	TACTCATGTACTGTGTACTCATGT	CTGTGTACTCATGTACTGTGTACTGTGTACTGTGTACTCATGTACTGTGTACTGTGTACTCATGTACTGTGTACTCTTGTACTCATGTACTGTGTACTCATGTACTGTGTACTGTGTACTGTGTACTGTGTACTGTGTACTCA
Candidate_352	ML3563	203	335	-	19	66.0	5.0	0.000	TCATGTACTGTGTACTCATGTACT	TCATGTACTGTGTACTGTGTACTGTGTACTCATGTACTGTGTACTGTGTACTCATGTACTGTGTACTCTTGTACTCATGTACTGTGTACTCATGTACTGTGTACTGTGTACTGTGTACTGTGTACTGTGTACT
Candidate_353	ML3563	139	287	-	21	142.0	5.0	0.000	CTCATGTACTGTGTACTGTGTACTGTG	TACTCATGTACTGTGTACTCTTGTACTCATGTACTGTGTACTCATGTACTGTGTACTGTGTACTGTGTACTGTGTACTGTGTACTCATGTACTGTGTACTCATGTACTGTGTACTCATGTACTGTGTACTATGTACTCATGTACTGTGT
Candidate_354	ML4677	20799	20937	+	2	3.0	4.0	0.000	AGGGATGGATAGAGATAGAGAT	GCTCTCTATTTATTTATCTCTATCCCTCTCTCTCCCTCTCTCTCTCTCCTTCTCTCCTGATAAATTGACAGATAGTGAGGGATGGATAGAGATAGAGATAGAGATAGAGATAGAGATAGAGATAGAGATAGAGATAGAG
Candidate_355	ML3548	456	546	+	3	5.0	4.0	0.000	CCTCGGGTTCCTCAATAAATGTA	GCCTGGGATATTACCAGTACATTTATTGAGGAGGTTAGGTCCTTTGGTTTTCACCTCGGGTTCCTCAATAAATGTATTTAATTTGTAGTGT
Candidate_356	ML3549	888	998	+	3	3.0	4.0	0.000	TATTGATCCTTGAGGGACTCCTA	AGAGTATGAACAAGATTGGGCCTAGTATTGATCCTTGAGGGACTCCTATACGTATATAGTATGTAGAGGAGCCGTCCCTATTGATTGATACTGTGAAAGATCTATCACTTA
Candidate_357	ML1074	9261	9389	+	16	145.0	4.0	0.001	CTTGGGGATATGAACGCTAGGCTGGGT	GAAGCTGAGGATTTCCACAACACTCTACGCCAGGCTATAGCGGATGTTCCCGCACATCATCTCCTCTTAGTGCTTGGGGATATGAACGCTAGGCTGGGTCAAGAGAGTGCTGGAGATAGACGTTGGTNN
Candidate_358	ML1074	9578	9670	-	3	4.0	3.0	0.000	AGGGAATTTCTCCACTTCTGTCGG	ATGCGGTGGTCTGAGCCGACAGATTGAAACGTGTTGAAGGCCTCGGTGTTCTTGAGGGAATTTCTCCACTTCTGTCGGATAAGGATGAAATCT
Candidate_359	ML1074	9050	9194	+	4	4.0	4.0	0.000	GGTGCGGGTGCTGCTACAGGTGGAG	GGGTGGGGTGAGTCTCATAACAGTCTCTGCTTGGAGGAATGGTGCGGGTGCTGCTACAGGTGGAGTGGGGTTCATGCTATCTAGCAAAGCACACGGGGGCATTAGTCTTATCAAGCCGTATGGATCAAGGGTTCTCAATATCTCA
Candidate_360	ML0340	13213	13345	-	4	5.0	4.0	0.000	ATGACCTTCAGGGTTTCCGCTGGG	AGGGGTCACGTAAATCGCCAAAATGAACCTCGGTCATGACCTTCAGGGTTTCCGCTGGGGACTCCGTGAGGGATCCGTCGGTTTTCCTGATTGTTCCGTAGCGAGGTTGATTTCGTGTTTTTTATGAGACTAG
Candidate_361	ML0340	5460	5566	+	1	1.0	3.0	0.000	CGATAGCCGGCTGACATCAGA	GGTCTCTTGCCGGCCTATAAACGGCCGATAGCCGGCTGACATCAGACCTGTAGCTGGCCTATATCAGACTGGCTATAGGCGGATAGGCCGTCTACAGGCCCGATATA
Candidate_362	ML0340	13620	13730	-	3	23.0	3.0	0.000	TAATCCTTTCCATCCATTTCAGC	AGATCCACTTCCATGTGCCAGAGTATAATCCTTTCCATCCATTTCAGCGGCACGGGTGCCAGCGTGATGGTGCGAAACGATTTGGGATTGAAGTAATCAGTCTTCCCGGGT
Candidate_363	ML1075	456	576	+	4	9.0	4.0	0.000	CGTGGTGCCACCCTTCAACCAGG	CTACTTCTTCAGGACATCAAGGAACTTCAAAATGGTAGGGTGGGAGCATCGTATCATGGTATGGAATCCGTGGTGCCACCCTTCAACCAGGTTCGAGGATCGGAGTGTGCAGGAGGATGTC
Candidate_364	ML2599	159472	159568	-	17	678.0	3.0	0.002	TGTGGGATGACTGCGGAGATG	CTATGAGAAAGTTTGCAATTTGTGGGATGACTGCGGAGATGGCTCGGATGAAGAGCTGTGTCCTGGAAGTTTTCATTGCAACGATAAGCAGGGGTAT
Candidate_365	ML2599	79924	80064	+	5	15.0	3.0	0.000	GTTTTCGGATGGCCCGCTCTTCC	TAACTACTTCCCCTTTCCGAATGAAGTAGCGAGAGTTCGGGTCACCTGAACGCTTCACTTTCAGTTCCGACACAAGTTGTTTTCGGATGGCCCGCTCTTCCGGTGTTCTGTTCGGGGAGATATAAATAGTCTTATATTCAT
Candidate_366	ML2599	79910	80058	+	9	103.0	3.0	0.000	GACACAAGTTGTTTTCGGATGGCCCGC	CATCATTTTCCACTTAACTACTTCCCCTTTCCGAATGAAGTAGCGAGAGTTCGGGTCACCTGAACGCTTCACTTTCAGTTCCGACACAAGTTGTTTTCGGATGGCCCGCTCTTCCGGTGTTCTGTTCGGGGAGATATAAATAGTCTTAT
Candidate_367	ML0335	62969	63097	-	24	242.0	5.0	0.001	CACGTGATCTTTTGCCGTGTGCTGGTG	CACATTTCAACCAGGTTTTTCTTGGTCGCCCACGTGATCTTTTGCCGTGTGCTGGTGTCCAATCCAGTAAATATCTTGGTAGCCTGGTATCTGGCATCCTGACGACGTGTCCAAACCAGCGAAGACGAT
Candidate_368	ML0336	158364	158504	-	19	41.0	3.0	0.000	TGTGCCAGGACAGAGTAACTCCAGTTGT	AGGATTTAGTGCCAGGTCAGAGTAACAGATGTTGAGGATTTTGTGCCAGGGCAGAGTAACTCCAGTTGTTGAGGATTTTGTGCCAGGACAGAGTAACTCCAGTTGTTGAGAATTTTGTGCCAGGGCAGAATAACTCCAGTT
Candidate_369	ML0336	172788	172918	+	3	3.0	5.0	0.000	CTGTTGTGGTGGTGGTGCAGCTC	GGAGATCGTGTTGTTCCTCAGGATCTCTGGCGGGTTGCATAGCTCCGGGTTGTTGTTGTTGTTGTTGTGGCTGCTGTTGTGGTGGTGGTGCAGCTCGCTCCTGGGCCTGCTCGGCGGCTCTCCTCAAGATG
Candidate_370	ML0336	158293	158443	-	18	146.0	3.0	0.001	GAGGATTTTGTGCCAGGACAGAGTAACT	CCAGTTGTTGAGGATTTTGTGCCAGGACAGAGTAACTCCAGTTGTTGAGAATTTTGTGCCAGGGCAGAATAACTCCAGTTGTTGAGGATTTTGTGCCAGGACAGAGTAACTCCAGTTGTTGAGGATTTTGTGCCAGGACAGAGTAACTCCA
Candidate_371	ML0336	158492	158630	-	33	80.0	4.0	0.000	CTCCAGTTGTTGAGGATTTTGTGCCAG	TAACTCCAGTTGTTGTGGATTTTGTGCCAGGGCAGAGTAACTCCAATTGTTGAGGATTTTGTGTCAGGGCAGAGTAACTCCAGTTGTTGAGGATTTTGTGCCAGGGCAGAGTAACTCCAGTTGTTGAGGATTTAGTGCC
Candidate_372	ML0336	172863	172983	+	4	5.0	5.0	0.000	TGGTTGAGGTGGTGTTGGTGGTA	GTTGTGGTGGTGGTGCAGCTCGCTCCTGGGCCTGCTCGGCGGCTCTCCTCAAGATGGCTTGTCCTGCTTGGTTGAGGTGGTGTTGGTGGTAAAAGGCGGCTTGGTTTTCCTCCAACTGCTG
Candidate_373	ML0336	158310	158448	-	33	80.0	4.0	0.000	CTCCAGTTGTTGAGGATTTTGTGCCAG	TAACTCCAGTTGTTGAGGATTTTGTGCCAGGACAGAGTAACTCCAGTTGTTGAGAATTTTGTGCCAGGGCAGAATAACTCCAGTTGTTGAGGATTTTGTGCCAGGACAGAGTAACTCCAGTTGTTGAGGATTTTGTGCC
Candidate_374	ML0336	158363	158515	-	109	1096.0	4.0	0.004	TGTTGAGGATTTTGTGCCAGGGCAGAGTA	TCCAGTTGTTGAGGATTTAGTGCCAGGTCAGAGTAACAGATGTTGAGGATTTTGTGCCAGGGCAGAGTAACTCCAGTTGTTGAGGATTTTGTGCCAGGACAGAGTAACTCCAGTTGTTGAGAATTTTGTGCCAGGGCAGAATAACTCCAGTTG
Candidate_375	ML0336	174142	174246	-	4	6.0	5.0	0.000	GCCAGGACAGGGCATGGTTGCTTTG	CAAGGAGGTCCGGAGGACTTCGAGGAAGAGCATGCTACCGAGGGTCATAGGTGAGGAGCAGCCAGGACAGGGCATGGTTGCTTTGAGAATACCCCTCTGGAAGAG
Candidate_376	ML0336	158434	158586	-	109	1096.0	3.0	0.004	TGTTGAGGATTTTGTGCCAGGGCAGAGTA	AATTGTTGAGGATTTTGTGTCAGGGCAGAGTAACTCCAGTTGTTGAGGATTTTGTGCCAGGGCAGAGTAACTCCAGTTGTTGAGGATTTAGTGCCAGGTCAGAGTAACAGATGTTGAGGATTTTGTGCCAGGGCAGAGTAACTCCAGTTGTTG
Candidate_377	ML0336	74737	74839	+	4	15.0	5.0	0.000	CTGGTTCTCGTACTGGTTCGGCAA	CTTGTGTCTTCTGGGCAGTATCCAAGAAGCCCGACCCAGTACGCAAACCAGTTCGCGAACTGGTTCTCGTACTGGTTCGGCAATCCCCAAACTAGTCCAGACT
Candidate_378	ML0336	172782	172928	+	4	8.0	3.0	0.000	TTGCATAGCTCCGGGTTGTTGTTGTT	CATCCAGGAGATCGTGTTGTTCCTCAGGATCTCTGGCGGGTTGCATAGCTCCGGGTTGTTGTTGTTGTTGTTGTGGCTGCTGTTGTGGTGGTGGTGCAGCTCGCTCCTGGGCCTGCTCGGCGGCTCTCCTCAAGATGGCTTGTCCTG
Candidate_379	ML0336	158285	158435	-	19	41.0	3.0	0.000	TGTGCCAGGACAGAGTAACTCCAGTTGT	TGAGGATTTTGTGCCAGGACAGAGTAACTCCAGTTGTTGAGAATTTTGTGCCAGGGCAGAATAACTCCAGTTGTTGAGGATTTTGTGCCAGGACAGAGTAACTCCAGTTGTTGAGGATTTTGTGCCAGGACAGAGTAACTCCAGTTGTTGA
Candidate_380	ML1068	4402	4534	-	4	14.0	5.0	0.000	CTCCTTAGGTCCGGCAGTAAGGGA	TCCTCGGCCTTCCGCTTCAGGGATATGATGAGGTTCTTCTTCTGCTCTACAAGGGCGTATGCGTGGTGGTTGTGCTCCTTAGGTCCGGCAGTAAGGGATTCGTCCGTAGCTTAGAAGTAGACGAAGCAAGGGC
Candidate_381	ML0334	154541	154687	-	5	11.0	3.0	0.000	TGGAGATTCCTAGGGCTTTGTCGAAC	GCTTGTGCTTGCCGATGGTGAATTATTGATATTCAGTTTCTGGAGATTCCTAGGGCTTTGTCGAACAGCAGCTGGTTTTTGTGTCAGAGAGGTTTTGTTGGGATTCATTGAGGATTAGGGGCAGTGGGGTACTGGGTCTGCCAGGAG
Candidate_382	ML0334	145861	145929	-	4	8.0	3.0	0.000	AGTTGATTTGTTGTGTGACAGC	GTCTTTCTCTAATGCTCAGCTGTCCAAACTGCAATACAATGTAGTTGATTTGTTGTGTGACAGCGAGCA
Candidate_383	ML0334	144000	144142	-	33	127.0	3.0	0.000	GGCGATAGTGTTCTCTGAGCGATAGTGTT	AGTGTTCTCTGAGCGATAGTGTTCTCTGAGCGATGGTGTTCTCTGAGCGATGGTGTTCTCTGAGCGATAGTGTTCTCTGGGCGATAGTGTTCTCTGAGCGATAGTGTTCTCTGAGCGATAGTGTTCTCTGAGCAGGAACAGTC
Candidate_384	ML0334	83818	83910	-	3	3.0	3.0	0.000	GCACGTAAGCTGGTCTCTAGGCGC	AAGAGCGAAGGCGCCTTCAAGGACAGCTACGCCCCCGAAGGCCCAGCAGGAGGAGCACGTAAGCTGGTCTCTAGGCGCTGACACGAGGTTCAA
Candidate_385	ML0334	1328	1450	+	25	129.0	3.0	0.000	ACTTCGGCTGTTTTGTACATACTCTCCAC	TTGGTTGTTATAGTCACTGGAAACCACTTCGGCTGTTTTGTACATACTCTCCACAGTAGCGATCTTGGTGCGAGTTGTGTGGTGAGAGTTATAATGCAGTGTAAGAGGTTTCTTCTGTGGTTT
Candidate_386	ML0334	1327	1463	+	7	17.0	5.0	0.000	GTTTTGTACATACTCTCCACAGTAGC	GTTGGTTGTTATAGTCACTGGAAACCACTTCGGCTGTTTTGTACATACTCTCCACAGTAGCGATCTTGGTGCGAGTTGTGTGGTGAGAGTTATAATGCAGTGTAAGAGGTTTCTTCTGTGGTTTTATCTAGAGTGGA
Candidate_387	ML0334	144067	144215	-	17	31.0	4.0	0.000	TTGTTCTCTGAGCGATAGTGTTCTCTG	TCAGCATGCCGGGTAAAGCGATATTGTTCTCTGTGCGATATTGTTCTCTGAGCGATAGTGTTCTCTGAGCGATAGTGTTCTCTGAGCGATAGTGTTCTCTGAGCGATGGTGTTCTCTGAGCGATGGTGTTCTCTGAGCGATAGTGTTCT
Candidate_388	ML0334	111552	111682	+	1	1.0	3.0	0.000	CTGGTGCTTCGAGATAGGGCGTT	AGTTGAGAATGCTCAACAAAGGGGTAGAATGTGAACTGGTGCTTCGAGATAGGGCGTTTCCCACTGCTGTGGGGCCATTTTCTCAAAGCTTAGTGGGTCCAGAAACCACTTTAACTGCATCTTAACCAGAT
Candidate_389	ML0334	1191	1335	+	4	71.0	3.0	0.000	TCTGTTTGGGTATCCGTTAGTGAGG	AGTATAGCTGTGTTGTCACTTGTTTGTGTTTTGTGACGTTTTCTCTGTCGCTTCCGTTTATCTTTGATGGCTTCTATGACTCTGTTTGGGTATCCGTTAGTGAGGAGCAGAGTATACACCATGTTTGACGAGTGACGTTGGTTGT
Candidate_390	ML0334	144081	144223	-	7	18.0	4.0	0.000	GTGCGATATTGTTCTCTGAGCGAT	GGTGAACATCAGCATGCCGGGTAAAGCGATATTGTTCTCTGTGCGATATTGTTCTCTGAGCGATAGTGTTCTCTGAGCGATAGTGTTCTCTGAGCGATAGTGTTCTCTGAGCGATGGTGTTCTCTGAGCGATGGTGTTCTCTG
Candidate_391	ML0334	1326	1462	+	1	1.0	4.0	0.000	TTGTGTGGTGAGAGTTATAAT	CGTTGGTTGTTATAGTCACTGGAAACCACTTCGGCTGTTTTGTACATACTCTCCACAGTAGCGATCTTGGTGCGAGTTGTGTGGTGAGAGTTATAATGCAGTGTAAGAGGTTTCTTCTGTGGTTTTATCTAGAGTGG
Candidate_392	ML0332	89827	89963	-	1	1.0	5.0	0.000	CGGTGCAAAATTATCGTTTGA	CTTTGTGAGTGAGCAACTGTTGCGGATTTTAGAACTCCTTCGGTGCAAAATTATCGTTTGAGTAAAAGAAATTTAGGCTTAAACCGATATGACGTTTGTAACTGAAATACGCGGCCGAAAACAGAAATCTGACTCGG
Candidate_393	ML0332	237155	237293	+	3	4.0	4.0	0.000	TGAGCTTAAATCAGCAGCACTT	TATAAACAGTACAATCTTTTTTCCCTTAATTCAATTATATTGAGCTTAAATCAGCAGCACTTTTAACCATTCAGAAGTGCGGCTGATCTAGACTTAGTGTAATTGAGTTTGGAGAAAATAATATTGTACTTTTAAGCCT
Candidate_394	ML0332	254918	255014	-	3	4.0	4.0	0.000	TAACCTCTTCGAACTCCTGGA	TTCTTGTGTATAGATTCGGAGAGTTTTGAAGGATGGTTTACCTTCGTTCTGCTGGTTAACCTCTTCGAACTCCTGGATCACAGAGACCGCGGTGACT
Candidate_395	ML0332	199141	199267	+	1	1.0	5.0	0.000	CGGACTCGAGTGTGTACATAC	ACATTCTTGTCGGACTCGACGGTGTACATACTTGTCGGACTCGAGTGTGTACATACTTGTCGGACTCGAGCGTGTACATTCTTGTCGGACTCGAGTGTGTATATTCTTGTCGGGAGCAATGACCTAG
Candidate_396	ML0332	60860	60988	+	4	21.0	5.0	0.000	CTGTACGTTAGCATCTTTTCTG	CATTCTTCGAAATTTTTGTTATAAATAGGACTATACTGTACGTTAGCATCTTTTCTGTAACAATCAGTGTCTAATTTGTTACAGAAAAGATGATAGCGTACATTTGCATTATAGTCCTTTTTATAGGCC
Candidate_397	ML0332	194114	194254	-	2	2.0	3.0	0.000	TAGCCTGAACCTTCAGCGGGCTG	GGTTGAAAAGTTTGATCGAGTATTGAACAGGTAGTTTAAGTTTTCTGAAGAACGGGACTAGTATAGGTACATATAAGCTAGCCTGAACCTTCAGCGGGCTGCGAAAGAGAAAAATGTAAAGTTCTTCGATGGAAATCAACA
Candidate_398	ML0332	60872	60988	+	30	93.0	5.0	0.000	GTACGTTAGCATCTTTTCTGTAACAA	TTTTTGTTATAAATAGGACTATACTGTACGTTAGCATCTTTTCTGTAACAATCAGTGTCTAATTTGTTACAGAAAAGATGATAGCGTACATTTGCATTATAGTCCTTTTTATAGGCC
Candidate_399	ML0332	227356	227452	+	31	186.0	5.0	0.001	AGCCTTCCTGGCTCAGTTGGTTAGAG	AAGCCTGAGCCAATTTTGCGTTAGGAATGTAGTGCATCCATTTTCCGTTTACGCATAGCCTTCCTGGCTCAGTTGGTTAGAGCGTCAGTCTCATAAT
Candidate_400	ML0332	433219	433351	-	10	29.0	3.0	0.000	GCCACCGACTGAAACACCTGAGGG	AGTTCCTCTTGATTACTCGTAAAATCTGACTGAAGGCCACCGACTGAAACACCTGAGGGTGATGGAAACTCGAGGTGTTTAGGTATTGCCTTGCGTCAGTTTTTTCCTGAAGAGAGAATATTGAATCTGCCCT
Candidate_401	ML0332	199145	199271	+	1	1.0	3.0	0.000	ACATTCTTGTCGGACTCGAGT	TCTTGTCGGACTCGACGGTGTACATACTTGTCGGACTCGAGTGTGTACATACTTGTCGGACTCGAGCGTGTACATTCTTGTCGGACTCGAGTGTGTATATTCTTGTCGGGAGCAATGACCTAGCTTT
Candidate_402	ML4681	1886	2022	-	1	1.0	4.0	0.000	AATGGAATCGTCTGGTCTGCC	TGTGGTGACGTCACGTGTTGAGAAATAATCCCCGCAGGTTCGATGTTTGGTCACATGACGTGTTGAGAGCTAACGAAATGGAATCGTCTGGTCTGCCGGGAAAAGTCCATATCAGTGACGACACTTACCAGCTAATC
Candidate_403	ML0339	4883	5021	+	2	2.0	4.0	0.000	GATAAAGAGACCTGTGGCCAGG	ATTGCATGTTTGAAGAAGTCCTGAGACTTTCTGGTCATGTGATAAAGAGACCTGTGGCCAGGTGTTATCTCAGTATCATTGGCGGGCTCAGGCTCTTGATCAATGCCGGAGAACTTTACAGTGGCAGGCTGACCAAGCG
Candidate_404	ML0339	65393	65507	-	3	5.0	5.0	0.000	TGAGTTAGGAGTCGTCGAACCTCAC	CGCCATCCGCACTGGAACTGCGGTCGGTCGCAACTCCGGGATAGGTCCACGCTCTGAAGGGGGATTGAGTTAGGAGTCGTCGAACCTCACTTTCAGTTTTAGAAGGCACATTTGT
Candidate_405	ML0339	44986	45122	+	6	14.0	5.0	0.000	TCGTACCTTACAAATTCTAGACAAGT	TTTTGCGTTGGTGAGCCGCAGCAAGACACTATTGGTCGTACCTTACAAATTCTAGACAAGTCAGAGTTCTCAGTGATTGCTGAAATGTTGAATTTGTGAGTCTCAATCAGTACGTACATAGTAGGAGCTGGGTGGTG
Candidate_406	ML0339	118512	118622	+	4	8.0	5.0	0.000	TGGGGTTCTTAGTCTGTTGAGGA	GAACCGTAGCTGCAGGAGGTGGTGTTGGGGTTCTTAGTCTGTTGAGGACTGTTCCGATGCAGTTGTCAACGAATGAGATTTGGAATCCGTTCTTTCTGAACTTTTCACGTA
Candidate_407	ML0339	126379	126465	+	2	2.0	4.0	0.000	AAGAGTGGTTCTAATTTTGCA	TAACTGTATGGGGTGGAGCCTTAGATGCAAAATTAGAACCACTCTTCATTGAAGAGTGGTTCTAATTTTGCAGGGTGCGCCCTTTTG
Candidate_408	ML0339	76755	76883	+	1	1.0	5.0	0.000	TTGAGGAGTACAATCAG	GCAAAATGTTTTGGGGGAATGTTTTAGAAAAGTATCTCTATTGAGGAGTACAATCAGTTTAGTGATATTGATGTACTTTTTAATGGACATTTATTCTTCCCGTTTTCCTTACTCTCATAATGGCTGGAT
Candidate_409	ML0339	121969	122091	+	4	5.0	4.0	0.000	AATGAGGAAAATCCTATCTCGGAG	AGATTCTTACGTGAGCTATTGTAGTTAAAGAATGAGGAAAATCCTATCTCGGAGAGAGATTTTCGAAATAGAAGTTTGTCCTCGTCTGTACCCACAAAAGAACACGGGGAGAGCGACTGATGG
Candidate_410	ML0339	44984	45128	+	6	32.0	5.0	0.000	GCTGAAATGTTGAATTTGTGAGTCT	GTTTTTGCGTTGGTGAGCCGCAGCAAGACACTATTGGTCGTACCTTACAAATTCTAGACAAGTCAGAGTTCTCAGTGATTGCTGAAATGTTGAATTTGTGAGTCTCAATCAGTACGTACATAGTAGGAGCTGGGTGGTGTGGACT
Candidate_411	ML0339	121770	121900	+	2	3.0	3.0	0.000	GTTTGAACTTGGAGGTGTCTGAT	TGTCCATATCTTGTATATGTCCTGATTGTTCGCGAGTTTGAACTTGGAGGTGTCTGATAAAATGTTTTCCATTTTTGCCAGGTAATCCGTCTTGTTCATGATGATAACTCCTGAACCCTTATCAGGACTTG
Candidate_412	ML0339	44989	45135	+	7	15.0	3.0	0.000	TACAAATTCTAGACAAGTCAGAGTTC	TGCGTTGGTGAGCCGCAGCAAGACACTATTGGTCGTACCTTACAAATTCTAGACAAGTCAGAGTTCTCAGTGATTGCTGAAATGTTGAATTTGTGAGTCTCAATCAGTACGTACATAGTAGGAGCTGGGTGGTGTGGACTTTAAAAT
Candidate_413	ML0339	121472	121596	+	3	4.0	3.0	0.000	AAGGTGCTATGTAGGTCTGTCCCAT	TCGATATCTTTAATTTGGTCCACGAATGTGAAGGTGCTATGTAGGTCTGTCCCATAAGAACTCGTTTTAGCAGGGGCAATGACTTCTGCCAGGTACTTTCCGAGATCATATGTGGCTGTACCAAT
Candidate_414	ML3577	199	335	+	2	12.0	4.0	0.000	GTTAGCTCAAACGAAGTCTGT	AAGAGAATCCGGAATCCCAACGAAGAAGGGGTTCGCCGGAGTTAGCTCAAACGAAGTCTGTAGGTAGGACCAGTTGTTATAGATTTCGGGGGCTAGAAAGGTGACGTAACCCTTCTTGCGAGCAGGAAGAAATTGGA
Candidate_415	ML2596	8819	8963	+	2	3.0	3.0	0.000	TGATTCAGCTGTGGCCGAGAAGTTC	CCTATAGACTAAGGGATTCTGGCGGCTCGTTTGTGAGCACTGATTCAGCTGTGGCCGAGAAGTTCAACACATACTTCTCCGGTATAGCGGCAAACATCAAGTCTCAAATTAGTAGTCGTCGAACTTTTGATCCTGGAGGTTTTAA
Candidate_416	ML1066	206055	206181	-	1	1.0	4.0	0.000	CGCGGCTCTCTCTACGTGTCC	GCAACGGAGGGAAACGTAGAGATTACCGGGCGATGCGCGGCTCTCTCTACGTGTCCCCAGGTAACGTAGAGAGAGAGGGAGCCGCGCAACGCCCGATAATATTACTGTTCCAATTCTTACCTTTCAA
Candidate_417	ML1066	156766	156902	+	1	1.0	3.0	0.000	TTGCTAGTATACTTCAGACGT	TGCTAGTTACTTCAGACGTTACTAGTATATACTTCAGACGTTGCTAGTATACTTCAGACGTTTCTAGTATACTTCAGACGTTGCTAGTATACTACAGACGTTGCTAGTATATACTTCAGACGTTGTTAGTATACTTC
Candidate_418	ML1066	253762	253860	+	2	2.0	4.0	0.000	TTTCCTTCCCCGGGAGTGCTGC	CATTGTCTAAAAGGGACGCTTCAGGTTCCGGGAGAAGGTCTACTTTAGCGATAAAAGTTTCCTTCCCCGGGAGTGCTGCACCAAGTGTGCCCTTCCCTG
Candidate_419	ML1066	148611	148751	-	3	6.0	5.0	0.000	AAAGATTAACACGGCTTAAAATA	ATAAAATTTAAAATATAACCAACAACTAGCAACTGAATCTAAAGATTAACACGGCTTAAAATAAATAGGTAAAAATTTTAAGCCGTGTTTATCTTTAGATTAAGTTGCTAGTTGTTGGTCATATTTCACATTTTATGTTTT
Candidate_420	ML1066	123583	123719	-	1	1.0	4.0	0.000	CTTGGCAGTCAGCAGATCCTT	ATATCAATTTTGAGCTCTTTTTTACAGAGTTCCTTTGTTTCTTGGCAGTCAGCAGATCCTTCGAGGTTCCTCTCTAACTTGGAAGGATCCTTTGATTCGTCAGCTGAAGACATCGAGATGTTTCGGAGCTCATTGAG
Candidate_421	ML1066	126032	126176	-	4	10.0	3.0	0.000	TTGTATTGTGTACTGTGTACTGTGT	ACAGTAAACTATACCATGTAAAATGTTATACTGTGTACTGTTGTATTGTGTACTGTGTACTGTGTACTGTAGTACTGTGTAAAGTGTACTGTGTACTGTGTAAAGTGTACTGTGTACTGTGTACAGTGTAACGTGTAGATTACTC
Candidate_422	ML1066	253759	253855	+	1	1.0	5.0	0.000	GCTTCAGGTTCCGGGAGAAGG	AAGCATTGTCTAAAAGGGACGCTTCAGGTTCCGGGAGAAGGTCTACTTTAGCGATAAAAGTTTCCTTCCCCGGGAGTGCTGCACCAAGTGTGCCCTT
Candidate_423	ML1066	123579	123727	-	5	9.0	3.0	0.000	CTTTGTTTCTTGGCAGTCAGCAGATCC	CATCAGCGATATCAATTTTGAGCTCTTTTTTACAGAGTTCCTTTGTTTCTTGGCAGTCAGCAGATCCTTCGAGGTTCCTCTCTAACTTGGAAGGATCCTTTGATTCGTCAGCTGAAGACATCGAGATGTTTCGGAGCTCATTGAGGATG
Candidate_424	ML1066	148615	148751	+	2	2.0	5.0	0.000	TTTTAAGCCGTGTTAATCTTT	CATAAAATGTGAAATATGACCAACAACTAGCAACTTAATCTAAAGATAAACACGGCTTAAAATTTTTACCTATTTATTTTAAGCCGTGTTAATCTTTAGATTCAGTTGCTAGTTGTTGGTTATATTTTAAATTTTAT
Candidate_425	ML1066	100085	100213	-	4	7.0	4.0	0.000	TTAGGAATCCCATCTGGGCCACTGGCT	ACTGATCCAGTAGAGTACTTAAGAAGTTCATTAGGAATCCCATCTGGGCCACTGGCTCTACCATTTTTGAGACTTCTGGCAGCAGATCCGATTTCTTCACTAGTGAATGGCTTTACTAGTGGTCGAGGT
Candidate_426	ML1066	232311	232449	+	3	3.0	3.0	0.000	ACGATTTCAATGCTCTGGCGAA	AAGAAGCTAGCCCTCACCCGCAGATATTTAGCAACTGATGACGATTTCAATGCTCTGGCGAACCTGTTCAAAGTTGGACATTGTACTTTCAGAAGCATCATCTGTGAGGTGGTCAAGTTCCCGTCGACGGAGGAGGATT
Candidate_427	ML1066	122963	123103	-	3	5.0	4.0	0.000	TTTGAATCGTTTGGAATTGTTCA	CTTCAGTCTGTTTTGTCTCACAGCTGTGGTTCAGATCCATTTTGAATCGTTTGGAATTGTTCATGGAGAAATCTTTGGCGATCGCCGTTGAGATATCAGATGCCAGGTTAGCCGCGGCTTCCTCAGAGATGTGATGCTGTA
Candidate_428	ML1066	246055	246197	+	3	3.0	4.0	0.000	CTGGGCTTACTTTCTGGCGTGACA	CTCCTTTTTTCCCGTCGTTCGTTTCTCCGTGGTGTTTAGGCTGGGCTTACTTTCTGGCGTGACAAATTAGAATCTGTCATCGCTAGATGTAATTCCGTCAGGAGTTACAAAGTCATGATTTTGAGGGCTTATGGGAGTATTCT
Candidate_429	ML1066	213075	213165	+	3	6.0	3.0	0.000	AGAAGGTGGATTACTGTTTGATC	AGCAGACATCTAGTCAGAAGGTGGATTACTGTTTGATCTTCGCAGCCAGAAGAACACAGTGGGCTATTCCATCTTGTCTTGTCAAGGCATG
Candidate_430	ML1066	140700	140850	+	11	30.0	4.0	0.000	GCTTGTCAAGGGTCTTGGACAGCTGATG	GCACCAAATTGGTTCATGTGAAGTATGTCGGGATTGTTGTGCTTGTCAAGGGTCTTGGACAGCTGATGGACCAACTTTCCATCATGCTTTGCAAAACCTTGAAAGCCGTGGACAAACTGCACATCGAACTTTAGTGATGCCAGCTCCTTAC
Candidate_431	ML1066	148614	148754	+	3	3.0	3.0	0.000	TTTAAGCCGTGTTAATCTTTAGA	ACATAAAATGTGAAATATGACCAACAACTAGCAACTTAATCTAAAGATAAACACGGCTTAAAATTTTTACCTATTTATTTTAAGCCGTGTTAATCTTTAGATTCAGTTGCTAGTTGTTGGTTATATTTTAAATTTTATGTT
Candidate_432	ML1066	148613	148767	-	14	248.0	4.0	0.001	ACTAGCAACTGAATCTAAAGATTAACACGG	TCATAGCTGACAAAACATAAAATTTAAAATATAACCAACAACTAGCAACTGAATCTAAAGATTAACACGGCTTAAAATAAATAGGTAAAAATTTTAAGCCGTGTTTATCTTTAGATTAAGTTGCTAGTTGTTGGTCATATTTCACATTTTATGTT
Candidate_433	ML1066	156690	156826	+	1	1.0	4.0	0.000	TATATACTTCAGACGTTGCTA	GTCCGAGTCTTAGCTGCTAGTATACTTCAGACGTTGCTAGTATATACTTCAGACGTTGCTAGTATACTTCAGACGTTGCTAGTTACTTCAGACGTTACTAGTATATACTTCAGACGTTGCTAGTATACTTCAGACGT
Candidate_434	ML1066	259928	260054	-	1	2.0	3.0	0.000	ATTTAGTCGCTCTGCGTGAGC	AATACGCTACCCTCGTAAAAACATCAGCGACTAAGTCGCTGATCAGAGCGACTGAGTCGCTCTAGTGCGCGATTTAGTCGCTCTGCGTGAGCGACTTAGTCGCTGATGTTTTTACGAGGGTAGCATT
Candidate_435	ML1066	256281	256419	-	2	2.0	3.0	0.000	TGCATTTTTTCCATCTCTTCTT	TATTGAGATCAACAGCCAACTTCCTATCAAGCTCACAGGATGCATTTTTTCCATCTCTTCTTTTTTGCCGAAGGCAAAAAGTAAAGTAGATGGTTTAAAGTGGTCGGATTTTGGGTTGTGTGGGTAGATAAGTAGGTAA
Candidate_436	ML1066	388	534	+	2	3.0	3.0	0.000	ACAGGCTTTACACTTAGACACACACT	GCAGTCTATCCTACCGAGGATGCTAACTGTGTAGTCAGTGTGGAAGCTTTTAGCTGTTTTACTCTCGCAAATAAACAGTCTACAGGCTTTACACTTAGACACACACTGAAAGCACCCTTCCTCCTCAATGGTACTAGAATGCTCTAC
Candidate_437	ML2592	111	247	+	9	12.0	5.0	0.000	TTGTGTGGTGAGAGTTGTAATGCAGT	CGTTGGTTGTTGTAGTCACTGGAAACCACTTCGGCTGTTTTGTACATACTCTCCACAGTAGCGATCTTGGTGCGAGTTGTGTGGTGAGAGTTGTAATGCAGTGTAAGAGGTTTCTTCTGTGGTTTTCTGAACAACCT
Candidate_438	ML2592	984	1132	-	11	117.0	4.0	0.000	TTGTTGTGGACGAGGAATTTTGCTTCT	GGTCAAATTGTTCAATTCTGACTTGTCGTTCAGACTTGGTTTGTTGTGGACGAGGAATTTTGCTTCTTTGATCTTTCTGTCGATAAGGGAGCTGCCTTTGTCCACAATCTCAAGTTTTAGTTTAGGGTTGCCGTTGTATTTTGGATGTT
Candidate_439	ML2592	103	245	+	25	129.0	3.0	0.000	ACTTCGGCTGTTTTGTACATACTCTCCAC	ACGAGTGACGTTGGTTGTTGTAGTCACTGGAAACCACTTCGGCTGTTTTGTACATACTCTCCACAGTAGCGATCTTGGTGCGAGTTGTGTGGTGAGAGTTGTAATGCAGTGTAAGAGGTTTCTTCTGTGGTTTTCTGAACAAC
Candidate_440	ML2592	108	260	+	26	83.0	3.0	0.000	TGGTGAGAGTTGTAATGCAGTGTAAGAGG	TGACGTTGGTTGTTGTAGTCACTGGAAACCACTTCGGCTGTTTTGTACATACTCTCCACAGTAGCGATCTTGGTGCGAGTTGTGTGGTGAGAGTTGTAATGCAGTGTAAGAGGTTTCTTCTGTGGTTTTCTGAACAACCTAGAGTGGATTTTT
Candidate_441	ML2592	110	258	+	17	126.0	4.0	0.000	TTGTACATACTCTCCACAGTAGCGATC	ACGTTGGTTGTTGTAGTCACTGGAAACCACTTCGGCTGTTTTGTACATACTCTCCACAGTAGCGATCTTGGTGCGAGTTGTGTGGTGAGAGTTGTAATGCAGTGTAAGAGGTTTCTTCTGTGGTTTTCTGAACAACCTAGAGTGGATTT
Candidate_442	ML1061	55486	55622	-	1	1.0	4.0	0.000	GAAATCACGTCACTTACACTC	CCGAGATTCCTTTGTTCTCCGCCACGCACGTACCCTTTGCGAAATCACGTCACTTACACTCAGCCCCTCAGAAGGGGAGAATGAGAGTCCAGTGGGAGATGATTTTAAGACTGGGGTGAAGCGAGGGAGGGATGACG
Candidate_443	ML1061	55473	55619	-	2	2.0	3.0	0.000	ATCACGTCACTTACACTCAGCCCCTC	AGATTCCTTTGTTCTCCGCCACGCACGTACCCTTTGCGAAATCACGTCACTTACACTCAGCCCCTCAGAAGGGGAGAATGAGAGTCCAGTGGGAGATGATTTTAAGACTGGGGTGAAGCGAGGGAGGGATGACGGGAAGAACTGCGA
Candidate_444	ML0330	5220	5350	+	11	14.0	3.0	0.000	CCTGAACCAGTCAGGGAAGGCAATGTTT	CTTATCACACTTAGCTCGTGACGGTCTCCACCTGAACCAGTCAGGGAAGGCAATGTTTTCAAGGTGCTGGATCCATTGTATTCTCTTGGCCCTTGGTTATAGGAGAGGACCACTTCCCTTACGTGTCCGAT
Candidate_445	ML1062	19949	20087	+	4	10.0	4.0	0.000	GAGAAACCTCGAGTTATGGCTT	TATCTGTACAAAAGTTGCTGAAGTATTGGAATCACTGGGAGAGAAACCTCGAGTTATGGCTTGTAGAATTGGCAAGAAATTGCCGTTAGCAATAAGATCGGTCAAAGTTTCTTTCTCCGGTTCTTCAATCGTGCAGCAG
Candidate_446	ML2590	1028	1142	-	5	12.0	3.0	0.000	CCGTGCGGAGTTGATGGTATCTTGG	AGAGATTTGGTGTCCTCTTGGAGTTCCGTGCGGAGTTGATGGTATCTTGGAATATATTCCGCTGCAGAACTATTCAACCGCGAAACTGTTCCGCGTCGGAACTTTTAACCTTAAC
Candidate_447	ML2590	712	802	+	1	1.0	4.0	0.000	CTGGCGGATCCGTCGAAA	CCAGCGGACTTTGTCCACCGCGGATTCTGCCAGAACGTTCCTCATGGCGGACTCTGGCGGATCCGTCGAAAAGTCCGCCTGAGTCTGATCG
Candidate_448	ML0321	94373	94479	+	5	7.0	3.0	0.000	CGGACCACCGGTCTACTCCCGGCCTT	TTAATTTGGGCCCGAAGGCCCGGACCACCGGTCTACTCCCGGCCTTGGCTGCTCTCTACCGTCCCTGGGGCACGATTGGCCGCTTCACGTTTGGTCCAGGGCCCCAT
Candidate_449	ML0321	132575	132717	-	9	39.0	5.0	0.000	GGTTTCTAATGTGGATAGCTGCTT	GAGCTGCATTTCGGGGCACTGTCCGTCCGATTCATGAAAGGGTTTCTAATGTGGATAGCTGCTTAAAATTGATAATGAGAGGCAGCTTCTCCAGCGTGAAATTTTCATATTGTTTCTTTTGCCAGCGCAGAAATTATCAGTTA
Candidate_450	ML0321	17166	17288	-	3	5.0	5.0	0.000	ATTTCCTGTAGATACCTCCGCGGT	TAACAGCGTGTCCACCCCCACTGCAGTAGGATTTCCTGTAGATACCTCCGCGGTACCTGAAAAAGTCGCTTGCTACGCTGTACCCTACAGAAAGAGGACCACTTGTAGCCAGGGCTGTGACGT
Candidate_451	ML0321	152999	153121	-	21	116.0	5.0	0.000	GGCTGTGCGGGGATCTTGTGTGCCAGTCT	ACCCAGCACATGGCTGTGCGGGGATCTTGTGTGCCAGTCTGTGTGCTCCTTCCTCTAAACCCAGCACATGGCTGTGCGGGGATCTTGTGTGCCAGTCTGTGTGCTCCTTCCTCTAAACCCAGC
Candidate_452	ML0321	20619	20721	+	3	55.0	5.0	0.000	TTGTAGCGAGGGCTGTGACGTGGT	ACCTCCGCGGTACTTGAAGAAGTCGCTTGCTACGCTGTACCCTACAGAAAGGGGGCCACTTGTAGCGAGGGCTGTGACGTGGTTGGAGTCTCCCTTGGTATTA
Candidate_453	ML0321	153046	153196	-	27	83.0	4.0	0.000	ATCTTGTGTGCCAGTCTGTGTGCTCCTT	TGTGCTCCTTCCTCTAAACCCAGCACATGGCTGTGCGGGGATCTTGTGTGCCAGTCTGTGTGCTCCTTCCTCTAAACCCAGCACATGGCTGTGCGGGGATCTTGTGTGCCAGTCTGTGTGCTCCTTCCTCTAAACCCAGCACATGGCTGTG
Candidate_454	ML0321	93569	93665	+	2	4.0	3.0	0.000	GGGAGAAGACCGGTGGTCCGG	TGTAGAGTGCAGCCAAGGTCGGGAGAAGACCGGTGGTCCGGGCCGTCGGGCCCTAATTAAGGCCCTTTTCCGGGTTTTGGCCATTCTGGCCGGCCTG
Candidate_455	ML0321	153073	153185	-	8	43.0	5.0	0.000	GGGGATCTTGTGTGCCAGTCTGTG	CTCTAAACCCAGCACATGGCTGTGCGGGGATCTTGTGTGCCAGTCTGTGTGCTCCTTCCTCTAAACCCAGCACATGGCTGTGCGGGGATCTTGTGTGCCAGTCTGTGTGCTCC
Candidate_456	ML0321	93561	93667	+	1	1.0	4.0	0.000	GTCGGGAGAAGACCGGTGGTC	GCATCGTCTGTAGAGTGCAGCCAAGGTCGGGAGAAGACCGGTGGTCCGGGCCGTCGGGCCCTAATTAAGGCCCTTTTCCGGGTTTTGGCCATTCTGGCCGGCCTGGA
Candidate_457	ML0321	152888	152994	-	23	65.0	5.0	0.000	TGCCAGTCTGTGTGCTCCTTCCTCTA	GGCTGTGCGGGGATCTTGTGTGCCAGTCTGTGTGCTCCTTCCTCTAAACCCAGCACATGGCTGTGTGGGGATCTTGTGTGCCAGTCTGTGTGCTCCTTCCTCTAAAC
Candidate_458	ML0321	152935	153079	-	10	23.0	5.0	0.000	CACATGGCTGTGCGGGGATCTTGTG	GTGCTCCTTCCTCTAAACCCAGCACATGGCTGTGCGGGGATCTTGTGTGCCAGTCTGTGTGCTCCTTCCTCTAAACCCAGCACATGGCTGTGCGGGGATCTTGTGTGCCAGTCTGTGTGCTCCTTCCTCTAAACCCAGCACATGG
Candidate_459	ML0321	20593	20733	+	2	2.0	5.0	0.000	TGAAGAAGTCGCTTGCTACGCTG	CCACTGCAGTAGGATTTCCTGTAGATACCTCCGCGGTACTTGAAGAAGTCGCTTGCTACGCTGTACCCTACAGAAAGGGGGCCACTTGTAGCGAGGGCTGTGACGTGGTTGGAGTCTCCCTTGGTATTACTGTAGCCGGTA
Candidate_460	ML0321	152955	153071	-	3	4.0	4.0	0.000	ACCCAGCACATGGCTGTGCGG	TCCTCTAAACCCAGCACATGGCTGTGCGGGGATCTTGTGTGCCAGTCTGTGTGCTCCTTCCTCTAAACCCAGCACATGGCTGTGCGGGGATCTTGTGTGCCAGTCTGTGTGCTCCTT
Candidate_461	ML0321	153057	153179	-	21	116.0	5.0	0.000	GGCTGTGCGGGGATCTTGTGTGCCAGTCT	ACCCAGCACATGGCTGTGCGGGGATCTTGTGTGCCAGTCTGTGTGCTCCTTCCTCTAAACCCAGCACATGGCTGTGCGGGGATCTTGTGTGCCAGTCTGTGTGCTCCTTCCTCTAAACCCAGC
Candidate_462	ML0321	153013	153129	-	3	4.0	4.0	0.000	ACCCAGCACATGGCTGTGCGG	TCCTCTAAACCCAGCACATGGCTGTGCGGGGATCTTGTGTGCCAGTCTGTGTGCTCCTTCCTCTAAACCCAGCACATGGCTGTGCGGGGATCTTGTGTGCCAGTCTGTGTGCTCCTT
Candidate_463	ML0321	152957	153069	-	8	43.0	5.0	0.000	GGGGATCTTGTGTGCCAGTCTGTG	CTCTAAACCCAGCACATGGCTGTGCGGGGATCTTGTGTGCCAGTCTGTGTGCTCCTTCCTCTAAACCCAGCACATGGCTGTGCGGGGATCTTGTGTGCCAGTCTGTGTGCTCC
Candidate_464	ML0321	152885	152987	-	8	43.0	3.0	0.000	GGGGATCTTGTGTGCCAGTCTGTG	CGGGGATCTTGTGTGCCAGTCTGTGTGCTCCTTCCTCTAAACCCAGCACATGGCTGTGTGGGGATCTTGTGTGCCAGTCTGTGTGCTCCTTCCTCTAAACCCC
Candidate_465	ML0321	152933	153055	-	8	43.0	3.0	0.000	GGGGATCTTGTGTGCCAGTCTGTG	CATGGCTGTGCGGGGATCTTGTGTGCCAGTCTGTGTGCTCCTTCCTCTAAACCCAGCACATGGCTGTGCGGGGATCTTGTGTGCCAGTCTGTGTGCTCCTTCCTCTAAACCCAGCACATGGCT
Candidate_466	ML0321	152892	153002	-	27	83.0	3.0	0.000	ATCTTGTGTGCCAGTCTGTGTGCTCCTT	CAGCACATGGCTGTGCGGGGATCTTGTGTGCCAGTCTGTGTGCTCCTTCCTCTAAACCCAGCACATGGCTGTGTGGGGATCTTGTGTGCCAGTCTGTGTGCTCCTTCCTCT
Candidate_467	ML0321	152941	153063	-	21	116.0	5.0	0.000	GGCTGTGCGGGGATCTTGTGTGCCAGTCT	ACCCAGCACATGGCTGTGCGGGGATCTTGTGTGCCAGTCTGTGTGCTCCTTCCTCTAAACCCAGCACATGGCTGTGCGGGGATCTTGTGTGCCAGTCTGTGTGCTCCTTCCTCTAAACCCAGC
Candidate_468	ML0321	153051	153195	-	10	23.0	5.0	0.000	CACATGGCTGTGCGGGGATCTTGTG	GTGCTCCTTCCTCTAAACCCAGCACATGGCTGTGCGGGGATCTTGTGTGCCAGTCTGTGTGCTCCTTCCTCTAAACCCAGCACATGGCTGTGCGGGGATCTTGTGTGCCAGTCTGTGTGCTCCTTCCTCTAAACCCAGCACATGG
Candidate_469	ML0321	152930	153080	-	27	83.0	4.0	0.000	ATCTTGTGTGCCAGTCTGTGTGCTCCTT	TGTGCTCCTTCCTCTAAACCCAGCACATGGCTGTGCGGGGATCTTGTGTGCCAGTCTGTGTGCTCCTTCCTCTAAACCCAGCACATGGCTGTGCGGGGATCTTGTGTGCCAGTCTGTGTGCTCCTTCCTCTAAACCCAGCACATGGCTGTG
Candidate_470	ML0321	152988	153138	-	27	83.0	4.0	0.000	ATCTTGTGTGCCAGTCTGTGTGCTCCTT	TGTGCTCCTTCCTCTAAACCCAGCACATGGCTGTGCGGGGATCTTGTGTGCCAGTCTGTGTGCTCCTTCCTCTAAACCCAGCACATGGCTGTGCGGGGATCTTGTGTGCCAGTCTGTGTGCTCCTTCCTCTAAACCCAGCACATGGCTGTG
Candidate_471	ML0321	153015	153127	-	8	43.0	5.0	0.000	GGGGATCTTGTGTGCCAGTCTGTG	CTCTAAACCCAGCACATGGCTGTGCGGGGATCTTGTGTGCCAGTCTGTGTGCTCCTTCCTCTAAACCCAGCACATGGCTGTGCGGGGATCTTGTGTGCCAGTCTGTGTGCTCC
Candidate_472	ML0321	153071	153187	-	3	4.0	4.0	0.000	ACCCAGCACATGGCTGTGCGG	TCCTCTAAACCCAGCACATGGCTGTGCGGGGATCTTGTGTGCCAGTCTGTGTGCTCCTTCCTCTAAACCCAGCACATGGCTGTGCGGGGATCTTGTGTGCCAGTCTGTGTGCTCCTT
Candidate_473	ML0321	152993	153137	-	10	23.0	5.0	0.000	CACATGGCTGTGCGGGGATCTTGTG	GTGCTCCTTCCTCTAAACCCAGCACATGGCTGTGCGGGGATCTTGTGTGCCAGTCTGTGTGCTCCTTCCTCTAAACCCAGCACATGGCTGTGCGGGGATCTTGTGTGCCAGTCTGTGTGCTCCTTCCTCTAAACCCAGCACATGG
Candidate_474	ML0321	94538	94610	-	21	78.0	5.0	0.000	CCATTTTTGGGCCTGTTTGTTGCC	GATGCCCATTTTTGGGCCTGTTTGTTGCCCTGTGTCAATGCCGCCGGGAAGCTGCGGTGGGCCGAGAAGGGAA
Candidate_475	ML0321	153071	153193	-	21	116.0	5.0	0.000	GGCTGTGCGGGGATCTTGTGTGCCAGTCT	GCTCCTTCCTCTAAACCCAGCACATGGCTGTGCGGGGATCTTGTGTGCCAGTCTGTGTGCTCCTTCCTCTAAACCCAGCACATGGCTGTGCGGGGATCTTGTGTGCCAGTCTGTGTGCTCCTT
Candidate_476	ML0322	176850	176982	-	4	8.0	4.0	0.000	GTAGTTGAGTTAGCGAGTCCAGCG	CGGATGTTGAGTTAGCGAGTCCAGCGGATGTTGAGTTAGCGAGTCCAGCGGATGTTGAGTTAGCGAGTCCAGCTGTAGTTGAGTTAGCGAGTCCAGCGGATGTTGAGTTAGCGAGTCCAGTTGATGTTGAGTT
Candidate_477	ML0322	176827	176971	-	15	51.0	5.0	0.000	ATGTTGAGTTAGCGAGTCCAGCTGT	TTAGCGAGTCCAGCGGATGTTGAGTTAGCGAGTCCAGCGGATGTTGAGTTAGCGAGTCCAGCTGTAGTTGAGTTAGCGAGTCCAGCGGATGTTGAGTTAGCGAGTCCAGTTGATGTTGAGTTAGCGAGTCCAGTTGATGCTGAGT
Candidate_478	ML0322	176945	177081	-	4	9.0	4.0	0.000	GGATGTTGAGTTAGCGAGTCC	CAGCTGATGCTGAGTAAGCGAGTCCAGCGGATGTTGAGTTAGCGAGTCCAGCTGATGCTGAGTAAGCGAGTCCAGCGGATGTTGAGTTAGCGAGTCCAGCGGATGTTGAGTTAGCGAGTCCAGCGGATGTTGAGTTA
Candidate_479	ML0322	78231	78367	+	1	1.0	5.0	0.000	CAACGACAACGTCTTTGCTCC	AACCTACACATTCCTGTACACAGGTGCTGGATGCCGATGGAGAGTGTGTAGAGAAAGACCAGTGTTCCTGTGTTTACAACGACAACGTCTTTGCTCCCGGAGAGGGGCGATCTACCGAGTGTCAGAAATGGTAGGTC
Candidate_480	ML0322	176871	177019	-	27	93.0	5.0	0.000	ATGTTGAGTTAGCGAGTCCAGCGGATG	TAAGCGAGTCCAGCGGATGTTGAGTTAGCGAGTCCAGCGGATGTTGAGTTAGCGAGTCCAGCGGATGTTGAGTTAGCGAGTCCAGCGGATGTTGAGTTAGCGAGTCCAGCTGTAGTTGAGTTAGCGAGTCCAGCGGATGTTGAGTTAGC
Candidate_481	ML0322	159897	160047	-	9	13.0	3.0	0.000	AGTGTTGTTTACTGGTGAGGAGCTCCTG	TCTTTTCAGGTTTAGGACGTCTCGGGAGCTGATCTTCAAAAGTGTTGTTTACTGGTGAGGAGCTCCTGGTGGAGTTGCTAGACGAGGTGCAACAACTTTTGTTGAGAGATTTGTTTCTAGCAGAATAAGAATGAGGTGGTCTTGGTGTGTG
Candidate_482	ML0322	202639	202767	-	6	11.0	3.0	0.000	ATCCAAGATCGTTCCGAACCATAACAC	CTTATAGTTATAATGCAAGGAATTACTAGAATCCAAGATCGTTCCGAACCATAACACTTGCAACAGTTCCACTCAAGTGGATGGAGCGAGTGGTTTTGTGGCACGTGGAAGTTGATCTTGGAATCTACA
Candidate_483	ML0322	110066	110186	-	5	72.0	5.0	0.000	GCTTGGAGGAGCTTCTAGAACAC	CCAGGATGCAAGTCCGATATTCTTCTGCCAGCTTGGAGGAGCTTCTAGAACACCGCTGCCGGAGGTGTTCGTAGTGGGCTGCATCGACAATCTTAAGCTATGCAGGATAGCGGTACTTGAA
Candidate_484	ML0322	177048	177178	-	8	17.0	5.0	0.000	AGCTGAATTCGACGCCGACGCTA	GCCGAGGGACCAGGAGTAAAGTTTGTCAGATTTAGAGCTGAATTCGACGCCGACGCTAATGCAAGTGCAACTTTCATAGCATCTGAAGTTTCGAGTCCAGCTGATGCTGAGTAAGCGAGTCCAGCGGATGT
Candidate_485	ML0322	202117	202223	+	10	31.0	3.0	0.000	TCCAAACTTTTCTGCGTCATCTCTCT	TACACCATTGGTTAATTTGCTCCAAACTTTTCTGCGTCATCTCTCTAAGAGTGTGACCTGCATCAAAGCACTGGAGTCACTTAACTTTTGGTGCTTCGGTAGTGGCT
Candidate_486	ML0322	169523	169601	-	11	39.0	3.0	0.000	TGTAATGTCGGGAAAATCAGATGTCGC	TGCAGTGTAATGTCGGGAAAATCAGATGTCGCGACACCGGATCTGATGTGACATCTGATCCCGACATTACACTGCTGGG
Candidate_487	ML0322	202364	202464	+	7	20.0	4.0	0.000	CCACTTAATCACGACTGGAGACT	CACGTTTATGTCCGTTAAGCTCCACTGTGGTGGATCTGTTAAGGATAAGTTCCATTATCCACTTAATCACGACTGGAGACTTGCATTTTCAATGGAGTGAT
Candidate_488	ML0322	176852	176988	-	3	7.0	5.0	0.000	GTTAGCGAGTCCAGCGGATGT	GTCCAGCGGATGTTGAGTTAGCGAGTCCAGCGGATGTTGAGTTAGCGAGTCCAGCGGATGTTGAGTTAGCGAGTCCAGCTGTAGTTGAGTTAGCGAGTCCAGCGGATGTTGAGTTAGCGAGTCCAGTTGATGTTGAG
Candidate_489	ML0322	176855	177005	-	80	520.0	4.0	0.002	AGTCCAGCGGATGTTGAGTTAGCGAGTC	GGATGTTGAGTTAGCGAGTCCAGCGGATGTTGAGTTAGCGAGTCCAGCGGATGTTGAGTTAGCGAGTCCAGCGGATGTTGAGTTAGCGAGTCCAGCTGTAGTTGAGTTAGCGAGTCCAGCGGATGTTGAGTTAGCGAGTCCAGTTGATGTT
Candidate_490	ML0322	176894	177030	-	19	59.0	5.0	0.000	TTAGCGAGTCCAGCGGATGTTGAGTT	CTGATGCTGAGTAAGCGAGTCCAGCGGATGTTGAGTTAGCGAGTCCAGCGGATGTTGAGTTAGCGAGTCCAGCGGATGTTGAGTTAGCGAGTCCAGCGGATGTTGAGTTAGCGAGTCCAGCTGTAGTTGAGTTAGCG
Candidate_491	ML0322	170989	171127	+	3	9.0	5.0	0.000	GTCATTTCGGCGGGACAGACAGCATAC	AACAAGTTGCAGCTACCCAAAATATTAAAGCTGGTATGCTGCCTATCTCACCGAAATGGCACGTCCAATTGGGACGGGTCATTTCGGCGGGACAGACAGCATACCAGGAAAGTGTATCCCTGATAGATGTTTATTTATA
Candidate_492	ML0322	176839	176975	-	21	64.0	5.0	0.000	TTAGCGAGTCCAGCGGATGTTGAGTT	TGAGTTAGCGAGTCCAGCGGATGTTGAGTTAGCGAGTCCAGCGGATGTTGAGTTAGCGAGTCCAGCTGTAGTTGAGTTAGCGAGTCCAGCGGATGTTGAGTTAGCGAGTCCAGTTGATGTTGAGTTAGCGAGTCCAG
Candidate_493	ML0322	176946	177096	-	80	520.0	5.0	0.002	AGTCCAGCGGATGTTGAGTTAGCGAGTC	CTGAAGTTTCGAGTCCAGCTGATGCTGAGTAAGCGAGTCCAGCGGATGTTGAGTTAGCGAGTCCAGCTGATGCTGAGTAAGCGAGTCCAGCGGATGTTGAGTTAGCGAGTCCAGCGGATGTTGAGTTAGCGAGTCCAGCGGATGTTGAGTT
Candidate_494	ML0322	159906	160052	-	15	47.0	5.0	0.000	GCTAGACGAGGTGCAACAACTTTTGT	ATTCTTCTTTTCAGGTTTAGGACGTCTCGGGAGCTGATCTTCAAAAGTGTTGTTTACTGGTGAGGAGCTCCTGGTGGAGTTGCTAGACGAGGTGCAACAACTTTTGTTGAGAGATTTGTTTCTAGCAGAATAAGAATGAGGTGGTCT
Candidate_495	ML0322	176826	176976	-	80	520.0	3.0	0.002	AGTCCAGCGGATGTTGAGTTAGCGAGTC	TTGAGTTAGCGAGTCCAGCGGATGTTGAGTTAGCGAGTCCAGCGGATGTTGAGTTAGCGAGTCCAGCTGTAGTTGAGTTAGCGAGTCCAGCGGATGTTGAGTTAGCGAGTCCAGTTGATGTTGAGTTAGCGAGTCCAGTTGATGCTGAGTA
Candidate_496	ML0322	176847	176995	-	27	93.0	5.0	0.000	ATGTTGAGTTAGCGAGTCCAGCGGATG	TTAGCGAGTCCAGCGGATGTTGAGTTAGCGAGTCCAGCGGATGTTGAGTTAGCGAGTCCAGCGGATGTTGAGTTAGCGAGTCCAGCTGTAGTTGAGTTAGCGAGTCCAGCGGATGTTGAGTTAGCGAGTCCAGTTGATGTTGAGTTAGC
Candidate_497	ML0322	176841	176987	-	19	59.0	5.0	0.000	TTAGCGAGTCCAGCGGATGTTGAGTT	TCCAGCGGATGTTGAGTTAGCGAGTCCAGCGGATGTTGAGTTAGCGAGTCCAGCGGATGTTGAGTTAGCGAGTCCAGCTGTAGTTGAGTTAGCGAGTCCAGCGGATGTTGAGTTAGCGAGTCCAGTTGATGTTGAGTTAGCGAGTCC
Candidate_498	ML0322	175849	175989	-	3	8.0	5.0	0.000	CACTGTCTGAGAATTTCCCCTGC	CTCTCGTTTGTGGAGCGAGGAGTGGTGGAGACACGGACATCACTGTCTGAGAATTTCCCCTGCAGTCGTTCATAGGGGGAGACAGACAGTCTGAAATTGTCTTTAGATACTTCATCACATTCTTTCTAGCACATCCGGGCT
Candidate_499	ML0322	233816	233930	-	5	5.0	3.0	0.000	ACTTTGAAGTTCTGCATGGAGGTTA	AGAAGGCCAAGGTCATTGTAGATAGCCAATGTGGCAGTTTCACAACTATGGTTAGACTTGTAGCCACTTTGAAGTTCTGCATGGAGGTTATGTAACTGGAGCTAGTCTTCAAGCT
Candidate_500	ML0322	170993	171119	+	2	2.0	4.0	0.000	TATGCTGCCTATCTCACCGAAATGGC	AGTTGCAGCTACCCAAAATATTAAAGCTGGTATGCTGCCTATCTCACCGAAATGGCACGTCCAATTGGGACGGGTCATTTCGGCGGGACAGACAGCATACCAGGAAAGTGTATCCCTGATAGATGTT
Candidate_501	ML0322	159911	160055	-	4	11.0	5.0	0.000	TCTTCAAAAGTGTTGTTTACTGGTG	CAAATTCTTCTTTTCAGGTTTAGGACGTCTCGGGAGCTGATCTTCAAAAGTGTTGTTTACTGGTGAGGAGCTCCTGGTGGAGTTGCTAGACGAGGTGCAACAACTTTTGTTGAGAGATTTGTTTCTAGCAGAATAAGAATGAGGT
Candidate_502	ML0322	169933	170053	+	19	35.0	5.0	0.000	TGTAATGTCGGGATCAGATGTCACATCA	AGCCGCTGACAAGAAGTCCCAGCAGTGTAATGTCGGGATCAGATGTCACATCAGATCCGGTGTCGCGACATCTGATTTTCCCGACATTACACTGCACTTTGTTTATTCTATATGTTAAAAC
Candidate_503	ML0322	176954	177096	-	14	52.0	5.0	0.000	AGCGAGTCCAGCGGATGTTGAGTT	CTGAAGTTTCGAGTCCAGCTGATGCTGAGTAAGCGAGTCCAGCGGATGTTGAGTTAGCGAGTCCAGCTGATGCTGAGTAAGCGAGTCCAGCGGATGTTGAGTTAGCGAGTCCAGCGGATGTTGAGTTAGCGAGTCCAGCGGAT
Candidate_504	ML0322	169950	170028	-	11	39.0	3.0	0.000	TGTAATGTCGGGAAAATCAGATGTCGC	TGCAGTGTAATGTCGGGAAAATCAGATGTCGCGACACCGGATCTGATGTGACATCTGATCCCGACATTACACTGCTGGG
Candidate_505	ML0322	110042	110122	+	25	112.0	3.0	0.000	CTTAAGATTGTCGATGCAGCCCA	AGGGATGTATCACAGACATCATTCTTCAAGTACCGCTATCCTGCATAGCTTAAGATTGTCGATGCAGCCCACTACGAACAC
Candidate_506	ML0322	111209	111347	+	3	4.0	5.0	0.000	GATATTATCACGGTAGCCGCTT	AAGCTTAATAGAATTGGCCTTTCTGTCTAATTAAACGGCCGATATTATCACGGTAGCCGCTTATTATAGTTATAATTTCTCAAGCGGAATTTGCGACGGATATTGTCGAGATTAAACGGTCCGGCATTCTTTGAGGTGC
Candidate_507	ML0322	202638	202758	+	3	5.0	3.0	0.000	TGCAAGTGTTATGGTTCGGAACG	TTGTAGATTCCAAGATCAACTTCCACGTGCCACAAAACCACTCGCTCCATCCACTTGAGTGGAACTGTTGCAAGTGTTATGGTTCGGAACGATCTTGGATTCTAGTAATTCCTTGCATTAT
Candidate_508	ML0322	169928	170054	+	2	2.0	4.0	0.000	GACATCTGATTTTCCCGACATTACAC	TATCAAGCCGCTGACAAGAAGTCCCAGCAGTGTAATGTCGGGATCAGATGTCACATCAGATCCGGTGTCGCGACATCTGATTTTCCCGACATTACACTGCACTTTGTTTATTCTATATGTTAAAACA
Candidate_509	ML0322	176837	176973	-	4	9.0	4.0	0.000	GGATGTTGAGTTAGCGAGTCC	AGTTAGCGAGTCCAGCGGATGTTGAGTTAGCGAGTCCAGCGGATGTTGAGTTAGCGAGTCCAGCTGTAGTTGAGTTAGCGAGTCCAGCGGATGTTGAGTTAGCGAGTCCAGTTGATGTTGAGTTAGCGAGTCCAGTT
Candidate_510	ML0322	175852	175992	-	3	5.0	5.0	0.000	CATCACTGTCTGAGAATTTCCCC	TCCCTCTCGTTTGTGGAGCGAGGAGTGGTGGAGACACGGACATCACTGTCTGAGAATTTCCCCTGCAGTCGTTCATAGGGGGAGACAGACAGTCTGAAATTGTCTTTAGATACTTCATCACATTCTTTCTAGCACATCCGG
Candidate_511	ML0322	176850	176998	-	15	108.0	5.0	0.000	GTCCAGCTGTAGTTGAGTTAGCGAGTC	GAGTTAGCGAGTCCAGCGGATGTTGAGTTAGCGAGTCCAGCGGATGTTGAGTTAGCGAGTCCAGCGGATGTTGAGTTAGCGAGTCCAGCTGTAGTTGAGTTAGCGAGTCCAGCGGATGTTGAGTTAGCGAGTCCAGTTGATGTTGAGTT
Candidate_512	ML0322	176945	177091	-	13	49.0	5.0	0.000	ATGTTGAGTTAGCGAGTCCAGCTGAT	GTTTCGAGTCCAGCTGATGCTGAGTAAGCGAGTCCAGCGGATGTTGAGTTAGCGAGTCCAGCTGATGCTGAGTAAGCGAGTCCAGCGGATGTTGAGTTAGCGAGTCCAGCGGATGTTGAGTTAGCGAGTCCAGCGGATGTTGAGTTA
Candidate_513	ML0322	176754	176902	-	19	52.0	4.0	0.000	TTGATGTTGAGTTAGCGAGTCCAGTTG	GAGTTAGCGAGTCCAGCGGATGTTGAGTTAGCGAGTCCAGTTGATGTTGAGTTAGCGAGTCCAGTTGATGCTGAGTAAGCGGGTCCAGCTGATGTAGAGTTAGCGAGTCCAGCTGTTGTTGAGTTAGCGAGTCCAGCTGCGATCACAGG
Candidate_514	ML0322	170355	170485	+	19	35.0	4.0	0.000	TGTAATGTCGGGATCAGATGTCACATCA	TATCAAGCCGCTGACAAGAAGTCCCAGCAGTGTAATGTCGGGATCAGATGTCACATCAGATCCGGTGTCACGACATGTGATAGTTGATAATCTTTTCCTGACATTGCATTGCATACTGCACTTCAGCTCTC
Candidate_515	ML0322	176865	177011	-	19	59.0	5.0	0.000	TTAGCGAGTCCAGCGGATGTTGAGTT	TCCAGCGGATGTTGAGTTAGCGAGTCCAGCGGATGTTGAGTTAGCGAGTCCAGCGGATGTTGAGTTAGCGAGTCCAGCGGATGTTGAGTTAGCGAGTCCAGCTGTAGTTGAGTTAGCGAGTCCAGCGGATGTTGAGTTAGCGAGTCC
Candidate_516	ML0322	176884	177024	-	80	520.0	3.0	0.002	AGTCCAGCGGATGTTGAGTTAGCGAGTC	CTGAGTAAGCGAGTCCAGCGGATGTTGAGTTAGCGAGTCCAGCGGATGTTGAGTTAGCGAGTCCAGCGGATGTTGAGTTAGCGAGTCCAGCGGATGTTGAGTTAGCGAGTCCAGCTGTAGTTGAGTTAGCGAGTCCAGCGG
Candidate_517	ML0322	169501	169627	+	2	2.0	4.0	0.000	GACATCTGATTTTCCCGACATTACAC	TATCAAGCCGCTGACAAGAAGTCCCAGCAGTGTAATGTCGGGATCAGATGTCACATCAGATCCGGTGTCGCGACATCTGATTTTCCCGACATTACACTGCACTTTGTTTATTCTATATGTTAAAACA
Candidate_518	ML0322	169506	169626	+	19	35.0	5.0	0.000	TGTAATGTCGGGATCAGATGTCACATCA	AGCCGCTGACAAGAAGTCCCAGCAGTGTAATGTCGGGATCAGATGTCACATCAGATCCGGTGTCGCGACATCTGATTTTCCCGACATTACACTGCACTTTGTTTATTCTATATGTTAAAAC
Candidate_519	ML0322	176874	177024	-	80	520.0	5.0	0.002	AGTCCAGCGGATGTTGAGTTAGCGAGTC	CTGAGTAAGCGAGTCCAGCGGATGTTGAGTTAGCGAGTCCAGCGGATGTTGAGTTAGCGAGTCCAGCGGATGTTGAGTTAGCGAGTCCAGCGGATGTTGAGTTAGCGAGTCCAGCTGTAGTTGAGTTAGCGAGTCCAGCGGATGTTGAGTT
Candidate_520	ML0322	160357	160443	-	8	20.0	3.0	0.000	ACGGGATCTGCCTCTGCCGGATCTGC	GCTGACTGACCCCACTGTGACACCGGGAGAGGAGGGGGTGTTGGTTCTTGCACGGGATCTGCCTCTGCCGGATCTGCTCTGTCTGCC
Candidate_521	ML0322	176937	177085	-	27	93.0	5.0	0.000	ATGTTGAGTTAGCGAGTCCAGCGGATG	AGTCCAGCTGATGCTGAGTAAGCGAGTCCAGCGGATGTTGAGTTAGCGAGTCCAGCTGATGCTGAGTAAGCGAGTCCAGCGGATGTTGAGTTAGCGAGTCCAGCGGATGTTGAGTTAGCGAGTCCAGCGGATGTTGAGTTAGCGAGTCC
Candidate_522	ML0322	78344	78432	+	5	14.0	3.0	0.000	TGGTAGGTCCTCATTAACTGAT	ACCGAGTGTCAGAAATGGTAGGTCCTCATTAACTGATACATTTAAAACATGATACAGTCTGTGGTAGGTCCTCATTATCTGATACATTT
Candidate_523	ML0322	176356	176482	-	1	2.0	3.0	0.000	GCTCACTTCAGGTGGAGGAGG	TCTTTCCTGGCCGAGAAACTTCTTCCCGGTCTCCGAGGAGGGGCAGGTACTTCAGGTATGCTTTCTTGTGTGCTCACTTCAGGTGGAGGAGGTAGAGAGGTGGGTTGGGAAGATATATCCTGCTGTC
Candidate_524	ML0322	164490	164616	-	1	1.0	3.0	0.000	GTCTAGCCTGGATGACCCGTC	TGAGGATAGAGCTGTTGGTATGGCGTATGCTGCCTGTCTAGCCTGGATGACCCGTCCCAATTGGACGTGCCATTTCGGTGAGATAGACGGCATACCAGATTAAATATTTTAGGTAGCCGCAATTTTT
Candidate_525	ML0322	176858	177000	-	3	6.0	4.0	0.000	AGCGAGTCCAGCTGTAGTTGAGTT	TTGAGTTAGCGAGTCCAGCGGATGTTGAGTTAGCGAGTCCAGCGGATGTTGAGTTAGCGAGTCCAGCGGATGTTGAGTTAGCGAGTCCAGCTGTAGTTGAGTTAGCGAGTCCAGCGGATGTTGAGTTAGCGAGTCCAGTTGAT
Candidate_526	ML0322	26299	26433	-	4	4.0	4.0	0.000	ATTTCTGGCATGGCAAAGAA	TGATAACGTCTACTGTCGCGGCCATTACGCGCTCTCACGCATTTCTGGCATGGCAAAGAATCAACGGGCGATGCGCGTCTAGAAATTCTTCGCCAGGCCAGAAATGCGTGACAGCGCGTGATGGCCGCGACAGTA
Candidate_527	ML0322	176840	176984	-	17	48.0	5.0	0.000	TTGAGTTAGCGAGTCCAGCGGATGT	AGCGGATGTTGAGTTAGCGAGTCCAGCGGATGTTGAGTTAGCGAGTCCAGCGGATGTTGAGTTAGCGAGTCCAGCTGTAGTTGAGTTAGCGAGTCCAGCGGATGTTGAGTTAGCGAGTCCAGTTGATGTTGAGTTAGCGAGTCCA
Candidate_528	ML0322	202089	202239	+	11	32.0	4.0	0.000	TAATTTGCTCCAAACTTTTCTGCGTCAT	GGTGCACTCAATGAGAGGCCGTTTTCTTTACACCATTGGTTAATTTGCTCCAAACTTTTCTGCGTCATCTCTCTAAGAGTGTGACCTGCATCAAAGCACTGGAGTCACTTAACTTTTGGTGCTTCGGTAGTGGCTAATAGTGCAAGGTCGT
Candidate_529	ML0322	176825	176961	-	17	39.0	5.0	0.000	GGATGTTGAGTTAGCGAGTCCAGTTG	CAGCGGATGTTGAGTTAGCGAGTCCAGCGGATGTTGAGTTAGCGAGTCCAGCTGTAGTTGAGTTAGCGAGTCCAGCGGATGTTGAGTTAGCGAGTCCAGTTGATGTTGAGTTAGCGAGTCCAGTTGATGCTGAGTAA
Candidate_530	ML0323	127825	127975	-	8	19.0	3.0	0.000	GTTTACAACTTGTTTAGTCGCCCCGCTC	CCACCATGTACAGCTTGTCTCCCTGGGGTGGTGCAGGCTTGTTTACAACTTGTTTAGTCGCCCCGCTCTATAACCGCCACCATGTACAGCTTGTCTCCCTGGGGTGGTGCAGGCTTGTTTACAACTTGTTTAGTCGCCCCGCTCTATAACC
Candidate_531	ML0323	255529	255665	+	8	27.0	5.0	0.000	TGATCAGAGTATGCCAATGTGCCTGC	TGTTTTTGAAGTTCACTCTGGTGACAACAAGTCTATGATCAGAGTATGCCAATGTGCCTGCGTAAGATCTAGAATCCTGCAGCATTGGCGTTGACCTACTCCGACACAGGATGAAGTCAATCTGAGAGTAAACTGGA
Candidate_532	ML0323	174282	174410	-	3	6.0	3.0	0.000	TCAAGTTTGGACCGGACCATAC	TAATCTTCACAGGATTCCAGACTGGGCAGCAGTATTCAAGTTTGGACCGGACCATACTCTTATATAATGTGAGCATCACAGTGGGTGACCGATCTCTAAACTCAATACCCATGCCGCCATCTTCCTAGC
Candidate_533	ML0323	248623	248751	-	7	14.0	3.0	0.000	AGGTTCCGAGCTGTAGAGAAGGCTAGG	CGAAGATCCTGAACTGCAAGCGTAGCGATCAGGTTCCGAGCTGTAGAGAAGGCTAGGACACGAACATTCTTCCTCGTCTTCCCGTCGTACAGGACAAAGGGCTCGTCACGTCTTGTAGAGGTGCAGGTA
Candidate_534	ML0323	105316	105406	+	21	276.0	3.0	0.001	AGAGTTGACTACCGCTGGTAATC	ATAAACAGCTGTTCAGGGAGCGTAACTACCGCTGGTAATTAGCTGTTTGTGGAAGAGTTGACTACCGCTGGTAATCAGTTTAGAGAGCAGA
Candidate_535	ML0323	166345	166451	+	1	1.0	3.0	0.000	GCGACATACACTGAACAGCGA	TATTAAAAGGTATACGCACTGTACGGCGACATACACTGAACAGCGACAGCGAAATTTCGCTAATTCGCTATTCAGTGCCTGTTGCCATACAGTGGAGGTAACGCACA
Candidate_536	ML0323	105283	105413	+	64	364.0	3.0	0.001	AGCTGTTTGTGGAAGAGTTGACTACCGC	ATCTATATAGATGAGATAGCGTGACTGTTGTTGATAAACAGCTGTTCAGGGAGCGTAACTACCGCTGGTAATTAGCTGTTTGTGGAAGAGTTGACTACCGCTGGTAATCAGTTTAGAGAGCAGAACTACCG
Candidate_537	ML0323	165767	165883	+	6	6.0	4.0	0.000	TCTCAGCTGCACGGGAGACGAAAGGG	CAGTTGGTCAACGCTGGTTCCTTACTCTCAGCTGCACGGGAGACGAAAGGGATCTCGAGATCACACTTTACGAGAAAACGGTGCATCTCTGAGGCTTGGAAGGTGGATGCTGACGGG
Candidate_538	ML0323	125934	126050	-	1	1.0	3.0	0.000	AGAGGCTGCAGCCCGACAGGT	CCCTGGGGTGGTGCAGGCCTGTTTACAACCTGGGTTTTGGAGTTCTAGTCATCTTGCTACTTCCTAAGAGGCTGCAGCCCGACAGGTGAAGGTTCGAGTGTTTGCACTTTCCGAGCT
Candidate_539	ML0323	127901	128051	-	8	19.0	3.0	0.000	GTTTACAACTTGTTTAGTCGCCCCGCTC	CCACCATGTACAGCTTGTCTCCCTGGGGTGGTGCAGGCTTGTTTACAACTTGTTTAGTCGCCCCGCTCTATAACCGCCACCATGTACAGCTTGTCTCCCTGGGGTGGTGCAGGCTTGTTTACAACTTGTTTAGTCGCCCCGCTCTATAACC
Candidate_540	ML0323	105274	105410	+	19	39.0	5.0	0.000	GTAATTAGCTGTTTGTGGAAGAGTTG	CCACTGGTAATCTATATAGATGAGATAGCGTGACTGTTGTTGATAAACAGCTGTTCAGGGAGCGTAACTACCGCTGGTAATTAGCTGTTTGTGGAAGAGTTGACTACCGCTGGTAATCAGTTTAGAGAGCAGAACTA
Candidate_541	ML2588	35117	35233	-	1	1.0	3.0	0.000	TACAAATGGCTAGCAGTATCC	AAGAGATTACTTCTAAGCCATTTGAAGGAGTACAAATGGCTAGCAGTATCCCGCAAGCAGCCTGGGGTGTTTTGTAAACCATGCGTGCTTTTTCACGGTCACACAAAGGGGGTAGGG
Candidate_542	ML2588	56729	56835	-	3	3.0	3.0	0.000	TGGAGAAGGCTTGATCTCTATATGTG	TTAGTTAGTTGTTCGTTGCACCAGTTGCTCAATAAGTCAGGCCTTATCTTCTTCCAGTAAATGGAGAAGGCTTGATCTCTATATGTGCGATTAGGTGTGCCCAATTG
Candidate_543	ML2588	1255	1391	-	1	1.0	5.0	0.000	GCTGGTACATGTGAACTAACC	TTGGATGCTGGTACATGTGAACTAACCTTGCAGGTTGGATCGCGTGGTAAATGTGAACTAACCTTGCAGGTTGGATGCTGGTACATGTGAACTAACCTTGCAGGTTGGATGCTGGTACATGTGAACTAACCTTGCAG
Candidate_544	ML2588	52145	52265	+	4	5.0	4.0	0.000	TTACTTTCTCGTGGATGCAATAC	AGACGGTGAAACTTGTTGGGTCTACGAAAATTACTTTCTCGTGGATGCAATACCGAATCATCAGTATTGCCCATCCATAAGAACTAATTCCCTGCGTTTGGGCCGAAAAAGTCGGTTTATG
Candidate_545	ML0324	190898	191036	+	3	3.0	5.0	0.000	ATAGTGTGTAGGTACCTTGACA	ACTGTATGATGTGTAGGTACCTTGACATTTAGTTTCACTGTATAGTGTGTAGGTACCTTGACATTTAGTTTCACTGTATAGTGTGTAGGTACCTTGACATTTAGTTTCACTGTATAGTGTGTAGGTACCTTGACATTTA
Candidate_546	ML0324	190896	191042	+	2	3.0	4.0	0.000	AGTGTGTAGGTACCTTGACATTTAGT	TCACTGTATGATGTGTAGGTACCTTGACATTTAGTTTCACTGTATAGTGTGTAGGTACCTTGACATTTAGTTTCACTGTATAGTGTGTAGGTACCTTGACATTTAGTTTCACTGTATAGTGTGTAGGTACCTTGACATTTAGTTTCA
Candidate_547	ML0324	143311	143403	-	1	1.0	3.0	0.000	TCAGTGGAATTCGGATGTATGAAC	GCTAGTCATACATCTGAATTCCTCTGGCACTGTCGCGGCACTGTCGCGGCACTCTCAGTGGAATTCGGATGTATGAACAAAATGCTTTGAAAT
Candidate_548	ML0324	46383	46503	-	2	2.0	3.0	0.000	TTCTTGTATCTGATTTGACTTAT	AGGTGTGTTGTAAAAGTGAGGTACTGCAACTTCTTGTATCTGATTTGACTTATTGGCGGGTAGTTAAAAAGGAGTCAGATCCGAGGTGAGATCCGACATTTGCAACCCGGACACTTCAAAA
Candidate_549	ML0324	42076	42218	-	1	1.0	4.0	0.000	TACTTGTCAGCTGGAAGTTCTACT	TACTTGTCAGCTGGAAGTTCTATTTGTCAGCTGGAAGTTCTACTTGTCAGCTGGAAGTTCTACTTGTCAGCTGGAAGTTCTACTTGTCAGCTGGAAGTTCTACTTGTCAGCTGGAAGTTCTACTTGTCAGCTGGAAGTTCTAC
Candidate_550	ML0324	41996	42138	-	1	1.0	4.0	0.000	TACTTGTCAGCTGGAAGTTCTACT	TACTTGTCAGCTGGAAGTTCTACTTGTCAGCTGGAAGTTCTACTTGTCAGCTGGAAGTTCTACTTGTCAGCTGGAAGTTCTACTTGTCAGCTGGAAGTTCTACTTGTCAGCTGGAAGTTCTACTTGTCAGCTGGAAGTTCTAC
Candidate_551	ML0324	190899	191037	+	3	3.0	5.0	0.000	ATAGTGTGTAGGTACCTTGACA	CTGTATGATGTGTAGGTACCTTGACATTTAGTTTCACTGTATAGTGTGTAGGTACCTTGACATTTAGTTTCACTGTATAGTGTGTAGGTACCTTGACATTTAGTTTCACTGTATAGTGTGTAGGTACCTTGACATTTAG
Candidate_552	ML0324	42036	42178	-	1	1.0	4.0	0.000	TACTTGTCAGCTGGAAGTTCTACT	TACTTGTCAGCTGGAAGTTCTACTTGTCAGCTGGAAGTTCTACTTGTCAGCTGGAAGTTCTACTTGTCAGCTGGAAGTTCTACTTGTCAGCTGGAAGTTCTACTTGTCAGCTGGAAGTTCTACTTGTCAGCTGGAAGTTCTAC
Candidate_553	ML0324	5859	5987	-	4	4.0	3.0	0.000	TTGCAGGGCACTGTAACTGAACTGGTC	CAACGTAGTCGCCAAATTGAGCAGGAAGCCTTGCAGGGCACTGTAACTGAACTGGTCAAAAAACGTGATGTTCAGGCTAAGACACGTGCTGTGCTTTGTCAAGCTGTCAAAGCTCTTGGAGGGCCAATA
Candidate_554	ML0324	41960	42092	-	1	1.0	5.0	0.000	TACTTGTCAGCTGGAAGTTCTACT	TCAGCTGGAAGTTCTACTTGTCAGCTGGAAGTTCTACTTGTCAGCTGGAAGTTCTACTTGTCAGCTGGAAGTTCTACTTGTCAGCTGGAAGTTCTACTTGTCAGCTGAAAGTTCTACTTGTCAGCTGGAAATG
Candidate_555	ML0324	41976	42118	-	1	1.0	4.0	0.000	TACTTGTCAGCTGGAAGTTCTACT	TACTTGTCAGCTGGAAGTTCTACTTGTCAGCTGGAAGTTCTACTTGTCAGCTGGAAGTTCTACTTGTCAGCTGGAAGTTCTACTTGTCAGCTGGAAGTTCTACTTGTCAGCTGGAAGTTCTACTTGTCAGCTGAAAGTTCTAC
Candidate_556	ML0324	41975	42117	-	1	1.0	3.0	0.000	TACTTGTCAGCTGGAAGTTCTACT	ACTTGTCAGCTGGAAGTTCTACTTGTCAGCTGGAAGTTCTACTTGTCAGCTGGAAGTTCTACTTGTCAGCTGGAAGTTCTACTTGTCAGCTGGAAGTTCTACTTGTCAGCTGGAAGTTCTACTTGTCAGCTGAAAGTTCTACT
Candidate_557	ML0324	190970	191108	+	3	3.0	4.0	0.000	ATAGTGTGTAGGTACCTTGACA	ACTGTATAGTGTGTAGGTACCTTGACATTTAGTTTCACTGTATAGTGTGTAGGTACCTTGACATTTAGTTTCACTGTATAGTGTGTAGGTACCTTGACATTTAGTTTCACTGTATAGTGTGTAGGTACCTTGACATTTA
Candidate_558	ML0324	190971	191109	+	3	3.0	4.0	0.000	ATAGTGTGTAGGTACCTTGACA	CTGTATAGTGTGTAGGTACCTTGACATTTAGTTTCACTGTATAGTGTGTAGGTACCTTGACATTTAGTTTCACTGTATAGTGTGTAGGTACCTTGACATTTAGTTTCACTGTATAGTGTGTAGGTACCTTGACATTTAG
Candidate_559	ML0324	42016	42158	-	1	1.0	4.0	0.000	TACTTGTCAGCTGGAAGTTCTACT	TACTTGTCAGCTGGAAGTTCTACTTGTCAGCTGGAAGTTCTACTTGTCAGCTGGAAGTTCTACTTGTCAGCTGGAAGTTCTACTTGTCAGCTGGAAGTTCTACTTGTCAGCTGGAAGTTCTACTTGTCAGCTGGAAGTTCTAC
Candidate_560	ML0324	77784	77920	+	1	1.0	4.0	0.000	TGGTGTAACAGACTGGAACGG	GTGGTGAAGAGGCAGTCTGGGAATGTGATGGTAGGGCACTTGGTGTAACAGACTGGAACGGATCTCGGTGATCTGCTGCTGGAAGTTTGTCTGCATTTTGTCCACCACTTCCACCAGCCTGTTCATCTCTAAAAAAT
Candidate_561	ML0324	42061	42193	-	1	1.0	3.0	0.000	TACTTGTCAGCTGGAAGTTCTACT	GTCAGCTGGAAGTTCTACTTGTCAGCTGGAAGTTCTACTTGTCAGCTGGAAGTTCTACTTGTCAGCTGGAAGTTCTACTTGTCAGCTGGAAGTTCTACTTGTCAGCTGGAAGTTCTACTTGTCAGCTGGAAGT
Candidate_562	ML1057	690	816	-	1	1.0	5.0	0.000	GTGGAGGTACAACAGGGTGGA	CNGGTTTCCCGATCTCCCGGATCTCCCTGAGTGCGGTGGAGGTACAACAGGGTGGAGAAAATGAACAATGTTTTCATCCTTCAGCAGCCTCCACTTTGAGCTTGGGCCGGGACAATCGGGGACCAAC
Candidate_563	ML1057	690	816	-	1	1.0	4.0	0.000	TTTCATCCTTCAGCAGCCTCC	CNGGTTTCCCGATCTCCCGGATCTCCCTGAGTGCGGTGGAGGTACAACAGGGTGGAGAAAATGAACAATGTTTTCATCCTTCAGCAGCCTCCACTTTGAGCTTGGGCCGGGACAATCGGGGACCAAC
Candidate_564	ML1057	10795	10915	-	21	123.0	3.0	0.000	GGTAGAAGTCGCCTCTGAAAGATTACTT	TCAGCAGAACCACCGCAGAAAGCACATGGTACAGTTCGAGCATGGCGACAATCTTCACTCGTGGAAGAGGTAGAAGTCGCCTCTGAAAGATTACTTTATTGCGGAGGTTAGCATTAAGCTA
Candidate_565	ML1057	307	403	+	1	1.0	4.0	0.000	CAGGGGACATTCGCAGAGACG	ACAAACACATACCCGCTCATCAGGGGACATTCGCAGAGACGGACACTTCTCTGGAGCGTCCGTCTCTGCGTGTGCCGAGACCGTACTAAATGAGTAT
Candidate_566	ML0325	51788	51918	+	17	104.0	3.0	0.000	CTTTAAGTTGGCCTGTAGCAGTCTCCTC	TACCGTCTGCGCTGACTGACACTCCTACGAAGGTCACTTTTTTCCTTAATAGCTGACACTTACTCGGTGTGAGCTTTAAGTTGGCCTGTAGCAGTCTCCTCAGTAATATCTCAAGACGGTCTAAGTGACTG
Candidate_567	ML0325	144215	144361	+	2	3.0	3.0	0.000	CGTCTTTGGAGTGAGAGAATACCTAG	GTGGGGAACTCAAACTCCAGGTCGTTTGGAGCTAGGTCATTAAGAATTTTCCAAACATGCACGATGGAGTAACGCTCTCTGCGTCTTTGGAGTGAGAGAATACCTAGCTTCTTTAATCGATCCCAGTATTTTAGCTCCTTGCAGCCA
Candidate_568	ML0325	53864	53978	-	3	4.0	3.0	0.000	TACAAGAAGAACACATCTCTGAGGC	GGTGAAGAGAAGATTGTTAGCCAGCAGTGTTTCAGAGAATTTTGTTAGTCTGACCAAGATAGCGGTACAAGAAGAACACATCTCTGAGGCGATCAGGATGACACCTGGCAGTCAA
Candidate_569	ML0325	50621	50745	+	14	42.0	3.0	0.000	TGATGATCGGATCTTTGTCTTGCTC	TCTCCTCCTCTACCCACTTCTTCACGATACTGATGATCGGATCTTTGTCTTGCTCTTGCTTGATCCTGTGCAAGTCTGGCAAAGTCTGTAACTCTGGTTCGTCTCTTGTGATCGCAAAGGTAACC
Candidate_570	ML0325	51785	51915	+	4	34.0	5.0	0.000	GAGCTTTAAGTTGGCCTGTAGCA	GAATACCGTCTGCGCTGACTGACACTCCTACGAAGGTCACTTTTTTCCTTAATAGCTGACACTTACTCGGTGTGAGCTTTAAGTTGGCCTGTAGCAGTCTCCTCAGTAATATCTCAAGACGGTCTAAGTGA
Candidate_571	ML0325	187693	187829	-	1	1.0	3.0	0.000	TGGCGCGACGTGGAAGACGCC	ATCAAACGAAATAAAAACCACACCCCAATGCAAGTCTAATTTTTGTCGCTCATGCTCGTGCCGGAGCCGGAGTCTGTGGCGCGACGTGGAAGACGCCCGATACGCGATGCGCTGGAGGTGCGGATTGTTTTGCGCAC
Candidate_572	ML0325	49706	49810	+	9	33.0	4.0	0.000	GGTTTATGATGTTCCCTATCGTCCA	CCGCCGTGTTCCGCTCATCGGGTTTATGATGTTCCCTATCGTCCAACACCAGATTGAGAGGTAGGTTTACATCATTTCCATATAACATCTTGTGAGCAGAGTGTC
Candidate_573	ML0325	182723	182839	-	3	4.0	4.0	0.000	TGTATCTTGTTGTCGCTGACAGAAGC	TTGTTGTCGCTGACAGAAGCTAACCTGTATCTTGTTGTCGCTGACAGAAGCTAACCTGTATCTTGTTGCCGCTGACAGAAGCTAGGTAGTTTGAGTCAGGAGACCAGACGATGTCTC
Candidate_574	ML0325	113735	113849	+	5	13.0	3.0	0.000	GTCAAAGTATCGTCAGGAGCTGCAC	AACTCTCTCTTCTTGGGCTGTAAGAGTCAAAGTATCGTCAGGAGCTGCACCTGTTTTCTTTAGGTGCTTCTGTTGGTCATCACTTTTTTTCTTGCAGTCAGTTTTCAGATTGTCC
Candidate_575	ML0325	98267	98407	+	2	2.0	5.0	0.000	TTTAAAGGTTGTCGGATCATACC	CCGCGCATCGCCCGGTAAGGAAGGGGCGTCATCTAAACAATTTAAAGGTTGTCGGATCATACCTTATATACCTGAGGGTATGATCTTATCCAAGTTATGCATTGTCTAGATGACGCTTCACCTAACCGGCGTAAAAGGGCT
Candidate_576	ML0326	91276	91418	-	1	1.0	3.0	0.000	TCTGAGTCGACCGAAGAAGATTGC	ATAAAGTACATGTAAAGCGCACTCCTCTAGGATTGGCGGATCTGAGTCGACCGAAGAAGATTGCATCGGCAAATGCCCTTAGCGCACTCCTCTCGGATTGACGGATCTGAGTCGACCGAAGACGATTGCATCGGCAAATACCC
Candidate_577	ML0326	72056	72164	+	51	471.0	5.0	0.002	TTAGGACTGCCTGGCAGAAGTGGAAGT	GGTGACAGGGTTTGTCGTGACAGTCTCGTACTCCGTCTTGTAGCCGAGGCTGTAGAGGTTCCTTAGGACTGCCTGGCAGAAGTGGAAGTGGCATCCGTCGACGACGAGG
Candidate_578	ML0326	11051	11195	-	2	2.0	3.0	0.000	TTAATTTGAGGTCCTGTGAGCCACT	AATGTTCAGGATATTTCAAGTCTACTTCCAAAATGTAGCATATGTTGCCGTCGGGATCCAAGTCCATGAGGCTAAGGCTTTTAATTTGAGGTCCTGTGAGCCACTTGAAGTTACCAGTTGGAAGAGGTCGAGACATAGATGCTCC
Candidate_579	ML0326	115579	115717	+	1	1.0	4.0	0.000	CCCGGTCGCAGTCCCGGTCCCG	CGGTCCCGGTTACAATCCCGGTCCCGGTTACAATCCCGGTCCCGGTCGCAGTCCCGGTCCCGGTTACAGTCCCGGTCCCGGTTACAGTCCCGGTCCCGGTTGCAGTCCCGGTCCCGGCAAAATCCCGGTCCCGGCCATT
Candidate_580	ML0326	118930	119080	+	35	708.0	3.0	0.002	CATGGACAAAAACCGAGCTGAAGGCTTC	TTAGCTGCAGGTTTTTCAACATCTGGCAGGATTTCTGGTTCATGGACAAAAACCGAGCTGAAGGCTTCAGCCAGAACTTCAGCACTTTCAGCTGGACCACTAGTCCTAGAACCATCATTTCTTTCAAGTGTTGGGATACCTGTTTTAAGCT
Candidate_581	ML0326	71680	71790	+	5	8.0	5.0	0.000	TGGTAGGGTTGGAGTGTCCGACA	AAGAAGAGATCTTTCCCTCCGTTGAGGACTGCTCCAACTGCACTGCTGAGAGAAAGTTGTAGATGGTAGGGTTGGAGTGTCCGACAACATCAGAGAAGGTCTTGTTGAAGG
Candidate_582	ML0326	406	554	-	18	55.0	3.0	0.000	ACTGGAACTTGTTGCCGCAGGCGAAAC	GTTTGAACATGCTTATTGTGGCGTATCAACTTAAATTTATACATGCCTGTACAAAAAGTTTAATTCAGCCCTGAAAAAATTCACTGGAACTTGTTGCCGCAGGCGAAACTTTTAAGGATTTTTGCACACAGGGTCAGAAATCAGAATGA
Candidate_583	ML0327	15628	15746	-	3	3.0	4.0	0.000	GGTTTCAGCTTCCGCTCTAGCA	CTCAGAGAATATGTGATTGAGGTCCCATTCGGTTTCAGCTTCCGCTCTAGCAGGGTTAACCGGCGGTTGGTTTTGAACCTGGGGAGGTTCAGCGTGTTCACCAAATGGACTTGCGTCAT
Candidate_584	ML0327	18832	18948	+	1	1.0	4.0	0.000	TGCAGCTGGGAATCGAACTGC	CATCAACAATGCTCACCCCATGGCCAGTGCTGCAGCTGGGAATCGAACTGCTAACCTTTCGATTAGCAGATAGACGATTTAACTGACTCGACTGCACCACTGAGCCATTAATTTGGC
Candidate_585	ML0327	22856	22994	-	1	1.0	3.0	0.000	TAAAGTCGCTGGGACTTACAGC	ATATTGTTTGTATCGGTCTTGTAAGTCACTCTGGAAAGTTTAAAGTCGCTGGGACTTACAGCCCAGCTGTAAGTCCCAGCGACCTTAAACTTTCCAGAGTGACTTTCAAGACCGATACAAACAATATCCAATCAATTCC
Candidate_586	ML0327	15535	15667	+	4	9.0	3.0	0.000	CACCATAAGACGGTCTGACGGTAC	AGTCTCATAAAGAACACCAAAACAACTAGGCTCGGCACCATAAGACGGTCTGACGGTACTCTTACAGAGTCAGCGACAGAAACTCTTGAGGTGATGACGCAAGTCCATTTGGTGAACACGCTGAACCTCCCCA
Candidate_587	ML0327	15617	15749	-	4	12.0	5.0	0.000	TTTCAGCTTCCGCTCTAGCAGGGT	ATTCTCAGAGAATATGTGATTGAGGTCCCATTCGGTTTCAGCTTCCGCTCTAGCAGGGTTAACCGGCGGTTGGTTTTGAACCTGGGGAGGTTCAGCGTGTTCACCAAATGGACTTGCGTCATCACCTCAAGAG
Candidate_588	ML2587	24647	24751	+	3	5.0	4.0	0.000	TTGACTTGTGATAAGAGCTGACAGC	AATAAACGTAAGTCTAAAGATTGACTTGTGATAAGAGCTGACAGCGGTTCTGTGATCATCATGGAACTGTTGTACTCCCTATCTCAAGTGGTTGTTGGATTGATA
Candidate_589	ML1059	4548	4658	+	3	3.0	3.0	0.000	ATGGTGGGAGTTGGATCTTGGAT	TTTATGTGAGTATGTGTCGCCTTAGATGGTGGGAGTTGGATCTTGGATCCTCCCAAGATCTTGAACTCCATTTTAGCTATAAGGCGATGAATAAATTTTTGCTTATTATTA
Candidate_590	ML0329	75485	75629	-	2	2.0	3.0	0.000	TGGAGAATAAACTGTGCAAATGTAG	ACCCCGAAATACAGTGGATCATAATTAAACCCTACATTTGCACAGTTTATTCTCTGTGTGTCTTGATATAATAAGACATATGGAGAATAAACTGTGCAAATGTAGGGTGTAATTATGATCCACTGAATTTCGGGGTATCTAAGGT
Candidate_591	ML0329	75486	75624	-	2	2.0	4.0	0.000	TTTATTCTCTGTGTGTCTTGAT	GAAATACAGTGGATCATAATTAAACCCTACATTTGCACAGTTTATTCTCTGTGTGTCTTGATATAATAAGACATATGGAGAATAAACTGTGCAAATGTAGGGTGTAATTATGATCCACTGAATTTCGGGGTATCTAAGG
Candidate_592	ML3565	19454	19600	-	4	4.0	4.0	0.000	TAGGAAGTTGTTAGTGTCTGGTACCG	TCTGGTACCGGGTAGGAAGTTGTTAGTGTCTGGTACCGGGTAGGAAGTTGTTAGTGTCTGGTACCGGGTAGGAAGTTGTTAGTGTCTGGTACCGGGTAGGAAGTTGTTAGTGTCTGGTACCGGGTAGGAAGTTGTTAGTGTCTGGTA
Candidate_593	ML3565	19566	19712	-	4	4.0	4.0	0.000	TAGGAAGTTGTTAGTGTCTGGTACCG	TCTGGTACCTGGTAGGAAGTTGTTAGTGTCTGGTACCGGGTAGGAAGTTGTTAGTGTCTGGTACCGGGTAGGAAGTTGTTAGTGTCTGGTACCGGGTAGGAAGTTGTTAGTGTCTGGTACCGGGTAGGAAGTTGTTAGTGTCTGGTA
Candidate_594	ML3565	19444	19580	-	4	4.0	5.0	0.000	TAGGAAGTTGTTAGTGTCTGGTACCG	TGTTAGTGTCTGGTACCGGGTAGGAAGTTGTTAGTGTCTGGTACCGGGTAGGAAGTTGTTAGTGTCTGGTACCGGGTAGGAAGTTGTTAGTGTCTGGTACCGGGTAGGAAGTTGTTAGTGTCTGGTACCGGATATGA
Candidate_595	ML3565	19538	19684	-	4	4.0	4.0	0.000	TAGGAAGTTGTTAGTGTCTGGTACCG	TCTGGTACCGGGTAGGAAGTTGTTAGTGTCTGGTACCGGGTAGGAAGTTGTTAGTGTCTGGTACCGGGTAGGAAGTTGTTAGTGTCTGGTACCGGGTAGGAAGTTGTTAGTGTCTGGTACCGGGTAGGAAGTTGTTAGTGTCTGGTA
Candidate_596	ML3565	2918	3068	-	7	41.0	3.0	0.000	TCTGGACTTCGAGCAGGAGATGCAGACC	AAATCGTCAGGGACATCAAGGAGAAACTCTGCTACGTCGCTCTGGACTTCGAGCAGGAGATGCAGACCGCTGCCAGCTCCAGCTCTCTCGAGAAGTCCTACGAACTTCCCGACGGGCAGGTCATCACTGTTGGTAATGAGAGATTCAGGGC
Candidate_597	ML3565	19510	19656	-	4	4.0	4.0	0.000	TAGGAAGTTGTTAGTGTCTGGTACCG	TCTGGTACCGGGTAGGAAGTTGTTAGTGTCTGGTACCGGGTAGGAAGTTGTTAGTGTCTGGTACCGGGTAGGAAGTTGTTAGTGTCTGGTACCGGGTAGGAAGTTGTTAGTGTCTGGTACCGGGTAGGAAGTTGTTAGTGTCTGGTA
Candidate_598	ML3565	19482	19628	-	4	4.0	4.0	0.000	TAGGAAGTTGTTAGTGTCTGGTACCG	TCTGGTACCGGGTAGGAAGTTGTTAGTGTCTGGTACCGGGTAGGAAGTTGTTAGTGTCTGGTACCGGGTAGGAAGTTGTTAGTGTCTGGTACCGGGTAGGAAGTTGTTAGTGTCTGGTACCGGGTAGGAAGTTGTTAGTGTCTGGTA
Candidate_599	ML3565	19467	19613	-	4	4.0	5.0	0.000	TAGGAAGTTGTTAGTGTCTGGTACCG	GAAGTTGTTAGTGTCTGGTACCGGGTAGGAAGTTGTTAGTGTCTGGTACCGGGTAGGAAGTTGTTAGTGTCTGGTACCGGGTAGGAAGTTGTTAGTGTCTGGTACCGGGTAGGAAGTTGTTAGTGTCTGGTACCGGGTAGGAAGTTG
Candidate_600	ML3565	36666	36802	+	1	1.0	4.0	0.000	TGTAGCAGCGCTGAGTGAGGC	GGCGTGTCACGTGTAGCAGCGCTGAGTGAGGCGTGTCACATGTAGCAGCGCTGAGTGAGGCGTGTCACATGTAGCAGCGCTGAGTGAGGCGTGTCATGTGTAGCAGCGCTGAGTGAGGCGTGTCATGTGTAGCAGCA
Candidate_601	ML1055	4944	5070	-	1	1.0	4.0	0.000	CAGGTGCGGACTCCAGCTGGG	ATCAGACCAGGGAACACTGCCGGCAGTTTTAGGTACAGGTGCGGACTCCAGCTGGGCCCGATGGGGAGTGTCGTACCCTCCTGTCAGTCCGTGTTTCACCACCATGTCCTTGAGGAGGGTGTTTTCC
Candidate_602	ML2582	198337	198473	+	1	1.0	3.0	0.000	TGAGGACCTTTGCCACGTGGG	GTCCAGGACCTGCTGAGTGTCCTTGACGTGAAGGTTTGAGTCTGGTATCTTGTGTTTGGGTTCTAGGTTTGCTGCTTGAGGACCTTTGCCACGTGGGTAGATTGTGACGGAGGGTTGAGGAGATGATATGGCGAGGT
Candidate_603	ML2582	324678	324806	+	1	1.0	3.0	0.000	TAAGAGCTAGTTCTGAA	TTCTATTTCAACATAAGCATCAAATCAGATAATCCGTCAGTAAGAGCTAGTTCTGAAGCTAGGCGAGATTTAACGGTAGCCTTTTTTCCAAGCAGTATGTGGTTTCTTACTGACATTTGGTTTGATGCA
Candidate_604	ML2582	424724	424868	+	6	25.0	3.0	0.000	GCTGAGCTTGACCAGGATTGTTCCC	CTATGTTGGTTTCAGGTGAGCAGTCTCTTCAACGGTAGTGGCTGAGCTTGACCAGGATTGTTCCCTTACTTTTACTTCAAGGTTATCCAATTTTGCCATGTCGTGTCCACTCCGATGAAGGTCTGATTTCAGTTGTTGTAAATCA
Candidate_605	ML2582	7914	8020	-	1	1.0	4.0	0.000	AGTCCTGTAAAACGTCCTATG	TCAAGGAGAAACGTCGATAAGTCCTAGTCCTGTAAAACGTCCTATGTTGTTCACAATGACTGTGAACAACATAGGACGTTTTACAGGACCCATCGCGCGCCGGCAGG
Candidate_606	ML2582	403478	403606	-	1	1.0	4.0	0.000	TACTATAGTACTACTTG	TTTGGGGTACTACAGGAGTACAACAGTTGTACTACAGGGGTACTATAGTACTACTTGGGCACGACAGGAGTACTACTGGGGTAACACTTTGGCACTACTGGGATACCATGGGGTACTACAGGGATACTA
Candidate_607	ML2582	233733	233865	+	3	4.0	3.0	0.000	TCAGATAAGAAGATATGAGATAGG	ACAAGCAATGACTACAAAAGAAGCTGAATGAGTGGTCAGATAAGAAGATATGAGATAGGCAGAATTACCTGTTCGTCGAGCGTCAGAAGTTTTAGTCTGATCCTCTCAAGCTCTTCCTCATCCGGCTCAGGAC
Candidate_608	ML2582	374892	374998	-	4	5.0	3.0	0.000	CCCTAAGATGGCGCCCCCCCGCTAGC	AGCGAGCAGCTTTTATGGCGGGAGGGTGCACTTGTTGGTTCAGGGGCGGTAATTTGCCGCCCCCTAAGATGGCGCCCCCCCGCTAGCGGGGTTAGCGGGGGCGGTCG
Candidate_609	ML2582	408881	408993	+	1	1.0	5.0	0.000	TTTTTACTCGGAAACTTTTGAACC	TGATTGCCTTATCGGTGGAAAAGTTTCCGCTGGTAATGTGGCCAATTTGAGCCCGTCAGGCCACTTTTTACTCGGAAACTTTTGAACCGTTCGGGTTTTTTATCTATTTTAAT
Candidate_610	ML2582	77782	77922	-	2	2.0	3.0	0.000	TCGAGTGATAGACAAAGGATTTT	GAGTTGAGTTCAACGTTGTTTTCGTTATTCTCTTCTTGACTCGAGTGATAGACAAAGGATTTTAATAGCTTTTTAACTGCTATTAAAATCCTATGTTTATCACTCGAGTCAAGAAGAGAATAACAAAAACCACGTTGCACT
Candidate_611	ML2582	56738	56878	-	25	112.0	4.0	0.000	CTTAAGATTGTCGATGCAGCCCA	AGAAAGTTCCTCAACAAAGCCATACAGGGTTCGGGTGTATCACTGACATCATTCCTTAAGTACCGCTATCCTGCAGAGCTTAAGATTGTCGATGCAGCCCATTACCAACACCTCCGGCAGCAGTGTAATATAGAAGCTCCT
Candidate_612	ML2582	201441	201577	+	1	5.0	3.0	0.000	AAGTAGACTCAAACAAGGGGC	CTCATAGAAGAATTTGATTGTTCAAAAAACTGTTCTCTATAAGTAGACTCAAACAAGGGGCCAAAAAGTAACAACGTGTGTCCCTTGTTCGAGTCTTAACGGAGAAAACAAGAAATTTAACAATCAGATATCATATT
Candidate_613	ML2582	57535	57679	+	8	23.0	4.0	0.000	TGCCAAACTTTGCCTCGTCAACCTC	CACATCCCTTCTCTGTAGCGGCCTTTATTATACTTCCACTTGCCAAACTTTGCCTCGTCAACCTCAACAATAACTCCAGGACTGTTGGGAGGATAAGGGTTTGCTAGGAGCCAAGCAGAAAGTCGAGTGTGCAGGTAGATCTTCT
Candidate_614	ML2582	408879	408985	+	3	5.0	5.0	0.000	TTTCCGCTGGTAATGTGGCCA	GTTGATTGCCTTATCGGTGGAAAAGTTTCCGCTGGTAATGTGGCCAATTTGAGCCCGTCAGGCCACTTTTTACTCGGAAACTTTTGAACCGTTCGGGTTTTTTATCT
Candidate_615	ML2582	201449	201567	-	1	1.0	3.0	0.000	TCGAACAAGGGACACAC	CTGATTGTTAAATTTCTTGTTTTCTCCGTTAAGACTCGAACAAGGGACACACGTTGTTACTTTTTGGCCCCTTGTTTGAGTCTACTTATAGAGAACAGTTTTTTGAACAATCAAATTCT
Candidate_616	ML2582	270416	270536	-	2	2.0	4.0	0.000	CTGAGTAGACTTGGACAAGGGAC	ACACTGATTGTACAAAATTTCTTGTTTTCTCTGAGTAGACTTGGACAAGGGACACAAGTTGTTAAGTCTTGTCCGAGTCTACTCAGAGAAAACAAAAAATTTTGAACAATCAGATTCTTCT
Candidate_617	ML1054	47628	47760	+	26	89.0	3.0	0.000	CGTGGTAGTGAGATCTCGGAGGTA	GTAATGGATCGTGGCATCGTTCTGTAATGGAGAAGCGTGGTAGTGAGATCTCGGAGGTAAGATCGACCAACAGGCTTTGGAAAGTGAAATCCGCCCGTTCTTACATGTCCATTTCTTCAAAATTGACGTCCGC
Candidate_618	ML1054	131624	131752	+	1	1.0	5.0	0.000	TTTTATTTCTTCAAGGG	TAAACCAGGTACAGGTTTTTCTAGATTGATGGCACCGCCTTCGTACGTTTTTCGGAGGGTAAAGTTTTGGGTTTTTATTTCTTCAAGGGGGTTTTGAGGGCGGTTATCAATGTGTCTGTGTGTGGGTGG
Candidate_619	ML1054	50019	50135	+	33	192.0	4.0	0.001	TGGTGATGGCAGGTAGCTCTGAAGGT	GATAAATCGATGTCCGTCTTTGCCGAGGGGTCGAGTTCAGTTTATCTGTTATCAGGTTTGAGGAATTGGTGATGGCAGGTAGCTCTGAAGGTTAAGGGTTTAGGGTGATGCGGGATA
Candidate_620	ML1054	48391	48505	+	6	7.0	3.0	0.000	AAGGGGGGTATGAAGTTCCGGGGTA	GATTCCCTGGTAGTTTGATCTCCAAAAGGGGGGTATGAAGTTCCGGGGTAGGGTGTTTACCGTGAGATCTGGAGCGCTTGGTGCCAGAGTTGGTGTGGGTGTCGGAGGTCTGGAC
Candidate_621	ML1054	249135	249241	+	1	2.0	3.0	0.000	TGAGGGTCGGACAAAGTCAGC	GTAACCAGAGCACTTTTTACGCGTTGTCTGACTTTGTCCGACCCTCATTCGAAGCTTCGAATGAGGGTCGGACAAAGTCAGCTTCGCGAAGCGACATATTGTTCCCT
Candidate_622	ML1054	48158	48286	+	3	8.0	4.0	0.000	TCGATTCACCCCGAGCAGAGGT	CCGCAAGCGGACTGGCGGCCCAGCAACCTGCCAACTCGATTCACCCCGAGCAGAGGTTTACCGTGATTTGTGGTGAGGGTGGTCGTGAAATGGTGGGTGTTTGGTCGTGAAATGGTGGGTGTTTGGTTT
Candidate_623	ML1054	71354	71500	-	5	8.0	5.0	0.000	AACACATTTTGGATGGTACTTCAGGC	CGTGAGCTCCCAGTTGTGCGACATCACTAGGTGTTAGATCAACACATTTTGGATGGTACTTCAGGCAGCACACGGTGCAAGTAATATTCAACTTGTGTTGAGGCAAGCGCCTCGTACAAGCTCTACAATTCTTGATGCATTTATTGT
Candidate_624	ML1054	71025	71161	+	1	20.0	4.0	0.000	GTGGAATTCCAACGGTGGAAG	TTATCTTAAAATTACAATTATCTTAAAAAGAACCTAAAACAATTACCCGTGGAATTCTACCCGTGGAATTCCACCCGTGGAATTCCAACGGTGGAAGTGTCAGGCTTCTTGAAGATTGCCAAATTTTAGGACAGGAC
Candidate_625	ML1054	49878	50022	+	9	31.0	4.0	0.000	TGTGTGCTCTCGGAATGAGAACCAT	GGTGTCATGGGGTTGATCGTAATATGGTCCGTAATTTGAATGTGTGCTCTCGGAATGAGAACCATATTTCTTCTTCATTGTGTCGTCGTCCGACGAGTTTTCCAGTATCGATTCGGTGTCCTTTTCTCCTTCGGTACCCCTGATA
Candidate_626	ML1054	26066	26156	-	2	2.0	3.0	0.000	CCTGACCTGCCATGCCGCGAAGC	CCCGTCCCTTCGCTTCGAATGAGGTGTGAGGGTCGGACTTGTCGGACGCGTTACCTGACCTGCCATGCCGCGAAGCAGGGCGTTACCAATG
Candidate_627	ML1054	270817	270947	+	1	2.0	5.0	0.000	TCGGCAACACCTTGACAA	AACGAGAGAGGAGAGCAGCAAACGGCGAGCCGCGCGCGGGTCGGCAACACCTTGACAATTTTCACTTAGCCTTGTTGAAGTGTTACCCGTCTCTGGTCTCGCACGCGGCTCGCAGCTTGCTTGTTGCTGCT
Candidate_628	ML1054	48162	48280	+	30	76.0	4.0	0.000	GGTGAGGGTGGTCGTGAAATGGTGGGT	AAGCGGACTGGCGGCCCAGCAACCTGCCAACTCGATTCACCCCGAGCAGAGGTTTACCGTGATTTGTGGTGAGGGTGGTCGTGAAATGGTGGGTGTTTGGTCGTGAAATGGTGGGTGTT
Candidate_629	ML1054	65854	65970	-	3	3.0	3.0	0.000	CAGCAATCTCCGTAATTCATCCCAGG	CTTGTCAGTGTCTGATGATGGTGGCCAGCAATCTCCGTAATTCATCCCAGGTAAGTTTTGGGGGAAGCACTGAGAAAGACACGCTGGCTTTTTTGGCCTTTGATGCGAGATAAGCCT
Candidate_630	ML1054	48638	48752	+	8	22.0	3.0	0.000	AAGAGGAGTATCGCAGCCACTACGA	CAACAAGATGAGGGACACAGGTTTGTGGTGGGGGCGATGAAGTCTTTAACATCTTTATCATTACGAAGAGGAGTATCGCAGCCACTACGATCATTCCAATTTTTAGGTATCGCGG
Candidate_631	ML1051	4099	4193	-	8	14.0	3.0	0.000	ACCTTCTCAGGGACATTGTAGAAGT	TCTTGAAGAGAACCTTCCGAACAGTCCTGAGAAGCATTTAAAGATGATCTTTACCACCTTCTCAGGGACATTGTAGAAGTGTAGGGCTCTGGCAA
Candidate_632	ML2581	283	383	-	2	2.0	5.0	0.000	CTGAGGTCCCCAGGTAATGGCGC	GGGTATCACTGCGACAACCATTGGCGCCATTACCGGGCGATGCGCAGCAACAATTAGCCTGAGGTCCCCAGGTAATGGCGCCACTGTCATTAAAGCCGAAA
Candidate_633	ML2581	280	378	+	2	2.0	5.0	0.000	CTGCGCATCGCCCGGTAATGGC	ATTTTTCGGCTTTAATGACAGTGGCGCCATTACCTGGGGACCTCAGGCTAATTGTTGCTGCGCATCGCCCGGTAATGGCGCCAATGGTTGTCGCAGTGA
Candidate_634	ML0312	45980	46118	+	16	32.0	3.0	0.000	TTCTGTAGGGCGATCATTTCTGACTTC	AGGTCAATAACTCAGCTTGCAGCTTATTCACTGATTTCTGTAGGGCGATCATTTCTGACTTCATGTTACTTGACACGCCGTCGATGTCCGTGGTCATAGCAATGTACTCGCCGAGATAGAACAGTGCCCAATGAGCTAT
Candidate_635	ML0312	45984	46126	+	3	5.0	4.0	0.000	GCGATCATTTCTGACTTCATGTTA	CAATAACTCAGCTTGCAGCTTATTCACTGATTTCTGTAGGGCGATCATTTCTGACTTCATGTTACTTGACACGCCGTCGATGTCCGTGGTCATAGCAATGTACTCGCCGAGATAGAACAGTGCCCAATGAGCTATGGGGGCTA
Candidate_636	ML0312	69867	70005	+	4	5.0	3.0	0.000	TAGGAGGGTCGATAAGATATGGTCGCT	TCGAAGAGAGAAGGTAGTCGTTGATCATCCCAGGCTAGGAGGGTCGATAAGATATGGTCGCTGGTCTCACTCCTTAAGTGGTGGTAGGTTGGGCAGGTGGCCAAGACGTGTCTCTCGTCCTCCACAATTGGATCAGCAG
Candidate_637	ML0312	45990	46126	+	8	15.0	5.0	0.000	TCCGTGGTCATAGCAATGTACTCGCC	CTCAGCTTGCAGCTTATTCACTGATTTCTGTAGGGCGATCATTTCTGACTTCATGTTACTTGACACGCCGTCGATGTCCGTGGTCATAGCAATGTACTCGCCGAGATAGAACAGTGCCCAATGAGCTATGGGGGCTA
Candidate_638	ML0312	69876	70018	+	15	34.0	3.0	0.000	CGATAAGATATGGTCGCTGGTCTCACTCC	GAAGGTAGTCGTTGATCATCCCAGGCTAGGAGGGTCGATAAGATATGGTCGCTGGTCTCACTCCTTAAGTGGTGGTAGGTTGGGCAGGTGGCCAAGACGTGTCTCTCGTCCTCCACAATTGGATCAGCAGGGAAGGGCAGTTG
Candidate_639	ML0312	60194	60336	+	1	1.0	3.0	0.000	TCGTGAATGGTTGGTCCTCTCCTC	GTCAAATTAGCAGAGAAGAAGATATAGGATATAGGATACTTAGCAGAGGACATAGGATACTTCTGCGGTTGGGCTCCAATCGTGAATGGTTGGTCCTCTCCTCAGTGTATACCTGTTTCCGCTGTATGGCTCCTGATTGGGAA
Candidate_640	ML0312	54363	54483	-	3	12.0	4.0	0.000	AATGAAAGATGCTGACTACTGGG	TCAGCGCTTCTTTACCCGCCATATCCTGGGAATGAAAGATGCTGACTACTGGGAGAGGCTCAGTAAGCTCAAGCTCCAGTCACTTCAGAGGAGAAGGGAGCGCTACATTATTATCCACTGT
Candidate_641	ML0312	69082	69210	+	1	1.0	3.0	0.000	AATCTCTTCAGTGACAT	TTTTGTAAAACTAAACATGTACGCGTCATACAAAATCCTGAATCTCTTCAGTGACATGACTCATGTGACTGAATTAGAGATTCAGAATTTTGTGTGACGTGTGCAAAAGAAATACAAATTGGTTAAGCT
Candidate_642	ML0312	33871	34001	+	1	1.0	3.0	0.000	GAGTGATGAAGTTTCGAA	CTGAGACCCTCGGTAAGATTTGATCGTTGCTGCTTTCTGAGTGATGACGATGACTGATATCAACTTTCTTGCTGAGTGATGAAGTTTCGAATGAGAGGGAAAGCGGTTGATTTTCTTGGAGGGTATCTTGG
Candidate_643	ML0312	69076	69204	-	1	1.0	3.0	0.000	CTGAAGAGATTCAGGAT	ACCAATTTGTATTTCTTTTGCACACGTCACACAAAATTCTGAATCTCTAATTCAGTCACATGAGTCATGTCACTGAAGAGATTCAGGATTTTGTATGACGCGTACATGTTTAGTTTTACAAAAAGACGT
Candidate_644	ML0315	22375	22521	-	5	5.0	3.0	0.000	AAGTTCTTACCTAGTGTCATCGAAAC	TCAGGAGATCGAACTTGTTCCTTGTCCTATGTGCGGAGATAAGTTCTTACCTAGTGTCATCGAAACGCATGCCAATAACTGCATCGATACGCTAGGTTAAGATTCAACTAGGCTGCATAGACGTGTTGAGTTGTGTAGATCATCTGT
Candidate_645	ML0315	4241	4367	-	1	1.0	4.0	0.000	TGCCGGAAACTGGACGTGTCT	GGTTGGGGAAGGGGAAAGTGTCCACAGCTTGTCTCGACATGATCTCGTGCTGGCGTTGTAAGATCTCCGATTGCCGGAAACTGGACGTGTCTGAGTAAGATTTGAAGGAAGGCAGACCACCGAAGGA
Candidate_646	ML0315	4241	4367	-	1	1.0	3.0	0.000	GACATGATCTCGTGCTGGCGT	GGTTGGGGAAGGGGAAAGTGTCCACAGCTTGTCTCGACATGATCTCGTGCTGGCGTTGTAAGATCTCCGATTGCCGGAAACTGGACGTGTCTGAGTAAGATTTGAAGGAAGGCAGACCACCGAAGGA
Candidate_647	ML2576	314101	314233	+	7	68.0	3.0	0.000	CGTAAATATGACCTTCTGCTTACG	TTTATGACGCCATCGTAATTTAACTTTGCAACTACCGTAAATATGACCTTCTGCTTACGAACCTCCTTGGTGCGCTGCAGCATGGAATATTTTATGTTGTCCCTTGTAAGGAAAAGTTTTTTTCTTGGAGTTG
Candidate_648	ML2576	397659	397799	+	4	9.0	5.0	0.000	CGTGGTGCCACCCTTCAACCAGG	TGAGGTTGTGCTACTTCTTCAGGACATCCTGGAACTTCAAAATGGTAGGGTGGGAGCATCGTATCATGGTATGGAATCCGTGGTGCCACCCTTCAACCAGGTTCGAGGATCAGAGAGTGTGCAAGAGGATGTCGACGTGGT
Candidate_649	ML2576	82216	82336	+	3	15.0	5.0	0.000	TGCGGACACGTTCTACAATGGGG	AAGCGCTAACACAGCAGGACAGTTGTCATCCATACGGAGGATGTGGCCAAGTAGGGTCCATCTTGCCTTGCGGACACGTTCTACAATGGGGACTGATTTGCAGCGGCGGTAAAGCTCTTTG
Candidate_650	ML2576	397613	397705	+	3	7.0	4.0	0.000	TGCTACTTCTTCAGGACATCCTGG	TTCGGGGGCTGCTGTCTCGAGAGGTGCTGAGCAACTCTCACGTCGGTGAGGTTGTGCTACTTCTTCAGGACATCCTGGAACTTCAAAATGGTA
Candidate_651	ML2576	218250	218340	+	20	61.0	5.0	0.000	CGGAGTGGTGATAGGAGGAGGCG	TAAATAAAATAGTTAGAATCCCCGGCTTCTTTGACCAGCTCCGTCACTGGCGACGGAGTGGTGATAGGAGGAGGCGAAGGAAGGGGACAAG
Candidate_652	ML2576	211837	211969	+	2	4.0	3.0	0.000	TAGGCAGCTGTTTAGGACACGTAG	GATCTGCTATTTATAGGTTTGGTGGTCACGAGGTATAGGCAGCTGTTTAGGACACGTAGTGTTGAGGGAAAACAAGAGCAATTATGGTTAAGTTTTAAAGCAGGCTGTAAATGAGGTCTCTTGCCGCCAGACA
Candidate_653	ML2576	382771	382889	-	18	250.0	3.0	0.001	GATGTTTGCCAGTCTCTGGACGCTTTT	TTGGGATCATGTTCGTTATAGAGTTTAGTGGATCGACTGGAGTGGATGGCAGAGCTCCTGTGATCAGGATGTTTGCCAGTCTCTGGACGCTTTTTAGTTTTGCAAGAATATGCTGCTCG
Candidate_654	ML2576	397901	398041	+	4	19.0	3.0	0.000	GTGATCAGGAGTAGGAGAGACGA	CTACGTGGACGTGGGTTTCAGCAACCTGGGTTTCGTGGTTGTGATCAGGAGTAGGAGAGACGAGGTCGTTGTTCTCGTTGAGGGTGATCCGTGCTTTACATCCAGCAGAAAAAAAGGTACATCGGTAGTATGTGTTCCCAT
Candidate_655	ML2576	132912	133020	-	1	1.0	4.0	0.000	TGACATGTATCCCAGGA	TGTTGTCACGGTGACGACACTCGGGTACGGTGACATGTATCCCAGGACAGCCATCGGCAAGGTCTTGGGAACATTTTGTGTCTTCAGTGGTATTCTTGTTATCGCCTTC
Candidate_656	ML2576	255640	255782	-	13	98.0	5.0	0.000	AGAGATAGATGGATCAGCTGGAGG	TCCTTTGGCTGAAGGACCACTCCTTTAGTATACAATATCTGCAAGACTGTCATGTTTCTGTTACAAATGTCCTTGGCAAAGAGATAGATGGATCAGCTGGAGGTGTTGGGTCATCAGCTGGAGGTGTTGGGTCATCAGCTGGA
Candidate_657	ML2576	219132	219262	+	1	1.0	3.0	0.000	TATTGTAGCTACAATGTC	ATATTGTAGCTACAATGTCGACAAGTCCTGCTAGAGAAGATATTGTAGCTACAATGTCGACAAGTCCTGCTAGAGAAGATATTGTAGCTACAATGTCGACAAGTCCTGCTAGAGAAGATATTGTAGCTATA
Candidate_658	ML2576	387556	387698	-	1	2.0	4.0	0.000	TACTTTAGGAGCTACTGACACTGC	TCGCCACTGCACAGCCTGCTGCATCTGCAGCACCAAGTTTCAGTTTTGGAGGATCTGCAAGTTCTGTTTCGTCTCAGTCTACTTTAGGAGCTACTGACACTGCTGCATCTGCAGCTGGTAAAGGTTTTAGTTTTGGTTCAGGA
Candidate_659	ML2576	216847	216915	-	7	14.0	4.0	0.000	TGGTTGTTGTGGCCTTGCCTGG	GCTTAAGGATGGTTTTTCGGCCTGCATCCTTGGGTCACGGGGTGGTTGTTGTGGCCTTGCCTGGAGTTG
Candidate_660	ML2576	397657	397807	+	9	31.0	4.0	0.000	GGTGCCACCCTTCAACCAGGTTCGAGGA	GGTGAGGTTGTGCTACTTCTTCAGGACATCCTGGAACTTCAAAATGGTAGGGTGGGAGCATCGTATCATGGTATGGAATCCGTGGTGCCACCCTTCAACCAGGTTCGAGGATCAGAGAGTGTGCAAGAGGATGTCGACGTGGTGGTTTCAC
Candidate_661	ML2576	132915	133015	-	1	1.0	4.0	0.000	CTTGGGAACATTTTGTGT	TCACGGTGACGACACTCGGGTACGGTGACATGTATCCCAGGACAGCCATCGGCAAGGTCTTGGGAACATTTTGTGTCTTCAGTGGTATTCTTGTTATCGCC
Candidate_662	ML2576	22124	22246	-	6	7.0	3.0	0.000	GGTGGTTGCTGGTAGTTGTGGTGG	GGAGGGGTCCAGTCACAGTACAGTAGATCCGGTGGTTGCTGGTAGTTGTGGTGGAAGCCATCTCTTTCCCGACCTAGAGTCCACCCTGTGGGGATCTCCCGACCTAGAGTCCACCCTTGTAAC
Candidate_663	ML0313	32047	32159	-	6	20.0	4.0	0.000	AGTATGTCTCTCAGTTTTTTGCCG	TTTATCGAGTGGCCGTGAGGAGGTGAGTATGTCTCTCAGTTTTTTGCCGGGTGTTGTTACGACACGAACTGGGATTTGTAGGGACTTAGCAGCCTCCTTGATCTTGGCCGTGC
Candidate_664	ML0313	48219	48325	+	2	2.0	4.0	0.000	TGGCGACATGCACTGAATAGC	CCCTAAAAACGATTCTATCACTGTATGGCGACATGCACTGAATAGCGAATTAGCGAAATGTCGCTGTCGCTGTTCAGTGTTCAGGGTCGCCGTACAGTGCGTATACC
Candidate_665	ML0313	8998	9134	-	1	1.0	4.0	0.000	GCAAATCCCATCAATCTCGTT	TTTCAAGACCCAACCTTTTCCTCTCTGTTCGGCATCAGTGAGGTTCGACTGTGGTTTGTCAGGATTAAGATTCGTGGCAAATCCCATCAATCTCGTTTTGATTTCGTCGAAAAGTGGGTGATTGTAGTCTTGTGGGT
Candidate_666	ML0313	9391	9517	-	3	3.0	3.0	0.000	TCGATTTGTTCTTGAGATAGTTTGTG	ACTAACCTGACAGGTGGTATAGTTTTTGCCTCGATTTGTTCTTGAGATAGTTTGTGAACCTTGTATAAAGGGTACGCATATGGTATTTCAGGGCGGATTTCAGGTGCGTGGACCATATTTCCCTTTT
Candidate_667	ML0313	9394	9510	-	3	4.0	4.0	0.000	ACGCATATGGTATTTCAGGGCGGATT	TGACAGGTGGTATAGTTTTTGCCTCGATTTGTTCTTGAGATAGTTTGTGAACCTTGTATAAAGGGTACGCATATGGTATTTCAGGGCGGATTTCAGGTGCGTGGACCATATTTCCCT
Candidate_668	ML0313	31773	31901	-	17	140.0	3.0	0.000	GGTGATGGTGTGTTCTTTGACGGACGA	GTCTATCATCCTCTCCGAGTGTTGTTTGTTAGTTGAGTTTGACGAGACATTATCTGCTGTGTCGTACATGTTGGTGATGGTGTGTTCTTTGACGGACGAGGGGTGGTGTGATGAGTAATGGAGGGTAAG
Candidate_669	ML0313	8994	9140	-	7	9.0	4.0	0.000	TCAGTGAGGTTCGACTGTGGTTTGTC	TATCGATTTCAAGACCCAACCTTTTCCTCTCTGTTCGGCATCAGTGAGGTTCGACTGTGGTTTGTCAGGATTAAGATTCGTGGCAAATCCCATCAATCTCGTTTTGATTTCGTCGAAAAGTGGGTGATTGTAGTCTTGTGGGTGCTT
Candidate_670	ML0313	10864	10974	-	4	7.0	3.0	0.000	GTGCATGGATAAAGCTGAGTGCT	AAGTGTCCCTGTGAGCATTGTAACAGTGCATGGATAAAGCTGAGTGCTCGTAAAGGGCACGGTGGTCTATGTTGAACTTACTACGGTGTCCATTGAGCCTATTGTGGAATG
Candidate_671	ML0313	36648	36734	+	1	1.0	5.0	0.000	GGAACTTCGTTGGGCCCTGGC	CCTATACGGGCCTGCGTCGGGGCCTTTGGCCCCCCTTCGCCTTGGAAAAAGGGAACTTCGTTGGGCCCTGGCAAGCAGGGCGGGGGT
Candidate_672	ML2577	15538	15674	+	7	29.0	3.0	0.000	TGAAGTGCTCTGTGTATCGATCTCCA	CTTGTAGGATTTAGCAGTTGGGTTGTTTGCCGATCTGAAGTGCTCTGTGTATCGATCTCCAATCGGTCTGTAGGTTTCTCCGTTGTAGATTCCTATACCACTTTGTTGGCCTTCAACGTAACTGCACTTCACCTCGT
Candidate_673	ML2577	15756	15868	+	6	20.0	4.0	0.000	AGTATGTCTCTCAGTTTTTTGCCG	TTTATCGAGTGGCCGTGAGGAGGTGAGTATGTCTCTCAGTTTTTTGCCGGGTGTTGTAACGACACGAACTGGGATTTGTAGGGACTTAGCAGCCTCCTTGATCTTGGCCGTGC
Candidate_674	ML2577	15738	15866	+	10	40.0	3.0	0.000	CCGTGAGGAGGTGAGTATGTCTCTCAG	TTTTCCTGGACACTTCTTTTTATCGAGTGGCCGTGAGGAGGTGAGTATGTCTCTCAGTTTTTTGCCGGGTGTTGTAACGACACGAACTGGGATTTGTAGGGACTTAGCAGCCTCCTTGATCTTGGCCGT
Candidate_675	ML2577	15765	15875	+	7	23.0	3.0	0.000	CTCAGTTTTTTGCCGGGTGTTGT	TGGCCGTGAGGAGGTGAGTATGTCTCTCAGTTTTTTGCCGGGTGTTGTAACGACACGAACTGGGATTTGTAGGGACTTAGCAGCCTCCTTGATCTTGGCCGTGCATCTGTC
Candidate_676	ML1046	341645	341761	+	1	1.0	4.0	0.000	ATTACCTGAACCGAGCCGTGG	CGTGGCTTAAATTGGTGAGCCATTCTTAAGCCGGCTCGAATTGTGGCTCAGGATTTAAGTACACGGATTACCTGAACCGAGCCGTGGATTACCAGATCTGAGCCATGGATTACCGTT
Candidate_677	ML1046	132472	132618	-	2	3.0	4.0	0.000	ACAGAAAAGATGCTAACGTACATTAT	CGGAAGAGAAAGATATTTTCGTAATAAAGAGGACTATAATGTACGTTAGCATCTTTTCTGCAGAACAGTGTCTAATTTGTTACAGAAAAGATGCTAACGTACATTATAGTCCTATTTATTACGAAAATTTCGAAGAATGCCCTCTTT
Candidate_678	ML1046	132477	132605	+	7	32.0	5.0	0.000	ATAATGTACGTTAGCATCTTTT	GGGCATTCTTCGAAATTTTCGTAATAAATAGGACTATAATGTACGTTAGCATCTTTTCTGTAACAAATTAGACACTGTTCTGCAGAAAAGATGCTAACGTACATTATAGTCCTCTTTATTACGAAAATA
Candidate_679	ML1046	132473	132623	+	44	202.0	5.0	0.001	TAATGTACGTTAGCATCTTTTCTGTAAC	AAGAGGGCATTCTTCGAAATTTTCGTAATAAATAGGACTATAATGTACGTTAGCATCTTTTCTGTAACAAATTAGACACTGTTCTGCAGAAAAGATGCTAACGTACATTATAGTCCTCTTTATTACGAAAATATCTTTCTCTTCCGTCAAA
Candidate_680	ML1046	132479	132599	+	20	1553.0	5.0	0.005	ATAGGACTATAATGTACGTTAGCATCTT	GCATTCTTCGAAATTTTCGTAATAAATAGGACTATAATGTACGTTAGCATCTTTTCTGTAACAAATTAGACACTGTTCTGCAGAAAAGATGCTAACGTACATTATAGTCCTCTTTATTACG
Candidate_681	ML1046	132485	132623	-	7	32.0	5.0	0.000	ATAATGTACGTTAGCATCTTTT	TTTGACGGAAGAGAAAGATATTTTCGTAATAAAGAGGACTATAATGTACGTTAGCATCTTTTCTGCAGAACAGTGTCTAATTTGTTACAGAAAAGATGCTAACGTACATTATAGTCCTATTTATTACGAAAATTTCGAA
Candidate_682	ML1046	132475	132621	-	1	1.0	3.0	0.000	GTTACAGAAAAGATGCTAACGTACAT	TGACGGAAGAGAAAGATATTTTCGTAATAAAGAGGACTATAATGTACGTTAGCATCTTTTCTGCAGAACAGTGTCTAATTTGTTACAGAAAAGATGCTAACGTACATTATAGTCCTATTTATTACGAAAATTTCGAAGAATGCCCTC
Candidate_683	ML1046	132485	132617	-	19	123.0	5.0	0.000	TAATGTACGTTAGCATCTTTTCTG	GGAAGAGAAAGATATTTTCGTAATAAAGAGGACTATAATGTACGTTAGCATCTTTTCTGCAGAACAGTGTCTAATTTGTTACAGAAAAGATGCTAACGTACATTATAGTCCTATTTATTACGAAAATTTCGAA
Candidate_684	ML1046	331837	331957	-	1	2.0	5.0	0.000	TCTAGAAACACATGTGTA	TAAGTACACATGTCTAGAAACACATGTGTAAGTACACATGTCTAGAAACACATGTGTAAGTACACATGTCTAGAAACACATGTGTAATTACACATGTCATGTCTAGGAAAACATGTTTAAG
Candidate_685	ML1046	311384	311518	-	4	4.0	4.0	0.000	TGTAGTTTGTTGGCCAAAGTGTAGT	GGAATTTAATAAAGCAGCTTTTCTTAGCATTCACATGTAGTTTGTTGGCCAAAGTGTAGTTTTGCCTAGGACATGCTGCCTAGGACATGCTGCTTGTTCTTGGTCATGGACTCTATGTGTTGTACAGAATAGTTG
Candidate_686	ML1046	51365	51485	+	1	1.0	5.0	0.000	GGGGATAAAGGACTACAT	CTAAGACCAGGAACACTGACAGTCGTTGTAGGGACTTGAATACCATCCTCCAGCCGACACAGAACCTGGGGGATAAAGGACTACATGGCTGTTGTCTTCCTGTCTTACAGAGATTAAGATG
Candidate_687	ML1046	132488	132624	-	15	1527.0	4.0	0.005	AGGACTATAATGTACGTTAGCATCTT	GTTTGACGGAAGAGAAAGATATTTTCGTAATAAAGAGGACTATAATGTACGTTAGCATCTTTTCTGCAGAACAGTGTCTAATTTGTTACAGAAAAGATGCTAACGTACATTATAGTCCTATTTATTACGAAAATTTC
Candidate_688	ML1046	132486	132618	+	7	17.0	5.0	0.000	GTTAGCATCTTTTCTGTAACAAAT	TCGAAATTTTCGTAATAAATAGGACTATAATGTACGTTAGCATCTTTTCTGTAACAAATTAGACACTGTTCTGCAGAAAAGATGCTAACGTACATTATAGTCCTCTTTATTACGAAAATATCTTTCTCTTCCG
Candidate_689	ML1046	348423	348559	+	1	1.0	5.0	0.000	AGAATGTCAGTCTCTGGAAGC	CACACGAGGTACTGGAGCAGCTCGGAGGAGTTCAGTTCTCAGAATGTCAGTCTCTGGAAGCCTGATATCCTGGAGGGATACTATCTTCTTGGAGATACGATAACTTCTGGGTCTGGCCCTCCTCCCAGATCAGCTCT
Candidate_690	ML1046	187494	187634	-	1	2.0	3.0	0.000	TTACAGGTACTTGTCTAGCTTAG	TCAGACAAGCCTGGTTACAGGTACTTACCTAGCTTAGTTATCTTTGTTACAGGTACTTACCTAGCTTAGTTATCTTTGTTACAGGTACTTGTCTAGCTTAGTTATCTTTGTTACAGGTACTTACCTAGCTTAGTTATCTTT
Candidate_691	ML2578	1267	1403	-	1	1.0	3.0	0.000	CGCCTTTTTGATGGGTTGTGG	AGTGCGTATGTCAGGTTTCGACGGGTTTTTCATGTTGGTGCGCCTTTTTGATGGGTTGTGGTGGAAATCGCCGAGCGATATAGTCGTAAGGGTAGCTAAATGATCAGAAATGTCGACGGTCAGGACGTTGCAGCTGA
Candidate_692	ML2578	1262	1404	-	9	18.0	3.0	0.000	TATAGTCGTAAGGGTAGCTAAATGATCAG	AAGTGCGTATGTCAGGTTTCGACGGGTTTTTCATGTTGGTGCGCCTTTTTGATGGGTTGTGGTGGAAATCGCCGAGCGATATAGTCGTAAGGGTAGCTAAATGATCAGAAATGTCGACGGTCAGGACGTTGCAGCTGAGGGTA
Candidate_693	ML3575	349	495	+	2	2.0	3.0	0.000	TATATCGGACCTGTAGACGGCCTATA	TCAGGCCAATAAAAGGCCTTTTAATGGCCAATAGCCGGCCTATATCGGACCTGTAGACGGCCTATAGCCAGTCTGATATAGGCCAGCTACAGGCCTGATGTCAGCCGGCTATCGGCCGTTTTTAGGCCGGCAAGAGACCCATATTTG
Candidate_694	ML0317	62423	62561	-	6	14.0	4.0	0.000	GATCCCTTAGGTCATCGTAGAGGGGAC	CTCAAATAGTAAGTTCTGAGTGTAAGGATTAAGTTGATCCCTTAGGTCATCGTAGAGGGGACAGTTACGTAACACAGTTACGTAACACATGTCCTCGTCCTCGATGATTGGGTCGGAGAGGGGGAGTTCGAGCAGGAGT
Candidate_695	ML0317	35488	35636	-	10	89.0	4.0	0.000	ATATTCCCCTTCTGTAGAACTGCTCCT	AGCGTAGTCAGCGTCTAGGATGACCTTCTCCTCAACCTTCATATTCCCCTTCTGTAGAACTGCTCCTTTTGTTGGTCTCAGCCAGAAATGTTGCAAAGTTCAAGCAGAAGTTGAATACAGGAGGACCCTGAATGTCACCCTGACCCGTA
Candidate_696	ML0317	139416	139552	+	2	2.0	4.0	0.000	AGACGTAGCTAACCAGGGACC	TGGATCACACAGCTAACCAGGGACCTGGTTAGCTTATGTTAGACGTAGCTAACCAGGGACCTGGTTAGCTTATGTTAGACGTAGCTAACCAGGGACCTGGTTAGCTTATGTTAGACGTAGCTAACCAGGGACCTGGT
Candidate_697	ML0317	139420	139556	+	1	1.0	3.0	0.000	GTAGCTAACCAGGGACCTGGT	TCACACAGCTAACCAGGGACCTGGTTAGCTTATGTTAGACGTAGCTAACCAGGGACCTGGTTAGCTTATGTTAGACGTAGCTAACCAGGGACCTGGTTAGCTTATGTTAGACGTAGCTAACCAGGGACCTGGTTAGC
Candidate_698	ML0317	62419	62559	-	3	3.0	5.0	0.000	TAGGTCATCGTAGAGGGGACAGT	CAAATAGTAAGTTCTGAGTGTAAGGATTAAGTTGATCCCTTAGGTCATCGTAGAGGGGACAGTTACGTAACACAGTTACGTAACACATGTCCTCGTCCTCGATGATTGGGTCGGAGAGGGGGAGTTCGAGCAGGAGTTTGA
Candidate_699	ML0317	656	800	+	5	8.0	3.0	0.000	ATCTAGCTATGAAACGTTTCGGGGC	CTGTTTTTAAGAACTGACTGAGCAGTTGATCTGTCTTTAAATCTAGCTATGAAACGTTTCGGGGCAGGATTACCTGTAGTACCGGATTTCGGTTTCCCTGATGGTAACGGGTGGGCTGCAACTAGATCAGAAGTAGAAACATCAA
Candidate_700	ML0317	167609	167725	+	10	40.0	3.0	0.000	GGTTCGATCCTCGGTCGTGGC	TTCAATATGCGTACAATTACTAGTGGCCCAGTGGTTAGAGCTCCGAGTTTGTAATCGTTAGACTGGGGTTCGATCCTCGGTCGTGGCATTTTGATTGATTTTGCATAAAGCTAAAAC
Candidate_701	ML0317	62421	62547	-	1	1.0	4.0	0.000	TCGTAGAGGGGACAGTTACGT	TCTGAGTGTAAGGATTAAGTTGATCCCTTAGGTCATCGTAGAGGGGACAGTTACGTAACACAGTTACGTAACACATGTCCTCGTCCTCGATGATTGGGTCGGAGAGGGGGAGTTCGAGCAGGAGTTT
Candidate_702	ML0317	139416	139552	+	2	2.0	4.0	0.000	AGACGTAGCTAACCAGGGACC	TGGATCACACAGCTAACCAGGGACCTGGTTAGCTTATGTTAGACGTAGCTAACCAGGGACCTGGTTAGCTTATGTTAGACGTAGCTAACCAGGGACCTGGTTAGCTTATGTTAGACGTAGCTAACCAGGGACCTGGT
Candidate_703	ML0317	62264	62400	-	12	34.0	5.0	0.000	AGGCGATTTGCACCATGCCTGCCGGT	TGCAGCAATGCTTACAAACTCTGTTGATCAGTTTGAGGCGATTTGCACCATGCCTGCCGGTTTCGATGTTCAGTGTATGTGTGCTAGTTCTTAGCTGGGCGAGTCTTTTGCTGGTATTGCTGTTGAGCTCAAGACGG
Candidate_704	ML0317	16333	16469	+	1	1.0	3.0	0.000	ATTGACGAAAGTGGTGCCAAT	AATGGCGATAATCAGGAAATAATTACGCCAATTTATCGGCATTGACGAAAGTGGTGCCAATAGTGACAGTGGCATCAATGACACCATCTGTCGTCAATGCCGATAAATCGGTATACTTTTGTCCTGATCAATGATCA
Candidate_705	ML0317	62270	62416	-	5	17.0	3.0	0.000	TGATCAGTTTGAGGCGATTTGCACCA	GTGCCCATGTCCTTAGTGCAGCAATGCTTACAAACTCTGTTGATCAGTTTGAGGCGATTTGCACCATGCCTGCCGGTTTCGATGTTCAGTGTATGTGTGCTAGTTCTTAGCTGGGCGAGTCTTTTGCTGGTATTGCTGTTGAGCTCA
Candidate_706	ML0317	35490	35628	-	3	15.0	4.0	0.000	CTTCTGTAGAACTGCTCCTTTT	CAGCGTCTAGGATGACCTTCTCCTCAACCTTCATATTCCCCTTCTGTAGAACTGCTCCTTTTGTTGGTCTCAGCCAGAAATGTTGCAAAGTTCAAGCAGAAGTTGAATACAGGAGGACCCTGAATGTCACCCTGACCCG
Candidate_707	ML0318	51911	52047	-	1	1.0	4.0	0.000	TCCGCCTCTGCGAATGTCCCT	GTTAGCTGTAGCAATTCATCTGTCTACTTTCTTTTCGGCATGTCTCGGCGCACGCAGAGGCGGACGCCATTGAGTGTCCGCCTCTGCGAATGTCCCTCGATGAGCGGGTAATCGATTTGTTTAAATGCAGTGTTGCG
Candidate_708	ML0318	51536	51654	-	1	1.0	4.0	0.000	GTAGACGGGTGCGCGCGGCGCG	ATGTATGTGTGCCGCATTATGTCGTGCCGCGCACGTGTGCTCCTGCCTTACAGAATCTTGTGTTCTGGTAGACGGGTGCGCGCGGCGCGCGTCACCAAGTCGTGCGCGCACCATGCTGG
Candidate_709	ML3570	763	857	+	7	15.0	3.0	0.000	AGAAGTGGTCCTAGGATCGAGCCTT	GTGTAGAGGATGAATAGAAGTGGTCCTAGGATCGAGCCTTGTGGGACTCCTATCTCTAGAAGGCACTCTCCTGAGCTTTTTCTGGTTAACCACAA
Candidate_710	ML3570	3704	3802	-	3	3.0	4.0	0.000	GTCGTGCTGGAACGCTCCCATC	NAGGGAGAGGAGGACTTCCTGTCGTGCTGGAACGCTCCCATCAGCAGAGTGGTTGTGGGGCTGTGTACCCAGAGTGAGGGAGTTGTCTGCTAGGGCTAA
Candidate_711	ML3570	3708	3800	-	19	134.0	3.0	0.000	GACTTCCTGTCGTGCTGGAACGCTCCCAT	GGGAGAGGAGGACTTCCTGTCGTGCTGGAACGCTCCCATCAGCAGAGTGGTTGTGGGGCTGTGTACCCAGAGTGAGGGAGTTGTCTGCTAGGG
Candidate_712	ML3570	10916	11052	+	1	1.0	4.0	0.000	TAGAACAGGTACCAGATACAC	TTGACTGTGAACTTTTTCCCGGCCTCTATGGTTGAGTCTGGAGTGATACTTTCAACGTTGTCCGTAAGGTCAGGTTTAGAACAGGTACCAGATACACATTCTGCAGCTGGGGACAAAGTTCCATCATCTTGACAAAC
Candidate_713	ML3570	3586	3728	-	5	11.0	3.0	0.000	TGAGGTTAGCGCTGTGTCACCGCT	TGAGGGAGTTGTCTGCTAGGGCTAAGTAGATGTGACACTTGCACTTCGTAGGAGGGTTGTACTTGGCACATCTCCAGGTTGAGGTTAGCGCTGTGTCACCGCTCTTCTTCCGGGAGTAGATGTAGCCGTCGGAATCCAGGATC
Candidate_714	ML2573	948	1096	+	7	31.0	3.0	0.000	AGGAGGATCTGGGGACGAAGATAGAGC	GAGGATGGTTAGGTACGTTTCTGCATGATCTTTGTCTCTGAATGCGCTGCAGCTGTCGTCAACAAACTTGGGAGTAGGATGAAGGAGGATCTGGGGACGAAGATAGAGCAAAGGTTTCAGAAGATATCCCATGGTTCCACCCTCGTCCT
Candidate_715	ML2574	41470	41598	+	2	2.0	5.0	0.000	TGACTGCAACTCGTTGTTTGGA	ACCGCAAATTAATACAAGTAAGGGAATTTTTTCTCTGACTGCAACTCGTTGTTTGGACAAGAAAAACTGCTCCCATGTCCAATCAACAAGTTGCAGTCAGAGGATAAAGAAAATGTCCCTTACTTTTAC
Candidate_716	ML2574	41479	41621	-	4	51.0	4.0	0.000	TTTCTTTATCCTCTGACTGCAACT	GTACTGTCTAAGAGTCGTATATCGTAAAAGTAAGGGACATTTTCTTTATCCTCTGACTGCAACTTGTTGATTGGACATGGGAGCAGTTTTTCTTGTCCAAACAACGAGTTGCAGTCAGAGAAAAAATTCCCTTACTTGTATTA
Candidate_717	ML2574	63203	63341	-	4	5.0	5.0	0.000	ATTTAACACTTTCAACACTACT	TCATAATCATTCTCCAATTATTTGTATAAGTGTTGAAATAATAGTAGTGTTGAAAGTATTAAAGAATTAAATTAAATATTTAACACTTTCAACACTACTATTATACAAATAATTTGAGAATGATTAAAAACAGTAAGCA
Candidate_718	ML2574	35660	35786	+	1	1.0	3.0	0.000	CTGGAGTTTATACTGGGTCTA	TTTGACGACAAAATTTAACAATTGCCATGGAAATACTGGAGTTTATACTGGGTCTATTGTTCCCCGGGTAAAATTTCGGGGAAAAGAAATGAAGCCCGGTATATCGGGGGACCCGGTAAATCGGGGC
Candidate_719	ML2574	41480	41596	+	1	1.0	3.0	0.000	GTCCAATCAACAAGTTGCAGTCAGAG	AATACAAGTAAGGGAATTTTTTCTCTGACTGCAACTCGTTGTTTGGACAAGAAAAACTGCTCCCATGTCCAATCAACAAGTTGCAGTCAGAGGATAAAGAAAATGTCCCTTACTTTT
Candidate_720	ML2574	24504	24640	+	1	1.0	3.0	0.000	CTTTCTTAATCATTCCAAATG	CCTGCGTGAAATATTGCACCCGTGTATATTTGAATTTCTGGAATAATTAAGCAATATTGAACGTACATACTGTGTACTTTCTTAATCATTCCAAATGATATTGGAGTGTGATATGAGTGGCAGGCTATTTGTGCTCT
Candidate_721	ML2574	3814	3940	+	3	6.0	5.0	0.000	TGCTCGGCAGCTTTCCTCTTCAGTGT	GAGAGGATGTTCTGGGTCACAGACAGCGGTTGCTCGGCAGCTTTCCTCTTCAGTGTGGAAAGGACTTCACGTTTGAGAGGAGCAGCGTTGTCAGCAGGGTGGTTGTGAGGTTTGGAACCCAGCGTGA
Candidate_722	ML1991	62615	62745	+	1	1.0	3.0	0.000	TGGTAACCTAGTATAACT	GTAACCTGGTGTAACCAGGTTACTGTTTGTAACCAGGGTTACATGGTGTTATGATGGTTACATGTAGTTACTATGGTAACCTAGTATAACTGGAGTTACTATTTGTAACCTGGGTTACCTGGTGTTAAGAT
Candidate_723	ML1991	41227	41357	-	2	4.0	4.0	0.000	TCATTCCCCTTCTTGGTG	GGCGATCGCGATCGATCCCACCGGTCTCTGGGATATCCCATCATGGGGGGTGGACTACCTCTCCTCGGAGGGCTCATTCCCCTTCTTGGTGGACTCATCATCCGGCGAGGTGGAATCACATCTGCGTCCTC
Candidate_724	ML1991	21837	21975	+	17	62.0	5.0	0.000	CTCCGGACTCTCCTAATAGGACCTGGT	GATAGACTTGGTGCATAGTTGTTTCAACTTCTTATCTCCGGACTCTCCTAATAGGACCTGGTTTATCTAGGCCTAATAAGTCTGTCGGAGACCTGGAGGATGAGCAGGGAACCAGGGACATCACTGCATTACAACCAGG
Candidate_725	ML3517	125545	125659	+	1	1.0	5.0	0.000	ATTTTGGTACTTGTTGCTTG	TTGCTGATCCGAATCTGGGACGTTTTCGTCCTTACGCTTGACAAGCTTTACTCGGAATGTGGGACATTTTGGTACTTGTTGCTTGGAATCTGGGACGTTTTCGTCCTGGACTTGG
Candidate_726	ML3517	182883	183003	-	3	4.0	5.0	0.000	CGCTACTGTTGGAGAGAAGGGGC	ACGTCCTAGATCAGGTCCGATGGTGAGGATCGCTACTGTTGGAGAGAAGGGGCCTCCCTGACTGTCAGGATCTGTCATTCTCGTAGGCAGTGGAGTGTGCTGTGCTATCAAATCGTTGGAT
Candidate_727	ML3517	85039	85157	-	2	2.0	5.0	0.000	TCTGCACGTGCTGGAATCTCGT	AGTTGTTACTCGTCTTTAAGTAGTGCCGCCTCTGCACGTGCTGGAATCTCGTTGGTAAGCGACCAAGATTGCGACAAGGATTGCACGTGCAGTAACTTGGCTTTTGATCAAGGATTAAT
Candidate_728	ML3517	378848	378990	+	3	4.0	4.0	0.000	CGGTAAATCGAGGGAGTGCCATTT	TTTGGAGGGAAAGCAAAAATGCACGGTAAATCGGGGGACCCGGTAAATCGAGGGAGTGCCATTTAGGGCCCGAAATTGGGTCTAAATTGTCTCTTATATGGCTATATACCGTCTTCTGTGTCTAAATACCGTCTTTTTGTCAT
Candidate_729	ML3517	93906	94014	-	2	2.0	5.0	0.000	GCTTTTGTGTTTTGCGTCGCGC	GCTCCAGGCTCGCGCTGCGCGCGCCCTATTGCGTATTTGGACGCAGAAGATCAAAGATGTGAGCTTTTGTGTTTTGCGTCGCGCGCCCTTCTTAATTTCGCGCTGAGAT
Candidate_730	ML3517	85034	85154	-	3	6.0	4.0	0.000	GCACGTGCTGGAATCTCGTTGGT	TGTTACTCGTCTTTAAGTAGTGCCGCCTCTGCACGTGCTGGAATCTCGTTGGTAAGCGACCAAGATTGCGACAAGGATTGCACGTGCAGTAACTTGGCTTTTGATCAAGGATTAATATGTG
Candidate_731	ML3517	401845	401937	+	2	3.0	3.0	0.000	GGGTACACTCCTCCTAACAGCAAC	AAGCCGCCGGTGTCGGGGTACACTCCTCCTAACAGCAACTCACTACTCGACTGGTGTGCTGTGGGGGGACAAGGAGTATGCGCTTGACGCAGA
Candidate_732	ML1989	962	1090	-	1	1.0	3.0	0.000	AACATGATAAAAGGATC	AGGTAATTACCAAAAATCTCATTTCTCATTAATTCTTACGAACATGATAAAAGGATCTGAGACAAATGATCTTTAGATATCATGTTCGTGAATTTTTTTGAAATTTCGGTTATTATTTTGGTAACTTTT
Candidate_733	ML0309	217807	217947	-	4	20.0	3.0	0.000	TCTGAATAGAGCAGGGTTAACTC	AGTGTTTTAGCTTTCTTCTTCTCTTTTCTGAATAGAGCAGGGTTAACTCGAGTGTTTTTAGCTTTCTTCTTCTCTTTTTCTGAATAGAGCAGGGTTAACTCGAGTGTTTTTAGCTTTCTTCTTATCTTTTTCTGAATAGAG
Candidate_734	ML0309	53743	53851	-	11	504.0	5.0	0.002	TACAATTTTCGGATTCATCTACTGGAG	CCCACTGTCCCAAAAGTGGATACAATTTTCGGATTCATCTACTGGAGTTGATGAATCCGAGATTTTGTATCCAAATTGTATCCACGTTTCGGAGACTTTGAAATTTTCG
Candidate_735	ML0309	23410	23536	-	3	5.0	3.0	0.000	TGCTGATTTATCGTGTATTGTGGCTG	CTGGCAAGTGTGGTGGAGGACTACTTTCAGAGAGATAGTCTGGCAGGGCGGCGATAAATTCCTCCTCCAGGTGCTGATTTATCGTGTATTGTGGCTGTACTGCGCTCGGTAGTCCGTAACTTTCTCT
Candidate_736	ML0309	174105	174235	-	3	5.0	3.0	0.000	ATTTTCTTTCTGGCATTTATGTA	ACTAGTCTGAGTGGAATCTTATATCCTGGTACAAGATTTTCTTTCTGGCATTTATGTATTTTTAGAAGGCCATAATAATATGGGGTGCCAGGTTTAAAAATACTGAGGGTGCTTGGTCGTCCTGATTCACA
Candidate_737	ML0309	58050	58154	-	8	12.0	3.0	0.000	CATCTTTCCGTATGAAATAGCGTGA	GTCGGCTCACGAAATCATGCAGTGGAATGGAAAGATTCCTCTAAGCAACTTGGACTATTTCATCTTTCCGTATGAAATAGCGTGAGTTCGGATCACCCTTTCTCT
Candidate_738	ML0303	25550	25638	-	5	10.0	4.0	0.000	GAGAAGGGTCCTAGTGTACTGG	CGTGCGGGCCATCCGGAGAAGGGTCCTAGTGTACTGGTTCCAGCTCGAGATTGGGAACCTGGGTGCCCTTCTGTTGGTGAGGCGCAGTC
Candidate_739	ML0303	25658	25738	-	28	564.0	5.0	0.002	TTTGGCGACAGAGCTGTCTGAGGGACGA	GACGAATCTCGCGACGGACAAAATCTGTCGCCATAAAGACGTTTGGTTTTTGGCGACAGAGCTGTCTGAGGGACGAGTGAT
Candidate_740	ML0303	22780	22910	-	11	37.0	3.0	0.000	GGACCCCGGCTCAACAAGGTCCTCTGGC	TTAACTTCTTTGTCTCTGCAGAAGCTTGCCAGGCGGTTATCATTTGGGCGGGGTTGGCTCGCATGAGAGCCTCGGACCCCGGCTCAACAAGGTCCTCTGGCAGAAAAGCAAGGGCGTCGAAACACTTAAGA
Candidate_741	ML0303	25548	25638	-	21	60.0	4.0	0.000	GGAACCTGGGTGCCCTTCTGTTGGTGAG	CGTGCGGGCCATCCGGAGAAGGGTCCTAGTGTACTGGTTCCAGCTCGAGATTGGGAACCTGGGTGCCCTTCTGTTGGTGAGGCGCAGTCTT
Candidate_742	ML0303	25551	25641	-	18	97.0	3.0	0.000	GCCATCCGGAGAAGGGTCCTAGTGTACT	GTTCGTGCGGGCCATCCGGAGAAGGGTCCTAGTGTACTGGTTCCAGCTCGAGATTGGGAACCTGGGTGCCCTTCTGTTGGTGAGGCGCAGT
Candidate_743	ML0303	22789	22909	-	41	1733.0	5.0	0.006	TGCCAGGCGGTTATCATTTGGGCGGGGT	TAACTTCTTTGTCTCTGCAGAAGCTTGCCAGGCGGTTATCATTTGGGCGGGGTTGGCTCGCATGAGAGCCTCGGACCCCGGCTCAACAAGGTCCTCTGGCAGAAAAGCAAGGGCGTCGAAA
Candidate_744	ML0303	53463	53593	-	2	9.0	5.0	0.000	GACAGGTGCGGCAGTTTTTGTTG	TCAACGTAACTGCACTTCACCTCGTAAACTGCGGTCCTAACAGTATGATTTCCGTTGTTGTTGTTTAATGCAAGACAGGTGCGGCAGTTTTTGTTGGGACACTTCTTTTTATCGAGTGGCCGTGAAGAGGT
Candidate_745	ML0303	41817	41937	-	1	1.0	4.0	0.000	TGTCCGGCTGCTAACCGCTCTGT	TCCTGCTCTGTACCTGCGTGTCACTGAGCTGTAGAGCTGTAGAGTTCCAGTTCGGACAACACAGGTTCTGTCCGGCTGCTAACCGCTCTGTCTTTATCGCAGCTCCTCCGAATATGGTCAG
Candidate_746	ML0303	3860	3998	-	2	2.0	3.0	0.000	CAGGATATTGGTCTATGTAGGT	TTGTTTAGTAATGTTGTCTGCCTGAATATTAGATGCCATGGAATCAGACAGGCTTCTGACATGATTTTCACTTTTGTCAGGATATTGGTCTATGTAGGTATGTTGTGGAGCTGGGGGACACATGATAGGACGATTTCCC
Candidate_747	ML0303	54618	54742	+	3	3.0	3.0	0.000	TATCTCCTGATTTTCCGCGATGTCC	CATCTCTGTTGCTGTCGTTATAGCTTTCCAACTGTGAGGAGGTGTCGAGGAGAAACAGCAGCTCTCTCTGTATCTCCTGATTTTCCGCGATGTCCAGAAGGTCAAGCGAACGTTTCGCTGTTGAG
Candidate_748	ML0302	153724	153812	+	2	4.0	4.0	0.000	TCAGTTGGTCTTGCTCG	CCAGTGCCGAAACTGCCGAGTTTACCCAGGACTATGCTAGAAGAGGGACTCTTCAGTTGGTCTTGCTCGTTGTAGAAGGCGGCGCGTCT
Candidate_749	ML0302	352888	353016	-	7	18.0	4.0	0.000	TGTACGCCGTCGTATTT	AATCGAACGCAAGGGTCTTCTCCCGGCGACAGAACAGTGTTGTACGCCGTCGTATTTTCAGAAACTCGGAGGCGATTTCCCAAAATACGCAGCGGTGGCGGCGTACGCCGGCGTGGAGAGTTTCGAGTT
Candidate_750	ML0302	318478	318584	-	3	5.0	4.0	0.000	TCTGATTGTAGAAGGGTACCT	ATCTTGGAGGAACAGTCTCCAAGGCTCTGATTGTAGAAGGGTACCTTTATGGCTGCAGGGAGGGTATTTCACGGTTAAGGAAGCCAGAATTGTTTCCGAGAAAGCAT
Candidate_751	ML0302	352887	353017	-	1	1.0	5.0	0.000	CGATTTCCCAAAATACGC	AAATCGAACGCAAGGGTCTTCTCCCGGCGACAGAACAGTGTTGTACGCCGTCGTATTTTCAGAAACTCGGAGGCGATTTCCCAAAATACGCAGCGGTGGCGGCGTACGCCGGCGTGGAGAGTTTCGAGTTA
Candidate_752	ML0302	55486	55622	-	1	1.0	5.0	0.000	CAAAGTGTAAATAGAGGGACC	TCCGGGAGAAGAGCTCCTTAAGGGACTTCTTGACTGGGCCCAAAGTGTAAATAGAGGGACCTGTTCCTTCGAGCAGGTTTCTCTATTTACACTTTGGCCCAAGCCCAGCAGGCTCTCTCAGAGACACTCTCCTTAAA
Candidate_753	ML0302	40969	41105	-	1	1.0	4.0	0.000	ACAGTCTATACTACCGTCAGC	GGTGTGCGACCGTAGCTTCTTGCTCGTTTGGGTTGTCTTGACAGTCTATACTACCGTCAGCAGTAACTAGCAGGACAGGGGATGTGGACTGGGGAGGAGGGGGCTCGTTAGAAAGAGTGTCAGGGTTTTACACTTAT
Candidate_754	ML0302	423847	423973	+	1	2.0	4.0	0.000	TGGGGGGATTTCTTATTACCT	CTCCTACACTTGTAGGGCAATGTAAACCCGGTAAGTGGGGGGATTTCTTATTACCTCCTGCACTTGTAGGGCAATGTAAACCCGGTAAGTGGGGGAATTTCTTATTACCTCCTGCACTTGTAGGGCA
Candidate_755	ML0302	110538	110656	-	11	35.0	3.0	0.000	GTTTACTGGTCATAGAAGATGGCGGTG	ATATTCATCCACATACTGTCTGGTTTGAGCTGCATTCTGTCGTCTTTTTTTGCCACCTTGAACGCACGTTTACTGGTCATAGAAGATGGCGGTGGGTAGAGGTAAACTCGGTCAAATTT
Candidate_756	ML0302	356297	356409	-	4	9.0	4.0	0.000	AGTATGGTTGTAGGCGTGGTAATA	TTCGTCAGAAACGGTTCAAACCGGAAGTATGGTTGTAGGCGTGGTAATAAATGCATGTTTTTCCATCCTAAGCCATGCCCTTCGTCCGTTTCTGATAAATCCTGTTATGACAA
Candidate_757	ML0302	379475	379615	+	2	2.0	3.0	0.000	GACTTTCGGACGAAACTTCGTGA	TTCACAAACATGCACACACACACACACGAACAAACACACAGACTTTCGGACGAAACTTCGTGATTTTTATAGAAAATAGAGTTTTTGGTCCGAACTTGTTTGTGTGGTTGCCCGAAACAGTGTGTGCGAGTGTACGTGTGT
Candidate_758	ML0302	379469	379615	+	2	2.0	4.0	0.000	CACACAGACTTTCGGACGAAACTTCG	CAACACTTCACAAACATGCACACACACACACACGAACAAACACACAGACTTTCGGACGAAACTTCGTGATTTTTATAGAAAATAGAGTTTTTGGTCCGAACTTGTTTGTGTGGTTGCCCGAAACAGTGTGTGCGAGTGTACGTGTGT
Candidate_759	ML0302	359028	359146	+	2	2.0	5.0	0.000	CATTTTGGTACTTGTTGCTCGT	TCCTCGCTGATCCGAATCTGGGACGTTTTCGTCCTTGCGCTTGACAAGCATTACTCGGAATGTAGGACATTTTGGTACTTGTTGCTCGTAATCTGGGACGTTTTCGTCCTGGACTTGGG
Candidate_760	ML0302	238838	238984	+	3	3.0	4.0	0.000	TGATAGTCGAGAAACTGCAGATGATA	AAGAGATGGGAGCTGATGCTACTTTTCATGTGACAAGTCGTGATAGTCGAGAAACTGCAGATGATATTGTCAAGGTATCTGGATTCTCAGATTTGACTATCGAATGCACTGGAGTGGAAGCTAGTATTGGTGCAGGGCTCTGGGCTA
Candidate_761	ML0302	356300	356424	-	10	19.0	5.0	0.000	TGTTTTTCCATCCTAAGCCATGCCC	AAACGCTGCAACAAGTTCGTCAGAAACGGTTCAAACCGGAAGTATGGTTGTAGGCGTGGTAATAAATGCATGTTTTTCCATCCTAAGCCATGCCCTTCGTCCGTTTCTGATAAATCCTGTTATGA
Candidate_762	ML0302	55480	55626	-	2	3.0	4.0	0.000	TTTCTCTATTTACACTTTGGCCCAAG	TTCTTCCGGGAGAAGAGCTCCTTAAGGGACTTCTTGACTGGGCCCAAAGTGTAAATAGAGGGACCTGTTCCTTCGAGCAGGTTTCTCTATTTACACTTTGGCCCAAGCCCAGCAGGCTCTCTCAGAGACACTCTCCTTAAAAGGGAT
Candidate_763	ML0302	392617	392743	-	3	3.0	5.0	0.000	TTATGTATCCTGATTGGTTTGTCGGT	TCATTGGTTGAACCCCACCACGTGGCGAGTTTATGTATCCTGATTGGTTTGTCGGTGGGACAGCACCGTCAGACCAACAGGATGTTCCCCAGCCAGCCGCTACCCCTGGCTATAAATAACCAGACAT
Candidate_764	ML0302	373825	373971	+	7	18.0	4.0	0.000	TGTTGGTGGAGAGCACTGAACCCCTT	CATCTCTTCTTCTGCAGTAGCTATATAGGACACTGCTGGTTGTTCAGATGTTGACATTCCTGCTTGAGTCGAGGAGTTCGATGTTGGTGGAGAGCACTGAACCCCTTTATCGTTATCTGTATCAGCTGACACTATAACAGAGATGTA
Candidate_765	ML0302	260102	260242	+	18	92.0	3.0	0.000	GCAGATTTGTATAAACTGTGATCTGTAC	AGTGCTTACAAATGACATGTAGTAAGCAGATTTGTATAAACTTTGATCTGTGCAGTGCTTACAAGTGACCTGTAGTAAGCAGATTTGTATAAACTGTGATCTGTACAGTGCTTACAAATGACATGTCGTCCGCCCGAAGCG
Candidate_766	ML0302	388687	388823	-	1	1.0	5.0	0.000	TAGATAGTGTACTCGGGCAGC	CTCGGGCAGTACACAAAGTTCCCAGGGTCAGTAGTGGGTGTAGATAGTGTACTCGGGCAGCTACTGTTAGACTGTGTTGTACTGTATACGCAATGTACACACACACACACATGCTGGTCCAGTGTCCACTCTGCTCT
Candidate_767	ML0302	350779	350911	-	9	38.0	3.0	0.000	GCAGGTTCTCTCGTCATTGTAGGT	ATTTCTCTCTCCGGTATAACAAGAGTACCATAGCAGCAGGTTCTCTCGTCATTGTAGGTATGGGGGATGGCTATGTCTCGTGAAGAAGTGAGGGGTGAAGGTGTCTTGTTAGCTTTCTGTCACTTGTCTACCC
Candidate_768	ML0302	353850	353992	-	4	5.0	5.0	0.000	TGATAGTGCCCTTTCGATAGCGAC	TAACCTCTACATTTGAGTCTTCGGTCTTGGCTAGGTGGGATGATAGTGCCCTTTCGATAGCGACTGTTATACTTTGCTTGTTTAGACGAAAGGGCCTGCTAAATTCGATGAAGTCATTTTGGAGGTGAATGTAGCTGTTTTCG
Candidate_769	ML0302	350790	350926	-	2	3.0	5.0	0.000	GGGGGATGGCTATGTCTCGTG	TAAAGTGAACAACGTATTTCTCTCTCCGGTATAACAAGAGTACCATAGCAGCAGGTTCTCTCGTCATTGTAGGTATGGGGGATGGCTATGTCTCGTGAAGAAGTGAGGGGTGAAGGTGTCTTGTTAGCTTTCTGTCA
Candidate_770	ML0302	356298	356416	-	8	51.0	4.0	0.000	AACCGGAAGTATGGTTGTAGGCGTGGT	CAACAAGTTCGTCAGAAACGGTTCAAACCGGAAGTATGGTTGTAGGCGTGGTAATAAATGCATGTTTTTCCATCCTAAGCCATGCCCTTCGTCCGTTTCTGATAAATCCTGTTATGACA
Candidate_771	ML0302	442760	442866	+	1	1.0	3.0	0.000	AGTTCCTGCTTTAGCGATGTG	GTCTGTCTCTGCAGCTCTTCTTTTCAGTTCCTGCTTTAGCGATGTGGACTGTGTTCTCCGCATGTTGAGGTTCGTGTGTGTGGACTGGAACAGGAGAAATCAGTTGC
Candidate_772	ML0305	330246	330392	+	2	2.0	3.0	0.000	GCCAGGTAACTGTAAATGTCTGGCTT	TAAATGTCTGGCTTGCCAGGTAATTGTAAATGTCTGGCTTGCCAGGTAACTGTAAATGTCTGGCTTGCCAGGTAACTGTAACTGTCTGGCTTGCCAGGTAATTGTAACTGTCTGGCTTGCCAGGTAACTGTAAATGTCTGGCTTGCC
Candidate_773	ML0305	171565	171661	+	1	1.0	5.0	0.000	GTTCGATTCCGAGCTGCGGCA	AATGGCTCAGTGGCGCAGTCGGTTAAATAGTCTGTCTGCTAATCGAAAGGTTAGCAGTTCGATTCCGAGCTGCGGCACTGGCAATGGGGTGAGCATC
Candidate_774	ML0305	330222	330368	+	2	2.0	4.0	0.000	CAGGTAATTGTAAATGTCTGGCTTGC	ACTGTCTGGCTTGCCAGGTAACTGTAAATGTCTGGCTTGCCAGGTAATTGTAAATGTCTGGCTTGCCAGGTAACTGTAAATGTCTGGCTTGCCAGGTAACTGTAACTGTCTGGCTTGCCAGGTAATTGTAACTGTCTGGCTTGCCAG
Candidate_775	ML0305	178941	179045	+	3	11.0	5.0	0.000	TTGATGAGGGAGTCGACCAGCTTGA	AGCCATATGTGGCCACTGGTTTGATGAGGGAGTCGACCAGCTTGAGCATGGTACTGGTGGTGAGTGCTCCTGTGTTGACAGTTCTTCTTATCGAAAAGAAGGCCC
Candidate_776	ML0305	330363	330499	+	1	1.0	4.0	0.000	CTTGCCAGGTAATTGTAAATG	TGCCAGGTAACTGTAAATGTCTGGCTTGCCAGGTAATTGTAAATGTCTGGCTTGCCAGGTAACTGTAAATGTCTGGCTTGCCAGGTAATTGTAAATGTCTGGCTTGCCAGGTAACTGTAACTGTCTGGCTTGCCAGG
Candidate_777	ML0305	330348	330474	+	6	25.0	5.0	0.000	AGGTAACTGTAAATGTCTGGCTTGCC	TGTAACTGTCTGGCTTGCCAGGTAACTGTAAATGTCTGGCTTGCCAGGTAATTGTAAATGTCTGGCTTGCCAGGTAACTGTAAATGTCTGGCTTGCCAGGTAATTGTAAATGTCTGGCTTGCCAGGT
Candidate_778	ML0305	180147	180293	+	5	20.0	5.0	0.000	TCTTGAACAGCTCGGGGGACATCGGG	GGCTGATTTTGAGACCAGCCATTAAAGGAACGTCGAGGCCATCAATGCTGTCGAGCTGGAGTGAGAGGTCATGAATAAATATCTTGAACAGCTCGGGGGACATCGGGTGTCCTTGCTCGGTGCCGATGGTTACATCTATGGCGGCCG
Candidate_779	ML0305	180156	180272	+	5	10.0	3.0	0.000	GAGGCCATCAATGCTGTCGAGCTGGA	TGAGACCAGCCATTAAAGGAACGTCGAGGCCATCAATGCTGTCGAGCTGGAGTGAGAGGTCATGAATAAATATCTTGAACAGCTCGGGGGACATCGGGTGTCCTTGCTCGGTGCCGA
Candidate_780	ML0305	330249	330395	+	6	25.0	5.0	0.000	AGGTAACTGTAAATGTCTGGCTTGCC	ATGTCTGGCTTGCCAGGTAATTGTAAATGTCTGGCTTGCCAGGTAACTGTAAATGTCTGGCTTGCCAGGTAACTGTAACTGTCTGGCTTGCCAGGTAATTGTAACTGTCTGGCTTGCCAGGTAACTGTAAATGTCTGGCTTGCCAGG
Candidate_781	ML0305	330311	330447	+	1	1.0	4.0	0.000	CTTGCCAGGTAATTGTAAATG	TGCCAGGTAACTGTAACTGTCTGGCTTGCCAGGTAATTGTAACTGTCTGGCTTGCCAGGTAACTGTAAATGTCTGGCTTGCCAGGTAATTGTAAATGTCTGGCTTGCCAGGTAACTGTAAATGTCTGGCTTGCCAGG
Candidate_782	ML0305	180163	180283	+	4	13.0	5.0	0.000	GCTGTCGAGCTGGAGTGAGAGGT	AGCCATTAAAGGAACGTCGAGGCCATCAATGCTGTCGAGCTGGAGTGAGAGGTCATGAATAAATATCTTGAACAGCTCGGGGGACATCGGGTGTCCTTGCTCGGTGCCGATGGTTACATCT
Candidate_783	ML0305	186222	186320	+	3	3.0	5.0	0.000	TCATGACCGTTGGAAGACTTGC	CGTCACCTTTTTCGTCGTCCTCATGACCGTTGGAAGACTTGCTGGGATTATACCGACTCTGCAATGGTCTTCTTCCGGTTATTTTGGATCTCTGGGAAC
Candidate_784	ML0305	330361	330499	+	1	1.0	5.0	0.000	GTAAATGTCTGGCTTGCCAGGT	CTTGCCAGGTAACTGTAAATGTCTGGCTTGCCAGGTAATTGTAAATGTCTGGCTTGCCAGGTAACTGTAAATGTCTGGCTTGCCAGGTAATTGTAAATGTCTGGCTTGCCAGGTAACTGTAACTGTCTGGCTTGCCAGG
Candidate_785	ML0305	330181	330317	+	1	1.0	4.0	0.000	CTTGCCAGGTAATTGTAAATG	TGCCAGGTAATTGTAACTGTCTGGCTTGCCAGGTAACTGTAACTGTCTGGCTTGCCAGGTAACTGTAAATGTCTGGCTTGCCAGGTAATTGTAAATGTCTGGCTTGCCAGGTAACTGTAAATGTCTGGCTTGCCAGG
Candidate_786	ML0305	330381	330509	+	1	1.0	4.0	0.000	GTAAATGTCTGGCTTGCCAGGT	GTCTGGCTTGCCAGGTAATTGTAAATGTCTGGCTTGCCAGGTAACTGTAAATGTCTGGCTTGCCAGGTAATTGTAAATGTCTGGCTTGCCAGGTAACTGTAACTGTCTGGCTTGCCAGGTAATTGTGAA
Candidate_787	ML0305	330351	330483	+	2	2.0	5.0	0.000	CTGTAAATGTCTGGCTTGCCAGGT	AACTGTCTGGCTTGCCAGGTAACTGTAAATGTCTGGCTTGCCAGGTAATTGTAAATGTCTGGCTTGCCAGGTAACTGTAAATGTCTGGCTTGCCAGGTAATTGTAAATGTCTGGCTTGCCAGGTAACTGTAAC
Candidate_788	ML0305	330166	330292	+	6	25.0	5.0	0.000	AGGTAACTGTAAATGTCTGGCTTGCC	TGTAAATGTCTGGCTTGCCAGGTAATTGTAACTGTCTGGCTTGCCAGGTAACTGTAACTGTCTGGCTTGCCAGGTAACTGTAAATGTCTGGCTTGCCAGGTAATTGTAAATGTCTGGCTTGCCAGGT
Candidate_789	ML0305	330352	330498	+	2	2.0	3.0	0.000	CAGGTAATTGTAAATGTCTGGCTTGC	ACTGTCTGGCTTGCCAGGTAACTGTAAATGTCTGGCTTGCCAGGTAATTGTAAATGTCTGGCTTGCCAGGTAACTGTAAATGTCTGGCTTGCCAGGTAATTGTAAATGTCTGGCTTGCCAGGTAACTGTAACTGTCTGGCTTGCCAG
Candidate_790	ML0305	330255	330397	+	2	2.0	4.0	0.000	CTGTAAATGTCTGGCTTGCCAGGT	GGCTTGCCAGGTAATTGTAAATGTCTGGCTTGCCAGGTAACTGTAAATGTCTGGCTTGCCAGGTAACTGTAACTGTCTGGCTTGCCAGGTAATTGTAACTGTCTGGCTTGCCAGGTAACTGTAAATGTCTGGCTTGCCAGGTA
Candidate_791	ML0305	178309	178419	+	5	9.0	5.0	0.000	GCTGGTGCTGTGTTTGAGATACC	AATAACGACAGGCTCTTAGGGCATCGCTGGTGCTGTGTTTGAGATACCTGCCTCGTTCTATCCAGAGGTCGTGGCTGCTAGAGCGTAGCTTAGCTATGTTAATCCTGCTCG
Candidate_792	ML0305	178338	178454	+	6	9.0	4.0	0.000	ATGTTAATCCTGCTCGATCTTTTGGG	GTGCTGTGTTTGAGATACCTGCCTCGTTCTATCCAGAGGTCGTGGCTGCTAGAGCGTAGCTTAGCTATGTTAATCCTGCTCGATCTTTTGGGAAGCTGGAGGTATGGTTCTTCCTTG
Candidate_793	ML0305	86932	87074	-	8	12.0	4.0	0.000	TATAGAAGTAGAACAGGCTAGTTA	GTTTAACAGTAAACAAATAATAATAATAATGAAGTAGTTTTACTAACTGGCCTGGTTTATATAGAGCAGTCTGCCAGTCTATAGAAGTAGAACAGGCTAGTTAATAATTCGGTTCAGTGGAAAAGACTGGCTAAGCGATAATG
Candidate_794	ML0305	62024	62130	+	4	5.0	3.0	0.000	CCCTAAGATGGCGCCCCCCCGCTAGC	CGAGCAGCTTTTATGGCGGGAGGGTGCACTTGTTGGTTCAGGGGCGGTAATTTGCCGCCCCCCCTAAGATGGCGCCCCCCCGCTAGCGGGGTTAGCGGGGGCGGTCG
Candidate_795	ML0305	255516	255632	+	6	10.0	3.0	0.000	CCGCCCTTAACTGGCCGATCCTTGTT	CAAGCACGGTGTCAACCTACACGGACCGCCCTTAACTGGCCGATCCTTGTTTACAAGCCATGTAGCAGGGGACCAGATAAGGCTAAACCGGTAAACGGGCATCGTTAAACACCGTAC
Candidate_796	ML0305	178932	179062	+	2	4.0	5.0	0.000	AGGGAGTCGACCAGCTTGAGCAT	AGATAGGACAGCCATATGTGGCCACTGGTTTGATGAGGGAGTCGACCAGCTTGAGCATGGTACTGGTGGTGAGTGCTCCTGTGTTGACAGTTCTTCTTATCGAAAAGAAGGCCCTGAGAGCTTTTTTTCTC
Candidate_797	ML0305	183532	183668	+	2	2.0	4.0	0.000	TTTGAGTTGATTGAGCTTGGC	TTTGCTGATCAACTGTCATTCGCAGCAAATCAAGATCGATTTTGAGTTGATTGAGCTTGGCGTCCATAGGTCCAAGTTTTTTGTTCAACAGAGTTGTCATGGCCTTGTCGGATGGATTAGGGGTGGAGATGAGGAGA
Candidate_798	ML0305	335704	335842	-	2	2.0	3.0	0.000	AGAATAGATGGTCGCTGCGGCT	CCAAGTTTGCTATCCTGTGGTACGCCATACCCGAAGTTGTTTCAGAAGCAGTCCCATCTTTGTCTGAAGGTTTTCTGAGAATAGATGGTCGCTGCGGCTGAGGGACAACGCCATGCACTGTACCATTGCTATGGTTACT
Candidate_799	ML0305	330169	330301	+	2	2.0	4.0	0.000	CTGTAAATGTCTGGCTTGCCAGGT	AAATGTCTGGCTTGCCAGGTAATTGTAACTGTCTGGCTTGCCAGGTAACTGTAACTGTCTGGCTTGCCAGGTAACTGTAAATGTCTGGCTTGCCAGGTAATTGTAAATGTCTGGCTTGCCAGGTAACTGTAAA
Candidate_800	ML0305	330231	330369	+	1	1.0	3.0	0.000	GTAAATGTCTGGCTTGCCAGGT	CTTGCCAGGTAACTGTAAATGTCTGGCTTGCCAGGTAATTGTAAATGTCTGGCTTGCCAGGTAACTGTAAATGTCTGGCTTGCCAGGTAACTGTAACTGTCTGGCTTGCCAGGTAATTGTAACTGTCTGGCTTGCCAGG
Candidate_801	ML2565	2986	3096	-	4	12.0	5.0	0.000	TTTCGCGGCGGATTTATAGTTCT	AGCAAACAGTTATTGCTTGGACTTATTTCGCGGCGGATTTATAGTTCTGCCAACTTTTTTCGGCGGAACTATTCCGCCAACTCGTGGATCTTACCTTTAAGACTGGTTGGC
Candidate_802	ML2565	1	112	-	5	6.0	3.0	0.000	AGGAAGAAACTTACAAACTGCTCT	CGGGTGAGTAGGGCGGCCATGACAAAGGAAGAAACTTACAAACTGCTCTTTCACCGAAAGTGCTGTGTGATGAGATTTCAACTTCTTAGGGTCGTGTGTGACGTTGCACCGT
Candidate_803	ML0304	35325	35439	-	4	7.0	4.0	0.000	ATAGCTTGAAGGACTGTAAGGGCTT	CTTGTGTAAACCTCGATTCAGCCTTTTAGCTAAATAGTCCTTCAGCCTTGTATTGCAGTTACCGTATAGCTTGAAGGACTGTAAGGGCTTATTAGATCGTTTTGCATGCAATCCG
Candidate_804	ML0304	6259	6385	+	1	2.0	3.0	0.000	AAGTGTTGACTGTTAAAGAGC	CAGCATCACACACCAGTGTGGCCAAAGCGTTGTCCAAGTGTTGACTGTTAAAGAGCTTTAGCGCGAGTGTTGAGCTGTTTAGCGTCACTAGCAAGTGACAGCTTTAGCGCGAGTGTTGAGCTGTTTA
Candidate_805	ML0304	153586	153730	-	8	23.0	4.0	0.000	TGTTGTCAGGTGCTCTCTCGGGTGT	GGTTTATTGGCGTTGTCTGGTGTCCTGTCTGGCTTCTGAGTGTTGTCAGGTGCTCTCTCGGGTGTTCGTAAAACTACCGTGGGAGTTTCCTGTGGCTGTTTATCAGCGGTTCTCAGCTCATCTTTGTTCATAACATCTGCGTACC
Candidate_806	ML0304	167397	167529	-	4	21.0	5.0	0.000	GTAGGTACACTTTGTAGAGGTAGG	GTTGGTTCACTTAGAGGTAGGTACACTTTGTAGAGGTAGGTACACTTTGTAGAGGTAGGTACACTTTGTAGAGGTAGGTACACTTTGTAGAGGTAGGTACACTTTGTAGAGGTAGGTACACTTTGTAGAGGTA
Candidate_807	ML0304	167354	167496	-	4	21.0	5.0	0.000	GTAGGTACACTTTGTAGAGGTAGG	AGGTAGGTACACTTTGTAGAGGTAGGTACACTTTGTAGAGGTAGGTACACTTTGTAGAGGTAGGTACACTTTGTAGAGGTAGGTACACTTTGTAGAGGTAGGTACACTTTGTAGAGGTAGGTACACTTTGTAGAGGTAGGTAC
Candidate_808	ML0304	167373	167515	-	4	21.0	5.0	0.000	GTAGGTACACTTTGTAGAGGTAGG	AGGTAGGTACACTTTGTAGAGGTAGGTACACTTTGTAGAGGTAGGTACACTTTGTAGAGGTAGGTACACTTTGTAGAGGTAGGTACACTTTGTAGAGGTAGGTACACTTTGTAGAGGTAGGTACACTTTGTAGAGGTAGGTAC
Candidate_809	ML0304	152667	152815	-	10	79.0	3.0	0.000	TTGTAGCGAACTTGTTGCAGGCTAAAC	GTAGGTCTGATCCATGGGTGATCTTTGGTTTTTGGTTGACTTGTAGCGAACTTGTTGCAGGCTAAACAGGTTTTGGCTAGCTGCTCTATGTCGCGATCGATCCCAGGCCAGTAGATATAACTCCTAGCAACGTTCTTCATTCCTGCCAT
Candidate_810	ML0304	167345	167491	-	3	7.0	4.0	0.000	ACTTTGTAGAGGTAGGTACACTTTGT	GGTACACTTTGTAGAGGTAGGTACACTTTGTAGAGGTAGGTACACTTTGTAGAGGTAGGTACACTTTGTAGAGGTAGGTACACTTTGTAGAGGTAGGTACACTTTGTAGAGGTAGGTACACTTTGTAGAGGTAGGTACACTTTGTAG
Candidate_811	ML0304	153586	153734	-	9	33.0	5.0	0.000	GTGGGAGTTTCCTGTGGCTGTTTATCA	TACAGGTTTATTGGCGTTGTCTGGTGTCCTGTCTGGCTTCTGAGTGTTGTCAGGTGCTCTCTCGGGTGTTCGTAAAACTACCGTGGGAGTTTCCTGTGGCTGTTTATCAGCGGTTCTCAGCTCATCTTTGTTCATAACATCTGCGTACC
Candidate_812	ML0304	121956	122074	-	1	1.0	3.0	0.000	AGAACGGTGGCCGTGGA	ATAATCCTACTGTGTACTGACAGTGACGTTGGACGTGTCCTTGTCGCGGTGATACCCGACTCTCGTTAGAACGGTGGCCGTGGACGGATATAATCTTGTCAAACGCGTCTCTACACATT
Candidate_813	ML0304	167364	167510	-	3	7.0	4.0	0.000	ACTTTGTAGAGGTAGGTACACTTTGT	GGTACACTTTGTAGAGGTAGGTACACTTTGTAGAGGTAGGTACACTTTGTAGAGGTAGGTACACTTTGTAGAGGTAGGTACACTTTGTAGAGGTAGGTACACTTTGTAGAGGTAGGTACACTTTGTAGAGGTAGGTACACTTTGTAG
Candidate_814	ML0304	123151	123293	-	1	2.0	4.0	0.000	ACTGAATCTGTGTCCGTAGAGTGC	TTTCACACGTTTTGTACATGGTAGAGATCGTTATGCCACCTAAGCGTGCTCCGGAAGTGCTCGTGGTGCGGTAGTGCATACTGAATCTGTGTCCGTAGAGTGCGCGCGTGACAGTGGGTCACTGCACGTGCATCGCGTTTACA
Candidate_815	ML0304	61370	61478	+	1	4.0	3.0	0.000	TGGAGAAGAGCGGCTGT	AAGTAGGGGAGACAGCGGGGAATCCAGGAGTGGAGAAGAGCGGCTGTCGGCTCAGTTCCGTTTCGTACTGCTTTTCTCCACCTTGCTCTTCTGTTTTGGAACCAGATCT
Candidate_816	ML0304	5508	5630	-	2	2.0	3.0	0.000	TGTAGGAGAGGGTCGCGCTGTAGC	TGCCGCTGGTTACACGATGTGCCATCGGGCTGTAGGAGAGGGTCGCGCTGTAGCTGAGGGCGGCGCTTCCGGCACTTCCGTCCTGGTTGGAGTCGTTTCGTGTTAGTGGGTCGCCACGTGTTA
Candidate_817	ML1985	7099	7227	+	1	1.0	5.0	0.000	CTGTTATGTTCGGTCTG	GTTATGTTCGGTCTGTTATGTTCGGTCTGTTATGTTCGGTCTGTTATGTTCGGTCTGTATGTACGGTCTGGTATGTACGGTCTGGTACGTACGGTCTGGTATGTACGGTCTGGTATGTACAGTCTGGTA
Candidate_818	ML1985	7100	7228	+	1	1.0	5.0	0.000	TGTACGGTCTGGTACGT	TTATGTTCGGTCTGTTATGTTCGGTCTGTTATGTTCGGTCTGTTATGTTCGGTCTGTATGTACGGTCTGGTATGTACGGTCTGGTACGTACGGTCTGGTATGTACGGTCTGGTATGTACAGTCTGGTAT
Candidate_819	ML1985	7339	7457	+	1	1.0	5.0	0.000	TGTACGGTCTGGTACGT	ATGATCTGGTATATTCGGTCTGTAGTATTCGGTCAGGTATGTATGATCTGGTATATACGGTCTGGTATGTACGGTCTGGTACGTACGGTGTTGTATGTACGGTCCGATATGCACGATAA
Candidate_820	ML0301	5032	5178	+	5	6.0	4.0	0.000	TTGTCAGGGTTGGATCTATCACCTTT	CTTGCCAGGGTTGGATCTATCACCTTTCTTGTGTAGTGGAGTTGTCAGGGTTGGATCTATCGCCTTTCTTGTGTAGTGAACTTGTCAGGGTTGGATCTATCACCTTTCTTGTGTAGTGGAATTTTCAGGGTTGGATCTATCACCCTT
Candidate_821	ML0301	262	398	+	10	21.0	3.0	0.000	CGTCGAGGAACTACCACCGCTTTTTG	TGTCGAAACACCCTCCCGGAATAGTGGTTTTGTTACGTCGAGGAACTACCACCGCTTTTTGATGGCGGACCTGCTCTGGTGTTCCTCGGGATTAGTGTTGCATTTTGTGTTTAGGAGGATCGAGGTAAGATGGTTAT
Candidate_822	ML0301	4388	4530	+	6	7.0	3.0	0.000	TTGTCAGGGTTGGATCTATCACCC	TTGTCAGGGTTGGATCTATCACCTTTCTTGTGTAGTGGACTTGTCAGGGTTGGATCTATCACCCTTCTTGTGTAGTGGAATTTTCAGGGTTGGATCTATCACCCTTCTTGTGTAGTGGACTTGTCAGGGTTGGATCTATCGCC
Candidate_823	ML0301	4393	4531	+	3	3.0	5.0	0.000	TTCAGGGTTGGATCTATCACCC	AGGGTTGGATCTATCACCTTTCTTGTGTAGTGGACTTGTCAGGGTTGGATCTATCACCCTTCTTGTGTAGTGGAATTTTCAGGGTTGGATCTATCACCCTTCTTGTGTAGTGGACTTGTCAGGGTTGGATCTATCGCCC
Candidate_824	ML0301	466	566	+	4	21.0	3.0	0.000	GTCGGTCATGTGACTAGTGAGGT	CGATATTTGAGAGCGGGAAGATGTCACGTGTAGAGAGTCACGTGGCGTGGTCAGGTGTGTCGGTCATGTGACTAGTGAGGTCTTTGGTTGTGAGAGAAAAC
Candidate_825	ML0300	19535	19621	-	6	6.0	3.0	0.000	TAATTAAATAATTTGAGCCAG	CACCTGTCATCTTCTGGCTCAAATTATTTTAATACTTTCAACAACTACTATTAATTAAATAATTTGAGCCAGAAGATGACAGGTGTT
Candidate_826	ML0300	26732	26860	+	2	2.0	3.0	0.000	GTAGACAAAGGAAGAGTAGGAG	TTGGCTGCCCCACAGATACTCTTCTCCACATTCCGGTAGACAAAGGAAGAGTAGGAGCGATTGGAGCCACACTCACTGCTCTCGTCTATCGCTGGAAGTTTGATGGACGCAGCCTCAGTTCTGTGTTCC
Candidate_827	ML0300	38023	38159	-	1	1.0	3.0	0.000	AGATACCAGCCTGGCTGCTAG	GTAGTTTTAGTAAGATACCAGCCTGGCTGCTAGTAGTTTTAGTTAGATACCAGCCTGGCTGCTAGTAGTTTTAGTTAGATACCAGCCTGGCTGCTAGTAGTTTTAATTAGATACCAGCCTGGCTGCTAGTAGTTTTA
Candidate_828	ML0300	3183	3329	+	6	15.0	5.0	0.000	GTGGGGCTAGGTCTCGGAGGCGACGA	GATGTGTACCACATGCTATGCTAGGCTTTACTGGCGTGGGCGGTTTGATGGGTGGGACCTTGAGGGTTACGGTGCTGTGCTGTGGGGCTAGGTCTCGGAGGCGACGAAAAGTGAACGAAATGCGTGGGGTGGTGATGGTGCGGTCAG
Candidate_829	ML3507	60	156	-	1	1.0	4.0	0.000	CATTAGATGGCCGCGCGCGCC	TCCACCGTGAGATGGCTACGCGCGCGTCCACCATAAGATGGCCGCGTCGCGCACACCATTAGATGGCCGCGCGCGCCAGATTAAAACACCCGTGATA
Candidate_830	ML2562	348	440	-	11	26.0	5.0	0.000	CCGATTTGTAGACTTTTGAGGGCC	ACTCCAGTTCGTCCCCCGATTTGTAGACTTTTGAGGGCCTTTTTAAGGGCCTTTAAGGCCTTCAAAGGCCTTAAGAGGGATCGGAGCGAATTT
Candidate_831	ML2562	329	445	-	3	3.0	4.0	0.000	TCAAAGGCCTTAAGAGGGATCGGAGC	TTTGGACTCCAGTTCGTCCCCCGATTTGTAGACTTTTGAGGGCCTTTTTAAGGGCCTTTAAGGCCTTCAAAGGCCTTAAGAGGGATCGGAGCGAATTTTAACATAGCCTCAGCCACA
Candidate_832	ML2563	264	374	-	3	3.0	5.0	0.000	TATTGATCCTTGAGGGACTCCTA	AGAGTATGAACAAGATTGGGCCTAGTATTGATCCTTGAGGGACTCCTATACGTATGTAGTATGTAGAGGAGCGGGCCCCATTGATTGATACTGTGAAAGATCTATCACTTA
Candidate_833	ML3501	156	292	-	1	1.0	3.0	0.000	CGTGTCCGAAGCAGTTCAAGG	TTAATTTGGCTAAGACTTTTATTGTATCGTGGGCTATTGCCGTGTCCGAAGCAGTTCAAGGGTGCGGAAGAAGCATAAAGCAATCCCATCCGTCGTCTGGCTGTAAACTTTTGGCATGGTGACGGCTCCGATTTGCT
Candidate_834	ML3503	212	362	+	9	23.0	3.0	0.000	GTTAGCTCAAACGAAGTCTGTTGGTAGG	AAGAGAATCCGGAATCCCAACGAAGAAGGGGTTCGCCGGAGTTAGCTCAAACGAAGTCTGTTGGTAGGACCAGTTGTTATAGATTTCGGGGGCTAGAAAGGTGACGTAACCCTTCTTGCGAGCAGGAAGAAACTGGAAATCACTATCAGTA
Candidate_835	ML1993	50	170	+	1	1.0	3.0	0.000	TAATCGCGGATGAAGATAAGCAT	GAAAGATAATCGTTTTTACTGTCGAATGCTGTCGTCTAAAAGTCGATTATCTTGTTTCATTATCGAGATAATCGCGGATGAAGATAAGCATTTTTTACTAAAAATCACGTGAAATGTCTGC
Candidate_836	ML1999	11060	11160	-	3	6.0	3.0	0.000	CGAGTTAAACGTTGCAGTAGCAG	GAGTCCAACATGTTCTTAAGCGAGTTAAACGTTGCAGTAGCAGAAGAAATCCTGTTATCAACATTTGAAAGCTGGCTGTTAAACGGAACGTGGCCGGAAGG
Candidate_837	ML1998	154386	154532	-	6	6.0	4.0	0.000	TGTTTAGTAGTTTTCTGATTAAGGAG	GTAACTCGCTGCAAGCGAGGAGTGTCTCTTAACTTGGCCGTGTTTAGTAGTTTTCTGATTAAGGAGTTGGCACCCTTATTGATCAGAGAGCTCGTGCCAAATATTCACGGTCTTGGTTCAACAGACCTTCTCGTCTTTGTCATTACT
Candidate_838	ML1998	6515	6651	+	1	1.0	5.0	0.000	AGGGACTCCTTGGAGTAGGGA	TTATTTGAGTAGGGATTTCTCGGAGTAAGTACTTCTTGGAGTAGGGACTTCTTGAAGTAGGGACGTCCCTTGGAGTAGGGACTCCTTGGAGTAGGGACCTCTTGGAGTATGGATATCCGATGGATTCGATCCCCCTC
Candidate_839	ML1998	100571	100667	-	3	3.0	5.0	0.000	TAAAGGTTAGATTGATCTGTA	AAATTAGGCGGTAGTCACGGTAAAGGTTAGATTGATCTGTATTATATCTACAGATCCTTCTAACCTTTACCGTTACTACCGTCTAACCGTATATATA
Candidate_840	ML1998	159555	159703	+	28	124.0	3.0	0.000	TTGAAGTGATTGTCCTCGATTAGTTGT	GGCGAGGGAATGACGAATCAGAGGCCACATAACGTCGAGGATTTAAGAATGACTGCGGATTTTCTTGAAAGTTAGAAAAGGATTGAAGTGATTGTCCTCGATTAGTTGTACGATCAAACTGAAGACGAGCGTCCTGGCTAGGGTACTGA
Candidate_841	ML1998	159487	159611	+	7	47.0	3.0	0.000	CGAGGGAATGACGAATCAGAGGCCA	GAGCACTGAGCTGGGGTCGAGATAACTTATGTCAGCCTGTGCATTCTGAACATGTCCATGCTGGAATTGGCGAGGGAATGACGAATCAGAGGCCACATAACGTCGAGGATTTAAGAATGACTGCG
Candidate_842	ML1998	162112	162240	-	9	36.0	4.0	0.000	TTTTGGCTAATCATCGGCAGAA	TACTTGACTTACTGGAGTACGAACTAGCCTCTCAATTTTGGCTAATCATCGGCAGAAGATTTCAATATTCTAATCGTCGGGTGATCGAAGCAGAGATATCAGGCTTTTCTTACCTAATCGTCGAACACC
Candidate_843	ML1998	157043	157169	+	3	5.0	3.0	0.000	TACTAGTGCATTTAGCCCACCAAGAG	CAAGCTTAGACTGTAGGTCATTGCTGTCCATACTAGTGCATTTAGCCCACCAAGAGTACAGCTCGTCACTATTGGATGGGAGTCTAGAAAGTAAGTCAGGCAGTGCCATGTATTTAGAGTCTCCCTC
Candidate_844	ML1998	159967	160113	+	8	12.0	5.0	0.000	ATATTTCCGCCGTATGTTTGGGCATG	GGAGTAACATATCACTGCCTGAACCTCGGAGGATCTAGCGATATTTCCGCCGTATGTTTGGGCATGAGAACTCTCTTGAGCCCCGGGAGTATACATCGGAGGAGGCAGGTTGTTTGTACAAATTTGATCTAAGTGGGTTGAGGCAGG
Candidate_845	ML1998	6523	6659	+	1	2.0	3.0	0.000	CTTGGAGTAGGGACCTCTTGG	GTAGGGATTTCTCGGAGTAAGTACTTCTTGGAGTAGGGACTTCTTGAAGTAGGGACGTCCCTTGGAGTAGGGACTCCTTGGAGTAGGGACCTCTTGGAGTATGGATATCCGATGGATTCGATCCCCCTCTAAGAAGA
Candidate_846	ML1998	165531	165649	+	1	1.0	3.0	0.000	TGGTCAGAACGGCTGGG	CAGTGGAGATGATGTTGATTCTGGACACAAGACTGGAGAACCCTAACGCAGCCGCCCTGGTTACGTGTGGTCAGAACGGCTGGGTTCGCTTCTGGAATGTTCATAATGGACATTGTGAG
Candidate_847	ML1998	154387	154521	-	3	3.0	4.0	0.000	GTAGTTTTCTGATTAAGGAGTTGGC	CAAGCGAGGAGTGTCTCTTAACTTGGCCGTGTTTAGTAGTTTTCTGATTAAGGAGTTGGCACCCTTATTGATCAGAGAGCTCGTGCCAAATATTCACGGTCTTGGTTCAACAGACCTTCTCGTCTTTGTCATTAC
Candidate_848	ML1998	88162	88306	-	13	61.0	3.0	0.000	TCTTAGATTCTCTTCCAGAAGGTAA	ATTCGCAGATACTCTTCCAGAAGGTAAGTGTTGGGTTGCATTCTTAGATTCTCTTCCAGAAGGTAAGTGTTGGGTTGCATTCTTAGATTCTCTTCCAGAAGGTAAGTGTTGGGTTGCATTCTTAGATTCTCTTCCAGAAGGTAAG
Candidate_849	ML1998	154392	154538	-	5	5.0	5.0	0.000	TGGCCGTGTTTAGTAGTTTTCTGATT	TTCTAAGTAACTCGCTGCAAGCGAGGAGTGTCTCTTAACTTGGCCGTGTTTAGTAGTTTTCTGATTAAGGAGTTGGCACCCTTATTGATCAGAGAGCTCGTGCCAAATATTCACGGTCTTGGTTCAACAGACCTTCTCGTCTTTGTC
Candidate_850	ML1998	6517	6653	+	1	1.0	5.0	0.000	AGGGACTTCTTGAAGTAGGGA	ATTTGAGTAGGGATTTCTCGGAGTAAGTACTTCTTGGAGTAGGGACTTCTTGAAGTAGGGACGTCCCTTGGAGTAGGGACTCCTTGGAGTAGGGACCTCTTGGAGTATGGATATCCGATGGATTCGATCCCCCTCTA
Candidate_851	ML1998	88161	88305	-	13	61.0	3.0	0.000	TCTTAGATTCTCTTCCAGAAGGTAA	TTCGCAGATACTCTTCCAGAAGGTAAGTGTTGGGTTGCATTCTTAGATTCTCTTCCAGAAGGTAAGTGTTGGGTTGCATTCTTAGATTCTCTTCCAGAAGGTAAGTGTTGGGTTGCATTCTTAGATTCTCTTCCAGAAGGTAAGT
Candidate_852	ML1998	162450	162588	+	1	1.0	4.0	0.000	ATCAGGACGACTCGCATCTATT	GCTCAGGGTCACTCGAATTACCACTGGATATGGGCATGGTTTGGATAGTAGGTTGAGTCTTGGTGCTAGTTCCCAACATCAGGACGACTCGCATCTATTATACAGGGTTCTGCTAATTTAGTTGTAGTGCCTGCCGGAG
Candidate_853	ML1998	162451	162583	+	5	7.0	3.0	0.000	TGGTTTGGATAGTAGGTTGAGTCT	CTCAGGGTCACTCGAATTACCACTGGATATGGGCATGGTTTGGATAGTAGGTTGAGTCTTGGTGCTAGTTCCCAACATCAGGACGACTCGCATCTATTATACAGGGTTCTGCTAATTTAGTTGTAGTGCCTGC
Candidate_854	ML1998	160375	160481	-	6	9.0	5.0	0.000	TCAGTTCGGCGAGAGATTGAGGAATC	AAGCTGTACAGGCCAGATTTGAGCTCAAAAAAGCTTCTCAGCGTCCGGACGAGACTGTTGCTCAGTTCGGCGAGAGATTGAGGAATCTAGGCCGCCTGGGCTATAAA
Candidate_855	ML2551	1	117	-	1	1.0	4.0	0.000	TGCCGTGGCTTCGGTCTGTCAGGC	TTTGTGGTCACCTGACGTTGTCTGGCCTGACTGAGCTAAATTTTGGCCTGTTTGCCACGCTGGTTGGTGTGTGGGATTCTGCCGTGGCTTCGGTCTGTCAGGCATGGCGTACATCTT
Candidate_856	ML2551	212	324	+	10	37.0	5.0	0.000	ATCAAGGACTGGAGCGTTTCGCCT	AACTATTCCTTAGGACATCTGTATTAGGCGAAACGCTGCAACTATATCTGGTAATATCAGTACGATCAAGGACTGGAGCGTTTCGCCTAGTCAGCCTAGTAAAAAGAATAACA
Candidate_857	ML2551	1	117	-	2	2.0	4.0	0.000	TGTGGGATTCTGCCGTGGCTTCGG	TTTGTGGTCACCTGACGTTGTCTGGCCTGACTGAGCTAAATTTTGGCCTGTTTGCCACGCTGGTTGGTGTGTGGGATTCTGCCGTGGCTTCGGTCTGTCAGGCATGGCGTACATCTT
Candidate_858	ML2552	600	748	-	11	117.0	4.0	0.000	TTGTTGTGGACGAGGAATTTTGCTTCT	AGCCAAATTGTTCAATTCTGACTTGTCGTTCAGACTTGGTTTGTTGTGGACGAGGAATTTTGCTTCTTCGATCTTTCTGTCGATAAGGGAGCTGCCTCTGTCCACAATCTCAAGTTTTAGTTTACGGTTGCCGTTGTATTTTGGATGTT
Candidate_859	ML3539	550	670	-	2	2.0	4.0	0.000	TTGGAGAGCCCCTTATAGCAGGA	TTGAGAGAGCCTGCTCGACTTTGAAGGATCTTGGAGAGCCCCTTATAGCAGGACCTTGAAGTGTCCCTTATCGAGAGGGTCTGCAGGACCTTGGAGCAGGTCACTCTTTGAACGCTCTGGT
Candidate_860	ML3539	1181	1297	+	21	84.0	5.0	0.000	TCAGGGAGCTCAACTACCGCTGGTAG	GTGACTATCGTTGTTAATCAGCTGTTCAGGGAGCTCAACTACCGCTGGTAGTTAGCTGTATGTGGAAGTGTTGACTACCGCTGGTAATCAGTTTAGAGAGCAGAACTACCGCTGGTA
Candidate_861	ML3538	62576	62676	-	1	2.0	3.0	0.000	TTGGTGAGTGGGGCCATTGGCGC	TGGCAAAAGGGTCATATAGTTTGGTGAGTGGGGCCATTGGCGCCATTGGCGCCAATGGATCCACTCAATGGATCAAATGGATGTTCCAATGGCGCCAATGG
Candidate_862	ML3538	22113	22229	-	1	1.0	5.0	0.000	GTTCTGCAGCAGCAGGCTCTG	CAGCAGGCTCTGCCGCAGCAGGTTCGGCGGCAGCAGGCTCTGCGGCAGCAGGCTCTGCGGCAGCAGGTTCTGCAGCAGCAGGCTCTGCAGCAGCTGGCTCTGCAGCAGCTGGCTCTG
Candidate_863	ML3536	3543	3691	-	4	4.0	3.0	0.000	TTTTGTCACAGATATCAGACCAAAGTT	TGGACTTTAAAGTACTCCTTTACATCTGATCCGAGTTGTCTTTTGTCACAGATATCAGACCAAAGTTTGTTACATTTTTCCTCCAACAAGGTGGTCATTGATTTGATCTGACGGTGATAAGAGGTCGGAGTAGGGGTGCTGATGGGTTT
Candidate_864	ML3536	3074	3224	+	11	45.0	4.0	0.000	TGTCACAGATATCAGACCAAAGTTTGTT	ACTTTAAAGTACTCCTTTACATCTGATCCGAGTTGTCTTTTGTCACAGATATCAGACCAAAGTTTGTTACATTTTTCCTCCAACAAGGTGGTCATTGATTTGATCTGACGGTGATAAGAGGTCGGAGTAGGGGTGCTGATGGGTTTTAACA
Candidate_865	ML3536	3433	3583	-	22	107.0	4.0	0.000	ATTAACAACGTGGAGATGGAGGACTCGC	TGACGGTGATAAGAGGTCGGAGTAGGGGTGCTGATGGGTTTTAACACTCCGTTTTGTTTCCTAGTTGGCGGGAGAAACCGCCTATTAACAACGTGGAGATGGAGGACTCGCTAAAACAACTTAACAACTTCGTGATAGAACTGTTTCAACG
Candidate_866	ML3536	3538	3688	-	11	45.0	4.0	0.000	TGTCACAGATATCAGACCAAAGTTTGTT	ACTTTAAAGTACTCCTTTACATCTGATCCGAGTTGTCTTTTGTCACAGATATCAGACCAAAGTTTGTTACATTTTTCCTCCAACAAGGTGGTCATTGATTTGATCTGACGGTGATAAGAGGTCGGAGTAGGGGTGCTGATGGGTTTTAACA
Candidate_867	ML3536	3071	3219	+	4	4.0	3.0	0.000	TTTTGTCACAGATATCAGACCAAAGTT	TGGACTTTAAAGTACTCCTTTACATCTGATCCGAGTTGTCTTTTGTCACAGATATCAGACCAAAGTTTGTTACATTTTTCCTCCAACAAGGTGGTCATTGATTTGATCTGACGGTGATAAGAGGTCGGAGTAGGGGTGCTGATGGGTTT
Candidate_868	ML3542	205	335	+	2	2.0	4.0	0.000	AGTGGCAAATCCTCGTCCTGACG	TTCACTATTAGGTTCAATTTCTATGTCGCTGAAGTCGTTAGGATGACGTTTAGCTATCATGCTTCGAGCTTACAGTGGCAAATCCTCGTCCTGACGTGGTAAGATGTACTGATTGACAAGTGACGTGTTCT
Candidate_869	ML1968	10379	10521	+	5	6.0	5.0	0.000	CCAAGGCCAGGAGCAGACCGGTGG	CATAACGCCGCAAATCGTACGCATGGTCAGAACAGTATAGCCAAGGCCAGGAGCAGACCGGTGGTCCGGGCTTTCGGGCCTTAATTAACGCTCTTTTCCGGGTTTTGGCCATTGTTGCAGACCTTGGATATGCCCGTTTTCTG
Candidate_870	ML1968	10563	10669	-	6	8.0	4.0	0.000	GAGTGCAGCCAAGGCCAGGAGCAGAC	GTGGTCCTGCATGATCGGTTGAGTGCAGCCAAGGCCAGGAGCAGACCTTGGGGACCTAATTAAGGCCTTTCTCCGGGTTTTGGTAACTCTGGCCGGCATTGACCTTG
Candidate_871	ML1968	9429	9535	+	6	8.0	5.0	0.000	ATTATCGCCATTATCGCCATT	GATATTGGCGCCATTGGCACCACTGTCGTCAATGCCGATAATTCGGTATGATTATTATCTAATTATCGCCATTATCGCCATTGTCGCGATTGGTGCCACCGTCACCA
Candidate_872	ML1967	9987	10097	+	1	1.0	3.0	0.000	TGTGCAGTGTATGCTGCG	GTGCAGTGTATGGCTGCGCAGTGTGCAGTGTATGCTGCGCAGTGTGCAGTGTATGCTGCGCAGTGTGCAGTGTATGCTGCGCAGTGTGCAGTGTATGCAGCGTAGTGTGCA
Candidate_873	ML1967	24350	24464	-	6	10.0	5.0	0.000	TTTTTGGAACCAAACTTGGGACGGT	CCCTGGGTCGTCTAGAACGTGGCCTGGTTCAAAAATCGTCCCAAGTTTTCCGCTAAGTATCCTGATTTTTGGAACCAAACTTGGGACGGTCAGGTCCTCCTCACATTGTCCCTAC
Candidate_874	ML1969	32668	32772	+	1	1.0	5.0	0.000	CTATAAAGTCGTTAGCTATA	TTAGCTAAATAGTCGCCGTTTCAGACTTTATAGCTAAAGACTTTTCAGCTAAAATTTTAGCTATAAAGTCGTTAGCTATAAAGTCGTTAGCTATAAAGTCCGCCT
Candidate_875	ML1969	31990	32118	+	2	2.0	3.0	0.000	CTTTCTTAGCGAAGGTC	CTCCTCTTGGCTTCAGGACCCTCACCCATCATCTTCTTCACTTTCTTAGCGAAGGTCTGGCTCAAACTGAGCCAGACTATCAAGCTCCTCAAGAAAGGAAGTGTACAACACCTCAGTCTTGCCTGGCAA
Candidate_876	ML1969	32984	33120	+	3	3.0	4.0	0.000	TGCTGAGATGCTGTTACCTGG	GTCTCTGCCCTCGGTTGTACTATAGCTTGATTGATTGACATATGCGGGTAAGGCACTGTGGCCCTTGTACTGGGGCTGCTGAGATGCTGTTACCTGGCTTANNNNNNNNNNGGAAAGTAATGGACAACAATCACCGG
Candidate_877	ML1969	31611	31745	-	2	2.0	3.0	0.000	TTTAGCTAAAGGAAGGTAGTGTCGT	TGATTATTGCTAAATGAATGCTTTGTCATGCGATACCATTGGCCCGTTTAGCTATAAAGTCCGTACCGGGAGCTTTTTAGCTAAAGGAAGGTAGTGTCGTGAGATACCGTTTAGCTATAAAGTCGTTTAGCTAAA
Candidate_878	ML2549	267	385	-	6	11.0	5.0	0.000	CAACCGGACGTACGCGCACGCG	CCAGCATTGAGCGCAGACATTGGACATTGCGACGCGCACGTACGTCCGCTAACGCGCGCGCGCGTGACAACCGGACGTACGCGCACGCGCGGCACAAAATGCATTGCCACTGCACACAT
Candidate_879	ML2543	1623	1745	+	6	22.0	5.0	0.000	TGGTTTGCCGTTTGGTCGTTTTGG	GACTTCACGTAGGGTGTCAGCATCATAGCCTGGTTTGCCGTTTGGTCGTTTTGGTGCCGTCACTATGGATACTAAGGACATATCATCCGCAAACCCTTGCAGGTCGCTAGGCATCTTGTCCCA
Candidate_880	ML2543	1281	1411	-	1	1.0	4.0	0.000	ATGCAGTGTAGACGTGTGGTTGG	TAGACAATTTGTGCAAGAAAACCAAGGGCATCTTGATGCAGTGTAGACGTGTGGTTGGCCCCACTTGGGGATTCAAACCGGCAACGATGCGCTGGGTCTATGATGTTATGGTTAAACCTATACTGTCGTAT
Candidate_881	ML2543	2255	2361	+	7	13.0	5.0	0.000	TGTTTTCACTTGGGCCCAGCCTTTCT	TGCACCACGAACTGGGAGTGTGGCCTAGTGCGTAACTGGCCTTCGCTATTTCAGCGAATGCTGTTTTCACTTGGGCCCAGCCTTTCTGGAGCATTATTGGTCTGATG
Candidate_882	ML2543	1018	1156	-	3	3.0	5.0	0.000	GGAGGAAGCAGCTAAAGGAGCC	ACGTGATAAACGAGTCACCCCCTCTACACCTCTGGTTAGCGGAGGAAGCAGCTAAAGGAGCCTTGAGGTTGAAAAATCTCGGCCATTGGTTGCCTCCACCCGCCGGCAGGGCTAACATGAGGCTGACCAGCCACATCAC
Candidate_883	ML2543	1218	1358	+	5	11.0	5.0	0.000	TTTAACCATAACATCATAGACCC	GACTCCGCTTAACAGCTGCTGGTTGTGTTTGGTTTTTGTGCCGTTGACCCAGATGGTTGCCCCATACGACAGTATAGGTTTAACCATAACATCATAGACCCAGCGCATCGTTGCCGGTTTGAATCCCCAAGTGGGGCCAAC
Candidate_884	ML2543	1940	2078	-	5	7.0	5.0	0.000	ACTTGTCAGAAAGCTTGAGTTCGCTAT	CGAAGAGGGTGTTCAACTATTGCCGCTGTGCACAAACTTGTCAGAAAGCTTGAGTTCGCTATACTCAACCAGGGTATGGCGCTCGGTACCTTTCTCGACATAGAGGGTGCCTTCGACAACGTATCTTTCGACGCCATCG
Candidate_885	ML2543	354	492	+	3	20.0	4.0	0.000	CTCGCGGTATTGGAAGTTTGACCATAG	CACCTTGGGTGGACTGATTTTGAAGTTCCTGCGCCACTCTGCTATGGTTTTCCTTCTTAGAGCCGCGTAGCAGACCCCTCGCGGTATTGGAAGTTTGACCATAGTCGGATTATCGCTCATGTTAGCACCATTTTTGGCT
Candidate_886	ML2543	2245	2355	+	17	163.0	5.0	0.001	GCGAATGCTGTTTTCACTTGGGCCCAGC	CCTGTCGCGTTGCACCACGAACTGGGAGTGTGGCCTAGTGCGTAACTGGCCTTCGCTATTTCAGCGAATGCTGTTTTCACTTGGGCCCAGCCTTTCTGGAGCATTATTGGT
Candidate_887	ML2543	1819	1965	-	5	7.0	4.0	0.000	TTGAAATGCAAGTCTCGCGGTGTCAA	CGACAACGTATCTTTCGACGCCATCGAGAGAGCTCTGAACTTGAAATGCAAGTCTCGCGGTGTCAACCGGTGGATCATGTCAATGATCCGGAACCGGAGGATACTAGTGGGACTGCAAGACGAGAAGAGAGTTATCTTGATCCGAAA
Candidate_888	ML2543	1819	1941	-	12	37.0	4.0	0.000	CCGGAGGATACTAGTGGGACTGCAAGACG	CGAGAGAGCTCTGAACTTGAAATGCAAGTCTCGCGGTGTCAACCGGTGGATCATGTCAATGATCCGGAACCGGAGGATACTAGTGGGACTGCAAGACGAGAAGAGAGTTATCTTGATCCGAAA
Candidate_889	ML2543	1943	2071	-	4	4.0	4.0	0.000	AGAAAGCTTGAGTTCGCTATAC	GGTGTTCAACTATTGCCGCTGTGCACAAACTTGTCAGAAAGCTTGAGTTCGCTATACTCAACCAGGGTATGGCGCTCGGTACCTTTCTCGACATAGAGGGTGCCTTCGACAACGTATCTTTCGACGCCA
Candidate_890	ML2543	1014	1160	+	7	25.0	4.0	0.000	GGCTCCTTTAGCTGCTTCCTCCGCTA	CGTTGTGATGTGGCTGGTCAGCCTCATGTTAGCCCTGCCGGCGGGTGGAGGCAACCAATGGCCGAGATTTTTCAACCTCAAGGCTCCTTTAGCTGCTTCCTCCGCTAACCAGAGGTGTAGAGGGGGTGACTCGTTTATCACGTCCAG
Candidate_891	ML2543	845	973	+	11	19.0	3.0	0.000	CAAACTCGGTATAATCCTTCTCGTGGT	TTTTGGATCCGTCCGTGAAGCACGTTGCCCCAAACTCGGTATAATCCTTCTCGTGGTAAGATTCCCTTGTCGGGATTTCTATCTCGAATTGCTGGTCTATACAGAGCTTCGGGGTTGTTTCATCACGTT
Candidate_892	ML2543	2516	2618	-	4	9.0	3.0	0.000	CACCATAAGACGGTCTGACGGTAC	ACCAAAACAACTAGGCTCGGCACCATAAGACGGTCTGACGGTACTCTTACAGAGTCAGCGACAGAAACTCTTGAGGTGATGACGCAAGTCCATTTTGGTGAAC
Candidate_893	ML2543	1284	1412	-	3	4.0	5.0	0.000	ATCTTGATGCAGTGTAGACGTGTGGTT	ATAGACAATTTGTGCAAGAAAACCAAGGGCATCTTGATGCAGTGTAGACGTGTGGTTGGCCCCACTTGGGGATTCAAACCGGCAACGATGCGCTGGGTCTATGATGTTATGGTTAAACCTATACTGTCG
Candidate_894	ML2543	2258	2360	+	6	10.0	5.0	0.000	CCTAGTGCGTAACTGGCCTTCGCT	ACCACGAACTGGGAGTGTGGCCTAGTGCGTAACTGGCCTTCGCTATTTCAGCGAATGCTGTTTTCACTTGGGCCCAGCCTTTCTGGAGCATTATTGGTCTGAT
Candidate_895	ML2543	1622	1762	+	22	110.0	3.0	0.000	TTGCCGTTTGGTCGTTTTGGTGCCGTCA	TGACTTCACGTAGGGTGTCAGCATCATAGCCTGGTTTGCCGTTTGGTCGTTTTGGTGCCGTCACTATGGATACTAAGGACATATCATCCGCAAACCCTTGCAGGTCGCTAGGCATCTTGTCCCATGTGTATTCTAACAGTT
Candidate_896	ML2543	1281	1409	-	2	2.0	4.0	0.000	GCAGTGTAGACGTGTGGTTGGC	GACAATTTGTGCAAGAAAACCAAGGGCATCTTGATGCAGTGTAGACGTGTGGTTGGCCCCACTTGGGGATTCAAACCGGCAACGATGCGCTGGGTCTATGATGTTATGGTTAAACCTATACTGTCGTAT
Candidate_897	ML2543	1820	1956	-	1	2.0	5.0	0.000	AAGTCTCGCGGTGTCAACCGG	ATCTTTCGACGCCATCGAGAGAGCTCTGAACTTGAAATGCAAGTCTCGCGGTGTCAACCGGTGGATCATGTCAATGATCCGGAACCGGAGGATACTAGTGGGACTGCAAGACGAGAAGAGAGTTATCTTGATCCGAA
Candidate_898	ML2543	2423	2545	+	4	12.0	4.0	0.000	TTTCAGCTTCCGCTCTAGCAGGGT	CAGAGAATATGTGATTGAGGTCCCATTCGGTTTCAGCTTCCGCTCTAGCAGGGTTAACCGGCGGTTGGTTTTGAACCTGGGGAGGTTCAGCGTGTTCACCAAAATGGACTTGCGTCATCACCT
Candidate_899	ML2543	1219	1363	+	6	23.0	5.0	0.000	AACCATAACATCATAGACCCAGCGC	ACTCCGCTTAACAGCTGCTGGTTGTGTTTGGTTTTTGTGCCGTTGACCCAGATGGTTGCCCCATACGACAGTATAGGTTTAACCATAACATCATAGACCCAGCGCATCGTTGCCGGTTTGAATCCCCAAGTGGGGCCAACCACAC
Candidate_900	ML2543	69	191	-	3	5.0	3.0	0.000	AAATGTCCCAAGCTGTGGGAGCTG	GAGAACGAAACGGTCGAACACGTCCTCGCCAAATGTCCCAAGCTGTGGGAGCTGCGAGTCGAATTTTTCGATGCGCACTTCACAACAGCGAGAGACATCGTGGACCGACACACTTTATCTCAT
Candidate_901	ML3529	291	427	-	1	2.0	5.0	0.000	ATTTAGTCGCTCTGCGTGAGC	ATTCTACAATACGCGCGTTAAAATTGTCAGAGCGACTAAGTCGCTGATCAGAGCGACTGAATCGCTCTAGTGCGCGATTTAGTCGCTCTGCGTGAGCGACTTAGTCGCTGATGTTTTTACGAGGGAGGGTCCTAGAG
Candidate_902	ML1095	30241	30377	-	1	2.0	3.0	0.000	TGCGAGTTACTCTCAAGAAGC	AGCAGTCACTTCTGCACTGATGCTTTGACAGCATTCCTTCTGCGAGTTACTCTCAAGAAGCAGATTTATCTGCTGTTTCATGGCAGAGAATTCGGCATGTAATGAAGCTGGTTGTTGACTTAGAATTGGGCAGGAAT
Candidate_903	ML1095	30239	30385	-	3	5.0	3.0	0.000	TGTTTCATGGCAGAGAATTCGGCATG	TCTCTTAGAGCAGTCACTTCTGCACTGATGCTTTGACAGCATTCCTTCTGCGAGTTACTCTCAAGAAGCAGATTTATCTGCTGTTTCATGGCAGAGAATTCGGCATGTAATGAAGCTGGTTGTTGACTTAGAATTGGGCAGGAATAG
Candidate_904	ML1093	12360	12468	-	2	3.0	3.0	0.000	CCTGAATAGCTTACTTGAGTCC	TCGCCAATCCTCAAATGAAAACTTAAGAAATGCTGTTCCTGCTATGGATCCTAATTCGCGGACCTGAATAGCTTACTTGAGTCCGTAAAGGATGCTGCGAAATCGTCAA
Candidate_905	ML1090	61733	61861	-	1	1.0	5.0	0.000	CTTGTTTCAATTAACGA	TTTCCTTTTCAAGTTTAGCGACTTCTTGATTGGAACAAGGAAACTATGAAAAGTTAAAATGTTCTAGAGCTCCTTGTTTCAATTAACGAGGTACTAAACTTGAGGAGTAAAAGAATTTCTGTTGTTATT
Candidate_906	ML1090	19470	19606	+	1	1.0	5.0	0.000	CGGCGACATACACTGTACAGC	AATCATCGATCAGTTTTAGGAATGTGGTATACGCACTGTACGGCGACATACACTGTACAGCGACAGCGACATTTCGCCAATTCGCCGTACAGTGCATGTCGCCATACAGTGGGGGTAACGCACTCTTTGGCGACATG
Candidate_907	ML1090	61744	61872	-	1	1.0	5.0	0.000	TTGGAACAAGGAAACTA	ACAGAAATTCTTTTCCTTTTCAAGTTTAGCGACTTCTTGATTGGAACAAGGAAACTATGAAAAGTTAAAATGTTCTAGAGCTCCTTGTTTCAATTAACGAGGTACTAAACTTGAGGAGTAAAAGAATTT
Candidate_908	ML1090	46542	46676	+	2	4.0	5.0	0.000	AGTTTAGGATTGGTAGAAAT	ACAACAGACAAAGGTGTTTTGGGGAATAAGGGTCACAAATTTTTATCAATAAGAGGCTAGAAAATAGTACTTTCTAGTTTAGGATTGGTAGAAATTTGTGACCCTTCCCAAAGAACGTATTTCTCTATTAAAGAA
Candidate_909	ML1090	46543	46673	+	1	1.0	5.0	0.000	TTTATCAATAAGAGGCTA	CAACAGACAAAGGTGTTTTGGGGAATAAGGGTCACAAATTTTTATCAATAAGAGGCTAGAAAATAGTACTTTCTAGTTTAGGATTGGTAGAAATTTGTGACCCTTCCCAAAGAACGTATTTCTCTATTAAA
Candidate_910	ML1090	13325	13455	-	2	3.0	4.0	0.000	TGACCAAGACCATGGCCA	CAAATGTTCAAAATTTTTGACCATGACCATGGCCAAAATTTCAAATTTGCCGTGGTCAAATGGTCAAAATTTTTGACCAAGACCATGGCCAAAATTACAAAATGACCATGGGGCATGGTCAAATGGTCAAA
Candidate_911	ML1090	10143	10269	-	4	12.0	3.0	0.000	TAACTGCACTGATATTTAAAG	CACGGGAGGAATAGAAGTTGCCATAAAGCGATCGCTAACTGCACTGATATTTAAAGCAATCACTAAATGGTGGTTTTTAATAGCAATTGTAGTATAGCTATCACTTTTATAGCTATCACTGTTATAA
Candidate_912	ML3530	19636	19742	-	1	1.0	5.0	0.000	TAGAACAGCTTTCATACTTAT	CCGTACATATGGTTTATAAGAAATGACACTGAAAGCTGTTCTAATTTCCAGTACTGGAAATTAGAACAGCTTTCATACTTATGAGTCACTCAGCAACGGCAAACGCG
Candidate_913	ML3530	30424	30526	-	4	7.0	3.0	0.000	GTCTGTTCGAGCAGCTCTGACAGC	CATGTTTCCCCACTTGTAAGGTCTGTTCGAGCAGCTCTGACAGCAAATTGATCCCAGAATTGATTGATGAATGTTTCCAGAGCTGCCTCAATGACAGGCAAAG
Candidate_914	ML3530	125902	126024	+	2	2.0	3.0	0.000	TCAGCAGAATACCAGTTGG	TATTATCTCGCGGTTCATATTATTTTAAAAGCAGCTCAGCAGAATACCAGTTGGATGATATAATAATATCATTTCCTAACTGGTGTTATGCTGAGCTCCTTTTCAATAGTTCAACGAACATGA
Candidate_915	ML3530	140776	140894	+	3	15.0	5.0	0.000	TCAAAGGCTCTGTCACCATGGT	GTAGGATTCCTGGATCGGAGGTATTGGTGTTATACCATGGTGACGGGAGTTGAGGTGGTTACTAAGGTCAAAGGCTCTGTCACCATGGTAACGACTTCCAAAGCAGAGGTTGTTTAGCT
Candidate_916	ML1979	770	876	-	10	16.0	4.0	0.000	CCAATGGATAGGTCGACAACTTGGTG	AAACTGGGGCTCCCCTCAGGCCGATCCTATCCATGGTTGGTTGCTTTAACCACGCTTTCGCCCAATGGATAGGTCGACAACTTGGTGACCTTAGGCAAGCTAAACAT
Candidate_917	ML1976	2013	2117	+	5	5.0	5.0	0.000	CGAACCAGCACGCGAACCAGTACGC	GGACTGCCGAAACCAGCACGCGAACCAGCACGCGAACCAGTACGCGAACCAGTTCGCGTACTGGTTCGCTTACTGGGTCGGGCTTCTTGGATACTGCCGTTGTTA
Candidate_918	ML2535	9621	9751	+	1	1.0	3.0	0.000	GAGGAAGAGGAGCTGGAG	ATGACCATCATCCTGCTCACTATAGAGGTATTCATTGCTCTTCGAAAGTGATTCCTCGTCCAAGGATGAGAACGAGGAAGAGGAGCTGGAGCCTTTGGCGGATTGAAGGTCATGACTGACTCTGTATAAGT
Candidate_919	ML2532	14597	14727	-	1	1.0	4.0	0.000	AATCTGGATGTGGTGAGT	TGTTCCGAGTGTCCTGATGGTCAGGTGGCGACCTGGGACAAATCTGGATGTGGTGAGTTACTTGATTTATACTAATTACATTGAATAGATGTGAAGTGTGTTCCGAGTGTCCTGATGGTCAGGTGGCGACC
Candidate_920	ML1972	314	420	+	3	3.0	3.0	0.000	TGCGAGTCCGCCAAGTCCGATCGGAT	TTGTCCAAAACGTTCCTTTCGGCGGACTCTGGCGGATCCGCCGCGTATTCCGCCTGCGAAGTGCGAGTCCGCCAAGTCCGATCGGATCCGCCATCATGGATCAACTC
Candidate_921	ML1970	277	403	-	1	1.0	3.0	0.000	TGTTTGTCATGTAGTAGTATC	TCTTACGATACTGTTGTCATGTAGTAGTATCTTACGATACTGTTGTCATGTAGTAGTATCTTTACGTATACTGTTTGTCATGTAGTAGTATCTTTACGATACTGTTTGTCATGTAGTAGTATCTTTA
Candidate_922	ML1940	28291	28427	+	2	3.0	4.0	0.000	TACATCAGGCCTGTAGACGGC	AATACCAATTACCAGGCCAAATAACAGCCGATAGCCGGCCTACATCAGGCCTGTAGACGGCCTTTACCCAGCCTGATATAGGCCAGGTACAGGCCTGATGTCGGCCGGCCATCGACCGTTTATAGGCCTGATATGGG
Candidate_923	ML1940	72578	72708	-	3	102.0	3.0	0.000	CGATGAGAAACTTCTGATGTCTG	TTACTGCACGCCGTGGCACACTCCTCCAAGCTTCCCGATGAGAAACTTCTGATGTCTGCTCCCCAGAAGTCAAATCCGACTCTTTTACATTCCAAGTTGTAAGGAGGCTGCGGTTCTGGTTCAGGCTCTGG
Candidate_924	ML1941	7745	7887	+	2	2.0	5.0	0.000	GCATCCATGTTCCAACCCTTCTTG	TTGACGAGTGTGTATCGATAGTTAGGAAGACACTGCACGTGCATCCATGTTCCAACCCTTCTTGCCGGTATGGGGAGAGAGTTGGAAATATGTACAGGAGGGCATGAAATCTGCATACATCTCCCTACTTCCGGTCCAAGTTT
Candidate_925	ML1941	24888	25014	+	1	1.0	5.0	0.000	GAAGGTGCACTAATTGTCTGC	AAGTATATGTGTTTTTTAAGTATATGTTTGTCAAACCATTAGTGCACCTTCTGGAACGTCCTCGTGTTCCAGAAGGTGCACTAATTGTCTGCTATTTTCAAAACTGCATAACTCAAGAACCAAAAAT
Candidate_926	ML1941	1151	1267	+	1	1.0	3.0	0.000	CTGACTAGGGCCAAAGTTTCC	TCTCCAAGATCCTTCAAGGTCGAGCAGGCTCTCTCAATAAGAGACTCGTCCTTAATTAGAGAATTACTGACTAGGGCCAAAGTTTCCTGAGGGGGACCTGCTCCAAAGTCCTGTAGG
Candidate_927	ML1941	24885	25011	+	1	1.0	5.0	0.000	AAACCATTAGTGCACCTTCTG	TAAAAGTATATGTGTTTTTTAAGTATATGTTTGTCAAACCATTAGTGCACCTTCTGGAACGTCCTCGTGTTCCAGAAGGTGCACTAATTGTCTGCTATTTTCAAAACTGCATAACTCAAGAACCAAA
Candidate_928	ML1941	13797	13939	-	5	13.0	3.0	0.000	GAGCGGACTTATGGCTGAACGGCT	TACCATACCTCGCACTGACTCACACACTAAATCTCTTTCTGCTTCTTTGAGTTCGGTTTCTGGTTTCCAAACCCTGCCGGAGCGGACTTATGGCTGAACGGCTTTAATTAAATTGTCCTTTGATGACTGGTAGGACTGAAGCA
Candidate_929	ML1941	2420	2546	-	1	1.0	4.0	0.000	TGGAATTAAACAGAAATAAAA	CTTGTGAAGTTACTGGTTACTGCTTGATGGACGTGTGGAATTAAACAGAAATAAAAGCACATGTTTGTGCGCGTTTATTACGTTTGATTTTACCACAAGTGATAACAACTCGACTCAACTCAACTCA
Candidate_930	ML1942	3036	3160	+	5	7.0	3.0	0.000	TGCACCTGTCCACCAAATGCCAAAG	GTGCGCGCAGTTGAGGTGCCGCGCGGCACGTGCACCTGTCCACCAAATGCCAAAGCATGCATATGGCATGGGGAAGGTACACGCTCTCGCGGCACAATAAAGCTAAGATACAACACACACTATAC
Candidate_931	ML4602	610	718	+	2	3.0	4.0	0.000	CTTTATCAGACTGGCTATAGGC	TTTGGGTCTCTTGCCGGCCTATAAACGGCCAATAGCCGGCTGACATCAGGCCTGTAGCTGGCCTTTATCAGACTGGCTATAGGCCGTCTACAGGCCCGATATAGGCCGG
Candidate_932	ML4603	967	1113	-	11	153.0	3.0	0.001	ACGTGTTACTGTTGTCTCAGGCACGT	ACTGTTCTCCCAGGTCAGTGTTACTGTTCTCCCAGGTACGTGTTACTGTTGTCTCAGGCACATGTTACTGTTCTCCCAGGTACGTGTTACTGTTGTCTCAGGCACGTGTTACTGTTCTCCCAGGTACGTGTTACTGTTCTCCCAGGC
Candidate_933	ML4608	164516	164630	-	7	9.0	3.0	0.000	TTCGAGCACCTGGATGTCTGCGATT	AATCTCTCCCAGTAGTTGAAATGTGGCACTCCGGGTATTCTTGCTGTGAAGGTCCGTTGAACCCCTTCGAGCACCTGGATGTCTGCGATTTTGGAAGAGTTTCATAGTGGACAGC
Candidate_934	ML4608	245353	245501	-	10	29.0	5.0	0.000	GGCTTCTGTGCGTTTGATTGACTGTTG	TCTCTTTTCTCTTTCGTGGGACTGATACATGCTCTTGAGAGGCTTCTGTGCGTTTGATTGACTGTTGGGGTGCAAAACCCTTATGTCAATAAATGTCTTATCAAGCGCACTGTAAAAGCCTCTACAAGAGATGTCCAGTCTGGCATCTT
Candidate_935	ML4608	245360	245506	-	16	47.0	5.0	0.000	TGAGAGGCTTCTGTGCGTTTGATTGA	CTTAGTCTCTTTTCTCTTTCGTGGGACTGATACATGCTCTTGAGAGGCTTCTGTGCGTTTGATTGACTGTTGGGGTGCAAAACCCTTATGTCAATAAATGTCTTATCAAGCGCACTGTAAAAGCCTCTACAAGAGATGTCCAGTCTG
Candidate_936	ML4608	245358	245504	+	8	10.0	4.0	0.000	AGTCAATCAAACGCACAGAAGCCTCT	GCCAGACTGGACATCTCTTGTAGAGGCTTTTACAGTGCGCTTGATAAGACATTTATTGACATAAGGGTTTTGCACCCCAACAGTCAATCAAACGCACAGAAGCCTCTCAAGAGCATGTATCAGTCCCACGAAAGAGAAAAGAGACTA
Candidate_937	ML4608	189531	189667	+	1	2.0	3.0	0.000	TGTTACAATGTGACAATGTCA	TGTCACAATGTCACAATGTTACAGTGTCACAATGTCACAATGTTACAATGTGACAATGTCACAATGTTACAATGTTACAATGTCACAATGTTATAATGTTACAATGTCACAATGTAACAATGTTACAATGTTATAAT
Candidate_938	ML4608	164403	164517	-	5	5.0	3.0	0.000	ATGGTTACTCTATCTCTTGTCCTGA	GCAGTACTCCAGGTGGCTTCTGACAAGAGACTTAGAGATAGAGTAACCATGTTGACAGCGTCAGCATGGTTACTCTATCTCTTGTCCTGAACGCACTCAAAACCCATGCAGCAAC
Candidate_939	ML4608	164387	164529	+	3	3.0	4.0	0.000	TTCAGGACAAGAGATAGAGTAACC	TCAACGTGGTGGTTAAGTTGCTGCATGGGTTTTGAGTGCGTTCAGGACAAGAGATAGAGTAACCATGCTGACGCTGTCAACATGGTTACTCTATCTCTAAGTCTCTTGTCAGAAGCCACCTGGAGTACTGCTGTCCACTATGA
Candidate_940	ML4608	89814	89940	-	2	2.0	3.0	0.000	GGGATTGCCAAACCAGTACGCGAACC	ATCATGTCATAACTAGTCCGGACTGGTTCGGGGATTGCCAAACCAGTACGCGAACCAGTTTGCGTACTGGTTTGCGTACTGGTTTGCGTACTGGTTCGCGTACTGGTTCGCGTACTGGTTCGCGTAC
Candidate_941	ML4608	217569	217695	+	25	54.0	4.0	0.000	AAGGCGATGAAAGACGTGATG	TAAATATGACGTTCTTTAAAACTGCTATGATAAAAAAGGCGATGAAAGACGTGATGATCATTAATTTTTTGTTCCAACACTAGTTAGATCAACAAAATGATCATCACGACTTTCATCGTTGAATCAC
Candidate_942	ML4608	25117	25247	+	1	2.0	3.0	0.000	TTAACTTGAGCTGTCGCA	TGTGCACTGATCCTGATCTGAGCAGCTGAATACGGAATGTAGCTCTCATGAGATTGAGAACCTTGTTCGGTTGTTAACTTGAGCTGTCGCATTGAGCCAGCCGGATAGATTATGCGCTTAAGCACAAATAA
Candidate_943	ML1954	7408	7540	-	2	2.0	5.0	0.000	TGTGGGATTCTGCCGTGGCTTCGG	AAATATTTGTGGTCACCTGACGTTGTTTGGCCTGACTGAGCTAAATTTTGGCCTGTTTGCCACGCTGGTTGGTGTGTGGGATTCTGCCGTGGCTTCGGTCTGTCAGGCATGGCGTACATCTGGGCTGCCCCAG
Candidate_944	ML1959	63965	64093	+	2	2.0	5.0	0.000	GGTAAGTATGCTTCATTTCGGG	TATTCCAAAATAAAATTACCCCTTGCTTGCTTTAACTCTGACTGAAATGAAGCATACTTACCTTGCATGCAAGGTAAGTATGCTTCATTTCGGGAAGCCTTATTTGTTTTTATTGTACTTTCTAGGGAA
Candidate_945	ML1920	1368	1494	+	1	1.0	5.0	0.000	CGCGAACTGGTTCACGTACTG	TAGTCCAGACTGATTCGGGGATTGCCGAACCAGTACGCGAACCAGTTCGCGTACTGGTTCGCGTACTGGTTCGCGAACTGGTTCACGTACTGGGTGGGGCTTCTTGGATACTGCCGATATTTGAAAT
Candidate_946	ML1920	47220	47358	-	3	7.0	5.0	0.000	TTAGGTTGGCTATAGTACCTGC	TTAGGTTAGCTATAGTACCTGCCCGTATGTAATGGAAGTGTTAGGTTGGCTATAGTACCTGCCCGTATGGAATGGAAGTGTTAGGTTGGCTATAGTACCTGCCCGTATGTAATGGAAGTGTTAGGTTAGCTATAGTACC
Candidate_947	ML1920	48101	48239	-	3	7.0	4.0	0.000	TTAGGTTGGCTATAGTACCTGC	ACGACCATAGTAACCTACCTGCCCGTATGTAATGGAAGTGTTAGGTTGGCTATAGTACCTGCCCGTATGTAATGGAAGTGTTAGGTTGGCTATAGTACCTGCCGTATGTAATGGAAGTGTTAGGTTGGACTAGTAGTAC
Candidate_948	ML1920	47300	47438	-	3	7.0	3.0	0.000	TTAGGTTGGCTATAGTACCTGC	GTTAGGTTGGCTATGTACCTGCCCGTATGGAATGGAAGTGTTAGGTTGGCTATAGTACCTGCCCGTATGTAATGGAAGTGTTAGGTTAGCTATAGTACCTGCCCGTATGTAATGGAAGTGTTAGGTTGGCTATAGTACC
Candidate_949	ML1920	70503	70619	-	1	1.0	4.0	0.000	GGTGTCACGCGTAGTGATAGC	CATAAAATGAGCAGGTCCACCGAGAGCAACACGCTAGTCACGTGACACCACGTGGCTACGCCTCGTGGTGTCACGCGTAGTGATAGCGCGTCGTTCATCGGTGGCTCTGCTCTGCAG
Candidate_950	ML1920	8310	8428	+	4	8.0	3.0	0.000	GTAGTTTCTTGAGGACTCTGTAGAGTT	TCAGGAGTAATCTTGTGTTCGTCACGTAGTTTCTTGAGGACTCTGTAGAGTTTGTTGGTAATAGACTGTGTGGGGTCGTTGGGAAGGAGAGTGTAGCTGCCTGAGGATAAGTGCTCATT
Candidate_951	ML1920	29553	29681	-	2	2.0	5.0	0.000	TTCTGGAACATAATCTTCAGTG	TGATACAGGTTGCTGATAGTTCACCTCAGTTCGGTCGTCATGAAGGATGTGATCATAGCTCGGCTTGTGGTCTTCTGGAACATAATCTTCAGTGACATTAGAAGGGGAGTAAACTTCCATAACTACTTC
Candidate_952	ML1920	36468	36604	-	1	1.0	3.0	0.000	CCAGAGATTTAGCCCCAATGA	ACATCCTGCCCCAGAACATTGTGCCCCAGAGCACTTTAACCCAGAGATTTAGCCCCAATGACGCCCTGCTTCACAAAAGACAACTTCGTAAGGGTTAGGGTTAGGGTTTGGGTCGCTGGGGCCAAATATGCAGGAAA
Candidate_953	ML1920	45163	45281	-	2	2.0	5.0	0.000	TGGGTTCTTTGTAAGAAACGGC	GTTTTGGTAAACATTTTGGTGTAATCAGGGCCTTTTCTTACAGGAGGCCGAGACTTAGGGGGAGGGGTGGGTTCTTTGTAAGAAACGGCTGCTGAAGAATAATTGGAATTTCCCAGTCG
Candidate_954	ML1929	769	909	+	7	34.0	3.0	0.000	TTTAATTTGGACTGATTGCACGCCAGCA	ACCATTATAAATCTTACAGTGAACAACATAGGACGTTTAATTTGGACTGATTGCACGCCAGCATATAGTTTATATTATAAAAAGTGTGCCTAAGCTGCGCAATGGGTCCTGTAAAACGTCCTATGTTGTTCACTGTTAGTC
Candidate_955	ML1927	1072	1206	+	1	1.0	5.0	0.000	CTTTGTTGGTGTGGAACAATC	AGCAAGCTTTGTAAGTGTGGAACAAGCATGGTCTGTGAGTTGTTACTTTTACATTAATGGCAAGCAATGTGGCAAGCTTTGTTGGTGTGGAACAATCATGGTTTATAGTGAGTTGTTTTGATCAAAGCATCATTA
Candidate_956	ML1925	48	192	+	7	13.0	5.0	0.000	CATATTTTGGTTCAGGACTTGGGTC	CGGTAACGATCTTTTTGAGCGCTTCATGAGGCTTGTTCTCCATATTTTGGTTCAGGACTTGGGTCATGAAGGCAGTTTTATGAAACCAGATCTGACTGCCATACGATATTACAGGTAGGATGAGGGCATCGAACAGTTTCAGTAA
Candidate_957	ML1925	1	102	+	1	1.0	5.0	0.000	ATCTTTTTGAGCGCTTCATGAG	CCCGAGAGTCCATTTCAGGAATTTAAGGTGAAGACGTTCGATGGGATCGGTAACGATCTTTTTGAGCGCTTCATGAGGCTTGTTCTCCATATTTTGGTTCAG
Candidate_958	ML1925	54	188	+	6	9.0	3.0	0.000	GAAACCAGATCTGACTGCCATACGA	CGATCTTTTTGAGCGCTTCATGAGGCTTGTTCTCCATATTTTGGTTCAGGACTTGGGTCATGAAGGCAGTTTTATGAAACCAGATCTGACTGCCATACGATATTACAGGTAGGATGAGGGCATCGAACAGTTTCA
Candidate_959	ML1926	3562	3676	-	34	123.0	3.0	0.000	ATCTTCGGATGGGATGTGATTTTTGAGAGG	CATTTTAAACCATTTACTCCATCTTCGGATGGGATGTGATTTTTGAGAGGGGTTCTATTAGTGGCGCAGCCATGAGGATCCTGGAAATCCACCGTTTCACCGCCATGGAGACACT
Candidate_960	ML4623	583	709	-	4	5.0	5.0	0.000	TCGGACCCTTGCCCTATCACGCAACT	ACCCGATAGTGTCCCGCCTACAATACCAGCCGTGTGTCTTGGTGAAGGGGGGGGGGGGGCCGGGGGGTCGGTCGGACCCTTGCCCTATCACGCAACTACCCATCATATTGTTTGGATAACTGTGACT
Candidate_961	ML1931	7282	7374	-	5	20.0	4.0	0.000	AGTAGAACAGCTCTGTTGTAGTAC	CGTCGGCGAGAGAGCAGTAGAACAGCTCTGTTGTAGTACTGAGGAGTACGATTTCAGCTCCTTTTCGACTGTTCTACTCACTGATCCTAACTC
Candidate_962	ML1931	7286	7380	-	7	27.0	5.0	0.000	GAGAGCAGTAGAACAGCTCTGTTGT	AATCTTCGTCGGCGAGAGAGCAGTAGAACAGCTCTGTTGTAGTACTGAGGAGTACGATTTCAGCTCCTTTTCGACTGTTCTACTCACTGATCCTA
Candidate_963	ML1932	219098	219244	-	2	3.0	4.0	0.000	AAGGATTCTGGATCAGGTACCACCCC	CATCTTCTCGTGGTCTCCCTCGTAGCAGTTGAGTGCTGCGAAGGATTCTGGATCAGGTACCACCCCACCTGCCCGGTCACTGGTAGCTGTTCTCCAGTCAAATCCTGTCGTCACTGAAACCATGTTATGGTCTGAGATTGGGAGTTT
Candidate_964	ML1932	181250	181394	+	3	3.0	3.0	0.000	GTTCACTGGCCACGGAAGATGTCGG	ATTCATCTTCATTCTGTCTGGTTTGAGCTCCACTCTGTTGTCATTTTTTGCCACCTTGAACGCATGTTGGCATTGTTGGCGTTCACTGGCCACGGAAGATGTCGGTGGGCCGAGGTTAACTCTGACAAGTTTACTGAAGTTTGGA
Candidate_965	ML1932	110271	110379	+	1	1.0	4.0	0.000	AAGGGCAATCGATGGAA	GGAGTTGGACTTTTTTGGAGGTGTTCCGACAAGGGCAATCGATGGAACAACTTAGCCGAAAGGCCTTCTGTGGTCTATTTTTAGGCTGTCCTTATTTGGAACACGCTAA
Candidate_966	ML1932	219093	219239	-	6	7.0	4.0	0.000	CTGTTCTCCAGTCAAATCCTGTCGTC	TCTCGTGGTCTCCCTCGTAGCAGTTGAGTGCTGCGAAGGATTCTGGATCAGGTACCACCCCACCTGCCCGGTCACTGGTAGCTGTTCTCCAGTCAAATCCTGTCGTCACTGAAACCATGTTATGGTCTGAGATTGGGAGTTTCTCAC
Candidate_967	ML1932	200418	200546	+	1	1.0	3.0	0.000	TCAAATAAGTAATAACA	GTGAACACAATGACCAATGGGCAATGTTACCTTCGTTCGATCAAATAAGTAATAACACACCGTGTGTTTAGAGTTATTACTTATTTGGTAGTCGATTGAAGGTAAAATAGAAGCATGTTTGTTAAACCT
Candidate_968	ML1932	64835	64963	-	2	2.0	5.0	0.000	TAAGGGTTAGGGTTAGGGTTTG	CATCGTGCCCCAGAGCACTTTAACCCAGAGATTTAGCCCCAGTGACGCCCTGCTTCACGAAAGACAACTTCGTAAGGGTTAGGGTTAGGGTTTGGGTTACGGTCGCTGGGGCCAAATATGCGGGAAAAA
Candidate_969	ML1932	219097	219243	-	5	6.0	5.0	0.000	GTAGCTGTTCTCCAGTCAAATCCTGT	ATCTTCTCGTGGTCTCCCTCGTAGCAGTTGAGTGCTGCGAAGGATTCTGGATCAGGTACCACCCCACCTGCCCGGTCACTGGTAGCTGTTCTCCAGTCAAATCCTGTCGTCACTGAAACCATGTTATGGTCTGAGATTGGGAGTTTC
Candidate_970	ML1932	14480	14616	-	1	1.0	5.0	0.000	TGGACGATGCTGGAGAAGATG	TCTATTCTGGGTGACATAGTCTGACTTTGACCTGCTGCTATGGACGATGCTGGAGAAGATGACGCATCATAAGAATCACTCCTTGGGTCTTGTTTCTCAGCAGGAAAGTTAGAAGGCATCTTAGAATCCTGATACAA
Candidate_971	ML1932	41670	41796	-	6	22.0	4.0	0.000	GTCACGTGGTCGTCCTTGGTGATAGT	CCATTTTAGCTCGGCACAATAAAGCTATATCGGTCGATTATCACGTGATTGACACGTGAAGTTATATTGAAGTCACGTGGTCGTCCTTGGTGATAGTAATTGGTCATGGCTGGTTTCGTAGGCCCTC
Candidate_972	ML1932	219740	219872	-	4	8.0	5.0	0.000	CTGCATTTTGTCTCAGGTAACTCT	CGATGTCCTCTTCAGTGAAATCCAAGTTCTCAAGCCTGCATTTTGTCTCAGGTAACTCTGATGTTGTGTCCCTTATGTTAGGGTTACAGGGGTCAGTGAAGGCTGAAAGGTATTGTGTCTGGAGAATGTCAGC
Candidate_973	ML1932	99721	99863	+	1	1.0	4.0	0.000	TATCATGGTAAGTAGAAGATCTGA	TGGTAAGTAGTAGACCTGAGTTTTATCATGGTAAGTAGTAGACCTGAGTTTTATCATGGTAAGTAGTAGACCTGAGTTTTATCATGGTAAGTAGAAGATCTGAGTTTTATCATGGTAAGTAGTAGGTCTGAGTCTTTTAAATC
Candidate_974	ML1939	60	186	+	10	21.0	3.0	0.000	CACCCTTGACCGGAGAGTTTACAGAA	TCGGTGGCGGTCCTTTCTTCCTCTCACCAGCACCCTTGACCGGAGAGTTTACAGAAATCATCTCCATTTTTTTGCGGAGTTTGTTATTTCTGTAGCGCTCTTTGGCCTGTTGTTTTCTCCGCTTACG
Candidate_975	ML1939	235	371	+	1	1.0	4.0	0.000	GAGTGTAAGTGACGTGACTTT	ATCGTCCCTCCCGCGCTTCACCCCCGTTTTAAAGTCACTCCCCCACTGGACTCTCATTCTCCCCTTCTGAGGGGCTGAGTGTAAGTGACGTGACTTTCGTAAAGGGTGCGTGCGTGGCGGAGAACAAAGGAATCTCG
Candidate_976	ML1939	222	368	-	2	2.0	3.0	0.000	GTCACGTCACTTACACTCAGCCCCTC	GATTCCTTTGTTCTCCGCCACGCACGCACCCTTTACGAAAGTCACGTCACTTACACTCAGCCCCTCAGAAGGGGAGAATGAGAGTCCAGTGGGGGAGTGACTTTAAAACGGGGGTGAAGCGCGGGAGGGACGATGGGAAGAAAGGCG
Candidate_977	ML1939	61	197	+	1	1.0	4.0	0.000	GGAGAGTTTACAGAAATCATC	CGGTGGCGGTCCTTTCTTCCTCTCACCAGCACCCTTGACCGGAGAGTTTACAGAAATCATCTCCATTTTTTTGCGGAGTTTGTTATTTCTGTAGCGCTCTTTGGCCTGTTGTTTTCTCCGCTTACGGGCCTCCTCCG
Candidate_978	ML1939	678	800	+	10	28.0	4.0	0.000	TCCATCCGCTCCTCCTTGTTTTCC	GTTGGCGTGTTTTGTGAATTGAGGTTAGAGAAATTAAGAGTATGGCGTTGTTGAGTAAGTGACTTACCCTCCATCCGCTCCTCCTTGTTTTCCTCCTCCTCCTTTTTATTGTGGTCGTCTGAG
Candidate_979	ML4620	598	708	+	115	866.0	5.0	0.003	GGGAGCTTAACTACGGCTGGTAGTTAGC	CGTTGTTAATCAGCTGTTTAGGGAGCTTAACTACGGCTGGTAGTTAGCTGCTTGTGGAAGTGTTGACTACCGCTGGTAATCAGTTTAGAGAGCAGAACTACCGCTGGTAAT
Candidate_980	ML1937	5705	5841	-	3	9.0	4.0	0.000	TGAAATTTTTGTTATGAATAGGACTA	TTTAAAAATCGAAAGAGATCCTAACTTCACAATTGTGAAATTTTTGTTATGAATAGGACTATAATTTACATTAGTAGTCCTATTCATAACAAAAAGTTCACAATTATATACAAGTTACTTCTACACTATTCGAAGTA
Candidate_981	ML4614	708	832	+	3	4.0	4.0	0.000	TTTGTGTCTCAGAAAAAGAAGTAAG	AAAATGGACTTACTTCTAAGTCATTGCAAATTTGTGTCTCAGAAAAAGAAGTAAGTCGAGAGTTACTTCCGTTTCTGAGACAAAACGTGGTCATTTCTTTTAAAAGGAAGTAAGTCCAAACTTAC
Candidate_982	ML4613	751	883	-	1	1.0	3.0	0.000	CAATTGAAAAAAATTAGGC	CAAGCGTCCAGTTAGGTCAACAGACCGTTTAGCGGTCGCTTGGCCTAATTTATTTCTCAATTGTTATTCAATGTCAATTGAAAAAAATTAGGCCAAGCGACCTCGGTCGCTTGGCCTAACACAGTTTGATATA
Candidate_983	ML1904	207073	207207	+	1	1.0	5.0	0.000	TTGTGCTAGATCAGATCTGG	AGGAGGGGTTTGTGCTAGATCAGACCTGGGTTTGTGCTAGATCAGGTCTGGGTTTGTGCTAGATCAGACCTGGGTTTGTGCTAGATCAGATCTGGGTCTGAGCTAGTTCAAATCTGGGTTTGAGTTAGATCAGAC
Candidate_984	ML1901	502	622	+	2	2.0	3.0	0.000	GGGGCTTCAGAGTATCAGGGATT	CGGCCTGGAGGGAGTTAATACGGTCAATGAGGGGCTTCAGAGTATCAGGGATTGGAGGAACTTCACTTGATGATTTTGAGCCAATGTACTGGTAAGACTCGCCGAAGGAGAGAACAGAATG
Candidate_985	ML1901	707	821	+	10	17.0	5.0	0.000	ATGGGGGCCGAGGTGAAGATGGGGA	GTCTGTGTATGGAACTTGTTGGTGCTCAATCTGGGTGTAGCTTGGCTCAGGTAGGACGGGTGTGGATGGGGGCCGAGGTGAAGATGGGGATGTTGAATGAGAAGCAGGCGCTGGT
Candidate_986	ML1901	856	990	-	4	15.0	3.0	0.000	TTGAGAAGCTTACTGAAACTGAGGC	CCAGTAAAGACACTTCCACTGTCCCTCAGGTGCCAGACAGTACTCACGAGATTCTCAATGATCTGAACAAGAGACTTGAGAAGCTTACTGAAACTGAGGCCTTGATAACGACAGGCATGCAGCTCCTTACTCAGT
Candidate_987	ML1901	657	783	+	1	1.0	3.0	0.000	GTGCTCAATCTGGGTGTAGCT	AATCGTGTTAGTTCAACAGCCTCCTCTTGTGCAATGAAGTCTGCTATAAGGTCTGTGTATGGAACTTGTTGGTGCTCAATCTGGGTGTAGCTTGGCTCAGGTAGGACGGGTGTGGATGGGGGCCGAG
Candidate_988	ML1901	503	619	+	4	4.0	3.0	0.000	TGATGATTTTGAGCCAATGTACTGGT	GGCCTGGAGGGAGTTAATACGGTCAATGAGGGGCTTCAGAGTATCAGGGATTGGAGGAACTTCACTTGATGATTTTGAGCCAATGTACTGGTAAGACTCGCCGAAGGAGAGAACAGA
Candidate_989	ML1906	118511	118631	-	18	520.0	5.0	0.002	TCGGCAGTTCAGAGAAGGGATGC	ATGAACATGACGATCTGATGGTTCTCCGGCTCGTCTCGGTATCCACTTCTGCAGTAGCGGACGCAGTGTCGGCAGTTCAGAGAAGGGATGCCGGATGCTCTCTGGAGGGTACGTAGAGCGA
Candidate_990	ML1906	118512	118632	-	8	33.0	5.0	0.000	CTCGTCTCGGTATCCACTTCTGC	GATGAACATGACGATCTGATGGTTCTCCGGCTCGTCTCGGTATCCACTTCTGCAGTAGCGGACGCAGTGTCGGCAGTTCAGAGAAGGGATGCCGGATGCTCTCTGGAGGGTACGTAGAGCG
Candidate_991	ML4650	42	184	+	3	3.0	3.0	0.000	TGTAAGGTTTCCTTTGAACAGGGT	CAAATGGGATGAAACTGAAGATGGTATGTGTAAGCTCTGCAGAACTGAAGGAGGCACATTACAGAACATTTTGTCAGGCTGTAAGGTTTCCTTTGAACAGGGTAGGTACACATGGAGACATGATAAGGTTTTAAATCAGATCC
Candidate_992	ML1037	617	757	+	1	1.0	4.0	0.000	TAATGTTGCTATGGACTGCTTGC	CACGTGGTTCTTGTGTCTTTCGCGCGTTACATATACAGAGCGAGGCGGGTCCGGCAGCGAATTATTCCAAATATGGAATAATGTTGCTATGGACTGCTTGCACGCGTTATTTGAATATGTGTGTACATATTTTTCATGTAA
Candidate_993	ML1037	13139	13223	+	8	47.0	3.0	0.000	ATCAAGGGACACTCGCAGAGGCGGA	ATAACCGCCCATCAAGGGACACTCGCAGAGGCGGAAGCTCAAGTAAGTTTCCGCCTCAGCGTGTGCCAAGACCAAACGAGTAAAC
Candidate_994	ML1037	12666	12786	+	4	9.0	5.0	0.000	GCAGTTGAGGTGACACGCGGCGC	GGTAGCGCGGGTTGGCCCAGCATAGTGCGCGCAGTTGAGGTGACACGCGGCGCGCGCACCTGTCCACTTCAAATGCCAAAGCATATAGGGCAGGCACACGCTCGCGCGGCACAACAAAGCT
Candidate_995	ML1037	25068	25206	+	2	2.0	4.0	0.000	GCTGAGGCCTGGGCTCGTCTTG	CCAGAGAGCTGTCTGCATGTTGTCCAACACCACCGCCATCGCTGAGGCCTGGGCTCGTCTTGATCACAAGTTCGATCTGATGTACGCCAAGAGAGCCTTTGTCCACTGGTACGTAGGAGAAGGTATGGAAGAGGGAGAG
Candidate_996	ML1037	27674	27822	+	3	5.0	3.0	0.000	AGATCGTAGATCTTTGTCTGGACAGAA	GCTAACAACTACGCTAGAGGCCACTACACCGTTGGAAAAGAGATCGTAGATCTTTGTCTGGACAGAATCAGGAAACTGGCTGACCAGTGCACCGGTCTTCAAGGATTCCTGGTCTTCCACTCCTTCGGTGGAGGTACCGGATCTGGATT
Candidate_997	ML1037	17526	17642	+	1	2.0	3.0	0.000	ATAATCCGGCTTTTGAGGGTC	CTTGCCATGGTTAGAGTAGTAGTTGACAGACTCCTCATCGGCCGTTTTGATTATCAGTGGACGAAAATAATCCGGCTTTTGAGGGTCTGGTTTACCAGCACGATGGCAACTGATAAA
Candidate_998	ML1037	45414	45552	+	2	2.0	3.0	0.000	GCTGAGGCCTGGGCTCGTCTTG	CCAGAGAGCTGTCTGCATGTTGTCCAACACCACCGCCATCGCTGAGGCCTGGGCTCGTCTTGATCACAAGTTCGATCTGATGTACGCCAAGAGAGCCTTCGTCCACTGGTAGGTTGAGCTTGCTTTACCGCCTTTTCAC
Candidate_999	ML1037	33223	33361	+	2	2.0	4.0	0.000	GCTGAGGCCTGGGCTCGTCTTG	CCAGAGAGCTGTCTGCATGTTGTCCAACACCACCGCCATCGCTGAGGCCTGGGCTCGTCTTGATCACAAGTTCGATCTGATGTACGCCAAGAGAGCCTTTGTCCACTGGTACGTAGGAGAAGGTATGGAAGAGGGAGAG
Candidate_1000	ML1036	1109	1247	+	5	5.0	4.0	0.000	ATCACACCCGCTCCTCAACGATATCAA	ACAGATATGGACATACAAATTGATATTATGCATTTATCACACCCGCTCCTCAACGATATCAACACTTACCACACCGAGGCTTGCCGAGGAGGGGTAAGTGATATCATTGAGGAGCGGGTGTGATTCATGTATTATCCCA
Candidate_1001	ML1036	1113	1255	-	2	4.0	5.0	0.000	TAAGTGTTGATATCGTTGAGGAGC	GTAGAAAGTGGGATAATACATGAATCACACCCGCTCCTCAATGATATCACTTACCCCTCCTCGGCAAGCCTCGGTGTGGTAAGTGTTGATATCGTTGAGGAGCGGGTGTGATAAATGCATAATATCAATTTGTATGTCCATAT
Candidate_1002	ML1036	1110	1252	-	13	34.0	5.0	0.000	GTGTTGATATCGTTGAGGAGCGGG	GAAAGTGGGATAATACATGAATCACACCCGCTCCTCAATGATATCACTTACCCCTCCTCGGCAAGCCTCGGTGTGGTAAGTGTTGATATCGTTGAGGAGCGGGTGTGATAAATGCATAATATCAATTTGTATGTCCATATCTG
Candidate_1003	ML1036	1134	1264	+	2	2.0	3.0	0.000	TGATATCATTGAGGAGCGGGTGTGATTC	TTATGCATTTATCACACCCGCTCCTCAACGATATCAACACTTACCACACCGAGGCTTGCCGAGGAGGGGTAAGTGATATCATTGAGGAGCGGGTGTGATTCATGTATTATCCCACTTTCTACAGAGCCAAA
Candidate_1004	ML1044	407	545	-	1	1.0	5.0	0.000	TAACTTAGGGTTACTTTGGGGT	GTTACTCCGGACTCCGGAGTGACTTTGGGTTACTCCGGGATAACTTAGGGTTACTTTGGGGTTGTTTGGTTTACTCCGGGTAAGATTGGGTTACTCCGGGGTAAGTTTGGATTACTTCGGAGGTACTTTGGGTTACTCC
Candidate_1005	ML1044	231	365	-	5	5.0	5.0	0.000	GTTACTCTGGGGTCATTTTGGCGTA	AAGAGTTACTTTGGGTTACTCCATAGTAACTTGGGGTTACTCTGGGGTCATTTTGGCGTACTCCGGGTAAGTCCGGTTACTCTGGGGTAAGATTGGGTTACTCCGGGGTAAGTTTGGGTTACTCTGGAGTCACTT
Candidate_1006	ML1044	868	1008	-	1	1.0	3.0	0.000	GTAACTTAGGAATACTCTGGGGT	AACTTAGGAATACTCCGGAGTAACTTAGGAATACTCCAGAGTAACTTAGGAATACTCTGGGGTTACTTGGTTTACTCCGGGTAAGGTTGGGTTACTCCAGGGGTTATTCCGGAGTTACTTTGGATTAATCCGGGGTTACCT
Candidate_1007	ML1044	4	150	-	2	2.0	3.0	0.000	TTCCTTCGGGTTACTTCAAAGTTACT	ACTTTGCGTTATTCCGGAGATACTTTGGGTTACTCCGGAATTCCTTCGGGTTACTTCAAAGTTACTTACCGTTACTTGGGGTTATTTTAGGTTACTCCGGAGGTATTTTGGGTTACTCCGCCACTCCGGAAATAGTTTTGGTTAATC
Candidate_1008	ML1044	230	364	-	3	4.0	5.0	0.000	TTACTCTGGGGTAAGATTGGGTTAC	AGAGTTACTTTGGGTTACTCCATAGTAACTTGGGGTTACTCTGGGGTCATTTTGGCGTACTCCGGGTAAGTCCGGTTACTCTGGGGTAAGATTGGGTTACTCCGGGGTAAGTTTGGGTTACTCTGGAGTCACTTT
Candidate_1009	ML1044	11	141	-	3	4.0	5.0	0.000	TATTTTAGGTTACTCCGGAGGTA	TATTCCGGAGATACTTTGGGTTACTCCGGAATTCCTTCGGGTTACTTCAAAGTTACTTACCGTTACTTGGGGTTATTTTAGGTTACTCCGGAGGTATTTTGGGTTACTCCGCCACTCCGGAAATAGTTTTG
Candidate_1010	ML1044	892	1028	-	1	1.0	5.0	0.000	CTGGGGTTACTTGGTTTACTC	GTCGGTTCCTACTCCGGAGTAACTTAGGAATACTCCGGAGTAACTTAGGAATACTCCAGAGTAACTTAGGAATACTCTGGGGTTACTTGGTTTACTCCGGGTAAGGTTGGGTTACTCCAGGGGTTATTCCGGAGTTA
Candidate_1011	ML1044	15	141	-	1	2.0	3.0	0.000	GTTATTTTAGGTTACTCCGGA	TATTCCGGAGATACTTTGGGTTACTCCGGAATTCCTTCGGGTTACTTCAAAGTTACTTACCGTTACTTGGGGTTATTTTAGGTTACTCCGGAGGTATTTTGGGTTACTCCGCCACTCCGGAAATAGT
Candidate_1012	ML1044	959	1047	+	2	5.0	3.0	0.000	TCCGGAGTAGGAACCGACCGGT	CCTAAGTTACTCTGGAGTATTCCTAAGTTACTCCGGAGTATTCCTAAGTTACTCCGGAGTAGGAACCGACCGGTCCAGACTTTTGGCTG
Candidate_1013	ML1044	290	432	-	4	4.0	5.0	0.000	TTAATCCGGAGTTACTGTGGGTTC	ACTTCGGAGGTACTTTGGGTTACTCCGGAAATACTTCAGGTTAATCCGGAGTTACTGTGGGTTCCTCAAGAGTTACTTTGGGTTACTCCATAGTAACTTGGGGTTACTCTGGGGTCATTTTGGCGTACTCCGGGTAAGTCCGG
Candidate_1014	ML1044	201	339	-	1	1.0	5.0	0.000	GTAAGTCCGGTTACTCTGGGGT	TAACTTGGGGTTACTCTGGGGTCATTTTGGCGTACTCCGGGTAAGTCCGGTTACTCTGGGGTAAGATTGGGTTACTCCGGGGTAAGTTTGGGTTACTCTGGAGTCACTTTGAATTAATCTGGAAATACCTTTGGTTAAT
Candidate_1015	ML1044	822	958	-	1	1.0	3.0	0.000	AATCCGGGGTTACCTTGCGTT	AATACTCTGGGGTTACTTGGTTTACTCCGGGTAAGGTTGGGTTACTCCAGGGGTTATTCCGGAGTTACTTTGGATTAATCCGGGGTTACCTTGCGTTACTCAGGAGTAACTAAAGTTTACTCTGGGGTTATTTTGAG
Candidate_1016	ML1043	343944	344082	-	12	37.0	5.0	0.000	AGCTGTTTCTCAGAAGTTCCTCCTTCC	CAAGCTTACAAGTTTAATGTATTTGTCTTGATCATAAGCGAATCTGACGGTGTCTTCTGGTTGAAACCGCTGCCCGGAGCTGTTTCTCAGAAGTTCCTCCTTCCACACGTTCATACTCAGATATTTGGTCTTGTAGGCA
Candidate_1017	ML1043	210614	210750	+	1	30.0	5.0	0.000	GTAAAACTCTCGTTGAGACGC	TATCCCGCTCTATATCCATCAGTGCTTCCTCGTACTCGTAGTAAAACTCTCGTTGAGACGCAATGTAGTGTGTTTCAGCGTACTGGGCAAGTTCGCTGCGTGTTGCGCATGTTGATGAGGAAGCGTTAGGGTTGTAA
Candidate_1018	ML1043	344251	344393	-	4	16.0	5.0	0.000	CCGCACGGCTGTACATCTGTGGGT	CAGGCTGTGACGTTGTAGGTTGCACCAACTTTAAAGTTGTCCGCACGGCTGTACATCTGTGGGTTATTCGGGAAGATGACCGCCACGTATGATGTCGTATCTCCGGACGCTGACAGTTGCAACTCTAGATGGTATCCTGTTGA
Candidate_1019	ML1043	344183	344331	-	7	27.0	3.0	0.000	CCGGACGCTGACAGTTGCAACTCTAGA	GTTATTCGGGAAGATGACCGCCACGTATGATGTCGTATCTCCGGACGCTGACAGTTGCAACTCTAGATGGTATCCTGTTGAGTAGCGGTAAGTTTTCGGCGTACAGGAATTTAGGATCATATCTTCGTTGAATCGCTCCCTCTGTAGCT
Candidate_1020	ML1043	121095	121221	-	1	1.0	4.0	0.000	TCCACGCCAGACTGCCTGTAT	GAGGTGTAGTCCTTGTACCACTTCCTGACCTTGTATCCACGCCAGACTGCCTGTATCCTGACAGGAGGGTGTAGGTGAAGTATGTGGGCTGTTACTTTTATAGAGAGAATAGGGACACAAATTGGCA
Candidate_1021	ML1043	73590	73698	-	1	1.0	4.0	0.000	GGGGCAGCAGGAGCAGC	CTGTAATCTCTCCAACCTTGACTTGGAATCTCGCTCTGTTGTCCTGGATTTGTCCTGCAACCGGGGCAGCAGGAGCAGCTGGAGCAGTAACCAAGTCCAAATTGGCTGC
Candidate_1022	ML1043	343243	343385	+	5	11.0	3.0	0.000	TTCAGGCTCTCTTCATTAGATGGT	GCACTTTCTACAACCAGCTACCGTACGCCTGGTGCTATAATTCAGGCTCTCTTCATTAGATGGTCCGGGTAAATTATCTTGAAGCAGGCCCGGGTTCACCAAGACGGTAAGTACAAACAAAATGAGTGACTTTGAAATAATCA
Candidate_1023	ML1043	341545	341677	+	6	15.0	4.0	0.000	GGTTCGATTGGGTTCAAATGCACC	AAACATGCTCTATACGGGAAAAAGTGCAACTCAGAGGGTATATCAACACCAAAATCCGCTAATTTATCAAAGATGGTTCGATTGGGTTCAAATGCACCTCCAGTGTATACGTTACGCGTGGCTGCGTTACAGG
Candidate_1024	ML1043	329653	329769	-	1	1.0	4.0	0.000	CTGTCGCCAATGGAACACATC	TGAAAAAGGTATCGCCATTGAGTGGTTCCAATGGATCCACTATAAATGATCCAATGGCGATAGCCACTGTCGCCAATGGAACACATCCATTGGCGCCAATGGCGATGGGGACCACCA
Candidate_1025	ML1043	140455	140591	+	1	2.0	3.0	0.000	ATCTCCAGGTTGAGGTTAGGG	AGAACGGTTAAGGAGCTTTCTGCTAAGGTCAGGTAGATGTGACACTTGCACCTCGTAGGAGGGCTGTACTTGGCACATCTCCAGGTTGAGGTTAGGGTTGTGTCTCTGCTCTTCTTGTGGGAGTGGATGTAACCATC
Candidate_1026	ML1043	176346	176454	+	1	1.0	3.0	0.000	TGGTGCTTCTCTCCGTA	CATTTAGGTCGAGTCAGGGGTACGGACTGAGAAGAGATGAACCTCACTGTACCTAGCAGACATGGTGCTTCTCTCCGTACAGATACCTCATATCAGACCTAGGAACTAC
Candidate_1027	ML1042	32187	32315	-	1	1.0	5.0	0.000	TGTTGTTGAGTGATGAC	AGCAGGGAGACCAAGTTGTAGTCAGGATGATGACGTCACTCTGACAGAAACACATGCCAGCTGTCAGCCGTGTGTTGTTGAGTGATGACGACATCACCTGCATATTTATCCTATCGGCTCCGTGTAATT
Candidate_1028	ML1042	3590	3716	+	3	6.0	5.0	0.000	TGCTCGGCAGCTTTCCTCTTCAGTGT	GAGAGGATGTTCTGGGTCACAGACAGCGGTTGCTCGGCAGCTTTCCTCTTCAGTGTGGAAAGGACTTCACGTTTGAGAGGAGCAGCGTTGTCAGCAGGGTAGTTGTGAGGTTTGGAACCCAGAGTGA
Candidate_1029	ML4648	666	802	-	1	1.0	4.0	0.000	CACTAGGGAGGGAGATTAAGT	ATAAAACGTCGCGGTACGGGTTCGAGAGGCGACGGTGCTTTGCTTTAGTTCCTAGGTTCGTGGGTTTAATTGATAACACTAGGGAGGGAGATTAAGTGCACCGATCATCCTTATTTTATCTTGTTGCTTTCGTGTTT
Candidate_1030	ML4648	1182	1310	+	2	5.0	3.0	0.000	TCCGGAGTAGGAACCGACCGGT	GCATCATGTAGGTAATGTGTCAGCCAATCAGTGGCCGAGCTCGATATATACTCCGGAGTATTCCTAAGTTACTCCGGAGTAGGAACCGACCGGTCCAGACTTTTGGCTGCCGGACCGGAAATGGATCTT
Candidate_1031	ML4648	1178	1308	+	2	2.0	3.0	0.000	TACTCCGGAGTAGGAACCGACCG	AAACGCATCATGTAGGTAATGTGTCAGCCAATCAGTGGCCGAGCTCGATATATACTCCGGAGTATTCCTAAGTTACTCCGGAGTAGGAACCGACCGGTCCAGACTTTTGGCTGCCGGACCGGAAATGGATC
Candidate_1032	ML1913	3322	3428	+	7	13.0	3.0	0.000	TAAGATTCCAAAGGCAGAAACTCCCC	TCAGAGTCTCGGTATTGCGATAAGATTCCAAAGGCAGAAACTCCCCTTTATATATAATCAGAGAAGGGGGACTCTCCCTGTTCGGAATTCGGATCGCATGGAAAGGG
Candidate_1033	ML1913	3926	4038	-	4	4.0	5.0	0.000	CAACAAGTGATAATCGCAGTTAAT	ATGCTATATAACCATTTTGTTTTTACAACAAGTGATAATCGCAGTTAATCAGGTGATCTGGATTTACTGCGATTATCATTGTCCTTCTGCTCATCAAAGTTTCAAAGATGGCC
Candidate_1034	ML1913	36183	36319	-	1	1.0	5.0	0.000	CATGCAGGACACTGGGTCAAT	TGTCATTGATTCCGCAAAGAAGGACAACATTGGAGTAACCCATGCAGGACACTGGGTCAATATCCCTGATTTTGGGGGCCCAGAATTTCTGTCCTGGCATTTGCTCTCCAAAGGTGCCCCTCTTGTTGGAACCAAAT
Candidate_1035	ML1913	443	579	+	1	1.0	4.0	0.000	CTCATGTCATCTCCCGATTCT	ACTTTCACTGTCCTTGTATTCAGAATCTGCTATGAGAATACTCATGTCATCTCCCGATTCTCCGCAGGTGGAGAATGGAGATTCTAGATTGTTATCCTAGTTCAGTGTTCTTGAATTTTATTTCAGGGAGAGATTTA
Candidate_1036	ML1913	3311	3443	+	5	19.0	5.0	0.000	AAGGGGGACTCTCCCTGTTCGGAA	TTTCCAACCGATCAGAGTCTCGGTATTGCGATAAGATTCCAAAGGCAGAAACTCCCCTTTATATATAATCAGAGAAGGGGGACTCTCCCTGTTCGGAATTCGGATCGCATGGAAAGGGGACTGGAGCTCGGGT
Candidate_1037	ML1913	441	579	+	2	2.0	5.0	0.000	TGGAGATTCTAGATTGTTATCC	AAACTTTCACTGTCCTTGTATTCAGAATCTGCTATGAGAATACTCATGTCATCTCCCGATTCTCCGCAGGTGGAGAATGGAGATTCTAGATTGTTATCCTAGTTCAGTGTTCTTGAATTTTATTTCAGGGAGAGATTTA
Candidate_1038	ML1913	29033	29169	-	1	1.0	3.0	0.000	TTGAACCAATGAGAAGCTAGA	GAAAGATGTTGTTGAGGAATAAGGAGGGGTGACCACAATTTTGAACCAATGAGAAGCTAGAAAACACCGTTTTCAGCTTCTCATTGGTCAAACTGTTTTACCCCTCCCCAAAAATACCTTCTGTATTAATCGTGAAT
Candidate_1039	ML3593	63833	63931	-	4	22.0	3.0	0.000	TGAGCTTTTGTTGACGA	ATAGCCCTAGGGCTTGCGCCCTGTGTGAGCTTTTGTTGACGAGATGATATCCGTCTAACGTTCTAACGAAACGTTCAGCTTTAGCTGCGTGAGTCGGGT
Candidate_1040	ML3593	144753	144893	-	1	1.0	4.0	0.000	TCCGTCTCTGTGAATGTCCCACG	CTGAATGAAACACTTCTACAATTTCAATTTTATAATATGGTCTTGGCGCACACGGAGACGGACGCTTTTTGTATAGTGTCCGTCTCTGTGAATGTCCCACGATGAGCGAGTATGTGTTTGTTGTTTGAAACTCATTTTATC
Candidate_1041	ML3593	103829	103963	-	3	8.0	4.0	0.000	AGTAGCGTCTCGGAAAAGAGCTCGG	GATGGAATTCGCACAGATGATCTGGCTTTGTTCTTGGGCGGCTTTTTTCTCGGACAACATTCTTCACATAGCTGAAGTAGCGTCTCGGAAAAGAGCTCGGGAATATCCTCCTGGTCACATGAGTCAAAGAGTTCG
Candidate_1042	ML3593	150340	150480	-	13	56.0	3.0	0.000	CTGGCGTTAGATTCTCCTACTGCAGTGC	TATTACCCCTCCCATCTTGACAGACACTGTACTATCTGGCGTTAGATTCTCCTACTGCAGTGCTTTAGTCAGCACAGTGGAGAGAATCCTTGATCTAGTGATAAGTTCAGGGACTGCAGATTTGGAGAGTAGCCTTGTAGT
Candidate_1043	ML3593	148287	148431	+	6	9.0	4.0	0.000	TGAGGGTATCTTGTTACAATTGGAT	TTACTGAATTAGCACAGCAGGCTTAAATATGAAGGTTTACTGAGGGTATCTTGTTACAATTGGATATCATGTAGTCTGAGGATCACAATTTGACTGGATTTATTCAGTGTGGGCCATTTTCTGATTTTTGCTGGCCAGTTTTGTG
Candidate_1044	ML3593	150341	150489	-	11	14.0	5.0	0.000	CTATCTGGCGTTAGATTCTCCTACTGC	CCAGAAGTCTATTACCCCTCCCATCTTGACAGACACTGTACTATCTGGCGTTAGATTCTCCTACTGCAGTGCTTTAGTCAGCACAGTGGAGAGAATCCTTGATCTAGTGATAAGTTCAGGGACTGCAGATTTGGAGAGTAGCCTTGTAG
Candidate_1045	ML1912	5330	5458	+	1	1.0	3.0	0.000	TAGAACTTGAAATTATA	ATTTTATCGAACAACATCTAAAATTTCAAGTTCTTTGCTTGTTTGAGCTGTGTGAAGGCACCTGAAATTACCTAGAACTTGAAATTATAGATGTTGTTCGATAAAATTCGCAAAATTGACACACCCAAC
Candidate_1046	ML1912	22173	22281	+	3	9.0	3.0	0.000	GTTATGGTAACAGTGTGCAGTT	TGGTGACAGTGTGTAGTTGCTATGGTAACAGTGTGTAGTTGCTATGGTAGCAGAGAGCTGTTGTTATGGTAACAGTGTGCAGTTACTTTGTAACAATAACAGTGTGTAG
Candidate_1047	ML3590	9305	9423	+	3	5.0	4.0	0.000	AATCTTGGCTGTTGAGTGTGAG	ACATTGGATGTCCCTGTTCGGTACCCACTTTCACGTTAATAGCCGTAGATAGCTTGCCCAACATTTTAATCTTGGCTGTTGAGTGTGAGTACATATGATGGATACAGTCAAAGAACTTT
Candidate_1048	ML3590	24494	24620	+	1	1.0	3.0	0.000	AGTCTTTTGCTGCATTCAGGT	TTGGTTGGCAGCAGGTAGATTGGCAGAAATCTTAAAGTCTTTTGCTGCATTCAGGTGAGGCGAAGAATTTGTTTTCTTCTGAGATGCTGTGACGTTAAAGCTGTTGCTACCTGTCAACGCGGGGTAA
Candidate_1049	ML3590	24504	24616	+	2	4.0	5.0	0.000	TCTTCTGAGATGCTGTGACGTTAA	GCAGGTAGATTGGCAGAAATCTTAAAGTCTTTTGCTGCATTCAGGTGAGGCGAAGAATTTGTTTTCTTCTGAGATGCTGTGACGTTAAAGCTGTTGCTACCTGTCAACGCGGG
Candidate_1050	ML3591	110710	110846	-	1	1.0	3.0	0.000	ACTCGTTGATTGACAAAGAAA	GAGTTTAAGTAATGGACATTTTTTTTAACCTCTGCGTGCAACTCGTTGATTGACAAAGAAAACANNNNNNNNNNTGTTTTCTTTGTCAATCAACGAGTTGCACGCAGAGGTTAAAGAAAATTTCCATTACTTAAACA
Candidate_1051	ML3591	110709	110847	-	1	1.0	4.0	0.000	TTTTCTTTGTCAATCAACGAGT	GGAGTTTAAGTAATGGACATTTTTTTTAACCTCTGCGTGCAACTCGTTGATTGACAAAGAAAACANNNNNNNNNNTGTTTTCTTTGTCAATCAACGAGTTGCACGCAGAGGTTAAAGAAAATTTCCATTACTTAAACAT
Candidate_1052	ML3591	110709	110845	+	1	1.0	3.0	0.000	ACTCGTTGATTGACAAAGAAA	ATGTTTAAGTAATGGAAATTTTCTTTAACCTCTGCGTGCAACTCGTTGATTGACAAAGAAAACANNNNNNNNNNTGTTTTCTTTGTCAATCAACGAGTTGCACGCAGAGGTTAAAAAAAATGTCCATTACTTAAACT
Candidate_1053	ML3591	110708	110846	+	1	1.0	5.0	0.000	TTTTCTTTGTCAATCAACGAGT	TATGTTTAAGTAATGGAAATTTTCTTTAACCTCTGCGTGCAACTCGTTGATTGACAAAGAAAACANNNNNNNNNNTGTTTTCTTTGTCAATCAACGAGTTGCACGCAGAGGTTAAAAAAAATGTCCATTACTTAAACTC
Candidate_1054	ML1919	34017	34157	-	3	3.0	5.0	0.000	GCGAGCTGAGGGTCGTGGGAGTG	CAGAGGAATTTCGTAGGTAGATTAGCCTGTGCCGCCTTCCTCTTGAGAGACTGCTTGGCTTGGAAGACAGAGTTTTCTGCGAGCTGAGGGTCGTGGGAGTGGTCAGGGACAGGAGAAGTCAGCTGGTCGTCCAATGTAGTA
Candidate_1055	ML1024	291	389	+	3	5.0	4.0	0.000	GCATCTTCCAGCGAGACTTGGC	TAAAGCTCAATGCTAGTTGGGGTGGGGAGTTATAATCGCTCCTGAGGATGTGACCTAGCATCTTCCAGCGAGACTTGGCAACCCTCTCTGTTAATGGGG
Candidate_1056	ML1025	16	164	+	5	8.0	5.0	0.000	TTATTTTTAGCTAAATGGTGCGCGATT	ACACTGGGACAAGGGTTTGTTGTGGGTAGCCGCACCATTTAGCTAAAACACTATATAGCTAAAACCTAATTTACAGCTAAATTTATTTTTAGCTAAATGGTGCGCGATTCGCACTTTATAGCTAAATATATCCTTTATGAGTGTTTAGC
Candidate_1057	ML1025	21907	22053	+	3	3.0	5.0	0.000	TTGAAAAATGTTTCTCCACCCCTGCT	ATTGTGCACGTGCGAGCAAGGTGGCGCGAAGCCCAGTGAGCATTGTGGGAAAATTTTCGGATGAAAAGTGGCTCCCCCGGTTTGAAAAATGTTTCTCCACCCCTGCTTCAGAGGATGTGGCTACCATTCTCCACCGTGCACACCTAA
Candidate_1058	ML1025	3530	3664	+	9	31.0	3.0	0.000	TGTCATCTGATCCGTGTCTTCATAT	TCGTGATCCTAGTCAGATCGTTTTTTCCTATATGGTGTCATCTGATCCGTGTCTTCATATTATAGACCGCGAATCGGACCATATGAAGACTGGACTATTAATTCAAGACAGGACTATATGAAGGCATGGTCTTTT
Candidate_1059	ML1025	21912	22052	+	1	1.0	4.0	0.000	TGGGAAAATTTTCGGATGAAAAG	GCACGTGCGAGCAAGGTGGCGCGAAGCCCAGTGAGCATTGTGGGAAAATTTTCGGATGAAAAGTGGCTCCCCCGGTTTGAAAAATGTTTCTCCACCCCTGCTTCAGAGGATGTGGCTACCATTCTCCACCGTGCACACCTA
Candidate_1060	ML1025	7053	7199	-	4	5.0	5.0	0.000	CGCGATGTACCCTCCTTGACCGCCGA	CAGCCATCCCACACTCGCTGCGGTGGCTGCAATGAGTACGTTAAGGCTAAGGACACTCGACATCCGTGCGACGCACCACAGCGCGATGTACCCTCCTTGACCGCCGAATTCAAGCGAACAACAGCAATTGATGGTGAAGCTGGGTGG
Candidate_1061	ML1025	38147	38233	+	1	1.0	3.0	0.000	ACATTTACTAGTCTCGAACCT	TAGTAAATGTACCGACCTTCGGACTAGTAAATGTACCGACCTTCGGTCGGTACATTTACTAGTCTCGAACCTTCGACCGTCATTTCT
Candidate_1062	ML1025	459	555	-	14	20.0	5.0	0.000	GTTAAGATGAGTCTTGGCGAGGGGCC	CAATGCAATTTCGACGGTGTGGCCCTTGGGAGGAGAACTTGACCTTCTCTAAGAAGGTTAAGATGAGTCTTGGCGAGGGGCCTGAGCCCAAGCGAAG
Candidate_1063	ML1025	582	668	+	19	74.0	3.0	0.000	TGTGTACAGCACCTGGGTTTTCCCAG	AACAGATTGTGGGTCAAACCCAGCAAAACTGTCCAGCTCAGACAGAAAGTCTGTGTACAGCACCTGGGTTTTCCCAGGAATCAAACC
Candidate_1064	ML1025	14760	14892	-	5	24.0	3.0	0.000	CCGAAGTAGAGTTTGAAAAGGCAC	CCAATAGCGCGTATTGTCTTGAAGTGGGGTCTCCTCTTTCTGGACTCTTATTGTTTAAAGTTGTTAACTTTGTGCCGAAGTAGAGTTTGAAAAGGCACCTTGTATTTGACAGACGTAAGTTGAACCAGTACTC
Candidate_1065	ML1025	75	197	+	3	9.0	5.0	0.000	TAGCTAAATGGTGCGCGATTCGCA	TAAAACCTAATTTACAGCTAAATTTATTTTTAGCTAAATGGTGCGCGATTCGCACTTTATAGCTAAATATATCCTTTATGAGTGTTTAGCTATAAGGTTCGCAATTCGCACCTTTTAGCTAAA
Candidate_1066	ML1025	79	219	+	2	3.0	5.0	0.000	GCGATTCGCACTTTATAGCTAAA	ACCTAATTTACAGCTAAATTTATTTTTAGCTAAATGGTGCGCGATTCGCACTTTATAGCTAAATATATCCTTTATGAGTGTTTAGCTATAAGGTTCGCAATTCGCACCTTTTAGCTAAAACACTATTTAGCTAACTATGGA
Candidate_1067	ML1025	71	221	+	9	54.0	5.0	0.000	GAGTGTTTAGCTATAAGGTTCGCAATTC	TAGCTAAAACCTAATTTACAGCTAAATTTATTTTTAGCTAAATGGTGCGCGATTCGCACTTTATAGCTAAATATATCCTTTATGAGTGTTTAGCTATAAGGTTCGCAATTCGCACCTTTTAGCTAAAACACTATTTAGCTAACTATGGATT
Candidate_1068	ML1025	87	221	+	6	35.0	5.0	0.000	AGCTATAAGGTTCGCAATTCGCACC	TACAGCTAAATTTATTTTTAGCTAAATGGTGCGCGATTCGCACTTTATAGCTAAATATATCCTTTATGAGTGTTTAGCTATAAGGTTCGCAATTCGCACCTTTTAGCTAAAACACTATTTAGCTAACTATGGATT
Candidate_1069	ML1025	21903	22051	+	3	5.0	5.0	0.000	TGAGCATTGTGGGAAAATTTTCGGATG	TTGCATTGTGCACGTGCGAGCAAGGTGGCGCGAAGCCCAGTGAGCATTGTGGGAAAATTTTCGGATGAAAAGTGGCTCCCCCGGTTTGAAAAATGTTTCTCCACCCCTGCTTCAGAGGATGTGGCTACCATTCTCCACCGTGCACACCT
Candidate_1070	ML1025	2665	2797	-	3	4.0	3.0	0.000	TGGACAGTCGGACAGAGTTGGAAC	AAAAGTTTGTTCTTCCCGGTAGCCACTATATTGTTTCCCGGTAAATTGGATTTTTTTCGCTTTTGTGGCCTACATGGACAGTCGGACAGAGTTGGAACTGAGGACCACATCTCTTTACCCGGGCTGTCAGGCA
Candidate_1071	ML1026	74411	74557	-	17	21.0	5.0	0.000	TAATTAAGGCCTTTTTTCGGGTTTTG	TCGTGCCCCAGGGTGGTCCTGCATGGTCTGGTGAGTGCAGCCAATGCCCGGAGAAGACCGGTAGTCCGGGCCTTCGAGCCCTAATTAAGGCCTTTTTTCGGGTTTTGGCCATTCTGGCCGGGCTGGACCTCGGGGATGCCCATTTTT
Candidate_1072	ML1026	74498	74634	-	1	2.0	3.0	0.000	ATCGATATGGGGCACTGGACC	TGGGAATTATTTGGAGACATTCATGGGAATTTTTGGAGACATCGATATGGGGCACTGGACCAACGTGTAGTGGCCAATCGTGCCCCAGGGTGGTCCTGCATGGTCTGGTGAGTGCAGCCAATGCCCGGAGAAGACCG
Candidate_1073	ML1026	5632	5774	-	4	4.0	4.0	0.000	TTATAAGTTCCTTGACCGTAGTCC	ACAGATTCATAGGAATTTTGTTGGGCCTTGAACAATTCGTCAGAAGTGGAACAGTTGTAGTTTGGATCTAAAGTCTGAATTATAAGTTCCTTGACCGTAGTCCAATTGGATGAATCAGTTAACTTCAATGAACGAACTCTAGC
Candidate_1074	ML1026	71668	71774	+	1	1.0	5.0	0.000	ATGAGAAGACCCGTGGTCCGG	TGGTCTGGTGAGTGCAGCCAATGCCATGAGAAGACCCGTGGTCCGGCCCTTCGGGCCCTAATTAAGGCCTTTTTTCGGGTTTTGGCCATTCTAGCCGGTGGTCCGGG
Candidate_1075	ML1026	70996	71142	+	17	21.0	4.0	0.000	TAATTAAGGCCTTTTTTCGGGTTTTG	TCGTGCCCCAGGGTGGTCCTGCATGGTCTGGTGAGTGCAGCCAATGCCGGGGGAAGACCCGTGGTCCGGGCCTTCGGGCCCTAATTAAGGCCTTTTTTCGGGTTTTGGCCATTCTAGCCGGCCTGGACCTCGGGGATGCCCATTTTT
Candidate_1076	ML1026	74108	74224	-	1	5.0	5.0	0.000	CCCTAATTAAGGCCTTTTTCC	GTGGTTCCGCATAGTCGGTAGAGTGCAGCCAAGGCCGGGAGAAGACCGGTGGTCCAGGCCTTTGGGCCCTAATTAAGGCCTTTTTCCGGGTTTTGTCCATTCTGGCCGGGCTGGACC
Candidate_1077	ML1026	32722	32844	-	1	1.0	5.0	0.000	TTCGCCAAGGATGAGCTGG	AATCTTCTCACTGAGTATCTGGACATTGCTTCCAGTCCTTCCAGACTCTTCTTCGAGATTTGCTCAAATTTCGCCAAGGATGAGCTGGAGAAGGAGAAGTTCGAAGATTTCATCTCAGTACGT
Candidate_1078	ML1026	74094	74230	-	1	1.0	5.0	0.000	CCGGGAGAAGACCGGTGGTCC	CCCAGGGTGGTTCCGCATAGTCGGTAGAGTGCAGCCAAGGCCGGGAGAAGACCGGTGGTCCAGGCCTTTGGGCCCTAATTAAGGCCTTTTTCCGGGTTTTGTCCATTCTGGCCGGGCTGGACCTCGGGGATGCCCAT
Candidate_1079	ML1026	71329	71465	+	17	21.0	3.0	0.000	TAATTAAGGCCTTTTTTCGGGTTTTG	CTCAAGGGTGGTCCTGCATGGTCTGGTGAGTGTAGCCAATGCCGGGGGAAGACCCGTGGTCCGGGCCTTCGGGCCCTAATTAAGGCCTTTTTTCGGGTTTTGGCCATTCTAGCCGGCCTAGACCTCGGGGATGCCCA
Candidate_1080	ML1026	70989	71131	+	20	28.0	5.0	0.000	TGGTGAGTGCAGCCAATGCCGGGGGAAGA	TGGCCAATCGTGCCCCAGGGTGGTCCTGCATGGTCTGGTGAGTGCAGCCAATGCCGGGGGAAGACCCGTGGTCCGGGCCTTCGGGCCCTAATTAAGGCCTTTTTTCGGGTTTTGGCCATTCTAGCCGGCCTGGACCTCGGGGA
Candidate_1081	ML1026	53249	53395	-	3	4.0	4.0	0.000	TCGTCCCACAACGCCTGGGCCAGCAC	GTTCTGACGTGGTACCTAAGGGCGTCTCGGAGGGGGGAGGGTAGACCCAGAACGTTTTGGGATGCTTCGAAGCGTGTCGCTTCGTCCCACAACGCCTGGGCCAGCACATCTCTAGCCGTTGTTGTCACCGGTTCCTTCAACGCTGCT
Candidate_1082	ML1026	71670	71766	+	17	21.0	5.0	0.000	TAATTAAGGCCTTTTTTCGGGTTTTG	GTCTGGTGAGTGCAGCCAATGCCATGAGAAGACCCGTGGTCCGGCCCTTCGGGCCCTAATTAAGGCCTTTTTTCGGGTTTTGGCCATTCTAGCCGGT
Candidate_1083	ML1026	56490	56602	+	3	3.0	5.0	0.000	ATATTTTGATAGCAGGCGTGGATT	AGGATGAGCAGGTACCACTCTCAATTCCCATGCTTCTGCACACTCGAAATATGCAATTGCAGCAATATTTTGATAGCAGGCGTGGATTTGTGGACTTTACATTTGCCATTCAA
Candidate_1084	ML1026	74100	74230	-	14	50.0	5.0	0.000	CCTAATTAAGGCCTTTTTCCGGGTTTTG	CCCAGGGTGGTTCCGCATAGTCGGTAGAGTGCAGCCAAGGCCGGGAGAAGACCGGTGGTCCAGGCCTTTGGGCCCTAATTAAGGCCTTTTTCCGGGTTTTGTCCATTCTGGCCGGGCTGGACCTCGGGGAT
Candidate_1085	ML1026	36517	36653	+	1	1.0	5.0	0.000	AACTCGTTAGGTGGTTACGGG	ACGAGAATCATGAAGAGACTTTCCAGGTTACCCGACTGACAACTCGTTAGGTGGTTACGGGACATCTGTAGTAGCTGTTCCCAGAACCTTTCTAATAGAGATTGTACCTGTGGGTTTGGGTGTTTTAGGCGACTCTG
Candidate_1086	ML1026	45494	45612	-	3	6.0	4.0	0.000	TCCAAGCTGTGTGACTGGCGGT	AGATTGTCCTCCAGGGTCAGGTAGGCATGGGCTGGACACTCCTTGGGAGGTCGTCTCTTCTGACATCTCCAAGCTGTGTGACTGGCGGTGTCTTTAGGCTTTTTCCTCGTGTAGATGAA
Candidate_1087	ML1028	456	572	-	3	3.0	3.0	0.000	TGTAAATAGAGAAACCTGCTGCTTTG	ATGGACTTCTTGACTGGGGCCAAAGTGTAAATAGAGAAACCTGCTGCTTTGACTGGGGCCAAAGTCTAAATAGAGAAACCTGCTCCTTCGAGCAGGTTTCATTATTTACACTTTGGC
Candidate_1088	ML1028	419	555	+	2	4.0	4.0	0.000	TTTCTCTATTTAGACTTTGGC	TAAGGGGAGTGTCCCTGAGAGAGCCTGCAGGACTTGGGCCAAAGTGTAAATAATGAAACCTGCTCGAAGGAGCAGGTTTCTCTATTTAGACTTTGGCCCCAGTCAAAGCAGCAGGTTTCTCTATTTACACTTTGGCC
Candidate_1089	ML1028	416	548	-	1	1.0	4.0	0.000	TCATTATTTACACTTTGGCCCAAG	GTGTAAATAGAGAAACCTGCTGCTTTGACTGGGGCCAAAGTCTAAATAGAGAAACCTGCTCCTTCGAGCAGGTTTCATTATTTACACTTTGGCCCAAGTCCTGCAGGCTCTCTCAGGGACACTCCCCTTAAAA
Candidate_1090	ML1029	184788	184936	+	6	59.0	3.0	0.000	TAGTTTCAGGAGCGACGGTCTGGGCTG	TTCGCCAGTGTGTCAGTGCTTGGCTTGGTTGGCAGTGTGTCGCTCTTTAGTAGGTCGTGCAACTCTTTAGCTAGTGGAACAGTAGTTTCAGGAGCGACGGTCTGGGCTGGAGCAGCTGGTTCACATGTAGACTCACTCGAAGGTCTGGA
Candidate_1091	ML1029	184850	184972	+	2	2.0	4.0	0.000	AGCGACGGTCTGGGCTGGAGCAGC	CTCTTTAGCTAGTGGAACAGTAGTTTCAGGAGCGACGGTCTGGGCTGGAGCAGCTGGTTCACATGTAGACTCACTCGAAGGTCTGGACTCGTCAGCTCTCTGTTCACACAACCGCTGGAGCAA
Candidate_1092	ML1029	18977	19097	+	1	1.0	5.0	0.000	TCAATTTCGGGAAGAAGCGGAGG	ACAACCTAAAATTGTTTGATAGCTATGGGATCAATTTCGGGAAGAAGCGGAGGGACCGTGCGTGATGGTTTGTCCTGGCGACTTCTCGAGTTGGTTTCACGCACCCTATAGCTTGAAAACA
Candidate_1093	ML1029	106349	106455	+	1	2.0	4.0	0.000	AGACAGCTGCAGAGTGGCCCC	CCCTTTTAACAGGTGGAGAGAGTTGAGACAGCTGCAGAGTGGCCCCGTTATCAGCTGCCGCTATCGGGGCTACTTTGTAACGAATTTCTGGATATTCGCTGTGTTTG
Candidate_1094	ML1029	21643	21775	+	25	262.0	5.0	0.001	GTTGAAGAGTGTGAACATCGGGAA	TAGAGAAGTTACACCATTACTTGGAGACTCTGAGAGTTGAAGAGTGTGAACATCGGGAAAACGGTAAAAAGAATGCAAGAATCCGAGAGGTTCATGGTCAGTGTCCAGATTCCAGAGTTGATGGATGACGAAT
Candidate_1095	ML1029	22686	22822	-	1	10.0	3.0	0.000	CACCAGTAGGCACTAGTAAGC	ATGTTACCCNNNNNNNNNNGCACTAGTGGACACCAGTGAGCACCAGTAGGCACTAGTAAGCACTAGTAGGCACTAGTAAGCACTAGTAGGCACTAGTGGGCACTAGTGAGCACTAGTGAATTTCAATGGGATAATTG
Candidate_1096	ML1029	18978	19096	+	3	5.0	3.0	0.000	TTTGTCCTGGCGACTTCTCGAGTTGGT	CAACCTAAAATTGTTTGATAGCTATGGGATCAATTTCGGGAAGAAGCGGAGGGACCGTGCGTGATGGTTTGTCCTGGCGACTTCTCGAGTTGGTTTCACGCACCCTATAGCTTGAAAAC
Candidate_1097	ML1029	1390	1530	+	2	2.0	3.0	0.000	GAGTGTTACCTGTAACGTGTACA	TACTTGTAACGTGTACAGAGTGTTACTTGTAACGTGTACAGAGTGTTACCTGTAACGTGTACAGAGTGTTACTTGTAACGTGTACAGAGTGTTACTTGTAACGTGTACAGAGTGTTACTTGTAACGTGTACAGAGTGTTAC
Candidate_1098	ML1029	22684	22816	-	2	12.0	5.0	0.000	CACTAGTAGGCACTAGTGGGCACT	CCCNNNNNNNNNNGCACTAGTGGACACCAGTGAGCACCAGTAGGCACTAGTAAGCACTAGTAGGCACTAGTAAGCACTAGTAGGCACTAGTGGGCACTAGTGAGCACTAGTGAATTTCAATGGGATAATTGGT
Candidate_1099	ML1029	102612	102748	-	2	2.0	4.0	0.000	TATTGACTTCTGTGTTGTGGGCGGCT	GGTTTATTAGCTGTGTCTCTGTGTTGTGTTGTGGGCAGCTGTTCTATAAGATGGGTGTGGTGGGCACTATTAGCACTATTGACTTCTGTGTTGTGGGCGGCTGTACTATAAGAAGGCGTGGTGGGCACTATTAGCAC
Candidate_1100	ML1029	15124	15260	+	1	1.0	4.0	0.000	ACAGGCTGGGGCTTACTACGC	TTTCGGGCATCAGCAGCAGAGTTCGGGCAACGGAGGGGTGAGTGGAGCTGAGATTTTTTGCTGTGAATTCTTGCACACAGGCTGGGGCTTACTACGCTTTTCTTGACAAGGTTGCCCTGTTTTGCGCTGTACAGACA
Candidate_1101	ML1911	3436	3576	-	3	3.0	5.0	0.000	CAGGTTTATGGGCTTTGAAGTTC	CCTCAGCAGTGAAGATTTACAGGTTTTTGATGTATGAATTACAGCCTGTACTTATGAGTCTTCCTGGGTAATTCTTCTCAGGTTTATGGGCTTTGAAGTTCATATAGTTGACACCTGGTTCATTGTCTTCAATTGTCGGTG
Candidate_1102	ML1910	4373	4521	-	10	41.0	3.0	0.000	AGTAGGAGCAGCTATGTTTGGGTCAGG	CACTTGCCCTATCACGATGAGATCTCCTGAGAGCGGGTGAAGTAGGAGCAGCTATGTTTGGGTCAGGTGGAATAACTTGTCGAATTTCCTTCATCAAAGCTCTCTTTCTTCGTTTGGATTCTCTGTCTTTCTTTCTACGTAGCTCAAGT
Candidate_1103	ML1910	908	1060	-	31	92.0	5.0	0.000	TTAGAGAGGGACTCTAGCACGATCGAGAG	TACTCAATCACAATCTCGCAGATGATAGAGGGACTCTAGCATGGTCCTGGAGACGTTATAGATACTCTCTCGTAAACCCGAAGGTTAGAGAGGGACTCTAGCACGATCGAGAGACAAAAGGGAGGCCCTTGTATCGTCTTAAAGTTGTTACTG
Candidate_1104	ML1910	9631	9777	+	4	8.0	4.0	0.000	TGTCACACTCAATTCTCAACCATTTG	TCACACTGTGTGACATGTGTCACACTCCTATTTGTCACACTGTCACACTCAATTCTCAACCATTTGTCACACTGTGACATTGATTTTTGTCACACTCAAATGGTAAAGAATTGAGTGTGACATATAGGAGTGTGACACATGTGACAC
Candidate_1105	ML1910	26636	26780	+	1	1.0	3.0	0.000	TGATTTTTTGCATGCAGTAAGATAC	CTTGATAGTATCTTGCTGCATGCAAAAAATCAGCATAGGTGTGGCAAACGGCTGTAACAAAACGACCTAGAAACCTATGCTGATTTTTTGCATGCAGTAAGATACTATCAAGACCGACATTCTGTGAAAGTTTTATCAAAAATCA
Candidate_1106	ML1910	43424	43546	-	5	27.0	5.0	0.000	CTGTTTAGCGATCTTCTGTATGAC	GGAATGACGGGCTAGGCTGTTGACATTGTCCAGACTCATGGAGTTGAGCCTGTTGAAGTAGTCAGCCGACTGTTTAGCGATCTTCTGTATGACGGGACATCGACCTGTATCACCCCAGCAGAA
Candidate_1107	ML1910	9212	9356	+	2	2.0	3.0	0.000	TTGGTTCCTGACTCGAGTGATTTCC	GAGTCAGATAGGTAGCTGAGTTCAACAGTGTTTTTGTTATTTGGTTCCTGACTCGAGTGATTTCCATTAAATCCTATGTTTATCACTCAAGTCAAGAAGAGAATAACAAAGTTATTCTGGACTCTAGCTTTAGTCGACAAATTGC
Candidate_1108	ML1910	12910	13052	-	3	9.0	4.0	0.000	TTGTGTACGGATATTTTGTGCGGC	GGTTTTAACTGTGAATTTTAAGCGACTGAGTTTTATACTGTTGTGTACGGATATTTTGTGCGGCGAGCCGTTTTGACGTAGAAGGTATCAATTAATACATTATTATATTGCGCTTTAGTTGTCTTGGAACATCTTTTTAGAAA
Candidate_1109	ML1910	8071	8191	-	4	4.0	4.0	0.000	CGGGTTCTGGTTCCTTCGATGCA	AGGTCCGGGTAGCTCGGCAGCCACAGTTGAAGGGGCTGGGTTCGGGGCAGAGGCAGGAAGCACAACTCCGGGTTCTGGTTCCTTCGATGCAACGGAACGTTTTGTCGCAGGCTCACTCTTG
Candidate_1110	ML1910	7606	7750	-	8	10.0	5.0	0.000	CTCGCAAACTGGACAGTCCACTATC	CGTGTATGTGGGTGGTTATGTTGTTTTTGCTTCGAACAGTCTCGCAAACTGGACAGTCCACTATCAAATCCATTGGTAGAGGATCTGGTTTAGTTGCGAGCAATTGTCGTTTGTGGAGCTGGAGCAACGTTTTCTCGTCTAGTCC
Candidate_1111	ML1910	8067	8187	-	11	21.0	5.0	0.000	TTCTGGTTCCTTCGATGCAACGG	CCGGGTAGCTCGGCAGCCACAGTTGAAGGGGCTGGGTTCGGGGCAGAGGCAGGAAGCACAACTCCGGGTTCTGGTTCCTTCGATGCAACGGAACGTTTTGTCGCAGGCTCACTCTTGTCTC
Candidate_1112	ML1910	7609	7759	-	13	83.0	4.0	0.000	GGTAGAGGATCTGGTTTAGTTGCGAGCA	GGTGAGCTTCGTGTATGTGGGTGGTTATGTTGTTTTTGCTTCGAACAGTCTCGCAAACTGGACAGTCCACTATCAAATCCATTGGTAGAGGATCTGGTTTAGTTGCGAGCAATTGTCGTTTGTGGAGCTGGAGCAACGTTTTCTCGTCTAG
Candidate_1113	ML1910	9220	9350	-	2	2.0	5.0	0.000	TGGAAATCACTCGAGTCAGGAAC	TGTCGACTAAAGCTAGAGTCCAGAATAACTTTGTTATTCTCTTCTTGACTTGAGTGATAAACATAGGATTTAATGGAAATCACTCGAGTCAGGAACCAAATAACAAAAACACTGTTGAACTCAGCTACCTA
Candidate_1114	ML1910	43236	43378	-	8	32.0	4.0	0.000	TTAAGGCACTCGTTAGGATTAGTC	TTTGAGGTGAAGGCGTTCAATAGGGTCACTGGCCATCCGTTTAAGGCACTCGTTAGGATTAGTCCGCCACCTGTTGGAGAGGACTTCCTTCACAAACGACGTTCTGTGCATCCAGACAGGACTGCCGTAAGATGCTACTGGAA
Candidate_1115	ML1910	4769	4865	+	21	31.0	3.0	0.000	TGAGGACGGTAGTTACGGTCGGTTAT	CATCGACGCAACAGCTGAGGACGGTAGTTACGGTCGGTTATTAAACCACTCTAAAAGCGATCAAAACTGCCTTCCTAAGCGTATCCTGATCAATGAC
Candidate_1116	ML1910	8130	8242	-	12	39.0	5.0	0.000	TCGGCAGCCACAGTTGAAGGGGCT	CGTTGAATGGAAAATTTTCGAGCCAGTGGTTGACGTGGTGGCAGGAGCAGAAGGTCCGGGTAGCTCGGCAGCCACAGTTGAAGGGGCTGGGTTCGGGGCAGAGGCAGGAAGCA
Candidate_1117	ML1910	42795	42941	-	6	11.0	5.0	0.000	GCGAGAGACTTGTGTTATTCAGCTCA	AGTGGTGGACAATGTTAATTAGATGTTGGAGGGAGGTGCAGTCCAGAGCCATAAGAACCAAGTCATCGGCCCAGAGCAGGTGCGAGAGACTTGTGTTATTCAGCTCAGGGGTCTGGATCGTGTTGCCGATTGCATTGTTAAGCTCAT
Candidate_1118	ML1910	35368	35484	-	1	1.0	4.0	0.000	CACTGTTCTCACATTGACTCT	TTTGGTCAAGCGAGATTTGGAGACTCCGCGGGTCGATATGGTGAGGTTCAGTGAGAGAGATTGCAGCACTGTTCTCACATTGACTCTTGGGTGTCTCCCTGATCCTTGGAGGATTGT
Candidate_1119	ML1910	36771	36897	-	1	1.0	4.0	0.000	GTCGGGTGGCTCATCCTCAGC	AGTTCATCCGAGTTTTCGTCGGCCGGAGGTTTCAGGTCGGGTGGCTCATCCTCAGCACTAATTTCACTGTTAGTCTTAAGAGCTTCAGAGCATCCATGCATGGGCCCGGCCGGTGGACAGAAATCGC
Candidate_1120	ML1910	9799	9929	-	3	5.0	3.0	0.000	TTAGGAAGGGTTTTTAGTGCTCT	CAGGATGTTCAGTTTCGTCTTAGCAGAGACGCACTCCATCCCACTTTCAGAAGAGGACAAATTGGTTTTGTCCTTAGGAAGGGTTTTTAGTGCTCTGCAATGCTTTAAGTTAACATCGCTGAGTAGAACTG
Candidate_1121	ML1910	38565	38671	-	7	15.0	4.0	0.000	TTGGATGTTGTTTTGCCTTGGTTGAC	TGGACCACTGGCGTGGTCATTCGAGGAACCAGGTAAGCGACTATCCATTATGGCTCCTGGTTTGGATGTTGTTTTGCCTTGGTTGACTTGGTTGTCTACCGCTACTT
Candidate_1122	ML1910	7592	7740	-	12	132.0	4.0	0.000	GTTGCGAGCAATTGTCGTTTGTGGAGC	GGTGGTTATGTTGTTTTTGCTTCGAACAGTCTCGCAAACTGGACAGTCCACTATCAAATCCATTGGTAGAGGATCTGGTTTAGTTGCGAGCAATTGTCGTTTGTGGAGCTGGAGCAACGTTTTCTCGTCTAGTCCTAAAATAATATTTC
Candidate_1123	ML1910	33119	33259	+	4	5.0	5.0	0.000	CTTGCTCCTGCCCAGTCTATCAG	CTATCAGAGAGTTGGAGTTTGTCACAACTGCATTGCTCCTGCCCAGTCTATCAGAGAGTTGGGGTTTGCCACAACCGCCTTGCTCCTGCCCAGTCTATCAGAGTGTTGGGGTTTGCCACAACCGCCTTGCTCCTGCCCAGT
Candidate_1124	ML1910	6798	6930	-	29	95.0	3.0	0.000	GTTTTACTGGTCGCGGTGTTCGGAGAAGA	GGGGCAGAAGAGGCGGTGGCAGCTTCGGGAGTTTTACTGGTCGCGGTGTTCGGAGAAGAGGGTGCGGCAGCAGCAACGGACTCTTTGGTGGGAGGGAGAGGGGCCGTGGCAGCTTTGGTAGTTGCACGTGTCG
Candidate_1125	ML1910	6789	6931	-	3	3.0	5.0	0.000	GTCGCGGTGTTCGGAGAAGAGGGT	TGGGGCAGAAGAGGCGGTGGCAGCTTCGGGAGTTTTACTGGTCGCGGTGTTCGGAGAAGAGGGTGCGGCAGCAGCAACGGACTCTTTGGTGGGAGGGAGAGGGGCCGTGGCAGCTTTGGTAGTTGCACGTGTCGGGGAGCGAG
Candidate_1126	ML1910	38310	38422	-	3	3.0	5.0	0.000	TGATTTATGAACATCCTTGGCGGC	AGTCGTTAGAGTACGAGAAGAGGCATGATTTATGAACATCCTTGGCGGCTCTTGCGTCAGAGATATGTTTTGTGAGGAGTTCATTAAATTCTACTTATTCTCGTATTCAANNN
Candidate_1127	ML1030	79	215	-	1	1.0	4.0	0.000	TAGTACTGAGTCACTACTGGG	ACTGGGGTATTATAACTGGGTAACTTTTGGGATACTGGGGTACTTCAGTGGTACTACTGGGATACTAATGGGATACTAGTACTGAGTCACTACTGGGGTACTACAGTGATACTACTGGGTCACTACTGGGTCTCTAC
Candidate_1128	ML1033	15727	15863	+	8	100.0	4.0	0.000	ACTATAGTGACTATAGTGACT	AGTTACTATAGTTACTATAGTTACTATAGTTACTACAGTTACTATAGTTACTAAAGTTACTATAGTGACTATAGTTACTATAGTGACTATAGTGACTATAGTAACTATAGTGACTATAGTTACTATAGTGACTATAG
Candidate_1129	ML3588	346025	346135	+	2	2.0	5.0	0.000	TGACTCTGCTGCTGATGC	TGAGTTTGCTGCTGATGCTGACTCTGCGGTTGACTCTGCTGCTGATGCTGAGGTGTCTGTTGACGGTACATTTGCATCATGTTCTGGTAGAGGTGCTGCTGGTGGTGCAGC
Candidate_1130	ML3588	197260	197380	-	5	8.0	3.0	0.000	CGACAAGGACGGGTCTGTTTGCT	GTCTCTGTTAAGTATCTCCTCGCTTAGCTCCGACAAGGACGGGTCTGTTTGCTCAGGAGTTGGGGGTATATTGATGTGATCCGGTGATTCGGAGTAGAGCTTTTTGAAGAATTCGTAGAAG
Candidate_1131	ML3588	176812	176950	+	5	6.0	4.0	0.000	TTTAGGAGCTGGTGGAGCTTTAGGAGC	GGAGCAGGTGGAGTTGGTGGAGCTTTAGGAGCTGGTGGAGCTTTAGGAGCTGGTGGAGCTTTAGGAGCTGGTGGAGCTTTAGGAGCTGGTGGAGCTTTAGGAGCTGGTGGAGCTTTAGGAGCTGGTGGAAAAATTGCAG
Candidate_1132	ML3588	119088	119234	-	9	28.0	5.0	0.000	ATCCGTGTCTTTTCCTGAATGAGCGG	GGTCCCCGACCGTCCCATGGTCCTCAAACTTGTGCTCAACCCTTGGGAGAGTACTAATCACGGGTAAATTTTTAGCGTGGCATCCGTGTCTTTTCCTGAATGAGCGGCGAATTTTGAACCATGATCTGGTGGAAAGCCGCATTTCAA
Candidate_1133	ML3588	404068	404194	-	2	2.0	5.0	0.000	TCCACCGTGGGGGGACTGGGC	AGAGACACCTATACAGTGGAGTGGATGTCTTTGGGTCCACCGTGGGGGGACTGGGCTGGCGCCGCTTTCGGCCTTTCTCGTACCCCACGTGAAGGCTCAACGGCGTTTGGGTGGGTTGCATATTTAA
Candidate_1134	ML3588	318889	319019	-	1	1.0	5.0	0.000	TGTAGCTTTGAGTTTGTT	ATTTGTTGATGTACATTGGGGGTTGTAAGCAAGCAAACTCAAAGCTACAGGATACGATTCACATGCCAGATCTTGTAGCTTTGAGTTTGTTTGCTCAGAACCCCCAATTTAGTTTTTATTTAGTGTGATTA
Candidate_1135	ML3588	163535	163683	+	9	23.0	3.0	0.000	TTCATCCAGTAACTCAGAGCATAAATT	TGTCAATAACTGTAGACCGTTTTTGTTGGAGAGGTGCATGTTCATCCAGTAACTCAGAGCATAAATTAGTCAAACTAGAGACAGAGTTTTCAAAAGGTGCTGAGGCTGGGCTGTCAATAGTGCTTATCAAGTCAAGGAGGTCACTGTTG
Candidate_1136	ML3588	346017	346157	+	3	3.0	5.0	0.000	TTTGCATCATGTTCTGGTAGAGG	GTTGCTGCTGAGTTTGCTGCTGATGCTGACTCTGCGGTTGACTCTGCTGCTGATGCTGAGGTGTCTGTTGACGGTACATTTGCATCATGTTCTGGTAGAGGTGCTGCTGGTGGTGCAGCTGAGCGAAGTTGACATGCTGCT
Candidate_1137	ML3588	242409	242545	-	1	1.0	3.0	0.000	TTCTTATTGGTTAATCGCTGT	GTCACAATTCCCGGGGAGAGGTCGGAAATTATTAGCACGTGACAGCGATTCTCGAATTTAAGAAGTCGTATTTGGTTTCTTATTGGTTAATCGCTGTCGAACGTTTGAAAAATTTTCGACTCCACCCCAAGAATTCT
Candidate_1138	ML3588	187045	187165	+	3	5.0	5.0	0.000	TTATTATTGGTGTTCTGAGTTGC	CCCCTTACAAAACGGGGTTCACATTTTCATTTATTATTGGTGTTCTGAGTTGCATGATGGGTGTGTCCTTTTGGTGATGGCTTAGATGATCGTGGTGAGCAGTGATGTGAGCCATTACGGG
Candidate_1139	ML3588	139429	139567	-	2	4.0	4.0	0.000	TTTGAGCCGGTTTTATGTACGA	GTTATGTAAGTCATTTAGAAGTTGGTCGAGGTCAGCAAGTATTTCAAGGCCGGTTTTATCAGAGGTTTTTATGCTAGTTTGAGCCGGTTTTATGTACGAGTTGACCAAGTATATGTCTTCGTCCAATTCAAAAAAGTGT
Candidate_1140	ML4635	138655	138801	+	4	13.0	5.0	0.000	TCTGGTGAGGCTGCCGTAAGCACGGA	CGTGTGCTTTAATGGTTCCTTTGGTGTGTTCAGGTCTTTCTCTGGTGAGGCTGCCGTAAGCACGGAGACGTTCGTTGCTTTTGGCAGCCTCGCCTTGAAGGTATGGTATAATATCAGTGGTGTTTGTGATCTGATTAAGGGCGACGA
Candidate_1141	ML4635	138652	138800	+	3	10.0	4.0	0.000	TTTGGCAGCCTCGCCTTGAAGGTATGG	TGACGTGTGCTTTAATGGTTCCTTTGGTGTGTTCAGGTCTTTCTCTGGTGAGGCTGCCGTAAGCACGGAGACGTTCGTTGCTTTTGGCAGCCTCGCCTTGAAGGTATGGTATAATATCAGTGGTGTTTGTGATCTGATTAAGGGCGACG
Candidate_1142	ML4635	139566	139712	+	5	9.0	3.0	0.000	TAAGACGTATCCTTTCTTAGCAATGC	TAATTTGGTTGTACTGAGTGCATTCGCTATGGCTTTGAATGATACATTGTCGAAGGCTGCCTCAATGTCTAGGAACACTCCTAAGACGTATCCTTTCTTAGCAATGCGGCGTTCTATCATGTGGGTAACTTTGTGAAGTGCAGCTTC
Candidate_1143	ML4635	139082	139230	+	9	65.0	5.0	0.000	ACATCAAGATCGTTACCCTCTGCAAGT	CATGATGGTATTCAATGTTTTTTGTGTTCGGTCCCAGATGACATCAAGATCGTTACCCTCTGCAAGTGAGACTATGTCATCTGCGAATGCTTGGAGGTATCCGGGGGTGTCTTTGGGTGAGAGATTTAGGAGATCGTCGATCACCAGGT
Candidate_1144	ML4635	200089	200205	+	1	1.0	3.0	0.000	TTCTCGGAGAAGGGCATTCTG	GATTCCATTCGGACTGATGTGAGAACTAGAGCTTTGGAGTGTCTGTCCCTGAAGTTTCATCATTGTTTCTCGGAGAAGGGCATTCTGTTGGGCTTCTTTTTGCAACGATTCGGAGAC
Candidate_1145	ML4635	141377	141503	-	1	1.0	4.0	0.000	CAGTCTTGCTTTCCCATGAAT	ACACCATTATGCTCGACAGTCAGTGTACATTCACGGGAGCGCAATTTCTGCAGTCCTCACAGCTCAGGGAGCAGTCTTGCTTTCCCATGAATGTAGATAAAGCTGTGAAGATGATTCAAGCCTCAAG
Candidate_1146	ML4635	138657	138787	+	3	6.0	5.0	0.000	TGCTTTTGGCAGCCTCGCCTTGA	TGTGCTTTAATGGTTCCTTTGGTGTGTTCAGGTCTTTCTCTGGTGAGGCTGCCGTAAGCACGGAGACGTTCGTTGCTTTTGGCAGCCTCGCCTTGAAGGTATGGTATAATATCAGTGGTGTTTGTGATCTG
Candidate_1147	ML4635	138657	138769	+	10	23.0	4.0	0.000	GGTGTGTTCAGGTCTTTCTCTGGTGAGGC	TGTGCTTTAATGGTTCCTTTGGTGTGTTCAGGTCTTTCTCTGGTGAGGCTGCCGTAAGCACGGAGACGTTCGTTGCTTTTGGCAGCCTCGCCTTGAAGGTATGGTATAATATC
Candidate_1148	ML4639	51219	51359	+	5	9.0	5.0	0.000	AGAGATAATGAAAGTCATGAGGT	TGCTCTCCAGAGATAATGAAAGTCATGAGGTTTACTCTCTAGAGATAATGAAAGTCATGAGGTTTACTCTCTAGAGATAATGAAAGTCGTGAGGTTTACTCTCTAGAGATAATGAAAGTCATGAGGTTTACTCTCTAGAGA
Candidate_1149	ML4639	51187	51327	+	5	9.0	3.0	0.000	AGAGATAATGAAAGTCATGAGGT	TGCTCTCTAGAGATAATGAAAGTCATGAGGTTTGCTCTCCAGAGATAATGAAAGTCATGAGGTTTACTCTCTAGAGATAATGAAAGTCATGAGGTTTACTCTCTAGAGATAATGAAAGTCGTGAGGTTTACTCTCTAGAGA
Candidate_1150	ML4639	60127	60237	+	6	145.0	5.0	0.001	TTCACATTCAAATTCATCTTAAG	ACCTTGAGTTTTTGCAGTCCTGTAATCTAAAGATAGGTTTGAAAGTTTGAATATGGATAATTATTCACATTCAAATTCATCTTAAGATTAAAGGACTGCAAGGATTTATGA
Candidate_1151	ML4639	51217	51353	+	1	2.0	3.0	0.000	CTAGAGATAATGAAAGTCATG	TTTGCTCTCCAGAGATAATGAAAGTCATGAGGTTTACTCTCTAGAGATAATGAAAGTCATGAGGTTTACTCTCTAGAGATAATGAAAGTCGTGAGGTTTACTCTCTAGAGATAATGAAAGTCATGAGGTTTACTCTC
Candidate_1152	ML4639	52382	52522	+	5	9.0	5.0	0.000	AGAGATAATGAAAGTCATGAGGT	TACTCTCTGGAGATAATGAAAGTCATTAGGTTCACTCTCTAGAGATAATGAAAGTCATGAGGTTTACTCTCTAGAGATAATGAAAGTCATTAGGTTTACTCTCTAGAGATAATGAAAGTCATTAGGTTTACTCTCTAGAGA
Candidate_1153	ML4639	39057	39193	-	2	2.0	4.0	0.000	TGGCGACATGCACTGAATAGC	AAGATCACATGTCGCCAAAGAGTGCCTTACCTCCACTGTATGGCGACATGCACTGAATAGCGAATTAGCGAAATGTCGCTGTCGCTGTTCAGTGTATGTCGCCGTACAGTGCGTATACCAACCTTCGGGTAACACCT
Candidate_1154	ML4639	39739	39847	-	4	6.0	4.0	0.000	CTTCACTCAGTAGGTATCAGGT	TTAGCGGCTCACTTAACAGCGACACCTTCACTCAGTAGGTATCAGGTCTTCAGGGACGAAGGGTAGAGCTATGATGAGTTTGAAGGCTTTGCGGATAGGTGAGTTCTCC
Candidate_1155	ML4639	87439	87577	-	2	5.0	5.0	0.000	TTTAATCAGGACCTTCTCAACC	TGGTTTTAGAGAGTGGTTTGAAATCGAACTTGCTGTAAGTTTTAATCAGGACCTTCTCAACCACCCTTACTTAGATGGTTTTAGAGAGTGGTTTGAAATCGAACTTGCTGTTAGTTTTAATCAGGACCTTTTCAACCAC
Candidate_1156	ML4673	240	380	-	4	6.0	3.0	0.000	GACAACTGTTCCTTCGTGAGTTT	GTAGTCTGCTTAACGGCCAAGCCCATGAGAGGTAAACAACAACGATCAAGAAGGTAAAACGCTGTGTACAACCACTCTGACAACTGTTCCTTCGTGAGTTTACCATGGTTCAGCGATCTGGCTGTTAACTGTGACGAAACA
Candidate_1157	ML1019	47679	47813	-	5	6.0	3.0	0.000	CTGCGGCGAGAGTCTTCTTTCATAA	GGCCGAGGTTAACTCTGACAAGTTTACTGAAGTTTGGACAGAGTTTGTGGAGTCTCTGCCAAAAGGGTTCACTCTCTGCGGCGAGAGTCTTCTTTCATAAATATTGTCATCTCTTCGCTTATCACGTTATTAGGA
Candidate_1158	ML1019	49365	49511	+	10	61.0	4.0	0.000	CTTTGTGTAATTGTCTGTTCCGGATA	ATCCACGCTGGTATAAAGACGGTCCATAGTAAGATTACGTCCGGAGAGAACCACACGCTCAGAGAGGTAGTCAATTAAGTACTTTGTGTAATTGTCTGTTCCGGATAAGTAAAATTGGTTTGGGGTGTCGACTGGCTTGCCAGCGTA
Candidate_1159	ML1019	25781	25897	+	1	1.0	3.0	0.000	GGACTAGTCCCAGTTAGTGGG	CAGTAATTGGGACTGGTCCCAGTAATTGGGACTGGTCCCAGTTAGTGGGACTGGTCCCAGTTAGTGGGACTAGTCCCAGTTAGTGGGACTGGTCCCAGTTAGTGGAAGTGGTAACAA
Candidate_1160	ML1019	49818	49952	-	5	9.0	3.0	0.000	TATCGGGCTTTGGCTCATGCGTGGC	AAGGGATTCGTCACTATTGTAGAGTTTCGAGCATTTATCGGGCTTTGGCTCATGCGTGGCCTTTGGGGTCAGGCCACCTCGAAGCTGAGCAACCTGTACTTGGCTGGATCACTGCCGATATTCTCTGCCACGATG
Candidate_1161	ML1019	5201	5343	-	3	3.0	3.0	0.000	GTTTGATTCCTCTTTGCGCTTCCT	TGGGCTTGGGTTTTTTTCTTAAGGATGAGTTTGAGCTTATGTTTGATTCCTCTTTGCGCTTCCTCGACTTGGGGAGTTAGCCAGGGAGGTTTGCGAATGGTGCTTGATATTTATGTTGCAGGGCAGGCTTCTTCAAATGCCTT
Candidate_1162	ML1019	30513	30649	+	1	1.0	3.0	0.000	ATTATCGATCTGGGATCTCCT	CGGTTCTAGCCCACAAGTTCTAACTCAGACAGCTGAGCTAGTAGTCCTAGGATTCGAGACTCATCCTGCCGAGCAGATTATCGATCTGGGATCTCCTTTTGTTATCAGTTGTGTGGCCGTTGGAGACAAGCAAGCCT
Candidate_1163	ML1019	1464	1600	-	5	8.0	5.0	0.000	TAATCATGCTGGGTTTGGCGGTTGCG	TAGTTGGGGTTGTACTGGTTGTTAGTGTGGGACCTGCTGCCTGTCCGCCCGCCTCCCACCAGATCAGCTGTGAAGCTAATCATGCTGGGTTTGGCGGTTGCGAGAAGCCCTCCTCAGACGGATCGCTGCCACCAACG
Candidate_1164	ML1019	45756	45882	+	1	2.0	3.0	0.000	ATTTAGTCGCTCTGCGTGAGC	ATCGAACTACCCTCGTAAAAACATCAGCGACTAAGTCGCTCACTTGCGCGACTGAGTCGCTCTAGTGCGCGATTTAGTCGCTCTGCGTGAGCGACTTAGTCGCTGATGTTTTTACGAGGGTAACTAC
Candidate_1165	ML1023	39156	39288	-	3	3.0	3.0	0.000	CCATAGTCATGTGGTCGAG	TAAGAAGCAGCCCTTTTCGATTCATGGCTGTGGTTTTGTGTCGTAACAGAACTTGCAGAAAGTTAAGGGGCGTCCCATAGTCATGTGGTCGAGTAGGACACCGTTTAAACTTCTTAGATAATTAGGATATTAG
Candidate_1166	ML1022	465857	465987	+	1	1.0	3.0	0.000	TGTATACACTGTACATGT	AGATGTGTATAGTGTAAAGTGTAGTGTTGTATACACTGTATATGTATAGTGTGTTTAGTGTATAGTGTAGTGTTGTATACACTGTACATGTATAGTGTGTATAGTGAAGTGATGTATACACTGTAGATGTA
Candidate_1167	ML1022	415217	415353	-	1	1.0	3.0	0.000	GGGCCCTGACTCTTCTTAGGT	GTATTGACACGTACCTAGTTGTCTGCGATAGAGGTCATGAGGGCCCTGACTCTTCTTAGGTGGCTTGTGTGAGTAATTACCCTTAGAAGAGTCTTGTCTTCCCATCTTCGCTAAAACAGAGGCATTGTTAACAGAGA
Candidate_1168	ML1022	104511	104639	-	1	1.0	5.0	0.000	TGGGCGGTTATCTTGTATCTTC	TGCAAGCGGGAGACGAGGCGTTGAGATGGTGCGGTATAAATGCGGTTCTCTGTGCGGTGTTTGCGCTGCGGCTGGGCGGTTATCTTGTATCTTCTTTCATAGCTCTCTCGCCTGATCACCTTCTATACG
Candidate_1169	ML1022	126040	126156	+	1	1.0	3.0	0.000	GTGGGACTATCTGCAGAAGAG	CGGATGTAACGGGGGGTGGATGAGTAAAGGGTGGGACTATCTGCAGAAGAGCGGACATTTCTCTCTACGATCTGAGATAGGCTACCATGCCAAAGACAGGCCCTGTGATTATTCTAA
Candidate_1170	ML1022	341563	341689	-	4	5.0	3.0	0.000	TTTGTTTTGGAGACCGATTCTGTAGC	TGAAAGAGGACGCTTTTTTCCAAGTGCGTCATGATTTGAAAACAGGACGCTTTTCCAAAATTGTGTCATAATTTGTTTTGGAGACCGATTCTGTAGCGCGCGTCACAAGCGCTGAAAGGTGTCTTCC
Candidate_1171	ML1022	467422	467552	+	1	1.0	3.0	0.000	TGTATACACTGTACATGT	AGATGTGTATAGTGTAAAGTGTAGTGTTGTATACACTGTATATGTATAGTGTGTTTAGTGTATAGTGTAGTGTTGTATACACTGTACATGTATAGTGTGTATAGTGAAGTGATGTATACACTGTAGATGTA
Candidate_1172	ML1021	70273	70421	+	7	12.0	4.0	0.000	TTGAGGTACTGGTCAGTGAAGGGCATT	GGATTGGGGGCAAAGTGTAATTCCTGCTGGGGTGGTGTACTTGAGGTACTGGTCAGTGAAGGGCATTTCTTCAAGCCACTTGGAACTGCCATTCCTGTAGCACAGGAACTCAAATTTTCCCTCATGCAGTACCATATTGTTCTCAACGG
Candidate_1173	ML1021	35842	35938	-	1	2.0	4.0	0.000	GATGACGTCACGTGGCGGCGT	ATGATGTCACGTGGCGGCGTGATGACGTCACGTGGCGGCGTGATGACGTCACGTGGCGGCGTGATGACGTCACGTGGCGCTATGTTGTTAGATTGGA
Candidate_1174	ML1021	35868	35954	-	3	5.0	3.0	0.000	GATGATGTCACGTGGCGGCGT	GTCACTTGGCGGCGTGATGATGTCACGTGGCGGCGTGATGACGTCACGTGGCGGCGTGATGACGTCACGTGGCGGCGTGATGACGTC
Candidate_1175	ML1021	42814	42956	-	4	6.0	3.0	0.000	AACATGTGTTAATCATCGTCAGCT	GTATGCACTTGTGCTACATTTTTAGGGGGGTTGATAGACATAAATAGATACGAGTTTGATGTTGAAGAAGCTTTCAATAAACATGTGTTAATCATCGTCAGCTATATTATACATTGGACAAGTGCATCATACATTATATAATG
Candidate_1176	ML4665	83599	83695	+	1	1.0	4.0	0.000	CAGGGGACATTCGCAGAGACG	ACAAACACATACCCGCTCATCAGGGGACATTCGCAGAGACGGACACTTCTCTGGAGCGTCCGTCTCTGCGTGTGCCGAGACCGTACTAAATGAGTAT
Candidate_1177	ML4665	46245	46359	-	12	63.0	3.0	0.000	TAGCGGAACTAAGAGACGGAAGGGT	TCAGCTAGTGCGTCTTTCACCACGTTAGCGGAACTAAGAGACGGAAGGGTTGTCTTATTATATAGTTCAGCTACCTTTCTTCTCTTTTCTCTGTGCTTAGAATCGTCCGAGACTT
Candidate_1178	ML4661	930	1066	-	3	6.0	5.0	0.000	TGTTTTGTACATACTCTCCACAGTAG	CGTTGGTTGTTATAGTCACTGGAAACCACTTCGGCTGTTTTGTACATACTCTCCACAGTAGCGATCTTGGTGCGAATTGTGTGGTGAGAGTTGTAATGCAGTGTAAGAGGTTTCTTCTGTGGTTTTCTGAACAACCT
Candidate_1179	ML4661	924	1070	-	7	17.0	5.0	0.000	GTTTTGTACATACTCTCCACAGTAGC	GTGACGTTGGTTGTTATAGTCACTGGAAACCACTTCGGCTGTTTTGTACATACTCTCCACAGTAGCGATCTTGGTGCGAATTGTGTGGTGAGAGTTGTAATGCAGTGTAAGAGGTTTCTTCTGTGGTTTTCTGAACAACCTAGAGTG
Candidate_1180	ML4661	1172	1294	-	8	24.0	5.0	0.000	CCACTGTGTTTCACTGCGTCTCTG	CCTGGTTTTTCTACAATCTTGACAGGGAGTCCACTGTGTTTCACTGCGTCTCTGAACTTGCGGCTCGTGGCTTCGTTGATGTAGGGAAGCTTCAGTATAGCTGTGTTGTCACTTGTTTGTGTT
Candidate_1181	ML4661	160	310	+	47	311.0	3.0	0.001	ATCGCCGTTGTCGAGGCTAGGGCTGAGA	ATGTACACGTGATTTTGTAGATAGTGTTACGAGACATGCAATCGCCGTTGTCGAGGCTAGGGCTGAGAGATTCACATGTTCGACAGTTCGACTCCATGAAGACTCGGCCGATAGTTTCTGGCTGCAACTCACCTTTCCATAAAGCACTCTG
Candidate_1182	ML4661	930	1066	-	12	15.0	5.0	0.000	TTGTGTGGTGAGAGTTGTAATGCAGT	CGTTGGTTGTTATAGTCACTGGAAACCACTTCGGCTGTTTTGTACATACTCTCCACAGTAGCGATCTTGGTGCGAATTGTGTGGTGAGAGTTGTAATGCAGTGTAAGAGGTTTCTTCTGTGGTTTTCTGAACAACCT
Candidate_1183	ML4661	932	1074	-	25	129.0	4.0	0.000	ACTTCGGCTGTTTTGTACATACTCTCCAC	ACGAGTGACGTTGGTTGTTATAGTCACTGGAAACCACTTCGGCTGTTTTGTACATACTCTCCACAGTAGCGATCTTGGTGCGAATTGTGTGGTGAGAGTTGTAATGCAGTGTAAGAGGTTTCTTCTGTGGTTTTCTGAACAAC
Candidate_1184	ML4661	917	1069	-	26	83.0	3.0	0.000	TGGTGAGAGTTGTAATGCAGTGTAAGAGG	TGACGTTGGTTGTTATAGTCACTGGAAACCACTTCGGCTGTTTTGTACATACTCTCCACAGTAGCGATCTTGGTGCGAATTGTGTGGTGAGAGTTGTAATGCAGTGTAAGAGGTTTCTTCTGTGGTTTTCTGAACAACCTAGAGTGGATTTTT
Candidate_1185	ML4661	919	1067	-	17	126.0	4.0	0.000	TTGTACATACTCTCCACAGTAGCGATC	ACGTTGGTTGTTATAGTCACTGGAAACCACTTCGGCTGTTTTGTACATACTCTCCACAGTAGCGATCTTGGTGCGAATTGTGTGGTGAGAGTTGTAATGCAGTGTAAGAGGTTTCTTCTGTGGTTTTCTGAACAACCTAGAGTGGATTT
Candidate_1186	ML4661	1585	1733	-	11	117.0	4.0	0.000	TTGTTGTGGACGAGGAATTTTGCTTCT	GGTCAAATTGTTCAATTCTGACTTGTCGTTCAGACTTGGTTTGTTGTGGACGAGGAATTTTGCTTCTTTGATCTTTCTGTCGATAAGGGAGCTGCCTTTGTCCACAATCTCAAGTTTTAGTTTAGGGTTGCCGTTGTGTTTTGGATGTT
Candidate_1187	ML1007	1146	1286	+	4	5.0	3.0	0.000	TCTAGTCAGAAGGTGAATAACTG	ATGTGAACAGTTCAAAAGCTTTCCAGTGGTTAACAGATAGCTTGCTTGGTCTCTGATGGTGTCTTCAATGAGCAGACATCTAGTCAGAAGGTGAATAACTGTTTGATCTTCGCAGCCACAAGAACACAGTGAGCTATTTCA
Candidate_1188	ML1004	8631	8757	+	1	1.0	3.0	0.000	AAAGGAACATACTGTAAAAGT	ATTGGAGGTTTTCCGCCCGTACGATTTTCTTCAAACTTTCAGAGTATATTCCTTTCTGATATTTAAGATCAAAAGGAACATACTGTAAAAGTTTAAAGAAAATCGTACGGTCGGAACACCTCCAAAA
Candidate_1189	ML1010	148887	149025	-	2	2.0	5.0	0.000	AGAAAATGCAAAAAAGTTGGGG	TTTAAACTTTCACAGTATGTTCCTTTAGATCTAAACTATCAGAAAATGCAAAAAAGTTGGGGGNNNNNNNNNNAGACCCCAATTTTTACCATTTTTCTGTATAGTTTAGATCAAAAGGAACATACTGTGAAAGTTTAAA
Candidate_1190	ML1010	25573	25721	+	6	20.0	5.0	0.000	CACTTACAGCACGGGCTACCTGGTCTG	ATGGAGAGCAAGTCTTTTAATCAGTAACAGCGGCACACAACACTTACAGCACGGGCTACCTGGTCTGAAGAGCTGGAGTGCGTTGATACCTGGGTAGTCCGTGCTTGTGTAAGTTCTTCTATGCGTGCACCACTGTCACCGATCTGAAA
Candidate_1191	ML1010	168110	168246	+	8	17.0	5.0	0.000	ACTCCACATCTGGCCTTCAGGACAAG	TTTCAGGGCAGGGCTGGCAGGACCCTGTCTCCCCAACTCCACATCTGGCCTTCAGGACAAGTACAAGAAGTACCGTTGTGTAGAGAGGTGGAGTTGAGAAAACAGTGCCCCTTAGGACCTGCTGGTGTTCCTGTGCA
Candidate_1192	ML1010	168116	168242	+	3	8.0	5.0	0.000	GTGTAGAGAGGTGGAGTTGAGAAAAC	GGCAGGGCTGGCAGGACCCTGTCTCCCCAACTCCACATCTGGCCTTCAGGACAAGTACAAGAAGTACCGTTGTGTAGAGAGGTGGAGTTGAGAAAACAGTGCCCCTTAGGACCTGCTGGTGTTCCTG
Candidate_1193	ML1010	122683	122813	-	3	4.0	4.0	0.000	CTTTTCTATTGGGTCTTTAGCTA	ACCTGGAGTGTCCATTTAAGGAAAGAGAGGTGTACCTTTTCTATTGGGTCTTTAGCTATTTGCGACATGGCTGGGAAGCTTCCTAATGCAAAGCTCCTCATAAATTCTGTAAAAGGAAGCCATATCTGGGA
Candidate_1194	ML1010	104476	104608	-	1	1.0	3.0	0.000	GCAGGTGCACGCTTGCGCG	ATAGTGCGCGCAGTTGAAGTGCCGCGCGGCGCGCGCGCCTGTCCACTGCATAAATGCAAAAGCATGCAAATGGGGCAGGTGCACGCTTGCGCGGCACAACAAAGGACACACACTATACTCATTGAAAAACGTA
Candidate_1195	ML1010	23818	23942	+	5	8.0	5.0	0.000	ATGGGGGGACTTGTGGAAGGCTTGT	TTGGCTGGTGTGGGAATTGGAACTGAGGGAATGGGGGGACTTGTGGAAGGCTTGTGACACTGATAGAGTTCATTTGTTTCCACAGAACACTGATTTGTCTGTCTACTCCCTCCTTTATCTGATTG
Candidate_1196	ML1010	107258	107374	+	1	1.0	4.0	0.000	GTTATGCTGATACACGATCGT	ATCATATCATGGCCTTGACCGACTCTTAATCGATTTACGTATCGTGCCATTGGCGTATGCGATCACGTTATGCTGATACACGATCGTGTGCTGGACTGTTGTCAAGCATCTGGTGTA
Candidate_1197	ML1010	122914	123054	-	3	10.0	4.0	0.000	GTTCTCTCTGCTCAACATAGGCA	AAGCCAAATAGTTTAGGGACTGATCCGCGGCAGCTATGTTCCTGACAGACTTTAGCCTTGAGAACCATGTCAACTCCAGTTCTCTCTGCTCAACATAGGCATGTCGCACCAGTGTCGAACAGTTCAGTTGGTCCATTCCTT
Candidate_1198	ML1010	186653	186779	+	2	2.0	3.0	0.000	GGGGTGGTTGGTGCCAGAACA	TGAAATCGTGTGGGGTCGGAGATTCCTCGTTGGTAGGGGTGGTTGGTGCCAGAACAATTTCAGGAACTCTGGTAACCTCACCTTGTTGTGGGTTTATCTCGATCTCCGCCACGTTTTGTACCACGAT
Candidate_1199	ML1010	1998	2136	-	2	2.0	3.0	0.000	GTAGACATGTAGACAGCTATGT	ATGTAGACAGCTATGTAGACATGTAGACAGCTATGTAGACAGCTTGTAGACATGTAGACAGCTATGTAGACAGCTATGTAGACATGTAGACAGCTATGTAGCCATGTAGACAGCTATGTAGACAGCTATGTAGACAATA
Candidate_1200	ML1011	39750	39890	+	4	9.0	3.0	0.000	TAGTAAGGCTTGTTGAATTGTTC	ACTGTTTGCATAGAATCAGGTAGATGATGTTATAGGTTGTGCAGGTTCCTGGAGCTGGCTTCACTTTCTTTCCGTTGATAGTAAGGCTTGTTGAATTGTTCACTGACATGCATGTAGCACAATTCTTCTGTTTGCAGGGCT
Candidate_1201	ML1011	97827	97963	-	1	1.0	3.0	0.000	TCGCCGTTGACGGTCATGAAC	GATTTCACTTCCAGTGCTGTTGGTCAGTTTGTCGCTCTCCTCGCCGTTGACGGTCATGAACTTGGTCTTAGAAGTGTTCATGTTTAAGCCGACGGTGTTAGCAGCAGCCTCGAGCCTCTCTAGGAGCACCTGGGCCT
Candidate_1202	ML1011	97038	97184	+	10	44.0	5.0	0.000	GAGGATGGCCCGTTTACTCTGGCGGA	TTCTCCAGACTACTTGGACAACCACCTGTGGTGCCAGATCCCAACATTTCTATACGGACCATACATCCTCCACTGGATATAGAGGATGGCCCGTTTACTCTGGCGGAGTTACAGGAGGCAAAGAAGCAGATAGTCGAGGGGAAAGCT
Candidate_1203	ML2619	641	771	-	2	2.0	3.0	0.000	TTTGCAGCATTTTTGGCCGAGGC	TTCAAGGCCCACCTGTCTTTAACTTCTGTCTTAACTTTGCAGCATTTTTGGCCGAGGCAAACAAGAACATCAGTCATGGCATTGTGTTACAGAAGGAGGACAAGAAAAATGAGGAGAAGGTGGTTCTAGAC
Candidate_1204	ML2616	1170	1290	+	4	6.0	3.0	0.000	TGTGAAAAGTTGATCTGAGGGCC	CATTTTAGTCGGGCTTTGTGGCTTAGGCTATGTGAAAAGTTGATCTGAGGGCCTTTAAGGCCTTCAAAATGAAAACTTTCAACTTTGAGCTAGAAGAAAAGTTAAACCAGTATTTCGATGT
Candidate_1205	ML2617	128728	128864	-	1	1.0	3.0	0.000	GTTAGTGGGATTGGTCCCAGTTAGTG	TTTAGTGGGACTGGTCCCAGTTAGTGGGACTGGTCCCAGTTAGTGGGACAGGTCCCAGTTAGTGGGACAGGTCCCAGTTAGTGGGATTGGTCCCAGTTAGTGGGACAGGTCCAAGTTAGTGGGGCTGGTCCCATTTA
Candidate_1206	ML2617	18493	18629	-	1	1.0	4.0	0.000	ACCATGTTGACAGAGGACTCC	TCTGGCGGGGAGAACTGAGGCGGCTGACTGGAGTAGCCCTTTGTTCTGGCACATCTCTCCACTATAAGCTCGAGGGACCATGTTGACAGAGGACTCCAGGCTGGAATACGCTTACTGAGATCTTTAAGCAACTGCAG
Candidate_1207	ML2617	66920	67050	+	3	6.0	5.0	0.000	TGCTTTTGGCAGCCTCGCCTTGA	TGTGCTTTAATGGTTCCTTTGGTGTGTTCAGGTCTTTCTCTGGTGAGGCTGCCGTAAGCACGGAGTCGTTCGTTGCTTTTGGCAGCCTCGCCTTGAAGGTATGGTATAATATACTCTCTCATGTTGACTGT
Candidate_1208	ML2617	66920	67058	+	3	10.0	5.0	0.000	TTTGGCAGCCTCGCCTTGAAGGTATGG	TGTGCTTTAATGGTTCCTTTGGTGTGTTCAGGTCTTTCTCTGGTGAGGCTGCCGTAAGCACGGAGTCGTTCGTTGCTTTTGGCAGCCTCGCCTTGAAGGTATGGTATAATATACTCTCTCATGTTGACTGTTAAATGAA
Candidate_1209	ML2617	53439	53571	+	1	1.0	3.0	0.000	AACTTGAACTGACATGGCT	CAACACCCGGCACAACAGCAGGTAGAGGTTTCTTTAGGATAACTTGAACTGACATGGCTGCAAGGTTTTACAGGGGGGTCATGGGAGGTTCAAGTTTCAAGGAAGCGAGATGAATATCTAGCTCTTGTTTATG
Candidate_1210	ML2617	160849	160955	-	1	2.0	4.0	0.000	GCAGAGCAACACAGACTGAGG	CAGCTTTAATTAACGGATAGGTTTACTTTACCGGGCGCTGTGTGGCTCTACGGTCCCCTCCGCAGAGCAACACAGACTGAGGTTCCTCATTGTTCCCAGGCAAGTTT
Candidate_1211	ML2617	66923	67059	+	4	13.0	5.0	0.000	TCTGGTGAGGCTGCCGTAAGCACGGA	GCTTTAATGGTTCCTTTGGTGTGTTCAGGTCTTTCTCTGGTGAGGCTGCCGTAAGCACGGAGTCGTTCGTTGCTTTTGGCAGCCTCGCCTTGAAGGTATGGTATAATATACTCTCTCATGTTGACTGTTAAATGAAG
Candidate_1212	ML2610	4252	4398	+	2	2.0	5.0	0.000	CGGGAAATATCGAAACTTTTGCTAGC	CCTGGTGTTTGAAAATGTCGATATAACCCTCGGCAAGCCTCGGGAAATATCGAAACTTTTGCTAGCTTGGCAAGCCTCACGCGCAAGAAGTTTCGATATCCGATGACAGGGGGTGTGATTGATGAATATTTTTCAACGAAGCCCAAG
Candidate_1213	ML2610	4274	4374	-	2	2.0	4.0	0.000	TCGGATATCGAAACTTCTTGCGC	ATCAATCACACCCCCTGTCATCGGATATCGAAACTTCTTGCGCGTGAGGCTTGCCAAGCTAGCAAAAGTTTCGATATTTCCCGAGGCTTGCCGAGGGTTAT
Candidate_1214	ML2629	376	486	-	2	2.0	5.0	0.000	AAATCGATTCCCGGCAGCAGCAC	TCATTTAATTCATTGCTCGTTGGTGCAGCCGGCAAGTCGTCTGCCTGTAATCGTGAGGTTAGCAAATCGATTCCCGGCAGCAGCACGTTGGTCATGGGGTAAGCATCGTTT
Candidate_1215	ML2622	536	682	+	3	4.0	4.0	0.000	TCGTCCCACAACGCCTGGGCCAGCAC	AGTTCTGACGTGGTACCTAAGGACGTCGCGGAGGGGGAGGGTAGACCCAGAACGTTTTGGGATGCTTCGAAGCGTGTCGCTTCGTCCCACAACGCCTGGGCCAGCACATCTCTAGCCGTTGTTGTCACCGGTTCCTTCAACGCTGCT
Candidate_1216	ML2622	532	672	-	2	3.0	3.0	0.000	CAAAACGTTCTGGGTCTACCCTC	AAGGAACCGGTGACAACAACGGCTAGAGATGTGCTGGCCCAGGCGTTGTGGGACGAAGCGACACGCTTCGAAGCATCCCAAAACGTTCTGGGTCTACCCTCCCCCTCCGCGACGTCCTTAGGTACCACGTCAGAACTATGT
Candidate_1217	ML2624	775	887	-	5	10.0	5.0	0.000	GCCGGTATACTACCCTGAATCTCT	TTGAGGAGAGGTGTGGGAGGGGTTCTGCTGAGAGTTAGAGGGAGTAGATGGCTGGTCTTGTGGAGCCGGTATACTACCCTGAATCTCTAGCAATTCGATATCTGACAGCAAGT
Candidate_1218	ML2624	885	993	-	4	22.0	5.0	0.000	TTTCCTTGTTGTTGGGACAGGC	TAACGTTTGGAATGTCTGCTGAAGCTTGTCTCAGATTCCTGATAGCTTGGGAGACTGTATGATTTCCTTGTTGTTGGGACAGGCTTTGCGATTCCTGACTGCTCTGTTG
Candidate_1219	ML2635	138063	138203	-	3	16.0	4.0	0.000	TTGATGGTGCTGTAGATAACATC	CCCGACAAGAACAGTCATTGTAACCTGGAAGAAAGCATGTTTGATGGTGCTGTAGATAACATCCACGTTCCCCCCGTGGGTGTTGTGGAATCTAAAACCGTTACTGTGTGCTTCTAACGTTCCTATAACTCTCCTCGTCGA
Candidate_1220	ML2635	135888	136008	+	3	4.0	5.0	0.000	AGGTCCCGGGTTCGAATCTCTGT	TATCGTTATCCTCATATCATTTTATAGCTGAGCGGCGCAGAGCTTAGAGCATCGGACTTCCATTCAGGAGGTCCCGGGTTCGAATCTCTGTGCTGCTAAGCCATGGGGCGAGCGTCTTTGA
Candidate_1221	ML2635	114477	114613	+	1	1.0	5.0	0.000	TGATCCATTCACTCTGGGTGG	ACAACCATTGATACCATTGTCGCCATTGAATTATTCCAAATGATCCATTCACTCTGGGTGGTTATCGTGAAAAAGGTATCGCCATCGAGTGGTTCCAATGGATCCATTATAAATGATCCAATGGTCGCCAATGACGA
Candidate_1222	ML2635	82684	82834	-	7	9.0	4.0	0.000	GCGCATGTCGGGGGAGGAGGAACTGTAG	TTCTGAGGGCAAGGTTGGTGGGGGCGATGGAGAAGCCGGAGCGCATGTCGGGGGAGGAGGAACTGTAGAATCTCCGACAAGATGTGTAGGACAGATCTTCCGTTCCGTGATGGCGACTGTTTTTTTGTTGCACAGTGAGTGGCTCATCGAA
Candidate_1223	ML2635	173120	173262	-	2	2.0	5.0	0.000	TATATGTACTGAGCAAGATTAGTT	GCTGTGCGGCCTGGTCTAAGTTCCCCATCTCTAGCAACAGTTTCCCTCGGTACAAGTAGTAGCGTCCAATGTTCGGCCGTATATGTACTGAGCAAGATTAGTTAGAACTATAGAAGGGAAATGTTCGGCCGTATATGTACTGA
Candidate_1224	ML2635	180026	180168	-	2	2.0	4.0	0.000	CAGGGCTAGGTTTTTTAGAGGAGG	TTATCACCATCTGCGTAAAACTTATCGCGGCCAAACTCTGCAACTCTAACTAAGGCGGAAGCCTTTCCCTGCTTGGCAGCAGGGCTAGGTTTTTTAGAGGAGGTTGACAGACAGCATTAGCATTAGGAGGGCGTTTAGACAAA
Candidate_1225	ML2649	92	180	-	2	2.0	4.0	0.000	TCCCTGTCTCTTTTCTTTTTCT	ATGAAGCGAGAAGTAGAAGGGAGACGGGATAGAGGTCCCTGTCCCTTTACTGTCCCTGTCTCTTTTCTTTTTCTTCTCCCCCTTTCCTA
Candidate_1226	ML2649	24040	24186	+	3	4.0	5.0	0.000	GTGTGATGGTCTTCAGATGGTAAACT	TGGAGATGGGCTAGGTTGTGTTAGTCTGGATGTCACCTGCGATGGCAAGTTTGATTGTCTGGACCGATCGGACGAGCGGGTGTGTGATGGTCTTCAGATGGTAAACTGTTCTATCGAGGACACTCTCGGCTGGTCGGATTCAGTCCG
Candidate_1227	ML2647	423	571	-	2	3.0	3.0	0.000	TTCCTTTGGATTGCAGGAGTGTACCAA	AAGAAGGCTACGTCCGTCTTGTGGCTAGCGTTTCTAGTGGTTCCTTTGGATTGCAGGAGTGTACCAAAAGCCCAGCTGGCTGGGGGTTCGCTAGGCTGGTACTTCCAAAGGACATAACAAAATGTTAAGGCCCGGTGGATCGAGGATGT
Candidate_1228	ML2647	418	566	-	7	54.0	3.0	0.000	TTGGATTGCAGGAGTGTACCAAAAGCC	GGCTACGTCCGTCTTGTGGCTAGCGTTTCTAGTGGTTCCTTTGGATTGCAGGAGTGTACCAAAAGCCCAGCTGGCTGGGGGTTCGCTAGGCTGGTACTTCCAAAGGACATAACAAAATGTTAAGGCCCGGTGGATCGAGGATGTCCTGA
Candidate_1229	ML2651	21168	21296	+	1	1.0	4.0	0.000	CTGGCTGTCAGCTCCAA	TTCTGTCTCTCCGTCGATCGATGAGCCTGGATTTTGTGCTGCCGTGTTTGGTTTAGCTCACACCGGCCGACTCTGGCTGTCAGCTCCAAATAATGGGCGATAATTAGCTGATGCAGGTTAACGGGNNNN
Candidate_1230	ML0479	501543	501661	-	2	12.0	3.0	0.000	TCATTCTGGTCAGCTCC	CCTGGCCATGAGGGTCTTTACATGTGATCTGCAAGTCATTCTGGTCAGCTCCAATCATCTTGATAGGGAAGGTGACCGACTGATTGATGTTCAGTTCAATGTTGTTCAGATCAGGCACC
Candidate_1231	ML0479	126216	126364	-	6	41.0	3.0	0.000	TTCGCCACCCCTTCAAAGTCTAAGGCT	GGTAGGGGCTGGAGGTGTCTTGTTGGCGTTCTGTCGTGCTCGTCTACCCATCTTTGAGAGGGAGGAGATCTTACAGTTGAGGTTCGCCACCCCTTCAAAGTCTAAGGCTCTAAGACAGTCATCAACGATCGCCTTTGTAGTCATATCGG
Candidate_1232	ML0479	209334	209452	+	2	4.0	3.0	0.000	CCATGCATTGGGTCTTCTTTGC	AAGGGCGCTGGGAAGCGCACTTGCTGACAGCCATGCATTGGGTCTTCTTTGCATTGATTTTCAATCCAGCATAGGAGCTGTAGTGAGCTAGCAGGTCAGTTGATTCCTGCAGGCCTTCC
Candidate_1233	ML0479	463723	463835	-	1	1.0	3.0	0.000	TGGAACTGTTGACGCTGGGTTGGC	TACCATCAACTATGCAACTAGCCGGTGGAACTGTTGACGCTGGGTTGGCAATGACTATATATGGTCATTGTATAGCCAGCCCAGCGTCATATATGATTTCATCCTTGCAAATC
Candidate_1234	ML0479	342535	342669	-	1	3.0	5.0	0.000	GTAACTCAGCCTGTGTGTTG	AAAGTTCAAAAACTGACAAAATAAAGTTCCACCAAGGGCTGTAACTCAGCCTGTGTGTTGTAATNNNNNNNNNNTACAACACAGAGGCCGAGTTACAGCCGTTTGCCACACTTTTTTTGACGTTTTTAAGACATT
Candidate_1235	ML0479	161706	161832	-	1	1.0	5.0	0.000	GACTTGGTGTTTCGCGCTGTC	GCGGACTCTGGTTGCACTTGGTGGAATGGTGGAGTGACTTGGTGTTTCGCGCTGTCCTATAGCTTTGTGATAGGACATTTGGTGCTGGAGAAAGTTACAGGACAAAAACCATGGTACGAGGTGACCA
Candidate_1236	ML0479	510529	510659	+	1	1.0	3.0	0.000	TTGTGGATGTGAGGACTG	TTTCTCTTAGCAAACGAATCTCTTGGAGCTGATGGTCTTGATATCTGGGGTCCTGGTTTTGTTGGACCAGTAGTTGTGGATGTGAGGACTGTATTTTACATCAGCTTCAAACGGTCTGGTGCTGGGGTTCT
Candidate_1237	ML0479	282733	282857	-	3	6.0	3.0	0.000	TCGAGGTGGAGCGGTGCTATCAGGA	ACCAGCTCCACTATCATCAGTAGGGTCAGGTCGAGGTGGAGCGGTGCTATCAGGAGAGGTACTGTTATCACTATCAGAAGGGACGAGCACTGTGGGAGGAGGTGGAGAAGGTATAACAGCTGCAG
Candidate_1238	ML0478	60	160	+	3	6.0	3.0	0.000	CGAGTTAAACGTTGCAGTAGCAG	GAGTCCAACATGTTCTTAAGCGAGTTAAACGTTGCAGTAGCAGAAGAAATCCTGTTATCAACATTTGAAAGCTGGCTGTTAAACGGAACGTGGCCGGAAGG
Candidate_1239	ML0474	800	894	+	11	52.0	4.0	0.000	CCATGGTACTTCGATTTAGCTTCAG	TTCCCCTTAGGAGTACCATGGTACTTCGATTTAGCTTCAGACAATGCTTGTTTACCCTGGGGAGTGCCATGGTACTTTGAGATAGCTTCAGACAA
Candidate_1240	ML0474	899	1037	+	12	30.0	5.0	0.000	CTTTGAGATAGCTTCAGCCTGTGCTTC	TCTTTCCCCTCAGGAGTACCATGGTACTTTGAGATAGCTTCAGCCTGTGCTTCTTTACCCTTCGGAGTACCATGGTACTTTGAGATAGCTTCAGCCTGTGCTTCTTTACCCTTCGGAGTACCATGGTACTTTGAGATAG
Candidate_1241	ML0474	839	947	+	5	12.0	5.0	0.000	TGCCATGGTACTTTGAGATAGC	GACAATGCTTGTTTACCCTGGGGAGTGCCATGGTACTTTGAGATAGCTTCAGACAATGCTTCTTTCCCCTCAGGAGTACCATGGTACTTTGAGATAGCTTCAGCCTGTG
Candidate_1242	ML0474	2165	2299	+	9	12.0	4.0	0.000	CTCTTGCCGGGCTGGGACTACCTGA	ACTCACTTTGAGTTATGGCTGAGGCTGCTGCAGATGTTCCCGAACACTCGGCGGTTTTTTCGGACTTGAGAGAATCTCTTGCCGGGCTGGGACTACCTGAGTTATGATTATAATTTAATGTGACGAATATACGGC
Candidate_1243	ML0474	885	1033	+	12	30.0	4.0	0.000	CTTTGAGATAGCTTCAGCCTGTGCTTC	CTTCAGACAATGCTTCTTTCCCCTCAGGAGTACCATGGTACTTTGAGATAGCTTCAGCCTGTGCTTCTTTACCCTTCGGAGTACCATGGTACTTTGAGATAGCTTCAGCCTGTGCTTCTTTACCCTTCGGAGTACCATGGTACTTTGAG
Candidate_1244	ML0474	885	1035	+	37	287.0	5.0	0.001	CCATGGTACTTTGAGATAGCTTCAGCCT	CTTCAGACAATGCTTCTTTCCCCTCAGGAGTACCATGGTACTTTGAGATAGCTTCAGCCTGTGCTTCTTTACCCTTCGGAGTACCATGGTACTTTGAGATAGCTTCAGCCTGTGCTTCTTTACCCTTCGGAGTACCATGGTACTTTGAGAT
Candidate_1245	ML0474	875	1013	+	9	119.0	5.0	0.000	TACCATGGTACTTTGAGATAGC	TTTGAGATAGCTTCAGACAATGCTTCTTTCCCCTCAGGAGTACCATGGTACTTTGAGATAGCTTCAGCCTGTGCTTCTTTACCCTTCGGAGTACCATGGTACTTTGAGATAGCTTCAGCCTGTGCTTCTTTACCCTTCG
Candidate_1246	ML0474	1708	1786	+	4	17.0	3.0	0.000	TACCATGGTACTTCGAGATAGC	CCCTTGGCAGTACCATGGTACTTCGAGATAGCTTCAGACAATGCTTCTTTTCCCTTGGCAGTACCATGGTACTTCGAGA
Candidate_1247	ML0474	926	1064	+	9	119.0	5.0	0.000	TACCATGGTACTTTGAGATAGC	TTTGAGATAGCTTCAGCCTGTGCTTCTTTACCCTTCGGAGTACCATGGTACTTTGAGATAGCTTCAGCCTGTGCTTCTTTACCCTTCGGAGTACCATGGTACTTTGAGATAGCTTCAGCTAGTGCTTCTTTACCCTTCG
Candidate_1248	ML0474	2156	2292	+	10	24.0	5.0	0.000	GAGAGAATCTCTTGCCGGGCTGGGAC	CATCTTCCAACTCACTTTGAGTTATGGCTGAGGCTGCTGCAGATGTTCCCGAACACTCGGCGGTTTTTTCGGACTTGAGAGAATCTCTTGCCGGGCTGGGACTACCTGAGTTATGATTATAATTTAATGTGACGAAT
Candidate_1249	ML0474	919	1067	+	8	30.0	3.0	0.000	TCTTTACCCTTCGGAGTACCATGGTAC	ATGGTACTTTGAGATAGCTTCAGCCTGTGCTTCTTTACCCTTCGGAGTACCATGGTACTTTGAGATAGCTTCAGCCTGTGCTTCTTTACCCTTCGGAGTACCATGGTACTTTGAGATAGCTTCAGCTAGTGCTTCTTTACCCTTCGGAG
Candidate_1250	ML0474	868	1016	+	8	30.0	4.0	0.000	TCTTTACCCTTCGGAGTACCATGGTAC	ATGGTACTTTGAGATAGCTTCAGACAATGCTTCTTTCCCCTCAGGAGTACCATGGTACTTTGAGATAGCTTCAGCCTGTGCTTCTTTACCCTTCGGAGTACCATGGTACTTTGAGATAGCTTCAGCCTGTGCTTCTTTACCCTTCGGAG
Candidate_1251	ML0477	301	425	-	3	3.0	3.0	0.000	TTTATTTCTAAAATTTGTAGGACAG	GCTATTTCTTCCACCGGATACGTATCTAAATTTATTTCTAAAATTTGTAGGACAGTCGTCATTCATGATCCTGTAGATGTAGTTTGATAGGTGCAGCTGCCTTCGGAGATGGAGGGGTAGCCATT
Candidate_1252	ML0476	67503	67609	+	1	1.0	5.0	0.000	TTCCTGCTGCAGAGCTTCCTG	ATTGCAGAGCTTTCCGCTGCAGAACTTCCTGCTGCAGAGCTTCCTGCTGCAGAACTTCCTGCTGCAGAGCTTCCTGCTGCAGAACTTCCTGCTGCAGAACTTCCTGC
Candidate_1253	ML0476	67505	67641	-	3	4.0	5.0	0.000	AGCAGGAAGTTCTGCAGCAGG	GAAGCTCTGCAGCTGCAGCAGGAAGTTCTGCAGCAGGAAGTTCTGCAGCAGGAAGTTCTGCAGCAGGAAGCTCTGCAGCAGGAAGTTCTGCAGCAGGAAGCTCTGCAGCAGGAAGTTCTGCAGCGGAAAGCTCTGCA
Candidate_1254	ML0476	67446	67576	-	14	128.0	5.0	0.000	TAGGAAGCTCTGCAGCAGGAAGCTCTGC	GGAAGCTCTGCAGCAGGAAGTTCTGCAGCAGGAAGCTCTGCAGCAGGAAGTTCTGCAGCGGAAAGCTCTGCAATAGGAAGCTCTGCAGCAGGAAGCTCTGCAGCAGGAAGTTCTGCAGCAGGAAGTTCGGA
Candidate_1255	ML0476	67431	67563	-	14	57.0	5.0	0.000	GCAGGAAGCTCTGCAGCAGGAAGT	CAGGAAGTTCTGCAGCAGGAAGCTCTGCAGCAGGAAGTTCTGCAGCGGAAAGCTCTGCAATAGGAAGCTCTGCAGCAGGAAGCTCTGCAGCAGGAAGTTCTGCAGCAGGAAGTTCGGAACAAATACTCAACTC
Candidate_1256	ML0476	67436	67566	-	3	4.0	5.0	0.000	GGAAGTTCTGCAGCGGAAAGCTC	CAGCAGGAAGTTCTGCAGCAGGAAGCTCTGCAGCAGGAAGTTCTGCAGCGGAAAGCTCTGCAATAGGAAGCTCTGCAGCAGGAAGCTCTGCAGCAGGAAGTTCTGCAGCAGGAAGTTCGGAACAAATACTC
Candidate_1257	ML0476	67594	67726	-	5	6.0	5.0	0.000	AGCAGGAAGTTCTGCAGCAGGAAG	TCAGAAAGGTAATCTTCTGACTGCGCTCCTTCTGCAGCAGGAAGTTCTGCAGCAGGAAGTTCTGCAGGAGGAAGTTCTGCAGCAGGAAGCTCTGCAGCTGCAGCAGGAAGTTCTGCAGCAGGAAGTTCTGCAG
Candidate_1258	ML0476	67499	67635	-	3	4.0	5.0	0.000	AGCAGGAAGTTCTGCAGCAGG	CTGCAGCTGCAGCAGGAAGTTCTGCAGCAGGAAGTTCTGCAGCAGGAAGTTCTGCAGCAGGAAGCTCTGCAGCAGGAAGTTCTGCAGCAGGAAGCTCTGCAGCAGGAAGTTCTGCAGCGGAAAGCTCTGCAATAGGA
Candidate_1259	ML0476	67506	67608	-	14	57.0	5.0	0.000	GCAGGAAGCTCTGCAGCAGGAAGT	CAGGAAGTTCTGCAGCAGGAAGTTCTGCAGCAGGAAGCTCTGCAGCAGGAAGTTCTGCAGCAGGAAGCTCTGCAGCAGGAAGTTCTGCAGCGGAAAGCTCTGC
Candidate_1260	ML0476	67531	67643	-	14	57.0	5.0	0.000	GCAGGAAGCTCTGCAGCAGGAAGT	AGGAAGCTCTGCAGCTGCAGCAGGAAGTTCTGCAGCAGGAAGTTCTGCAGCAGGAAGTTCTGCAGCAGGAAGCTCTGCAGCAGGAAGTTCTGCAGCAGGAAGCTCTGCAGCAG
Candidate_1261	ML0476	67556	67698	-	7	12.0	4.0	0.000	AGGAAGTTCTGCAGCAGGAAGCTC	CTTCTGCAGCAGGAAGTTCTGCAGCAGGAAGTTCTGCAGGAGGAAGTTCTGCAGCAGGAAGCTCTGCAGCTGCAGCAGGAAGTTCTGCAGCAGGAAGTTCTGCAGCAGGAAGTTCTGCAGCAGGAAGCTCTGCAGCAGGAAGT
Candidate_1262	ML0476	100388	100514	-	23	173.0	5.0	0.001	AGGGAGAGAGTGTCGGTCATGGGGTA	AAGAGGGAAAGACTAGCTCGGAGTCAGAGGAGGGAGAGAGTGTCGGTCATGGGGTATTTAGTCAGGAGAAGCCGAGTGAGACGACAGTCTGACACACAAACTGTCCCCTCGGAGCCCCGGCTGGGAA
Candidate_1263	ML0476	67515	67607	-	7	12.0	5.0	0.000	AGGAAGTTCTGCAGCAGGAAGCTC	AGGAAGTTCTGCAGCAGGAAGTTCTGCAGCAGGAAGCTCTGCAGCAGGAAGTTCTGCAGCAGGAAGCTCTGCAGCAGGAAGTTCTGCAGCGGA
Candidate_1264	ML4029	106823	106935	+	1	1.0	3.0	0.000	TTTAGTGCCTGTAGTTGCTATAGC	CTATAGTGACTTTAGTGCCTGTAGTTGCTATAGCGACTTTAGTTTCTAGAGTTGCTATAGTGACTTTAGTGCCTGTAGTTGCTATAGCGACTTTAGTTTCTAGAGTTGCTATA
Candidate_1265	ML4029	3157	3293	+	1	1.0	3.0	0.000	TGTCAAATTGTCGACTTTGGC	TTGATTCTGGAGTCGGTATCGCAAAAACTGGTTTTTCATCTGTCAAATTGTCGACTTTGGCTTTTATCTCTGAATCCAAAGACTCGTCGAGAGTTTGATCGAGCAAATCGTCTAAACTGTGATCGTTGATTTTAGAG
Candidate_1266	ML4029	62482	62612	-	1	1.0	3.0	0.000	TACCACTGGTTACTAATG	GTTACTACTGGCTGCTACTGGTTAGACGGTTACTACTGGTTACCACTGGTTACTAATGGTTACTAGTACTGGTAACTACTGGTTGCCACTGGTGATTACTGGTTACCACTGGTTAGTGGTTACAACTGGTT
Candidate_1267	ML4028	11	129	+	1	1.0	4.0	0.000	GTAGACGGGTGCGCGCGGCGCG	ATGTATGTGTGCCGCATTATGTCGTGCCGCGCACGTGTGCTCCTGCCTTACAGAATCTTGTGTTCTGGTAGACGGGTGCGCGCGGCGCGCGTCACCAAGTCGTGCGCGCACCATGCTGG
Candidate_1268	ML0481	34118	34256	-	2	8.0	3.0	0.000	AATCCCATCTGGGCCACTGGCT	TGTGTACTGATTCAGTAGAGTACTGTAGAAGTTCATTAGGAATCCCATCTGGGCCACTGGCTCTACCATTTTTGAGACTTCTGGCAGCAGATCCGATTTCTTCACTTGTGAATGGCTTTACTAGTGGTCGAGGTAGTCC
Candidate_1269	ML0481	143552	143664	+	1	1.0	5.0	0.000	TCTTAAGTCGGCTCGATTTGTGGC	GTCGTGACTTAAATTGGTGAGCCATTCTTAAGTCGGCTCGATTTGTGGCTTAGGAATTAAGTACACGGATTACCTGAGCTGAGCCATGGATTACCAGATCTAAGCCATGGATT
Candidate_1270	ML0481	38322	38458	+	1	1.0	4.0	0.000	CGCGTGCGCGTACGTCCGGTC	TTTTCGATGTATGTGTGCAGTGGCAATGCATTTTGTGCCGCGCGTGCGCGTACGTCCGGTCGTCGCGCGCGCGCGTTAGCGGACGTACGTGCGCGCCGCGATTTCTGCGCTCATTGCTGGGCCACCCCACACTCGGA
Candidate_1271	ML0481	66630	66746	+	1	1.0	4.0	0.000	GAGGATGTCAGACTGTAAGTC	AAGACCATGAAGATGTCAGACTGTAAGTCTGAGGATGTCAGACTGTAAGTCTGAGGATGTCAGACTGTAAGTCTGACATCCTCAAATTTTATTTTTGTAGTATTTGTTCATGTTTCA
Candidate_1272	ML0481	67639	67773	+	1	1.0	5.0	0.000	TCACCCTGTTGTACCTTCAC	GCCAATTCCCGAATCCCTCGGTCCAAACCTGCAAAGTGAAGGCTGCTGAAGGATGAGAACATTATTCATTTTCTCTCACCCTGTTGTACCTTCACTGCATGTTTGGGGATATCCGAGAGATCGGGAACCGAAATA
Candidate_1273	ML0481	67640	67782	+	2	2.0	3.0	0.000	CTGTTGTACCTTCACTGCATGTTT	CCAATTCCCGAATCCCTCGGTCCAAACCTGCAAAGTGAAGGCTGCTGAAGGATGAGAACATTATTCATTTTCTCTCACCCTGTTGTACCTTCACTGCATGTTTGGGGATATCCGAGAGATCGGGAACCGAAATAAACACCAAA
Candidate_1274	ML0481	40137	40255	+	2	2.0	3.0	0.000	AAAGTCTAAGTCACTTTCGGTG	CAGTACCTGTTTTGAGCATGAAATAGGGAGTCAGCTTGGATTTTAGGGAGTTGCAGGAAGTGCTTGCAAAGTCTAAGTCACTTTCGGTGTTTCGAAATCGATTCCAGGGCCAAGATGCC
Candidate_1275	ML0481	33379	33515	-	8	27.0	5.0	0.000	TGATCAGAGTATGCCAATGTGCCTGC	TGTTTTTGAAGTTCACTCTGGTGACAACAAGTCTATGATCAGAGTATGCCAATGTGCCTGCGTAAGATCTAGAATCCTGCAGCATTGGCGCTGACCTACTCCGACACAGGATGAAGTCAATCTGAGAGTAAACTGGA
Candidate_1276	ML0481	22548	22648	-	2	2.0	4.0	0.000	TGATGGCGGATCCGATGGGACTC	TTGGCGGACTGTCCGCGAGTTGATGGCGGATCCGATGGGACTCTGCGGACTCAGGCGGACTTTTCGGCGGATCCGCCCAGGGAAAGTCCGCCGGTTTATTA
Candidate_1277	ML0481	95869	96005	-	1	1.0	4.0	0.000	GTTGAGGTTTAGAGCTTTGGC	TCAGACAAAATCTCCTTGGCGTTTTTAGGTTTCGGTGGAGGTTGAGGTTTAGAGCTTTGGCCGCCAATTTTGGGCAAATGGTGTGAACCGATTTTTGGTAACTTCTTCAAAGCTGGTAAAGGCGAATCAGGCGAAGG
Candidate_1278	ML0481	67645	67783	+	2	2.0	5.0	0.000	TTGTACCTTCACTGCATGTTTG	TCCCGAATCCCTCGGTCCAAACCTGCAAAGTGAAGGCTGCTGAAGGATGAGAACATTATTCATTTTCTCTCACCCTGTTGTACCTTCACTGCATGTTTGGGGATATCCGAGAGATCGGGAACCGAAATAAACACCAAAC
Candidate_1279	ML0481	169963	170107	-	4	4.0	3.0	0.000	TTTGTTAAGGACTTTGTGGAAAAAT	TATAAAAAGAAAGATAGTGCGGTAACGTAACTGGAATCAGTTTGTTAAGGACTTTGTGGAAAAATATAAGATCATTCAGGTCAAATTTTTTCATAAGAGGCAGGATATTGACAGACCTACACTTAGTAATGTATTGCTCATCGGT
Candidate_1280	ML0482	129014	129144	-	1	1.0	5.0	0.000	GGGGATAAAGGCAGAGTT	AGGCCGAACGACCCTCATACGGTCTTTGCGGGGTCTTTTCGGGGATAAAGGCAGAGTTTTTGGAATTCTTTTCCTTTGTTTGTGGGATGTTTGCGGAGGACAAGGAGGGGCAGGCTGGATATGTAGGTTAT
Candidate_1281	ML0482	153517	153653	+	1	1.0	5.0	0.000	CTGAAGCCGCCTTAAGTCAGT	GCTGCAAGATGTAAAGGAGATTGGCGGACTCATGGCTGATAGATTACTGTGGAGACAGCGCATCGACACTCGGACACTGAAGCCGCCTTAAGTCAGTCAGTAAGTCAGCTTTATAAACCGAACGTCTCTCAGCGAGA
Candidate_1282	ML0482	51583	51719	-	1	1.0	3.0	0.000	CGCTGGGAATCGAACTGCTAA	TAGCTGACATCAATGATGCTCACCCCATGGCCAGTGCCGCCGCTGGGAATCGAACTGCTAAACTTTCGATTAGCAGACAGACGATTTAACAGACTGCGCCACTGAGCCATTAAATATGAGGCTGCAGTGCAGTATGT
Candidate_1283	ML0482	155394	155534	-	4	4.0	5.0	0.000	TTGAGTGTGGTGGGAAGTGGCAA	ATGGAATGGTTTGTCGTGGGTGTATGAAGCGAATGATGGCTTGAGTGTGGTGGGAAGTGGCAAATTTCGGTCGCATTTTTACGTCATTTTAAGCGCATGATGTGAAATGCATACCGCGCGCGACTACACTAGTTGCTGAAA
Candidate_1284	ML0480	3336	3488	+	15	34.0	3.0	0.000	CGATAAGATATGGTCGCTGGTCTCACTCC	CGAAGAGAAAAGGTAGTCGTTCATCCCAGGCTAGGAGGGTCGATAAGATATGGTCGCTGGTCTCACTCCTTAAGTGGTGGTAGGTTGGGCAGGTGGCCAAGACGTGTCTTTCGTCCTCCACAATCGGATCAGCAGGGAAGGGCAGTTGCTGAA
Candidate_1285	ML0480	3525	3639	+	7	25.0	5.0	0.000	ACCGCAATTTGACAGGAGATAGCGA	ACCTCAGCCAAGCAGTGTTATGATTACCGCAATTTGACAGGAGATAGCGATCCTTGACTTGTTGGTGTCTCGAGGTTTCTATGTTAAGGCGGTGGCTGCTTGATCCAAGTCGAGC
Candidate_1286	ML0480	3526	3642	+	5	45.0	3.0	0.000	TCTCGAGGTTTCTATGTTAAGGCGGT	CCTCAGCCAAGCAGTGTTATGATTACCGCAATTTGACAGGAGATAGCGATCCTTGACTTGTTGGTGTCTCGAGGTTTCTATGTTAAGGCGGTGGCTGCTTGATCCAAGTCGAGCTAC
Candidate_1287	ML0486	79212	79344	+	5	13.0	5.0	0.000	TTCAGACATGTGGGACAAATCAGC	CGCAAAAGTTTCTAGTCTAAGATCGATGCTGTTTGTCCATAAAACATCTTCTACGTGTAAGGAAGGAGAAACCGTTCAGACATGTGGGACAAATCAGCTAGATCAGTACTAGATGATTCAAGCAGTGAAAGTT
Candidate_1288	ML0486	39972	40080	+	2	9.0	4.0	0.000	CGCAATACCTTCCCTGTTGACG	GCCGGCGACATTTTAAGGGTCCCAAACAGCGTTTTCAGGGCGAGGTTGAGGTTCCGGAGAACCGCAATACCTTCCCTGTTGACGTTGACCCTTCTTCCGGCTGGTCTCC
Candidate_1289	ML0486	39770	39882	-	4	5.0	4.0	0.000	TTGACCTAACCATCACCAACCAAG	GACAACGGCCGATGGACAAACGTTATTGACCTAACCATCACCAACCAAGTCGGCCACGATCTCGTGGATAACTGGAAGGTGACGGAATTGGGAGATGACCAAAATTCATCTGA
Candidate_1290	ML0486	40149	40277	+	23	119.0	3.0	0.000	CCCCCGTGCTAAAGTCCTCGAGTCCCC	ATGAGGTCGTCGGGTACTTCGTAGTGCCAGTAACTCGGAAGGTTGAAGAGAACGTTGCCGTTCCTACTCCAGCCCCCGTGCTAAAGTCCTCGAGTCCCCCGACTGCCCTCATCACAAACTGCTCCGACA
Candidate_1291	ML0486	32838	32964	+	1	1.0	3.0	0.000	AACCTGGTTGCTAGGTTGAGT	ATTTCAGTAACCTGGTTAATTGGTTGAGTTTCAGTAACCTGGTTGCTAGGTTGAGTTTCAGTAGCCTGGTTGCTAGGTTGAGTTTCAGTAGCCTGGCTACTAGGTTGAGTTTCAATAGCCTGGTTGC
Candidate_1292	ML0486	40285	40411	+	3	11.0	4.0	0.000	AGCTTTCGTGCAGGCCCCTCC	CCACACCGTGACGAGTGCTGGATCTACGCAAAGTAAGCTTTCGTGCAGGCCCCTCCGTCCTTCTTTTTAACAAGAATTTCGGAGGGGGAGCTGCACGGGGGAGGGGGGAGGGGGGTCGGCGAGCTTC
Candidate_1293	ML0486	41039	41135	+	4	9.0	4.0	0.000	TCTTGGCAGATTGTTTTGATA	CGTGATAAGCTCTTCCCGTATCTTGGCAGATTGTTTTGATACGTTTTGTGCACGTGCACAAAAAGTACAAAACAATTGTCAATTAGGGTTGGTGATC
Candidate_1294	ML0486	43846	43936	+	3	3.0	4.0	0.000	TCCACTGAGGTTCCTGGGCTGTC	CAGGCTTAGTCTGGCCAGCCCTTGAGCTGGCTTTGGTGGAGGAGGCTGGTGCGTCCACTGAGGTTCCTGGGCTGTCGAAGGAGGAAAGCTT
Candidate_1295	ML0486	40138	40278	-	1	1.0	4.0	0.000	TTCTCTTCAACCTTCCGAGTTAC	CTGTCGGAGCAGTTTGTGATGAGGGCAGTCGGGGGACTCGAGGACTTTAGCACGGGGGCTGGAGTAGGAACGGCAACGTTCTCTTCAACCTTCCGAGTTACTGGCACTACGAAGTACCCGACGACCTCATCCAAATCCTGC
Candidate_1296	ML0486	40138	40276	+	13	39.0	3.0	0.000	TGCCAGTAACTCGGAAGGTTGAAGAGA	GCAGGATTTGGATGAGGTCGTCGGGTACTTCGTAGTGCCAGTAACTCGGAAGGTTGAAGAGAACGTTGCCGTTCCTACTCCAGCCCCCGTGCTAAAGTCCTCGAGTCCCCCGACTGCCCTCATCACAAACTGCTCCGAC
Candidate_1297	ML0486	32853	32989	+	2	2.0	4.0	0.000	TTTCAGTAGCCTGGTTGCTAG	TTAATTGGTTGAGTTTCAGTAACCTGGTTGCTAGGTTGAGTTTCAGTAGCCTGGTTGCTAGGTTGAGTTTCAGTAGCCTGGCTACTAGGTTGAGTTTCAATAGCCTGGTTGCTAGGTTGAGTTTCAGTAGCCTGGCT
Candidate_1298	ML0486	40296	40412	+	8	20.0	5.0	0.000	GCTTTCGTGCAGGCCCCTCCGTCCTT	CGAGTGCTGGATCTACGCAAAGTAAGCTTTCGTGCAGGCCCCTCCGTCCTTCTTTTTAACAAGAATTTCGGAGGGGGAGCTGCACGGGGGAGGGGGGAGGGGGGTCGGCGAGCTTCT
Candidate_1299	ML0486	31932	32068	+	1	1.0	3.0	0.000	TAAGTTTCAGTATCCTGGTTG	TAAGTTATGAGGTTGAGCTTCAGTTGCCTGGTTGCTAGGTTAAGTTTCAGTATCCTGGTTGCTAAGTTAAGCTTCAGTAGCCTGGTTGCTAGGTTGAGTTTCAGTAGCCTGGTTGCTAGGTTCAGCTTCAGTAGCCT
Candidate_1300	ML0486	32850	32986	+	1	1.0	3.0	0.000	GAGTTTCAGTAGCCTGGTTGC	TGGTTAATTGGTTGAGTTTCAGTAACCTGGTTGCTAGGTTGAGTTTCAGTAGCCTGGTTGCTAGGTTGAGTTTCAGTAGCCTGGCTACTAGGTTGAGTTTCAATAGCCTGGTTGCTAGGTTGAGTTTCAGTAGCCTG
Candidate_1301	ML4022	902	1052	+	16	45.0	5.0	0.000	TCTGAATACTGGACGTCGTGGGTGGGGT	TCAGCGACAAGAAGCTTGGTTGGTTGATCTGTCTGGGCGGCATTCCTCCTGGACGTCTGTTCAGCCACACATGGACGTAGGTCTCTGAATACTGGACGTCGTGGGTGGGGTGATCATGTAGGTCCGGTCTCGTCTTTTCTTGTCTTTGGTG
Candidate_1302	ML4022	907	1043	+	3	7.0	4.0	0.000	TCTCTGAATACTGGACGTCGT	GACAAGAAGCTTGGTTGGTTGATCTGTCTGGGCGGCATTCCTCCTGGACGTCTGTTCAGCCACACATGGACGTAGGTCTCTGAATACTGGACGTCGTGGGTGGGGTGATCATGTAGGTCCGGTCTCGTCTTTTCTTG
Candidate_1303	ML4022	896	998	+	9	32.0	5.0	0.000	CTTGGTTGGTTGATCTGTCTGGGC	ACAGCTTCAGCGACAAGAAGCTTGGTTGGTTGATCTGTCTGGGCGGCATTCCTCCTGGACGTCTGTTCAGCCACACATGGACGTAGGTCTCTGAATACTGGAC
Candidate_1304	ML4022	917	1025	+	3	4.0	5.0	0.000	CATTCCTCCTGGACGTCTGTTC	TTGGTTGGTTGATCTGTCTGGGCGGCATTCCTCCTGGACGTCTGTTCAGCCACACATGGACGTAGGTCTCTGAATACTGGACGTCGTGGGTGGGGTGATCATGTAGGTC
Candidate_1305	ML4021	1214	1310	-	6	9.0	3.0	0.000	GCTAGGTAGAGTCACGATCTGTTTAC	TGAAGTTGCAAGGTAGCTAGGTAGAGTCACGATCTGTTTACTCACAGGACTGCAAGTCCTCGCTAAACAGGTCGGACTAGGTCACGTAACTATCGTT
Candidate_1306	ML4023	129	245	-	4	5.0	5.0	0.000	ACCTCTGATTGTGTGATTGGTGTGTC	CTTGAGACGCTTGACAGCACTCTCTACCTCTGATTGTGTGATTGGTGTGTCTAGTGGTCTTGGTACACCAACAAACGGTTCAAGGGGTGGTTCATCTCCAGTGAAGTGCTTTTCAAA
Candidate_1307	ML0493	206661	206803	-	8	24.0	5.0	0.000	AGAAAAGTGAGGTTGGACACAGGT	CTGGTTTGGACACTGAAGATTGTTTGATGTTAAGTGGCTATTGAGTCTGTTGAGCACTACTCTTTCTATGATCTTTCCCAGAAAAGTGAGGTTGGACACAGGTCGGTAGTTTTTCAGAATATCGGGGTCGAGGTTCTCACCTT
Candidate_1308	ML0493	171667	171799	+	1	1.0	4.0	0.000	TATTCGAGACTAGTGTGAT	TTCAGCATGGAAGGTCCCAGCACTTTGCTGAAATCTAAGATATTCGAGACTAGTGTGATCACTGTGACGTCACGCGGCTTGCTATGTCTGGTTACTCCCAGTAAAAAAGTTCGGACATCCTACCTGCCGATAA
Candidate_1309	ML0493	192502	192628	+	1	2.0	3.0	0.000	GATGACTTCTTTTCTACTGTG	AGTATTTTGTCATACCTTCAGTAAGGTTGGGGCTTGATGACTTCTTTTCTACTGTGGGACTGACTAACGGTGGAGTGAGGGGAGGAGTTTCAGTGCTCTGATCCTGTTCTGGTAATTCAGTGCTCTG
Candidate_1310	ML0493	192113	192247	+	6	57.0	3.0	0.000	GAATGAGTCTGATGTTATCTAAGTC	TGCTAAGGCAGGTGTTTCTAGCGTAGCTTTCAGTAGAATGAGTCTGATGTTATCTAAGTCTGCTTGTCCCAGAGTTGTGTTCAGTGTCTTCAAGCAGATTCCAACTCTGAAAGTTGGTGTGGGCGGCTCTTGCTC
Candidate_1311	ML0493	192488	192636	+	18	46.0	5.0	0.000	TTGGGGCTTGATGACTTCTTTTCTACT	AGACTGATGGCTAAAGTATTTTGTCATACCTTCAGTAAGGTTGGGGCTTGATGACTTCTTTTCTACTGTGGGACTGACTAACGGTGGAGTGAGGGGAGGAGTTTCAGTGCTCTGATCCTGTTCTGGTAATTCAGTGCTCTGACACGGTT
Candidate_1312	ML0493	186071	186213	-	4	4.0	5.0	0.000	GTAGATATAGGTTCCTGAGACTCT	CAGGGTCCAGTGTACTCAGCAATCTGTCTCCTGACCCGGTGGATTTTTTTAAGGAACAAGAGTTTCCTTGTGCCGTTGAGTAGATATAGGTTCCTGAGACTCTTAACCGGGCCTTTGGGTTTGTCAGGCTTCTGCAGTGGTGC
Candidate_1313	ML0490	171270	171400	+	2	2.0	4.0	0.000	TTTAGAGCCTTTTTCAGT	CATATCATAAGATTTTGATATTTTCTCTGCTTAATGAGCATTTAGAGCCTTTTTCAGTAAAGCCTGGCATGGAAAAAGCTTTTGAAGCTCATAAGCAGAGGAAAAGTAGAAAGGTGGCTGTCGATATAGGG
Candidate_1314	ML0490	244349	244443	-	5	14.0	3.0	0.000	TGTCTCTGGACATTTCAAGGCTCTC	ATACTTTTCAAATGGTGTCTCTGGACATTTCAAGGCTCTCTGGGTAGTTGGTGGTGGTCTGTCCAGGGATACTGTAAATGGAACCGGCGGTAACT
Candidate_1315	ML0490	216544	216650	-	3	9.0	5.0	0.000	GAGGAGGCTTTTCTGGATCGG	TTGTCCAGCGTTTTCGTCTCTCCTTCTGTGTCAAGGGTCGCCTCTTCCTTCGGTTTAGAAAGAGGAGGCTTTTCTGGATCGGGGTAGACAGGGAGAGATGAGAGTCT
Candidate_1316	ML0490	244349	244447	-	2	2.0	4.0	0.000	GTGGTCTGTCCAGGGATACTGT	CTTGATACTTTTCAAATGGTGTCTCTGGACATTTCAAGGCTCTCTGGGTAGTTGGTGGTGGTCTGTCCAGGGATACTGTAAATGGAACCGGCGGTAACT
Candidate_1317	ML0490	254611	254741	+	3	4.0	3.0	0.000	CGCTACCCAGAAAACGTTACTGG	CGAACTCAAATGGGCTAAACCAGTGGATTTGGTGAAGGTTTTGTTGGGGGTGCTATGTTACGCGTGCAGCCAGCGCTACCCAGAAAACGTTACTGGCTATTGCGTCTGACTACCTGTGATCTTTTTTCTCT
Candidate_1318	ML0490	69823	69943	+	2	2.0	3.0	0.000	GGAGAGGCTGAGAGCTTAGTGGC	CAGCTTCATTGATGACAGACATGAAGCGAGGGAGAGGCTGAGAGCTTAGTGGCTCTAAGCTGCATACTACTCTCGGTTCCCGATCCCTTGTAGAGCTTCCGTACAAATTAATGCGGTACAC
Candidate_1319	ML0490	244298	244424	-	3	3.0	3.0	0.000	TAACTGGACAGTGGCTGTTGAGATCT	TCTGGACATTTCAAGGCTCTCTGGGTAGTTGGTGGTGGTCTGTCCAGGGATACTGTAAATGGAACCGGCGGTAACTGGACAGTGGCTGTTGAGATCTCTGACTTGAAGCTCTGGACTTCCTTCTGTA
Candidate_1320	ML0490	244575	244717	-	5	8.0	3.0	0.000	TCGATCAATAACCTTATCCAGCTC	GGTATAGTCTGCTGCAGGAGGGAAAGTAATTGATAAGCACTGAGTTAGGACGATGTTTAAGTGAGAGATCTGATGTTAGTCGATCAATAACCTTATCCAGCTCTGGTGGGATCGAGTCTGGTCTCCTATTAAACCTAGAGCCG
Candidate_1321	ML0497	148497	148623	-	1	1.0	3.0	0.000	TCTATTCCTGGCATAGATAGC	CTATTCCTGACATAGATAGCTGGTTAGTGGTTAGCTCTATACCTGACATAGATAGCTGGTTAGTGGTTAGCTCTATTCCTGGCATAGATAGCTGGTTAGTGGTTAGCTCTATTCCTGACATAGATAG
Candidate_1322	ML0497	10586	10732	+	2	2.0	4.0	0.000	GAAAGTGACATCACAACTCTGACCTA	GGCAGGGGTGGGAGGACTCAGTGCCGGATTCTCGTTCAGTGAAAGTGACATCACAACTCTGACCTAAGGAGATGGTGAATATCGAGGATTCAGGGTGGATGGTCATTTCACTATCGGCGTGTCTGGGAAGGTAGCTATCAGACCCTT
Candidate_1323	ML0497	11094	11218	+	4	6.0	5.0	0.000	TGGTTGGGAAGGCGCTGTTGTATGA	AAAGGGGGGGTTTAAGTCGGATAGTGGTGGTGGTTGGGAAGGCGCTGTTGTATGAGGGTCTGTTGATCTTAAGGATGCAACAGATTGCTTAAGCTCTTGAAGACAGGCCGTTGTGCTAGATTCAT
Candidate_1324	ML0497	130060	130188	-	9	23.0	4.0	0.000	AGCAACTGCTAGTGGTTCTGGAACGTC	AATGGTAGTCAGGTTGTAAAGCTGACCTTTAGCAACTGCTAGTGGTTCTGGAACGTCCTGAAGGAATGGTAGTCAGGTTGTAAAGCTGACCTTTAGCAACTGCTAGTGGTTCTGGAACGTCCTGAAGGA
Candidate_1325	ML0497	98439	98545	-	1	1.0	5.0	0.000	GGGCGATCCTCTGCTGTCTCC	TCGATCTGAGCGGTGGAGCTGACAGACAGCGGAGGATAGGACGGTTCAGGAGCATAGATCAGGGCGATCCTCTGCTGTCTCCAACCAGTCAGGAGAGTGTTTCAGTT
Candidate_1326	ML0497	37713	37861	+	3	5.0	3.0	0.000	TTAGAACGTTGGACGGATATCATCTCG	TCACCGCGAAAAGCGGCTTGCAGCTTACTGCTCTCCTTCGTTAGAACGTTGGACGGATATCATCTCGTCAAAAATAGATTGACGAGACTATACCCGTCTTCCGTTTTAACAAAATCTTTCAGCTTTGAGCTGCGCGAGAGTCGGGTATC
Candidate_1327	ML0497	81228	81374	+	3	4.0	3.0	0.000	TGCAAATTTGTGTCTCAGAAAAGGAA	CCATTTTCTCGGTTAAAGAATGGACTTACTTCTAAGTCATTGCAAATTTGTGTCTCAGAAAAGGAAGTAAGTCGAGAGTTACTTCCGTTTCTGAGACAAAACGTGGTCATTTCTTTTAAAAGGAAGTAAGTCCAGACTTACTTCCTT
Candidate_1328	ML0497	11587	11713	+	5	7.0	3.0	0.000	TTATAGTCCTTTTTGCTTAGTCCATC	TATCATTGGAGAAGTCAGCTGTAGAGATGGGTGCAGTATAGCAAAAAGGACATAGCCAGTTGACGATTTTGTTATAGTCCTTTTTGCTTAGTCCATCTAATGTGACACATTTGGTGTGCCAGTACTG
Candidate_1329	ML0497	72816	72940	-	1	1.0	3.0	0.000	TGTTGGCTACTCAGGTGACG	AAGTGTACCCCTGACACTTGTTGACCATTGATTCCTGTTGGCTACTCAGGTGACGAGGCTTTATTCCCGACAGGCTGAACGAGCCGAAGAGAAGGATGGTCTTCTTGTTGCGGTCCAACACGGGA
Candidate_1330	ML0497	7016	7158	+	3	4.0	3.0	0.000	ATTTCGGTCACTATATGATGCGCG	TGTGGCGTTGGTAAGTAAGAAATTTCGTTGAATGTGGCAAATTTCGGTCACTATATGATGCGCGCGTCACAAAATAAGTGCTGCGCGCAAGTACACTAGTTGCTGAAATGCGTACTTTATATAACAAATATACTCTTGGCGAA
Candidate_1331	ML0496	186845	186977	-	3	4.0	3.0	0.000	GTGCGGAATCACGATATTTGGCGT	GGTATGATGGCAGGGGCAAAAGTTTGTCGCGGTGGGTGCGGAATCACGATATTTGGCGTTAACCGCGACAAATCGCGATATTTGGCATTTGCCGCGACAGATCACGATCATCTTATTTTTCCGCGTTAAGTCG
Candidate_1332	ML0496	215494	215626	-	1	1.0	5.0	0.000	CGGACGCTGATGTACGGTT	AGAACCAGACACTGATGTACGGTTTCTGGGTCCAGTAAACCGGACGCTGATGTACGGTTGCTATAGGTCCAGTAGAACCGGACGCTGATGTACGGTTTCTGGGTCCAGTAGAACCGGACGCTGATGTACGGTT
Candidate_1333	ML0496	108269	108409	-	4	9.0	4.0	0.000	GTTGAGTAGAGGAGATGATGGTG	NACATGGACACTTTTCATACCTAGGTTCATCGACATCAACGTTGAGTAGAGGAGATGATGGTGGAGGTGGCTGGGACTTCTTATTGATCTTCTTCTGTCCAGTCAGCGTTTTGTTTTGGGGAATTCCTGAGTTTCTTCTGT
Candidate_1334	ML0496	129767	129899	-	3	5.0	4.0	0.000	AAATGTCCCAAGCTGTGGGAGCTG	GGAGGAGAACGAAACGGTCGAACACGTCCTACGCCAAATGTCCCAAGCTGTGGGAGCTGCGAGTCGAATTTTTCGATTCGCACTTCACAACAGTGAGAGACATCGTGGACCGACACACTTTATCTCATATAGT
Candidate_1335	ML0496	130612	130726	+	9	89.0	5.0	0.000	TGCAGGGCCGGCAGTTGATGCCTGC	CGCCTGCGGTGTAAACAGGGTACCATGCAGGGCCGGCAGTTGATGCCTGCGTTTGTTGAAAAACACCTGGCAATCTCCGCCGTCTCCTGCAAATACCCCGTACCCTCTCAGTTCT
Candidate_1336	ML0496	100956	101092	-	4	5.0	4.0	0.000	TGGTCTTCTGAAAGGGGGGGTAAAGC	AGGGCGGACTCGTCCTTAGCTGACTTGTGGCTGCCTGGTCTTCTGAAAGGGGGGGTAAAGCACCATGGGCATTGCCAGCTCTTCAGGATCTTGGTAAGGTACTTTTTTTTCGACGGTGTCTGCTCCCTTTAGGTTAC
Candidate_1337	ML0496	100970	101094	-	5	7.0	3.0	0.000	GGCTGCCTGGTCTTCTGAAAGGGGG	CTAGGGCGGACTCGTCCTTAGCTGACTTGTGGCTGCCTGGTCTTCTGAAAGGGGGGGTAAAGCACCATGGGCATTGCCAGCTCTTCAGGATCTTGGTAAGGTACTTTTTTTTCGACGGTGTCTGC
Candidate_1338	ML0496	215565	215697	-	1	1.0	5.0	0.000	CGGACGCTGATGTACGGTT	AAACCGGACGCTGATGTACGGTTGCTGGGTCCAGTAGAACCGGACGCTGATGTACGGTTGCTTGGTCCAGTAGAACCAGACACTGATGTACGGTTTCTGGGTCCAGTAAACCGGACGCTGATGTACGGTTGCT
Candidate_1339	ML0496	258507	258627	+	4	8.0	4.0	0.000	TTGGGTGAGTCTCCTATTTTGAG	GGGTGTAGTCTAGTCCATCAGAGGTCCGCGTTGGGTGAGTCTCCTATTTTGAGATTCCGTGATCGGGAGACGGGTAGAGAGGTCGCCGAGGGGAGGACCGGAACATAAGTCCCAGAGAACG
Candidate_1340	ML0496	102453	102543	-	3	3.0	3.0	0.000	CTCGGATAGTCCCTAGTTGACCT	TTTTAATAGATGGTGCAATCATTAGTGTTCACTAATCCGGGTTCCTGTTGGAACTCGGATAGTCCCTAGTTGACCTCCTCTTATCATGCAT
Candidate_1341	ML0496	130516	130626	-	3	3.0	4.0	0.000	ATTCGGCAAGGAGCAGAGCTGCG	TTTACACCGCAGGCGCTGCAGTAAAGTGCAACGCAGCGGGCTCCAAACCGAGTGGCACAACCCATTCGGCAAGGAGCAGAGCTGCGTCCAACAACAGCTCAGCAACCCTCT
Candidate_1342	ML0496	215565	215701	-	2	2.0	5.0	0.000	GAACCGGACGCTGATGTACGG	AGTAAAACCGGACGCTGATGTACGGTTGCTGGGTCCAGTAGAACCGGACGCTGATGTACGGTTGCTTGGTCCAGTAGAACCAGACACTGATGTACGGTTTCTGGGTCCAGTAAACCGGACGCTGATGTACGGTTGCT
Candidate_1343	ML0496	230166	230302	+	12	42.0	3.0	0.000	TGTAGCGACACGTGGCAATTCTGTGC	TGGGATAGAGTTTCCACGTGCTCGTGGCAGAGGGAACAGTGGGGACTATCAGTTTCTATTTTCATTTTATGTCGCATGTAGCGACACGTGGCAATTCTGTGCCAAATCTTGTAATGAAACTGAATTAGCTTAAAGTT
Candidate_1344	ML0496	230148	230274	+	4	97.0	4.0	0.000	TCCACGTGCTCGTGGCAGAGGGAACA	GAACAATCGAGTAGGATATGGGATAGAGTTTCCACGTGCTCGTGGCAGAGGGAACAGTGGGGACTATCAGTTTCTATTTTCATTTTATGTCGCATGTAGCGACACGTGGCAATTCTGTGCCAAATCT
Candidate_1345	ML0496	149466	149610	+	10	34.0	3.0	0.000	GAACGGGAATTCGCAGGTGGAGAGT	TCACTATCCTTGTTGTTAGAATCTGCTACTCATGCCATTTCCCGATTCCTCATCTGGGGTTTCCCTGCAGGCTATTGAGTGAACGGGAATTCGCAGGTGGAGAGTCTGAATTGTTAAAGTCATAGTTTAGTGCTCTTAAATTGTA
Candidate_1346	ML0496	142940	143038	+	2	2.0	5.0	0.000	GATACGATCTAGAGGGGCTAGC	AGTAACTTTACTGAGTTTCCAGCCGGACGCGGCTCCAGAGTCGTCGTGTCCTATGACGATACGATCTAGAGGGGCTAGCGGAGCTGCCTGGATCTCAAA
Candidate_1347	ML0496	110415	110561	+	3	3.0	5.0	0.000	ACCATATCTCGGACAGTCTCTTATGA	AGAGCTCGCGGTAGACTAAACTAAGTTCACTTCTCAGTTCACCATATCTCGGACAGTCTCTTATGAAGTGTTCTTCGTCTTCTATAATGAGATTGACCGTGGGTAGGTTTGCGAGTAGTTGTAGCAGTTCTTTGTCCTCCGTGCTGC
Candidate_1348	ML0496	130528	130610	+	8	11.0	3.0	0.000	GGACGCAGCTCTGCTCCTTGCCGA	AGCTGTTGTTGGACGCAGCTCTGCTCCTTGCCGAATGGGTTGTGCCACTCGGTTTGGAGCCCGCTGCGTTGCACTTTACTGCA
Candidate_1349	ML0496	258732	258872	+	36	989.0	3.0	0.003	CGCTGAAGATCGTCCTTATCAGCCCTTC	TACGATCTAGATTGGAAATTAATGCATCGAGAGTGCTGATGAGTCGCTAGACGTAGTAATTGGTCAGGTGCATAACACCGCTGAAGATCGTCCTTATCAGCCCTTCTTCTCATTAATTCGGGCTATAACGAGAGAGTTATC
Candidate_1350	ML0496	114704	114844	+	2	3.0	4.0	0.000	TTACTGCCAGTAGGTTTGTCAGG	TGACTTGATGATTTTGGTTATCTTCTTTTTTGGTAGAGCGTTACTGCCAGTAGGTTTGTCAGGTGCTTGCTGGTTGATTTTAATGTGCTCCGGTTTGGACGCTTCTACCGTGTCTCTAGCTTGGTCAGAGTTTGTCTTCTC
Candidate_1351	ML0496	215492	215628	-	2	2.0	5.0	0.000	GAACCGGACGCTGATGTACGG	GTAGAACCAGACACTGATGTACGGTTTCTGGGTCCAGTAAACCGGACGCTGATGTACGGTTGCTATAGGTCCAGTAGAACCGGACGCTGATGTACGGTTTCTGGGTCCAGTAGAACCGGACGCTGATGTACGGTTGC
Candidate_1352	ML0496	100964	101092	-	2	2.0	5.0	0.000	TGCCAGCTCTTCAGGATCTTGG	AGGGCGGACTCGTCCTTAGCTGACTTGTGGCTGCCTGGTCTTCTGAAAGGGGGGGTAAAGCACCATGGGCATTGCCAGCTCTTCAGGATCTTGGTAAGGTACTTTTTTTTCGACGGTGTCTGCTCCCTT
Candidate_1353	ML0496	215500	215612	-	1	1.0	5.0	0.000	CGGACGCTGATGTACGGTT	ATGTACGGTTTCTGGGTCCAGTAAACCGGACGCTGATGTACGGTTGCTATAGGTCCAGTAGAACCGGACGCTGATGTACGGTTTCTGGGTCCAGTAGAACCGGACGCTGATGT
Candidate_1354	ML0496	110411	110557	+	3	3.0	5.0	0.000	TCTTCTATAATGAGATTGACCGTGGG	GTTAAGAGCTCGCGGTAGACTAAACTAAGTTCACTTCTCAGTTCACCATATCTCGGACAGTCTCTTATGAAGTGTTCTTCGTCTTCTATAATGAGATTGACCGTGGGTAGGTTTGCGAGTAGTTGTAGCAGTTCTTTGTCCTCCGTG
Candidate_1355	ML0496	130679	130811	-	17	54.0	4.0	0.000	TGGTGGCAGGTAGAACTGAGAGGGTACGG	AGTAATTTTGAAGTATTCTAGCAATCTGTATTCTGCTGTCCTTCGTGCTCTCTTGTTTGGTTGTTGTATGCTTATGGTGGCAGGTAGAACTGAGAGGGTACGGGGTATTTGCAGGAGACGGCGGAGATTGCCA
Candidate_1356	ML4015	420	556	+	6	13.0	3.0	0.000	TGACGGTTCAAGGACTAGTTCTCCAG	CAGTTAAAAACAGGCATCCCAACACTTGAGAAAGGTGACGGTTCAAGGACTAGTTCTCCAGCTGAGAGTGCTGAAGCACTTGCTGAAGCTTTCAGCTCAGTTTTTGTTCTTGAGCCCGAGAATTTGCCAAGTGTTGA
Candidate_1357	ML2604	2676	2786	+	4	26.0	5.0	0.000	GTTCGCTGAAACGCAGGAAGGCC	CGCTCACATAGCCCCCTCGCGCCCAACAGCCTGCGTTTTGGTCAGACTGCCGCTCACCCACCGGTTCGCTGAAACGCAGGAAGGCCGCCGAAGCATGAGCTATCAGTCTAT
Candidate_1358	ML2603	77	207	-	8	15.0	3.0	0.000	TTTGGGAATGAAGTAGCCATTTGAGGAA	CCATTCCTGCAAAATTCCCAGTGGCTACTTTTTAAGGAAGCTCGCCGGCTGCTTTTAGGAAGGAAGCAGCCGATTTGGGAATGAAGTAGCCATTTGAGGAATTTTGTAGCCATTTCAGGAATCTTATGCGC
Candidate_1359	ML1185	2113	2253	+	14	52.0	5.0	0.000	GTTACAAATTGGGCTGTCATTGCAGATG	AAGAACTTGACTGTCCTCTGCTCTCCGATCGAGAAGTTACAAATTGGGCTGTCATTGCAGATGTACAGTTCGTCGTCTGCATGAAGCCTCGATTTGGCTTCTCCATCAGGATAACTAGTGAGCAGGCAAGAATTAAGGCAT
Candidate_1360	ML1185	1844	1948	+	5	6.0	3.0	0.000	ATTCGCTTGGTGATAGAAGTTCCTA	CAGCAATCTTGGCCGGGTTTATTCGCTTGGTGATAGAAGTTCCTATCAGCACAGTGGTGGGGGGTTCTGCATCTTGCTGCAAGTCCTGTGTCTTCTTAGAAATCG
Candidate_1361	ML1185	2051	2173	+	4	5.0	4.0	0.000	TGACTGTCCTCTGCTCTCCGATCG	CAAGAGAGAGGCTATTCATGGGTATCGATATTAGGGGTGGTCCGGAGTGCAGTCTGGAGTTAAAGAACTTGACTGTCCTCTGCTCTCCGATCGAGAAGTTACAAATTGGGCTGTCATTGCAGA
Candidate_1362	ML1185	2111	2241	+	8	16.0	3.0	0.000	TCGAGAAGTTACAAATTGGGCTGTCATT	TAAAGAACTTGACTGTCCTCTGCTCTCCGATCGAGAAGTTACAAATTGGGCTGTCATTGCAGATGTACAGTTCGTCGTCTGCATGAAGCCTCGATTTGGCTTCTCCATCAGGATAACTAGTGAGCAGGCAA
Candidate_1363	ML1185	2112	2244	+	1	1.0	3.0	0.000	AGTTACAAATTGGGCTGTCATTGC	AAAGAACTTGACTGTCCTCTGCTCTCCGATCGAGAAGTTACAAATTGGGCTGTCATTGCAGATGTACAGTTCGTCGTCTGCATGAAGCCTCGATTTGGCTTCTCCATCAGGATAACTAGTGAGCAGGCAAGAA
Candidate_1364	ML1185	2116	2254	+	4	5.0	5.0	0.000	TTGGGCTGTCATTGCAGATGTA	AACTTGACTGTCCTCTGCTCTCCGATCGAGAAGTTACAAATTGGGCTGTCATTGCAGATGTACAGTTCGTCGTCTGCATGAAGCCTCGATTTGGCTTCTCCATCAGGATAACTAGTGAGCAGGCAAGAATTAAGGCATT
Candidate_1365	ML1185	2108	2250	-	1	2.0	3.0	0.000	GCCAAATCGAGGCTTCATGCAGAC	CCTTAATTCTTGCCTGCTCACTAGTTATCCTGATGGAGAAGCCAAATCGAGGCTTCATGCAGACGACGAACTGTACATCTGCAATGACAGCCCAATTTGTAACTTCTCGATCGGAGAGCAGAGGACAGTCAAGTTCTTTAACT
Candidate_1366	ML1185	14217	14357	-	8	95.0	5.0	0.000	TCAAAGACCGGACTGTTCAGTGA	TCCATAAACAGCCAGACGGCTGCCTCCTCGAAATCGTCCATCTGAACTGTTCTGAGTCCGAGCTGTGTCGTAAGTCTGTCAAAGACCGGACTGTTCAGTGATAATATGACGGAGTTAGCTAGGATGTCGGCGTTGTTTTTT
Candidate_1367	ML1185	2110	2228	+	10	17.0	3.0	0.000	CTCCGATCGAGAAGTTACAAATTGGGC	TTAAAGAACTTGACTGTCCTCTGCTCTCCGATCGAGAAGTTACAAATTGGGCTGTCATTGCAGATGTACAGTTCGTCGTCTGCATGAAGCCTCGATTTGGCTTCTCCATCAGGATAACT
Candidate_1368	ML1185	2109	2245	+	4	5.0	4.0	0.000	TCGTCTGCATGAAGCCTCGATTTGGC	GTTAAAGAACTTGACTGTCCTCTGCTCTCCGATCGAGAAGTTACAAATTGGGCTGTCATTGCAGATGTACAGTTCGTCGTCTGCATGAAGCCTCGATTTGGCTTCTCCATCAGGATAACTAGTGAGCAGGCAAGAAT
Candidate_1369	ML1185	2636	2778	+	6	10.0	4.0	0.000	CACGTCAGGTAATTCAGGTTGGAC	TACGATTTGGGTCCAGAGATATTGAGTTACGTCTAATAAGGGGAGGTTCAGGTAGGACAAGCTTGGGTGCGACTCTTGGCACGTCAGGTAATTCAGGTTGGACAAGGAGATTGGATGCATTGATATCCCTGTAACCTTTCATT
Candidate_1370	ML1182	57556	57692	-	1	1.0	3.0	0.000	TGTTTGGATCCAGAGGCCCTC	GGATCAAGTGGACCTCCTGGTCTAAATGGATTGTTCGGATCATTTGGGTTAGCTGGGTTGTATGGGCGGTTGGGATTGTTTGGATCCAGAGGCCCTCCTGGTCGGAATGGATTATTTGGGTCATCCATATCGTAGGG
Candidate_1371	ML1182	122171	122311	+	2	4.0	4.0	0.000	TGGATGTTTCTATTGGTGTGCCA	TTGGTGTGCCAGGGTGGATGTATCTATTGGAGTGCCAGGATGGATGTTTCTATTGGTGTGCCATGGTGGATGTTTCTATTAGCGTGCCAGGGTGGATGTTTCTATTAGTGTGCCAGGGTGGATGTTTCTATTAGTGTGCCA
Candidate_1372	ML1182	58961	59067	+	1	1.0	5.0	0.000	GTCGACCCATCTTCCCTGGTG	AACGGAGTCCCAACCTGTCCTCACGGTCGACCCATCTTCCCTGGTGGTCCGGGCGGTCCCGGTGGGCCAGGAGGACCCGGTGGGCCAGGAGGTCCAGGTGGGCCAGG
Candidate_1373	ML1182	55829	55959	+	2	2.0	5.0	0.000	GGTGCACCTGGACAACCAGGCGC	GAGGAGCTGGTAGTCCTGGAAGTGCAGGAAGCCCTGGTGCACCTGGACAACCAGGCGCAGCTGGACAACCAGGCGCAGTTGGACAACCAGGCACGGCAGGACAACCGGGATATGCACCAGGACAACCAGGC
Candidate_1374	ML1182	22032	22158	+	2	3.0	5.0	0.000	TGTATGATTGTCCATATGTCT	TTGTACGCATGTTCGTGTGTGTGTGTATGTCAGTCTGTATGATTGTCCATATGTCTGAGCTGGACGGTGTGTCCAAGTACCCGATGGGTGGACAGTTTGTGTGCAGTCTCGTGTGTCGAACATGCCC
Candidate_1375	ML1182	97726	97832	+	9	20.0	3.0	0.000	TTTTGTCCGGATAACGATAAGAGCTT	CAATCTGGCCGGGTGGGCCGTAGCGGCGTAGTTTTGTCGGTTATTTTTCGGAAAAAAACCATTTTGTCCGGATAACGATAAGAGCTTCTTCTCTTCCTATTACGGTT
Candidate_1376	ML1182	128675	128811	-	3	3.0	4.0	0.000	ATTTGTCGTTTCCTGGTCTGC	AAGGTAATTCCAGGCGAGGTCATCTTCATTGTCCACACATATTTGTCGTTTCCTGGTCTGCCATTATGTTGTCATTTTTAGCGACCTTGAACGCACATATACTGGTCACAGAAGATGGAATTGGAGGTGGGCAATGG
Candidate_1377	ML1182	104261	104357	+	7	17.0	3.0	0.000	CAGGAATGTTGCTGTGGCTGGGGACC	GGGTGGTTCCCCATCTTGGGCAATCTCCTTAGCATATTTGTCAGCAAGTTCGTTGCCAGGAATGTTGCTGTGGCTGGGGACCCATTGTATGATGGTT
Candidate_1378	ML1182	104223	104325	+	3	4.0	5.0	0.000	AATCTCCTTAGCATATTTGTCAGC	ATTATTGCCCTTGCAGCATTGTATGATAGAGGGGTAACGGGTGGTTCCCCATCTTGGGCAATCTCCTTAGCATATTTGTCAGCAAGTTCGTTGCCAGGAATGT
Candidate_1379	ML0451	1156	1292	+	1	1.0	5.0	0.000	GTCACTACTGGGGTACTATAG	CTGGAGTAGTGATACTAATGGGATACTACTGGGTCACTACTGGGGTACTACAGTGACACTACTGGGATACTACTGGGTCACTACTGGGGTACTATAGTGATACTAATGGGATACTACTGGGTAACTACTGGAGTAGT
Candidate_1380	ML1183	2114	2246	+	2	2.0	5.0	0.000	GTTTGAGGCCCAAGGATTTGCTGC	TTGGCTCCATGCAATGCAGCCGTGTGATGTGGCTGGAATGATAACCTGGGTTTAAATCCATAGGATGTATGAGGGTTTGAGGCCCAAGGATTTGCTGCACGCTGAACGGATAGTGTGGAGCTTAATTAATGAG
Candidate_1381	ML1183	2159	2279	+	2	2.0	3.0	0.000	TGTGGAGCTTAATTAATGAGGGC	CTGGGTTTAAATCCATAGGATGTATGAGGGTTTGAGGCCCAAGGATTTGCTGCACGCTGAACGGATAGTGTGGAGCTTAATTAATGAGGGCTTTGTTGCTAATAAATTCCAGGTGGGAGTT
Candidate_1382	ML1184	339	453	-	7	13.0	5.0	0.000	TCCAAATGGGATCTGGATGGAAGGG	GTGGATGGCTGCTTGCTCAGTCAGTTCCAAATGGGATCTGGATGGAAGGGTTTTGAGAATGTTGATGCCGTTCCAAGTTCCAGGCTATTCTATTTCCAGTGGTGAGGGAGTGGTA
Candidate_1383	ML1184	249	383	-	7	19.0	5.0	0.000	CTCGCGTTGTTGAGTCTGCGGCAGC	TTCCAAGTTCCAGGCTATTCTATTTCCAGTGGTGAGGGAGTGGTAAGCAGGGGCAGACTTGATTCTGTAGAGGGTCTCGCGTTGTTGAGTCTGCGGCAGCATTCGTGTTCCTTCATGGGATGGATGAGAAGTCTG
Candidate_1384	ML3457	9087	9233	+	8	21.0	4.0	0.000	TACTTTGGGTGGACAGACTGCGAAGG	AATTTGAGTGGCCACTCGGAGATCTCGCTTGCCCATCTTGAGTAGTCCCCTGCTGAATCTGTCCCTCCACATAGTATATAATACTTTGGGTGGACAGACTGCGAAGGTTCTACACCAGACAGAGAGGGTCTTCCTTCTGAGAGCCGC
Candidate_1385	ML3457	9086	9234	+	9	12.0	4.0	0.000	GAGTAGTCCCCTGCTGAATCTGTCCCT	GAATTTGAGTGGCCACTCGGAGATCTCGCTTGCCCATCTTGAGTAGTCCCCTGCTGAATCTGTCCCTCCACATAGTATATAATACTTTGGGTGGACAGACTGCGAAGGTTCTACACCAGACAGAGAGGGTCTTCCTTCTGAGAGCCGCG
Candidate_1386	ML3457	37415	37551	-	1	2.0	5.0	0.000	ATGTTGATACAGCCTTCTCTA	CTTGAAGTAGTAGTGTCACCCTCTTCTCTTATATGGGCTGAGAGCCGGGTATCATCAGCAAAGCTAGCTACAGCAAATGTTGATACAGCCTTCTCTAAGTCCTTGATGTAGAGAAGAAAAAGCAACGGGCCCAGTAC
Candidate_1387	ML3457	8901	9019	+	3	8.0	5.0	0.000	CCGCTATTGTTGTGACATGAGA	ACTGTGTTATATCGAACCTTTCCAGGATTTCCGCTATTGTTGTGACATGAGAGTCGAAAAGCTCGACTCTCAATTCCCACAACAGAGGGCATCTGGTTAGGACGTGTCTTGGCAGAGAG
Candidate_1388	ML3457	9367	9495	+	10	13.0	3.0	0.000	TCTCGAGTCGTTTGTTCAATGGTGTGT	ACATTGTTGGCCCTGCTGAGGTCATTCAGTTCTCGAGTCGTTTGTTCAATGGTGTGTGTTTTGATAACTGTTGAGTTAATCGCTCTGATGGCTGATTGACTGTCACAGTTTATCAAGATGTTTTTGCCG
Candidate_1389	ML3457	9987	10123	+	15	84.0	5.0	0.000	GCTTGACCATTGCATTGTAGACCCAG	ACCCCGTTTAGAAGAGTCTGGTTACGTTTAGTTTTAGTGCCGTTTATCCAAATGGTTGACCCGTACGAGAGTACTGGCTTGACCATTGCATTGTAGACCCAGGGCATTGTAGCTGGTTTGAATCCCCAGGTGGGGCC
Candidate_1390	ML3457	9096	9230	-	4	6.0	5.0	0.000	TGGAGGGACAGATTCAGCAGGGGAC	GCTCTCAGAAGGAAGACCCTCTCTGTCTGGTGTAGAACCTTCGCAGTCTGTCCACCCAAAGTATTATATACTATGTGGAGGGACAGATTCAGCAGGGGACTACTCAAGATGGGCAAGCGAGATCTCCGAGTGGCC
Candidate_1391	ML3457	10214	10344	-	3	3.0	3.0	0.000	GCTGAAAGTGGACGGCGCAGAAA	GCCTCAAACTCAGCCACTTAAAATCACACTGCGTCATGTTTACTAACAGAAGGTCCTGGTCATTCGATCGGCCGCTGAAAGTGGACGGCGCAGAAATCAGTGTACTCAATTCAACCAAGTTTCTCGGCCTC
Candidate_1392	ML4589	623	759	+	1	1.0	5.0	0.000	AAGGTCACAGAGGGCTGTCAG	TGAATACTGAGAAGTAATCCGGTAAGTTAATCTTCGTGGATAGCTCTTTGGGTATTTTGTTGTGAATAGCTAGCTCAAGGTCACAGAGGGCTGTCAGAAGAGAGTATGGTCCGAAGCTGTCGCGTTTTCAAGGAGGT
Candidate_1393	ML4588	201	347	-	5	9.0	5.0	0.000	GGCAGTAGTAGGACCTTCTCCATGTC	TCTTCGTGTGAAGATTGCTTCTTTATATTGGGGCTTGTGGGGCAGTAGTAGGACCTTCTCCATGTCAACAGAGAAACGGTGGTGAGGACAGGTCACTTTGTCCGACTCATAGGCTTCTTTGTGAGAAATGTTGTCTATAGACCGTTA
Candidate_1394	ML4588	538	674	-	1	1.0	3.0	0.000	GAGGTTGATGAGTTGACCAGC	TACGAGTTTTGATTTTGGAGAAGCTTTCAATCAACATGTGTTAATCGTCGTCAACTTTACTGTGATGGTATCCAGTGAGGTTGATGAGTTGACCAGCCAACATAGGGCTGTAAATAAAGTCCAGCACTTGTTCTGTG
Candidate_1395	ML0449	119482	119618	-	2	2.0	5.0	0.000	TCTTGTGGTGCAAGGTTTCGC	GAATAGCTGGATTATACCTCAAGTTGGAGTGTGGACGACCGATCCTGCTTTACATCAGAGATCTTCTTGTGAAGTATCTTGTGGTGCAAGGTTTCGCCATGTCATCCTTACTGATCAGCCTCCTCGCTCTCCCCGGA
Candidate_1396	ML0449	68607	68717	-	2	5.0	4.0	0.000	CTCGGGTTGATGAATCAGGACGG	TGCTTGTCCTCAGAGTCTGGCTTGATTAATCACGGTTGGTCTTGGTTGCAGGTTGACTGCTAGCTCGGGTTGATGAATCAGGACGGATTCAACCCTGTCGATAAGCTAGTG
Candidate_1397	ML0449	117725	117843	-	3	3.0	4.0	0.000	GAGGTGAATATTGCTACCTTGC	ATTGCTACCTTGCCAGACAAAATCTAGCTGAGGTGAATATTGCTACCTTGCCAGACAAAATCTAGCTGAGGTGAATATTGCTACCTTGCCAGACCGATATCGCTGCGCACGAGCCTACA
Candidate_1398	ML0449	143591	143731	-	5	12.0	3.0	0.000	GGAGAGCAGAGGTTGTAGGCCCG	GTCTGACCGTCTGAAGTTCTAAGTCCAACTGTTGGGGCCGGGAGAGCAGAGGTTGTAGGCCCGCCGTGTGAGGGATCTGATGACGCTGTTTTTGGAGGAGTTGGTGGTGCAGGAGGAGTACTTCGTGTAGAGGTTGGTATG
Candidate_1399	ML0449	86083	86219	+	2	2.0	4.0	0.000	TTTTCCATCTCTTCTTTTTTT	GTCTATAATCCTTGAAACCCATGCCCTTGGGCTCACAATTTTTTCCATCTCTTCTTTTTTTGCCGAAGGCAAAAAAGTAAAGTAGATGGTTTAATTAAAGTGGTCGGATTTTGGGGTGGGTGGGTAGGTAGGTAGGT
Candidate_1400	ML0449	117726	117844	-	3	3.0	3.0	0.000	GAGGTGAATATTGCTACCTTGC	TATTGCTACCTTGCCAGACAAAATCTAGCTGAGGTGAATATTGCTACCTTGCCAGACAAAATCTAGCTGAGGTGAATATTGCTACCTTGCCAGACCGATATCGCTGCGCACGAGCCTAC
Candidate_1401	ML3463	93488	93624	-	1	1.0	3.0	0.000	ACCATTCTGCAAAGTTCCGTC	GTGTAACCAAACAGCTGTAAGTTTTATCAGCGGTGGTCTGATTACTTGTCACCGTCAGAGTGGTAGTTTGAGAGTTACCATTCTGCAAAGTTCCGTCAACTATCGTGTAGGAACTCGCAGTAGCAAGTGTGGTAACA
Candidate_1402	ML3463	112109	112245	-	1	1.0	5.0	0.000	TGCATAGTTGTCGGGTATCAG	CATTGTTGTCGGGTATCAGCAGGTATGTTTGGTATGCTGCATTGTTGTCGGGTATCAGCAGGTATGTTTGGTATGCTGCATAGTTGTCGGGTATCAGCAGTGTGTTTGGTATGCTGCATAGTTGTCGGGTATATGCA
Candidate_1403	ML3463	95795	95931	-	1	1.0	3.0	0.000	ACCATTCTGCAAAGTTCCGTC	GTGTAACCAAACAGCTGTAAGTTTTATCAGCGGTGGTCTGATTGCTTGCCACGGTCAGAGTGGTAGTTTGAGAGTTACCATTCTGCAAAGTTCCGTCAACTATCGTGTAGGAACTCGCAGTAGCAAGTGTGGTAACA
Candidate_1404	ML3463	112270	112396	-	1	1.0	3.0	0.000	TGCATAGTTGTCGGGTATCAG	TATCAGCAAGTATGTTTGGTACGCTGCATAGTTGTCGGGTATCAGCAGGTATGTTTGGTACTTTGGTATGCTGCATAGTTGTCGGGTATCAGCAGGTATGTTTGGTATGCTGCATTGTTGTCGGGTA
Candidate_1405	ML4593	546	666	+	3	4.0	3.0	0.000	CGCTACCCAGAAAACGTTACTGG	TCAAATAGGCTAAACCAGTGGATTTGGTGAAGGTTTTGTTGGGGGTGCTATGTTACGCGTGCAGCCAGCGCTACCCAGAAAACGTTACTGGCTATTGCGTCTGACTACCTGTGATCTTTTT
Candidate_1406	ML0441	75790	75918	-	1	1.0	3.0	0.000	GTGGTCAACAGAGTGAT	CTTTTTTATGCGATGACCTCACAAACCCTTGCCCGCTAGTGTGGTCAACAGAGTGATTGTAATATATAAATTAAACTCGCTGTGGTGAAGTTGACGTACCATAGCGTGCAGGGATTGAACATTGTTAAG
Candidate_1407	ML0441	101633	101769	+	1	1.0	3.0	0.000	AAGGGTTAGGATCGCTGGGGC	GAGGCCCCAGAACGTTGTGTCCCCATGAATTTTCCTCAGTGACATCCTGCTCCACTACAGACAACTTCGTTAGGGTAAGGGTTAGGATCGCTGGGGCAAATCTGAGAGGCATGATGTTCTGGGGCAGAACGACGGGA
Candidate_1408	ML0441	202669	202775	-	2	3.0	4.0	0.000	CTTCGAGAGGATGTAGAGAGC	AAAAGGCGGCAGCGTGGAGCGGCGTCCAACCGTCTATATCCTGGATATCGACCTTGCAGGACTTCGAGAGGATGTAGAGAGCTACTTCGACGTAGCCGTTAGCTGCC
Candidate_1409	ML0441	133123	133269	+	7	25.0	3.0	0.000	ATCGACTGAGCTAGCAGCTGCTTTGC	ATAGCTGGTTCTAGGTGTCCATAACTTTGGTTTTCATCTCATCGACTGAGCTAGCAGCTGCTTTGCACAAGTCTAGACTATTGTCAAACAGTTAAACTAAGTTCTCGAGAAAATCGACGAGAGGACCCTTGTTCAGCTTGTTCAAAG
Candidate_1410	ML0441	107602	107688	+	9	28.0	4.0	0.000	CATGCGGTACTGCTCCATACGCGTTT	TAATGATCTTGTCAGGTATGTTGTAGTACCGCAATGCCTTGAGGATAAGAACATGCGGTACTGCTCCATACGCGTTTGAAAGATCCA
Candidate_1411	ML0441	101635	101761	+	1	1.0	5.0	0.000	GGTAAGGGTTAGGATCGCTGG	GGCCCCAGAACGTTGTGTCCCCATGAATTTTCCTCAGTGACATCCTGCTCCACTACAGACAACTTCGTTAGGGTAAGGGTTAGGATCGCTGGGGCAAATCTGAGAGGCATGATGTTCTGGGGCAGAA
Candidate_1412	ML0441	101622	101762	+	4	6.0	5.0	0.000	TTTTCCTCAGTGACATCCTGCTC	TTCCAGAACATGAGGCCCCAGAACGTTGTGTCCCCATGAATTTTCCTCAGTGACATCCTGCTCCACTACAGACAACTTCGTTAGGGTAAGGGTTAGGATCGCTGGGGCAAATCTGAGAGGCATGATGTTCTGGGGCAGAAC
Candidate_1413	ML0443	557	693	-	3	4.0	3.0	0.000	TTATTGATGGTATTGGCACACTTCCA	TGGTCTCCACCTGCCACTCATGGAAACTGGGCCACTATCATTGAACTGGAGAGTGTACAACGAAGGTTTACACGCCTTATTGATGGTATTGGCACACTTCCATATAGTGATAGGCTTAAGGCTCTTCATCTTACAAC
Candidate_1414	ML1888	689	785	+	4	4.0	3.0	0.000	AGTGGTGAGATTGAGAATATCCAGTC	CCGGCGTTCAGCCAAAGTGGTGAGATTGAGAATATCCAGTCGCTCAGAATATGGGAGGGTTCCAATCTCATCAATTAAACGGGTGAACCGTCTCTGG
Candidate_1415	ML1888	708	844	-	6	10.0	5.0	0.000	TCTGATTCTCGAACTTGAAGGTGTCC	CTGTGGTACCCAGTTCCAGAACATGGGAGCTGGAGTCTGATTCTCGAACTTGAAGGTGTCCAGAGACGGTTCACCCGTTTAATTGATGAGATTGGAACCCTCCCATATTCTGAGCGACTGGATATTCTCAATCTCAC
Candidate_1416	ML1889	154983	155131	-	2	3.0	3.0	0.000	TAAGCTTGAAGAGTGAGGGTAGGATCC	ATCCTTGATCAGTAAGCTTGAAGAGTGAGGGTAGGATCCTTGATCAGTAAGCTTAAAGAGTGAGGGTAGGATCCTTGATCAGTAAGCTTGAAGAGTGAGGGTAGGATCCTTAATCAGTAAGTTTGAAGAGTGAGGGTAGGATCCTTGAT
Candidate_1417	ML1889	160207	160343	+	1	1.0	5.0	0.000	GTACGCAGGTTCGGGGATGGA	CGACCTCGGGAACTGCTTCAGGTTTGACCTCGGTGACGGAGTTGTCTTCTGGTTCTGCGGCGGGCGCGTACTGACCGTACGCAGGTTCGGGGATGGAAGTGCTGGACGAGGAAGTTGCTTGGGACGAGGATTGGGGG
Candidate_1418	ML1889	155004	155154	-	9	24.0	5.0	0.000	TGAGGGTAGGATCCTTGATCAGTAAGCT	TGAGCTTGAAGAGTGAGGGTAGGATCCTTGATCAGTAAGCTTGAAGAGTGAGGGTAGGATCCTTGATCAGTAAGCTTAAAGAGTGAGGGTAGGATCCTTGATCAGTAAGCTTGAAGAGTGAGGGTAGGATCCTTAATCAGTAAGTTTGAAG
Candidate_1419	ML1889	137080	137220	+	3	3.0	4.0	0.000	TGTACCGCCGTTCTTGGAACTCT	TGATATGCCGGTGTACCGCACTGTTTTGGGACAGGACACGGGGGCAGTAGGGACAGGGGTGCTCACCGCAACCATCTCTGTACCGCCGTTCTTGGAACTCTGCCAAACCTAGCAGTGTCGGGGATTTGTTTTGTGAGTTTG
Candidate_1420	ML1889	74948	75074	+	3	5.0	3.0	0.000	TTAGTGCTTTGATCGGTGATA	GTGGGGGGTTAGACTGTGAAGGGCTAGAATTATTAACCATACTAAGTACTAATTAGGGTCAGAGATTTGTATTAGTGCTTTGATCGGTGATAATTTTGTTTACACTTTAACATTGCGAGTAACATAG
Candidate_1421	ML1889	126822	126958	+	1	1.0	4.0	0.000	ACTGAGTGACCTGGTGTAGCT	TCGCTGTAAGTTTCCACGACAGTACTTCAGACAGAACGGGCAGACTCCTTGGTTACCTTTAGGCATGTTTCGCAGGACTGAGTGACCTGGTGTAGCTGTGTGGTGCTGTTTTGCTCCCTTGTTGTGCGTCAGGACCG
Candidate_1422	ML1889	73693	73817	+	2	2.0	3.0	0.000	GTCATTCACATATGATGTCA	TACCCAACTCCTCGAACCTCTCATGAGTGTTAGGGGTCATTCACATATGATGTCATCACCAAAAAATTGATGACGTCATTTGTGAACAACCCCTTACTCCTCTGACCGTACGATTTGGAACAGAG
Candidate_1423	ML1889	129185	129327	+	6	25.0	5.0	0.000	GCTAGCAGGACAGTAGGAACACTT	CACTGGAAGTAAGCTGCCTGGGGAGCAACTTCTCATGTTTCCTCTGCTCATGTCTCTTTCTATTTCCGTTAACGGAGAAGCTAGCAGGACAGTAGGAACACTTGTACGGTTTCTCTCTCAGATGTACTCCCTCTATATGTCGA
Candidate_1424	ML1889	154988	155142	-	16	32.0	3.0	0.000	TTGATCAGTAAGCTTGAAGAGTGAGGGTAG	GTGAGGGTAGGATCCTTGATCAGTAAGCTTGAAGAGTGAGGGTAGGATCCTTGATCAGTAAGCTTAAAGAGTGAGGGTAGGATCCTTGATCAGTAAGCTTGAAGAGTGAGGGTAGGATCCTTAATCAGTAAGTTTGAAGAGTGAGGGTAGGATCC
Candidate_1425	ML1889	56856	56998	-	3	4.0	5.0	0.000	AGACTCGCCAGTGGCTTTGCCCAT	AGCAGAGGGTTAATCGGTTTTTGAGGTCTTGGCTAAGTCATGCTGGGCATGCCCTGAGCAAGATCTGCTTATTCAGTAGAGACTCGCCAGTGGCTTTGCCCATCGATAGTTTAGTATATTCTTGGAATTCTCCGGATGACTTC
Candidate_1426	ML1889	100256	100366	+	2	3.0	3.0	0.000	TTTACTGTTAGCGGCAAACCGGT	GACTCTTGCTTTGCAGCCGTTCCGGAAAGAGCAGCATAGCCAGTAGGAAACGTTGTGGTTACGTTTACTGTTAGCGGCAAACCGGTAACCCTGGAGAACAAGGATACTCTT
Candidate_1427	ML0446	74289	74401	+	1	1.0	4.0	0.000	TGCTACAAGTTTACCGAGTTTGAC	GTACAGCTTGAAGTGCATAGGTCAGTCGACTCTAAGATTTGGCATGCTTGTTCTTATGGACGCATGCTACAAGTTTACCGAGTTTGACGATGTTTTGATGCAATTTGCGCATC
Candidate_1428	ML1178	1685	1831	+	5	5.0	3.0	0.000	CTCCGGCATAGCTGCTAATATCAAGT	AAGTGCCTTTAGGCTTAGGGACCCTGATGGCTCGATTCTGAGCACTGACTCGGCTGTTGCGGAGAGGTTCAACACCTACTTCTCCGGCATAGCTGCTAATATCAAGTCTCAAATCAATAGCCGTCGGACCTTTGATCCTGGAGGTTT
Candidate_1429	ML1178	1683	1829	+	2	16.0	3.0	0.000	TGAGCACTGACTCGGCTGTTGCGGAG	GGAAGTGCCTTTAGGCTTAGGGACCCTGATGGCTCGATTCTGAGCACTGACTCGGCTGTTGCGGAGAGGTTCAACACCTACTTCTCCGGCATAGCTGCTAATATCAAGTCTCAAATCAATAGCCGTCGGACCTTTGATCCTGGAGGT
Candidate_1430	ML0447	30938	31026	+	9	13.0	3.0	0.000	GTTGACACCACTGAGGCTTTGG	CCATAGCTCTCCCCAGTTGACACCACTGAGGCTTTGGCTCATGGCATCGTAGTCTGTCTTATGGTAGTCCACAGCCCTGAATGTGTGGG
Candidate_1431	ML0447	10411	10527	-	1	2.0	4.0	0.000	CGGGATACTTCGACTTGGAAC	CCCTCATGGGTTTGCTTCTCTTGTCGACGATAGGTTTGTCGAATGGGTATCCCATCGGCCGCATGTCGGGATACTTCGACTTGGAACCTTTCTGGCCACAGTAAGACCAGCTGCCAT
Candidate_1432	ML1174	929	1045	-	21	71.0	4.0	0.000	CAAAGAGTTCTTTGTTTTAGTGGTAG	CGAAGATACTTCTTCTTGGTCTTCACAAAGAGTTCTTTGTTTTAGTGGTAGGAGAAACTCTTCCTCCAGGCTGTCGAAGAATTTGTCTTTTGTTTTTAAGCTCCCAGTCTTCAGTTA
Candidate_1433	ML1174	930	1044	-	8	79.0	4.0	0.000	CAGGCTGTCGAAGAATTTGTCTTTT	GAAGATACTTCTTCTTGGTCTTCACAAAGAGTTCTTTGTTTTAGTGGTAGGAGAAACTCTTCCTCCAGGCTGTCGAAGAATTTGTCTTTTGTTTTTAAGCTCCCAGTCTTCAGTT
Candidate_1434	ML1172	14991	15121	+	4	7.0	5.0	0.000	GAGATATTTGGTCTTCTTCTCTT	CAGGAGCGATTCTTCCGGTAGTTGACATGACAAACGGGGAGAAGTTTGCCTTTTCCACTTGGATGATTCTTTGGAGATATTTGGTCTTCTTCTCTTTGTAAGCGCAAGGACGAAAGCGTCCCAGATTCGGA
Candidate_1435	ML3448	9755	9891	+	1	2.0	5.0	0.000	AGTGTTGGGCATTATGTTTAG	GAAACATAAGTGTTGGGCATTATGTTCAGGATCTGAAACATAAGTGTTGGGCATTATTTTCAGGATCTGAAACATAAGTGTTGGGCATTATGTTTAGGATCTGAAACATAAGTGTTGGGCATTATGTTCAGGATCTG
Candidate_1436	ML3448	9559	9675	+	1	1.0	3.0	0.000	ACATAAGTGTTGGGCATTATG	CCCCCCTACAAATTATGTTCAGGATCTGAAACATAAGTGTTGGGCATTATGTTTAGGATCTGAAACGTAAGTGTTGGGCATCTGTTTAGGATCTGAAACATAAGTGTTGGGCATTAT
Candidate_1437	ML3448	9580	9716	+	1	1.0	5.0	0.000	ACATAAGTGTTGGGCATTATG	GGATCTGAAACATAAGTGTTGGGCATTATGTTTAGGATCTGAAACGTAAGTGTTGGGCATCTGTTTAGGATCTGAAACATAAGTGTTGGGCATTATGTTCAAGATCTGAAACATAAGTGTTGGGCATTATGTTCAGG
Candidate_1438	ML3448	9683	9809	+	5	13.0	4.0	0.000	TCTGAAACGTAAGTGTTGGGC	ATCTGAAACATAAGTGTTGGGCATTATGTTCAGGATCTGAAACGTAAGTGTTGGGCATTATGTTTAGGATCTGAAACATAAGTGTTGGGCATTATGTTCAGGATCTGAAACATAAGTGTTGGGCATT
Candidate_1439	ML3448	9750	9886	+	1	1.0	3.0	0.000	ACATAAGTGTTGGGCATTATG	GATCTGAAACATAAGTGTTGGGCATTATGTTCAGGATCTGAAACATAAGTGTTGGGCATTATTTTCAGGATCTGAAACATAAGTGTTGGGCATTATGTTTAGGATCTGAAACATAAGTGTTGGGCATTATGTTCAGG
Candidate_1440	ML3448	5848	5938	-	5	7.0	3.0	0.000	TCACCGACTGTGTTGTAGAAAGG	GATATGGTTGTGGAATCACCGACTGTGTTGTAGAAAGGAGTCTGGAGGGACTTTACATACAGAATGCCTGGTCGGGGAGGTGCCTGACCTT
Candidate_1441	ML3448	9668	9804	+	1	3.0	3.0	0.000	GTTTAGGATCTGAAACATAAG	GGCATTATGTTCAAGATCTGAAACATAAGTGTTGGGCATTATGTTCAGGATCTGAAACGTAAGTGTTGGGCATTATGTTTAGGATCTGAAACATAAGTGTTGGGCATTATGTTCAGGATCTGAAACATAAGTGTTGG
Candidate_1442	ML3448	9784	9920	+	1	1.0	3.0	0.000	ACATAAGTGTTGGGCATTATG	GATCTGAAACATAAGTGTTGGGCATTATTTTCAGGATCTGAAACATAAGTGTTGGGCATTATGTTTAGGATCTGAAACATAAGTGTTGGGCATTATGTTCAGGATCTGAAACATAAGTGTTGGGCATTATGTTTAGG
Candidate_1443	ML3448	9829	9935	+	3	24.0	5.0	0.000	TCTGAAACATAAGTGTTGGGC	TAAGTGTTGGGCATTATGTTTAGGATCTGAAACATAAGTGTTGGGCATTATGTTCAGGATCTGAAACATAAGTGTTGGGCATTATGTTTAGGATCTAAAACATAAGT
Candidate_1444	ML3448	9653	9789	+	1	2.0	5.0	0.000	AGTGTTGGGCATTATGTTTAG	GAAACATAAGTGTTGGGCATTATGTTCAAGATCTGAAACATAAGTGTTGGGCATTATGTTCAGGATCTGAAACGTAAGTGTTGGGCATTATGTTTAGGATCTGAAACATAAGTGTTGGGCATTATGTTCAGGATCTG
Candidate_1445	ML3448	9582	9708	+	5	13.0	3.0	0.000	TCTGAAACGTAAGTGTTGGGC	ATCTGAAACATAAGTGTTGGGCATTATGTTTAGGATCTGAAACGTAAGTGTTGGGCATCTGTTTAGGATCTGAAACATAAGTGTTGGGCATTATGTTCAAGATCTGAAACATAAGTGTTGGGCATTA
Candidate_1446	ML3448	9717	9843	+	3	24.0	3.0	0.000	TCTGAAACATAAGTGTTGGGC	ATCTGAAACGTAAGTGTTGGGCATTATGTTTAGGATCTGAAACATAAGTGTTGGGCATTATGTTCAGGATCTGAAACATAAGTGTTGGGCATTATTTTCAGGATCTGAAACATAAGTGTTGGGCATT
Candidate_1447	ML3448	9566	9702	+	1	3.0	3.0	0.000	GTTTAGGATCTGAAACATAAG	ACAAATTATGTTCAGGATCTGAAACATAAGTGTTGGGCATTATGTTTAGGATCTGAAACGTAAGTGTTGGGCATCTGTTTAGGATCTGAAACATAAGTGTTGGGCATTATGTTCAAGATCTGAAACATAAGTGTTGG
Candidate_1448	ML4579	337	473	-	1	1.0	3.0	0.000	AGTCTACTCATCTTCTTTTAG	TTGCTTCAGGAATAAGGGAAGGCCAAGGGAAGGGGATCAGATGATTTGATTGATATGAAGTGGGTGAGTTTCCATGAGTCTACTCATCTTCTTTTAGGGCTTTGTCTCCGGCGGCAGTATTCTTTTAGGCACCCGAC
Candidate_1449	ML0438	53152	53278	+	4	6.0	5.0	0.000	ACATGTCCTTTTGGGGTGCTATACTC	AGGTCACAGACGATTTCCTGTGGTGTTATAACATGTCCTTTTGGGGTGCTATACTCAAAATTTTCAGGGTATAACGGGAGCACTCTAAGAGTCTTCGACGTGTTGAGGTTGTAGCTGACCACTTCAA
Candidate_1450	ML0438	44324	44450	+	1	1.0	3.0	0.000	TATCGATATGTTTGGTTAGTA	AGTATTATCGATATGATTGGTTAGTAATATCGATATATTTGGTTAGTAATATCGATATATTTGGTTAGTAATATCGATATGTTTGGTTAGTATTATCGATATGTTTGGTTAGTAATATCGATATGTT
Candidate_1451	ML4584	38167	38295	-	3	13.0	5.0	0.000	TTGAACAGGAGTGACCCATACG	ACACAAATAACAGCTGATGCTCTGATCCCGCCCCAGCCCATGGGGGACTTTTGGGTCAACAAAGATACGGTGTTGAACAGGAGTGACCCATACGCTGATGTCGCTCTCAGGGTATCTACAATTTGTTTT
Candidate_1452	ML4584	5992	6124	-	3	4.0	4.0	0.000	GTTTCATCTTGGGAAAAACCGCGG	TCAAATTCCGCGGTTTTTCCCTCTTAGATCTTTGGTAGTTGTGCTTAGCAGACCTTGGCAATCATGCATGCAAAGTTTCATCTTGGGAAAAACCGCGGAATTTGAGTTATGTCCTATTATGTGCCTTGTCAGA
Candidate_1453	ML4584	32539	32645	-	1	2.0	3.0	0.000	TCCGGAGCCGCGCGCGCACGC	CTAATGCAAAACCAGTATAGCCCGCACGCGCGGCCCCAAACCCGGGCTGGCTGGCGACAAGTCCGGAGCCGCGCGCGCACGCGCCACACCGGTTCAGCAAGATTGCC
Candidate_1454	ML4584	6014	6130	-	10	34.0	5.0	0.000	CCTCTTAGATCTTTGGTAGTTGTGCT	TGTAACTCAAATTCCGCGGTTTTTCCCTCTTAGATCTTTGGTAGTTGTGCTTAGCAGACCTTGGCAATCATGCATGCAAAGTTTCATCTTGGGAAAAACCGCGGAATTTGAGTTATG
Candidate_1455	ML4584	6015	6141	-	5	13.0	5.0	0.000	TTTTTCCCTCTTAGATCTTTGGTAGT	AAGTTTTTGCTTGTAACTCAAATTCCGCGGTTTTTCCCTCTTAGATCTTTGGTAGTTGTGCTTAGCAGACCTTGGCAATCATGCATGCAAAGTTTCATCTTGGGAAAAACCGCGGAATTTGAGTTAT
Candidate_1456	ML4584	13560	13696	+	1	1.0	4.0	0.000	CATTACCATGGACGCTGCGGC	AGAAAGGGGTGGATGCTACGGCGAAGCCACCAGGCACTTACATTACCATGGACGCTGCGGCGAAGATTCGGCGGAGTCCTTGTGTATTACAATGTGTAACTATGTGTCCTTGTGTTAAGCAATCATTCACACCGAAT
Candidate_1457	ML3454	1755	1899	-	2	2.0	3.0	0.000	TCGGTACTGTAAGTTAGAAACTTTC	AACTTTCTAGCTCGGTACTGTAAGTTAGAAACTTTCTAGCTCGGTACTGTAAGTTAGAAACTTTCTAGCTCGGTACTGTAAGTTAGAAACTTTCTAGCTCGGTACTGTAAGTTAGAAACTTTCTAGCTCGGTACTGTAAGTTAGA
Candidate_1458	ML3454	745	889	-	2	2.0	4.0	0.000	TCGGTACTGTAAGTTAGAAACTTTC	CTGTGAGTTGAAACTTTCTAGCTCGGTACTGTAAGTTAGAAACTTTCTAGCTCGGTACTGTAAGTTAGAAACTTTCTAGCTCGGTACTGTAAGTTAGAAACTTTCTAGCTCGGTACTGTAAGTTAGAAACTTTCTAGCTCGGTAC
Candidate_1459	ML3454	1766	1910	-	2	2.0	4.0	0.000	TCGGTACTGTAAGTTAGAAACTTTC	TGTAAGTTAGAAACTTTCTAGCTCGGTACTGTAAGTTAGAAACTTTCTAGCTCGGTACTGTAAGTTAGAAACTTTCTAGCTCGGTACTGTAAGTTAGAAACTTTCTAGCTCGGTACTGTAAGTTAGAAACTTTCTAGCTCGGTAC
Candidate_1460	ML3454	1753	1879	-	1	1.0	3.0	0.000	TTCTAGCTCGGTACTGTAAGT	TAAGTTAGAAACTTTCTAGCTCGGTACTGTAAGTTAGAAACTTTCTAGCTCGGTACTGTAAGTTAGAAACTTTCTAGCTCGGTACTGTAAGTTAGAAACTTTCTAGCTCGGTACTGTAAGTTAGANN
Candidate_1461	ML3454	749	885	-	1	1.0	3.0	0.000	TTCTAGCTCGGTACTGTAAGT	GAGTTGAAACTTTCTAGCTCGGTACTGTAAGTTAGAAACTTTCTAGCTCGGTACTGTAAGTTAGAAACTTTCTAGCTCGGTACTGTAAGTTAGAAACTTTCTAGCTCGGTACTGTAAGTTAGAAACTTTCTAGCTCG
Candidate_1462	ML3454	778	914	-	1	1.0	3.0	0.000	TTCTAGCTCGGTACTGTAAGT	GTTAGAAACTTTCTTAGCTTCGGTACTGTGAGTTGAAACTTTCTAGCTCGGTACTGTAAGTTAGAAACTTTCTAGCTCGGTACTGTAAGTTAGAAACTTTCTAGCTCGGTACTGTAAGTTAGAAACTTTCTAGCTCG
Candidate_1463	ML3454	763	907	-	2	2.0	3.0	0.000	TCGGTACTGTAAGTTAGAAACTTTC	ACTTTCTTAGCTTCGGTACTGTGAGTTGAAACTTTCTAGCTCGGTACTGTAAGTTAGAAACTTTCTAGCTCGGTACTGTAAGTTAGAAACTTTCTAGCTCGGTACTGTAAGTTAGAAACTTTCTAGCTCGGTACTGTAAGTTAGA
Candidate_1464	ML3454	727	863	-	1	1.0	4.0	0.000	TTCTAGCTCGGTACTGTAAGT	TACTGTAAGTTAGAAACTTTCTAGCTCGGTACTGTAAGTTAGAAACTTTCTAGCTCGGTACTGTAAGTTAGAAACTTTCTAGCTCGGTACTGTAAGTTAGAAACTTTCTAGCTCGGTACACTAAGTAAGTACATATC
Candidate_1465	ML3454	1752	1866	-	2	2.0	3.0	0.000	TCGGTACTGTAAGTTAGAAACTTTC	TTCTAGCTCGGTACTGTAAGTTAGAAACTTTCTAGCTCGGTACTGTAAGTTAGAAACTTTCTAGCTCGGTACTGTAAGTTAGAAACTTTCTAGCTCGGTACTGTAAGTTAGANNN
Candidate_1466	ML3454	1784	1928	-	2	2.0	3.0	0.000	TCGGTACTGTAAGTTAGAAACTTTC	CATAAACTTTCTAGGTACTGTAAGTTAGAAACTTTCTAGCTCGGTACTGTAAGTTAGAAACTTTCTAGCTCGGTACTGTAAGTTAGAAACTTTCTAGCTCGGTACTGTAAGTTAGAAACTTTCTAGCTCGGTACTGTAAGTTAGA
Candidate_1467	ML3454	726	850	-	2	2.0	4.0	0.000	TCGGTACTGTAAGTTAGAAACTTTC	AAACTTTCTAGCTCGGTACTGTAAGTTAGAAACTTTCTAGCTCGGTACTGTAAGTTAGAAACTTTCTAGCTCGGTACTGTAAGTTAGAAACTTTCTAGCTCGGTACACTAAGTAAGTACATATCT
Candidate_1468	ML3454	1770	1906	-	1	1.0	3.0	0.000	TTCTAGCTCGGTACTGTAAGT	AGTTAGAAACTTTCTAGCTCGGTACTGTAAGTTAGAAACTTTCTAGCTCGGTACTGTAAGTTAGAAACTTTCTAGCTCGGTACTGTAAGTTAGAAACTTTCTAGCTCGGTACTGTAAGTTAGAAACTTTCTAGCTCG
Candidate_1469	ML3454	1809	1925	-	1	1.0	5.0	0.000	TTCTAGCTCGGTACTGTAAGT	AAACTTTCTAGGTACTGTAAGTTAGAAACTTTCTAGCTCGGTACTGTAAGTTAGAAACTTTCTAGCTCGGTACTGTAAGTTAGAAACTTTCTAGCTCGGTACTGTAAGTTAGAAACT
Candidate_1470	ML4583	143252	143366	+	5	15.0	3.0	0.000	ATTGGCGAAGTCAGCTTTGGAGCAG	GGTTGCGCCGACCCCCCAGCTTCCTTCCCCATAGCCAGCCTCGTTTTAATAAACGATTGCTGGATATTGGCGAAGTCAGCTTTGGAGCAGATTTAGTCAACAGTATTACCCTTAT
Candidate_1471	ML4583	143041	143187	-	3	4.0	3.0	0.000	TCTTTAGCACCGGAGCTGGAGTAGGA	TCTGAACAGTTTGTAATGAGGGCAATCGGCGGACTCGAGGTCTTTAGCACCGGAGCTGGAGTAGGAACGGCAACGTTCTTCTTCAACCTTCCAAGCTACTGGCATTACGAAGAACCCGACGATCTCATTCAAATCTTACAAGCGGAC
Candidate_1472	ML4583	223095	223197	-	2	2.0	5.0	0.000	ATCAGTGGAAATCGTGTCCGCTCA	AGAAGATATTTGACGGGCACGATTTCCACTGTCGTATCTTGGATTGGTCGTAATTGACTATCAGTGGAAATCGTGTCCGCTCAAATACATTTTGATATACCTT
Candidate_1473	ML4583	251131	251231	+	2	3.0	4.0	0.000	TCTGAGAAGTACTGCAGGAACTC	CACAGCTCCTTGGCACAGTTTCTGAGAAGTACTGCAGGAACTCCGTCAGGTCCACTCGCAGAGTCAACTGGGGTGCTTAAATCAGCTGAAATAATGCCTCA
Candidate_1474	ML4583	60825	60945	+	1	1.0	5.0	0.000	TAAGAGTGCTTTTTAGATGTGGC	AGTCTGCTTTTTTCTTCCTTGCTTGATGCAAGAGCCAGGGTCTTTAGGGCATTCACTTTCACTGAAACTAAGAGTGCTTTTTAGATGTGGCTCGTATTTTTGGACTGCATTGACCAAGTCA
Candidate_1475	ML4583	167736	167840	+	5	17.0	5.0	0.000	TATGGGGACACATGCTCGTCACCTG	CGCGCACCGCTGCGTACGGTCGAGTATGTGCGCACTATGGTAAGATGTGTGGAGCGTTGTTATGGGGACACATGCTCGTCACCTGCAGCGGAGCTCTCATCTTGG
Candidate_1476	ML4583	186353	186489	-	1	1.0	4.0	0.000	TAGATGCGTTCCAGCTAGATG	CTAGATGTGTCCCAGCTAGATGCATACCAGCTAGATGCGTCCCAGATAGATGCGTTCCAGCTAGATGCGTCCCAGATAGATGCGTTCCAGCTAGATGCGTCCCAGCTAGATGTGTCCCAGGTAGATGTGTCCCAGCT
Candidate_1477	ML4583	251159	251295	+	1	2.0	4.0	0.000	TGGGGTGCTTAAATCAGCTGA	GTACTGCAGGAACTCCGTCAGGTCCACTCGCAGAGTCAACTGGGGTGCTTAAATCAGCTGAAATAATGCCTCATCGCTGATCTGGAATTCCTCCAGTTCCTGCGGAAAAGATATATCTGGCGGTGGGAAAACAGGAT
Candidate_1478	ML4583	186566	186702	-	1	1.0	3.0	0.000	GTCCCAGCTAGATGCGTCCCA	AGCTTAGTTCGTCCCAGCTAGATGTGGCCCAGCTAGATGCGTCCCAGCTAGATGCGTCCCAGCTTAGATGTGTCCCAGCTAGATGCGTCCCAGCTAGATGCGTCCCAGCTAGATGTGGCCCAGCTAGATGCGTCCCA
Candidate_1479	ML4583	117075	117199	-	1	1.0	5.0	0.000	TTACCTGAGTAACCTGTTAC	GTTACCTGAGTAACCTGTTACTGGTTACCTGAGTAACCTGTTACTGGTTACCTGAGTAACCTGTTACTGGTTACCTGAGTAACCTGTTACTGGTAACCTGAGTAACCTGTTACTGGTAACCTGAG
Candidate_1480	ML4583	143246	143356	+	30	806.0	3.0	0.003	TGCTGGATATTGGCGAAGTCAGCTTTGG	CGGACGGGTTGCGCCGACCCCCCAGCTTCCTTCCCCATAGCCAGCCTCGTTTTAATAAACGATTGCTGGATATTGGCGAAGTCAGCTTTGGAGCAGATTTAGTCAACAGTA
Candidate_1481	ML4583	143232	143378	-	3	3.0	4.0	0.000	CTCCAAAGCTGACTTCGCCAATATCC	ACTGTGTAAGGTATAAGGGTAATACTGTTGACTAAATCTGCTCCAAAGCTGACTTCGCCAATATCCAGCAATCGTTTATTAAAACGAGGCTGGCTATGGGGAAGGAAGCTGGGGGGTCGGCGCAACCCGTCCGGATACGAGACAGCC
Candidate_1482	ML4583	143252	143344	-	4	4.0	5.0	0.000	GCTGGCTATGGGGAAGGAAGCTGG	AATCTGCTCCAAAGCTGACTTCGCCAATATCCAGCAATCGTTTATTAAAACGAGGCTGGCTATGGGGAAGGAAGCTGGGGGGTCGGCGCAACC
Candidate_1483	ML0432	567	703	-	1	1.0	4.0	0.000	GGATCTGGGAAGGGTCGTTCA	TTAAGCTTGCTGCGATTGACATGACGGAGGGGTCTGACCTGGATCTGGGAAGGGTCGTTCAGCAGATCTTGCAGCTGTTGGGTGATCCTGTTTTTTACTTCCTCAGAAGGGGCCCTATCAGCTGAAGTGTTAACGTT
Candidate_1484	ML0432	561	699	-	2	2.0	5.0	0.000	CTGGGAAGGGTCGTTCAGCAGA	GCTTGCTGCGATTGACATGACGGAGGGGTCTGACCTGGATCTGGGAAGGGTCGTTCAGCAGATCTTGCAGCTGTTGGGTGATCCTGTTTTTTACTTCCTCAGAAGGGGCCCTATCAGCTGAAGTGTTAACGTTTGGAAT
Candidate_1485	ML0432	585	697	-	8	35.0	4.0	0.000	GTCTGACCTGGATCTGGGAAGGGT	TTGCTGCGATTGACATGACGGAGGGGTCTGACCTGGATCTGGGAAGGGTCGTTCAGCAGATCTTGCAGCTGTTGGGTGATCCTGTTTTTTACTTCCTCAGAAGGGGCCCTATC
Candidate_1486	ML0432	717	839	-	10	19.0	5.0	0.000	CCTCTCTCGAACAACATGAGCACC	TGGCTGTGAAGATGCTGGCTTCTCACCTAGCCTCTCTCGAACAACATGAGCACCTGCTAAAAGGAGTGTGTTTGTGTCTGTGATAGAGCTTGGGGCTATTTCAGAAAGGCAAGAATTAACAAG
Candidate_1487	ML0433	54421	54527	-	1	2.0	3.0	0.000	TTTTATAATGAATAGGACGATGAAAG	ACAAAGTAGATGAAGATTACTTTTATAATGAATAGGACGATGAAAGTCGTGATGATCAAAATAATCATGACGAATTTCATCGTCCTATTCATTATAAAAGTATCAAA
Candidate_1488	ML0433	54416	54514	-	1	1.0	4.0	0.000	CGAATTTCATCGTCCTA	AGATTACTTTTATAATGAATAGGACGATGAAAGTCGTGATGATCAAAATAATCATGACGAATTTCATCGTCCTATTCATTATAAAAGTATCAAAGAAGG
Candidate_1489	ML0433	76059	76191	+	2	2.0	4.0	0.000	TTCCAGCTGGGAGAGGTGATGATC	ATTACCTCCTCCATTCCTCCAACTTAATCAGAGATTTCCAGCTGGGAGAGGTGATGATCTGGGTGCCTGGCTCCCCTGAATCCTCACTTTCCCTGTGATTTCACAACACCTTGGAGTATGAAATCGGGGTGAA
Candidate_1490	ML0433	15164	15264	-	1	1.0	3.0	0.000	TGGATCTTGCTGGACCTT	CTTCGGTAAAGAACCAGGGAGACTGTGGATCTTGCTGGACCTTCGGAGCTGTAGGAGGTCTGGAGACGAGGTACAAGGAACTTTCTGGAGTTCTCCGGGAC
Candidate_1491	ML0433	165581	165715	-	2	3.0	3.0	0.000	TGAAAGTATTAAGTGATGAA	CCGTCATCAGGACACTCAATTATTTGTATAATAGTAGTGTTGAAAGTATTAAGTGATGAAAAATAAAAATAATAGTGTTGGAAGTATTATTTTAATACTTTCAACACTACTATTATTCAAATAATTTTTATGTCT
Candidate_1492	ML0433	76056	76198	+	1	1.0	5.0	0.000	TGAATCCTCACTTTCCCTGTGATT	TAAATTACCTCCTCCATTCCTCCAACTTAATCAGAGATTTCCAGCTGGGAGAGGTGATGATCTGGGTGCCTGGCTCCCCTGAATCCTCACTTTCCCTGTGATTTCACAACACCTTGGAGTATGAAATCGGGGTGAATCTGTGA
Candidate_1493	ML2696	308	456	+	12	19.0	3.0	0.000	TGGGTCATTGTAGCTCCCAGGTGGTAC	CCTATGCCCGATTTGAACTTGTGGTTGAAAGGATTGTGGCTGGGTCATTGTAGCTCCCAGGTGGTACTGATTCCCTCCGGATAGAGGAACCGGTATTCTCTGCCGCACTATGCCCGTATTCTCGCCGCACTATGCCGCATAATTCGCCT
Candidate_1494	ML0436	12634	12760	-	1	1.0	5.0	0.000	ACATTTTGTGTCGGTATTCTC	TCTCGACATTTTGTGTCGGTATTCTCGACATTTTGTGTCGGTATTCTCGACATTTTGTGTCGGTATTCTCGACATTTTGTGTCGGTATTCTCGACATTTTGAGACTGTAGGAATTGTTGAAATTGTG
Candidate_1495	ML1169	262112	262252	-	2	4.0	4.0	0.000	CAGTAGGTTCAGCAAAGCTGGGC	CTTTCTCCGCCGGTGTTCTAGAAGACCCAGCCTTCCTGTCCAGTAGGTTCAGCAAAGCTGGGCCGCCCAGGTCCATGAGCTGTAGTTGGAGTAGCTGTTGTTGTTGGGTGCTGTTGTACACTTGTCTCATGGAGTCGCTAC
Candidate_1496	ML1169	180383	180521	-	3	24.0	5.0	0.000	AGACAAAGCAGAATGTTCATAA	TTTAAACTAATTTAATTATCTCTGTGCTAGAGCAATGCAAAGACAAAGCAGAATGTTCATAAAGTCATAAAGACTACGATGTTTAATTGTGAACTTTTGATGTTGTCCATTCAGTCTTCTGTGGAATGGAGCTAGGGTT
Candidate_1497	ML1169	331202	331324	+	1	4.0	3.0	0.000	TGGGATATGTGACGTCACG	AATGTACTTGAAGGACAATGACCCTCGTGTCATGCTGGGATATGTGACGTCACGCTATTTACGGCGTGACGTCAACAAGTTGCTATGTAGAAGGTTGCGAGAGAGGGAGAGTTAAGCAGAATT
Candidate_1498	ML1169	241440	241564	+	3	3.0	4.0	0.000	TGCTTCACAGTGTCGAGCTTGCTGC	AAGGTAACAGACGTTGACTTTGCAGACGATCTAGCTCTGACCACTGACACTGCTGCAGAAGCACAAGACCTGCTTCACAGTGTCGAGCTTGCTGCAAATTCAATTGGACTGCACCTCNNNNNNNN
Candidate_1499	ML1169	223228	223354	-	1	1.0	5.0	0.000	TGCTTACTGGCTTGTACTGGC	CACGGAGATGTGAACTGTAATTACTGCTTACTGGCTTGTACTGGCCCTGTAGGAATGTGAACTGTAGTTACTGCTTACTGGCTTGTACTGGCCCTGTGGGAATGTGAACTGTAATTACCGCTTACTG
Candidate_1500	ML1169	320866	321014	-	2	2.0	5.0	0.000	TATGTCGTACTGCATATAATGTGGAGT	GTGTGCCGATGTGTGTAGTGCTATTGTCTGGGGTTGCACGTATGTCGTACTGCATATAATGTGGAGTGTATCATAAAGCACGTATGTAGTACTGCATATTATGTGGAGTGTATCATAAAGCACGTATGTAGTACTGCATATTATGTGGA
Candidate_1501	ML1169	215988	216130	+	9	18.0	3.0	0.000	TATAGTCGTAAGGGTAGCTAAATGATCAG	AAGTGCGTATGTCAGGTTTCGACGGGTTTTTCATGTTGGTGCGCCTTTTTGATGGGTTGTGGTGGAAATCGCCGAGCGATATAGTCGTAAGGGTAGCTAAATGATCAGAAATGTCGACGGTCAGGACGTTGCAGCTGAGGGTA
Candidate_1502	ML1169	260926	261062	+	1	1.0	4.0	0.000	CTCTCACCGCCTTGTCCAGGG	TGCTTGGGAGGTGTTGGACCTAGGACTCCAACATGCCTCGCTCTCACCGCCTTGTCCAGGGCACTCAAGCGATTCCTCAGGTACCCCAGAGGCCGGTGGGGGCAGTGTTGGCCCACGGAAGAAGCAACCACCTGACA
Candidate_1503	ML1169	261998	262094	-	1	1.0	4.0	0.000	CACGAAACCACACTCGTTTGT	CCTTGTCATAAAGCTGGAGTGCGGTGTCGTGTTAAGGTTACGCAAGGTAACCTTAACACGAAACCACACTCGTTTGTGATTTCAAAATTTTTTAAGT
Candidate_1504	ML1169	346867	347007	+	1	1.0	4.0	0.000	TCTCCTGACATTTTATTCTCCTT	GCAAGGCAGCGGCGGCGCGCGCACCCTCCTGACATTTTATTCTCCTGACATTTTATTCTCCTTTTATTCGCTTCGAATGAGGGTCGGATAAAGTCAGACAAGTATTACCCTTGTCAGACGTTGCCTGACCTGCTGCTCCGT
Candidate_1505	ML1169	79125	79221	+	5	11.0	5.0	0.000	TGGTACTCTAATGGGACCCTATCGCC	ATTTTGCACCCCTAATGGTACTCTAATGGGACCCTATCGCCGGGCCATTTTGCACCCGTAGTGGGACCGTAGTGGGGGCGTTAGAGTACCGTTAAGG
Candidate_1506	ML1169	321640	321756	+	1	1.0	3.0	0.000	CCACCGCTACATGCCACCCGG	AGCAGGTTGGTGTGAGAAGTGTAGCCGGTATGAGTGTGGGCTATGTGCCGTGTGTGCCCCCTTTATCCACCGCTACATGCCACCCGGAGCGACACTTCACGTAACATCTGGGCCCCA
Candidate_1507	ML1169	260971	261081	-	3	4.0	5.0	0.000	GTGGTTGCTTCTTCCGTGGGCCA	AACCTGCCAAAACCCGGGATGTCAGGTGGTTGCTTCTTCCGTGGGCCAACACTGCCCCCACCGGCCTCTGGGGTACCTGAGGAATCGCTTGAGTGCCCTGGACAAGGCGGT
Candidate_1508	ML1169	223129	223265	-	1	1.0	5.0	0.000	TGCTTACTGGCTTGTACTGGC	GGCCCTGTGGGAATGTGAACTGTAATTACCGCTTACTGGCTTGTACTGGCCCTGTAGGAATGTGAACTGTAATTACTGCTTACTGGCTTGTACTGGCCCTGTGGGAATGTGAACTGTAATTACCGCTTATTGGCTTG
Candidate_1509	ML1169	260875	261021	+	2	2.0	4.0	0.000	ACATGCCTCGCTCTCACCGCCTTGTC	AACCCGGCTGTCCAGTATCGGAGCATCCTTGGAGCGGCAGTGGAGGGGTGGTGCTTGGGAGGTGTTGGACCTAGGACTCCAACATGCCTCGCTCTCACCGCCTTGTCCAGGGCACTCAAGCGATTCCTCAGGTACCCCAGAGGCCGG
Candidate_1510	ML1169	215989	216125	+	1	1.0	3.0	0.000	CGCCTTTTTGATGGGTTGTGG	AGTGCGTATGTCAGGTTTCGACGGGTTTTTCATGTTGGTGCGCCTTTTTGATGGGTTGTGGTGGAAATCGCCGAGCGATATAGTCGTAAGGGTAGCTAAATGATCAGAAATGTCGACGGTCAGGACGTTGCAGCTGA
Candidate_1511	ML1169	245531	245645	-	15	69.0	3.0	0.000	TCATGGTCGGGTTCCAACTCTGATA	GTAGGAGTTTTCCATGACAATCGGGTCATGGTCGGGTTCCAACTCTGATACCACCACACGTGTAACGTTTACAGAGTTCCTAGTTTGCCGACGATGAGTACCGCGATGTATATGA
Candidate_1512	ML1169	260884	261006	-	3	3.0	5.0	0.000	GGCGGTGAGAGCGAGGCATGTTGG	CCTGAGGAATCGCTTGAGTGCCCTGGACAAGGCGGTGAGAGCGAGGCATGTTGGAGTCCTAGGTCCAACACCTCCCAAGCACCACCCCTCCACTGCCGCTCCAAGGATGCTCCGATACTGGAC
Candidate_1513	ML1169	258270	258368	-	3	8.0	5.0	0.000	TGTTCAGGAGTGTGTAGAAAGC	TGATATGTCGCACAATTACAGTTATTTATAGCTTTCTACACACTCCTTACACGTACGTGTTCAGGAGTGTGTAGAAAGCTTTTTGATCAATTTGAGAAA
Candidate_1514	ML1169	262044	262154	-	3	6.0	5.0	0.000	GTCTCATGGAGTCGCTACTCAGC	TGTTGTTGGGTGCTGTTGTACACTTGTCTCATGGAGTCGCTACTCAGCATGATGAGGTCGCCTTGTCATAAAGCTGGAGTGCGGTGTCGTGTTAAGGTTACGCAAGGTAAC
Candidate_1515	ML1169	79121	79235	+	3	3.0	5.0	0.000	TCTAATGGGACCCTATCGCCGGGCC	TGGCATTTTGCACCCCTAATGGTACTCTAATGGGACCCTATCGCCGGGCCATTTTGCACCCGTAGTGGGACCGTAGTGGGGGCGTTAGAGTACCGTTAAGGTCCCATTAAGGTCC
Candidate_1516	ML1169	244680	244802	-	3	4.0	3.0	0.000	GTCTTTCAGTTGTTCCTGGAGAAG	TCTCATGCTCGACTGAGCTGCTGTTCTGTCAGGCACATCGAGACGTCTGAGTAACGCTTCGTTACCAAGGTCTTTCAGTTGTTCCTGGAGAAGAGCTTGTTCCTGCGCGTAGTTGTATACTAG
Candidate_1517	ML1169	327524	327662	+	3	3.0	4.0	0.000	AGTGTTGGATGTTGGATGTTGA	TGTTGGATGTTGAGTGTTGGATGTTGAGTGTTGGATGTTGAGTGTTGGATGTTGGATGTTGAGTGTTGGATGTTGAGTGTTGGATGTTGAGTGTTGGATGTTGAGTGTTGAGTGTTGGATGTTGAGTGTTGGATGTTAA
Candidate_1518	ML1169	320866	321012	-	1	1.0	3.0	0.000	ATGTAGTACTGCATATTATGTGGAGT	GTGCCGATGTGTGTAGTGCTATTGTCTGGGGTTGCACGTATGTCGTACTGCATATAATGTGGAGTGTATCATAAAGCACGTATGTAGTACTGCATATTATGTGGAGTGTATCATAAAGCACGTATGTAGTACTGCATATTATGTGGA
Candidate_1519	ML1169	262008	262092	-	1	1.0	5.0	0.000	AGTGCGGTGTCGTGTTAAGG	TTGTCATAAAGCTGGAGTGCGGTGTCGTGTTAAGGTTACGCAAGGTAACCTTAACACGAAACCACACTCGTTTGTGATTTCAAAA
Candidate_1520	ML0434	39115	39221	-	1	1.0	3.0	0.000	ACCAGTACACGAACCAGTTCG	TCCGGACTGGTTCGGGGATTGCCGTACCAGTACACGAACCAGTTCGCGTACTGGTTTGCGAACTGGTTTGGGTACTGGGTCAGGCTTCTTGGATACTGCCAAGTCGT
Candidate_1521	ML1893	148379	148517	+	1	1.0	5.0	0.000	ATCTTCCTGGACGCCAGCGGGA	TGCAACCTGCATAGCAAACTACTGCGGGGGTTGTCACGCCATCTTCCTGGACGCCAGCGGGAACCGTCTTCACGACTGTATCGAGCAGGCGGATCAGACAGAGGACAGTGAGGTGCCGCAGTGCGAGGGCGATCAGGTG
Candidate_1522	ML1893	122499	122627	-	1	1.0	5.0	0.000	TCGGCGTGGTCGGAAAT	GAGGTCCAGCGGGCGATCCAAACGGAGTTTTAACGGTCGATCGGCGTGGTCGGAAATGTTTTGGTTATATTTCTATCATGCTTGTCGTAACAGATAAACTTTGAAGTGCAGCTCAGTGCTTGGCTTTAC
Candidate_1523	ML1893	368491	368641	+	28	248.0	3.0	0.001	AGTGTAAGAGGACGTAGACTTTTCAAAG	CGGAGTAAAAAGGGATAGAACTTTTCTGACACAATTAGAAAGTGTAAGAGGACGTAGACTTTTCAAAGCTGGGCCTTTTGGTTTTCCTGGCTTTTGGAGAGGTGTTATGATCCCTCATTGTCCAATACTGTCAATGTAGGAGTTAGTTTCG
Candidate_1524	ML1893	363604	363730	-	1	1.0	5.0	0.000	ATGAAAGGGCGACCTCTAGTG	TCACGTGAGACGGCACGTGTGTATGATTGGCTATATACCTATGGGGCACTTTTTTGATTTGGGCATCTAAAATGAAAGGGCGACCTCTAGTGTGTAACGCACAACGCGTGCAGTACCGTGAAGAAGA
Candidate_1525	ML1893	308285	308411	-	9	57.0	4.0	0.000	TTGACCGGGCAATAAGCATACTTAGC	TCGGAGTCGCTCAAAGAGTTGTTTATTACCGTAGCCGGTCAACAATTCTCGGGCCCGCGGCCCTCGAAACGTTGACCGGGCAATAAGCATACTTAGCTCAGGCAGCAAACCACAAAATAAATGATAA
Candidate_1526	ML1893	308276	308422	+	5	8.0	5.0	0.000	CTAAGTATGCTTATTGCCCGGTCAAC	TGACTGATGTTATCATTTATTTTGTGGTTTGCTGCCTGAGCTAAGTATGCTTATTGCCCGGTCAACGTTTCGAGGGCCGCGGGCCCGAGAATTGTTGACCGGCTACGGTAATAAACAACTCTTTGAGCGACTCCGAGATGTGATTGT
Candidate_1527	ML1893	140694	140842	-	6	11.0	4.0	0.000	TTCGACTATTAGAGGAGATTCCATGGT	TGAAGTGGGAGTAGGATGAAGGAGGATCTGGGGACGAAGCTAGAGCCATGGTTTCAACCTCTGCAGGTCTAATCTCAGCGATTTCGACTATTAGAGGAGATTCCATGGTTCCACCCTCGTCCTAGGAGTAGAAGTAGCCGTTAAATTCT
Candidate_1528	ML1893	79343	79469	+	6	9.0	4.0	0.000	CCTGATAAGTGACCGAGGCTTCCATC	TAGAGTCAAATTGAGACAATATAGAGGTAACCTGATAAGTGACCGAGGCTTCCATCCCTTCACCGAGTCGTTTGGTGACGTTCTGGATGCGAGGAGCTAAGTCACTAGTCAGTGGTAGGGTCGGTGG
Candidate_1529	ML1893	49098	49178	+	3	4.0	5.0	0.000	TGGTCGTGACAAGACTCC	TACATTCGCCTGGAGTCTTGTCACGACCACAAACCTAATTACGGCTTGTGGTCGTGACAAGACTCCAGGCGAATGTCCGTC
Candidate_1530	ML1893	140690	140832	-	3	5.0	3.0	0.000	ATTAGAGGAGATTCCATGGTTCCA	GTAGGATGAAGGAGGATCTGGGGACGAAGCTAGAGCCATGGTTTCAACCTCTGCAGGTCTAATCTCAGCGATTTCGACTATTAGAGGAGATTCCATGGTTCCACCCTCGTCCTAGGAGTAGAAGTAGCCGTTAAATTCTAGCT
Candidate_1531	ML1893	79377	79493	+	4	6.0	4.0	0.000	TCACCGAGTCGTTTGGTGACGTTCTG	ATAAGTGACCGAGGCTTCCATCCCTTCACCGAGTCGTTTGGTGACGTTCTGGATGCGAGGAGCTAAGTCACTAGTCAGTGGTAGGGTCGGTGGCCGGTATGGGCCGTGGGGACGAAT
Candidate_1532	ML1893	78978	79126	+	7	14.0	3.0	0.000	GCCAAGGTTTCAACCTCTGCCAGTCTA	GCCGGAGTAGGATGAAGGAGAATCCGGGGACGAAGCTAGAGCCAAGGTTTCAACCTCTGCCAGTCTAATCTCAGCGAGTTCGACTATTAGAGGAGATTCCATGGTTCCACCCTCGTTCTGGGAGTAGAAGAAGCCGTTGAATTCTAGGT
Candidate_1533	ML1893	95947	96089	+	6	9.0	5.0	0.000	GTCCGTTGTGCTTGGCTGACTGAT	ACACTGCACAGGTCCCAGATAGATTGATCTTGCGATGAAGGTCCGTTGTGCTTGGCTGACTGATGTTGGCATGATGTTGTCCAAGCACCGGTCCAATGTACATATGGATAAGATGAGTAGGGAACCCACTAGATGTGAACTTG
Candidate_1534	ML1893	299227	299363	+	1	1.0	5.0	0.000	AAGAGACGGGACTCTGACTCC	TGTCCGTAGTTAGTCCTATGACAAGAGCTGGTGTGGTTGTAAGAGACGGGACTCTGACTCCGGAGTCCGGCTGCCGGACTCGGAGACCTTGCTCGATCTACATCTTGTACTTCTGGGCTTGCTATGTTGTCCAGCGA
Candidate_1535	ML1893	140806	140946	-	3	6.0	4.0	0.000	TTGAGGAAGGTTAGGTACGTTTC	GGGATGTTCCATGGTGAAGTTAAGGTCTTCTGTTAGGGAATTGAGGAAGGTTAGGTACGTTTCTGCATGATCTTAGTCTCTGAATGCGCCGCAGCCGTCGTCAATGAAGTGGGAGTAGGATGAAGGAGGATCTGGGGACGA
Candidate_1536	ML1893	79153	79255	+	6	6.0	4.0	0.000	GTTCTGGGCCAGGGGTATGAGGTA	GAGACTTAAAGGCGTATAGGGTTCTGGGCCAGGGGTATGAGGTAAGTGGCGAGGACTTTGGGGGCACCTGGTTTGTGGATCTAGGGTTGACCGTAGAGTTGAG
Candidate_1537	ML1893	308279	308427	+	10	80.0	4.0	0.000	CGAGAATTGTTGACCGGCTACGGTAAT	CTGATGTTATCATTTATTTTGTGGTTTGCTGCCTGAGCTAAGTATGCTTATTGCCCGGTCAACGTTTCGAGGGCCGCGGGCCCGAGAATTGTTGACCGGCTACGGTAATAAACAACTCTTTGAGCGACTCCGAGATGTGATTGTGAGCA
Candidate_1538	ML1893	395903	396023	-	1	1.0	5.0	0.000	TGTCCAGGGCACTTCCAT	GAGAGGATTCTTCAGAGGGGACGGACTTCTGGAGTTGTCCAGGGCACTTCCATGTCTTAATCTGGAACGTTCTGAGGACAAATCTGGTGTCCTTCTCAAGGGGCTGATATCCGTCTCTTTG
Candidate_1539	ML1893	78415	78551	+	8	20.0	4.0	0.000	TCATAGGGCGTGTTGACCAAGGATTT	GTCGTTCCAAGCTATTTTGTGTCCTGTGGTGAGGGAGTGGTGAGCAGGCCCGGACTTTATTTTGTCGAGTGTCTTGTCATAGGGCGTGTTGACCAAGGATTTTCTTCAGGGGTTTGGAGAGGGAGGGATGGTAGGGG
Candidate_1540	ML1893	78403	78547	+	6	12.0	5.0	0.000	GTGAGGGAGTGGTGAGCAGGCCCGG	GAGGATGTTGATGTCGTTCCAAGCTATTTTGTGTCCTGTGGTGAGGGAGTGGTGAGCAGGCCCGGACTTTATTTTGTCGAGTGTCTTGTCATAGGGCGTGTTGACCAAGGATTTTCTTCAGGGGTTTGGAGAGGGAGGGATGGTA
Candidate_1541	ML1893	124064	124210	+	3	5.0	4.0	0.000	TCTTGCGGGAGTAGCACTTGAAGACT	TGTCCATCTTGGAGGTGGGGCAGTAGGTACGTCTCTTCACTCGGTCGTCAGCGAAGAACTTCACGGCGTAGGGCTGTCCGGTCTTGCGGGAGTAGCACTTGAAGACTGAGCCAAATCCACCAGCTCCAAGCTTCCTTGAGATGGTGT
Candidate_1542	ML1893	308280	308418	+	3	18.0	3.0	0.000	GGCCCGAGAATTGTTGACCGGC	TGATGTTATCATTTATTTTGTGGTTTGCTGCCTGAGCTAAGTATGCTTATTGCCCGGTCAACGTTTCGAGGGCCGCGGGCCCGAGAATTGTTGACCGGCTACGGTAATAAACAACTCTTTGAGCGACTCCGAGATGTGA
Candidate_1543	ML1893	78974	79122	+	6	11.0	3.0	0.000	TTCGACTATTAGAGGAGATTCCATGGT	CGAAGCCGGAGTAGGATGAAGGAGAATCCGGGGACGAAGCTAGAGCCAAGGTTTCAACCTCTGCCAGTCTAATCTCAGCGAGTTCGACTATTAGAGGAGATTCCATGGTTCCACCCTCGTTCTGGGAGTAGAAGAAGCCGTTGAATTCT
Candidate_1544	ML1893	79380	79494	+	9	20.0	5.0	0.000	CCGAGTCGTTTGGTGACGTTCTGGA	AGTGACCGAGGCTTCCATCCCTTCACCGAGTCGTTTGGTGACGTTCTGGATGCGAGGAGCTAAGTCACTAGTCAGTGGTAGGGTCGGTGGCCGGTATGGGCCGTGGGGACGAATG
Candidate_1545	ML1893	78241	78329	+	3	3.0	5.0	0.000	CTGAGTGAGCTGCAATTCGGGA	TGCCAGAAGGGTAGGGTTTGAGAGTTGCAGTAATTTGGGAAGAATGGGATTCCTGAGTGAGCTGCAATTCGGGACACTATCCGTCCGAT
Candidate_1546	ML1893	140683	140831	-	11	30.0	3.0	0.000	GAGGAGATTCCATGGTTCCACCCTCGT	TAGGATGAAGGAGGATCTGGGGACGAAGCTAGAGCCATGGTTTCAACCTCTGCAGGTCTAATCTCAGCGATTTCGACTATTAGAGGAGATTCCATGGTTCCACCCTCGTCCTAGGAGTAGAAGTAGCCGTTAAATTCTAGCTAGGAGTT
Candidate_1547	ML1893	417518	417660	-	5	8.0	5.0	0.000	CCTGACGTCAACTTCTTTAATTGA	TTTGTCTTGATAGTTCCGTGTTTCTAGATGCAGTGCGCAAAGAAAGAAGTTGAGACGATCCATAGGGAGTTGTAACCTTCCTGACGTCAACTTCTTTAATTGAAGATCTCCTGCCTTTTTTTCGATCCTGGACTCCCCCAAAT
Candidate_1548	ML1893	49094	49174	-	3	4.0	5.0	0.000	TGGTCGTGACAAGACTCC	GACATTCGCCTGGAGTCTTGTCACGACCACAAGCCGTAATTAGGTTTGTGGTCGTGACAAGACTCCAGGCGAATGTAGGGG
Candidate_1549	ML1893	78242	78332	+	9	14.0	3.0	0.000	GAGTGAGCTGCAATTCGGGACACTATCC	GCCAGAAGGGTAGGGTTTGAGAGTTGCAGTAATTTGGGAAGAATGGGATTCCTGAGTGAGCTGCAATTCGGGACACTATCCGTCCGATTCA
Candidate_1550	ML1893	359589	359715	-	1	1.0	5.0	0.000	GTGGGATTCTGCCGTGGCTTT	ATTTGTGGTCACCTGACGTTGTCTGGGCTGACTGAGCTAAATTTTGGCCTGTTAGCCACGCTGGTTGGTGTGTGGGATTCTGCCGTGGCTTTGGTCTGTCAGGCATGGCGTACATCTGGGCTGCCCC
Candidate_1551	ML1893	95950	96098	+	9	16.0	5.0	0.000	CGTTGTGCTTGGCTGACTGATGTTGGC	CTGCACAGGTCCCAGATAGATTGATCTTGCGATGAAGGTCCGTTGTGCTTGGCTGACTGATGTTGGCATGATGTTGTCCAAGCACCGGTCCAATGTACATATGGATAAGATGAGTAGGGAACCCACTAGATGTGAACTTGTTCTTCAAG
Candidate_1552	ML1168	143217	143333	+	1	1.0	4.0	0.000	TTGTCGCCATTGGCACCATTG	TCCGGCATAATTATTTCATGGTTAGCGCCATTGTCGCCATTGGCACCATTGTCGTCATTGATTGGCACCATTGTCGCCATTGGTGCCATTATTGCCATTGTAACCATTGTTGCCATT
Candidate_1553	ML1168	43761	43879	+	2	3.0	4.0	0.000	CCGGGTACCTAGCTGTAGTGGG	TAGCCGTACACACTGGAGTACTGCACCTAGCCGGGTACCTAGCTGTAGTGGGTACTATGCTAAGTAGTACGTACACACTGGAGTACTGCACCTAGCCGGGTACCTAGCTGTAGTGGGTA
Candidate_1554	ML1168	114930	115056	+	3	6.0	5.0	0.000	TGCTCGGCAGCTTTCCTCTTCAGTGT	GAGAGGATGTTCTGGGTCACAGACAGAGGTTGCTCGGCAGCTTTCCTCTTCAGTGTGGAAAGGACTTCACGTTTGAGAGGAGCAGCGTTGTCAGCAGGATGGTTGTGAGGTTTGGAACCCAGAGTGA
Candidate_1555	ML1168	10840	10936	-	1	1.0	3.0	0.000	CTGGTTCGCATACTGGGTCGG	TTCGGGGATCGCCGAACCAGTGCGCGAACCAACCAGTGCGCGAACCAGTTCGCGTTCTGGTTCGCATACTGGGTCGGGCTTCTTGGATACTGCCTCG
Candidate_1556	ML1168	95694	95814	-	4	6.0	5.0	0.000	TGGGCTGCTGCTCTACTGTATCG	AAGTGGCACTGATGTAGGGAGAGGGAAGGACTCGGTCTTCAAGTGTAGTAGGGTTAGTAGGGTGCTGCTGGGCTGCTGCTCTACTGTATCGAGCCATCTTGTGCATGGCGTTTAGGTCACA
Candidate_1557	ML0435	85383	85511	-	1	1.0	3.0	0.000	TAGTCCCAGCGAACGGG	NNGAGGCAAATTTTCTTTCTTCTGTGAAATGTGTACTCCTTAGTCCCAGCGAACGGGAGCCGCTCCCGTTCCCTGGGACTAAGGAGTACAGATTTCACAGAAGAAAGAAAATTTGCCTCATAAATTTTT
Candidate_1558	ML0435	111606	111726	+	2	3.0	5.0	0.000	TGACTGGTTGTACTATGA	TACGATGACTGGTTTTACTATGACTGGTTGTACGATGACTGGTTGTACTATGACTGGTTGTACGATTACTGATTGAAGTATGACTAGTTGTACGATGACTGGTTGTACGATGACTGGTTGT
Candidate_1559	ML0435	80312	80452	-	1	1.0	5.0	0.000	TTACCTGGTTACCTGCATGTTTA	ATTACCTGGCTACCTGCATGTTTACCTGGTAACCTGCTAGTTACCTGGTTACCTGCATGTTTACCTGGTTACCTGGCTACCTGCATGTTTACCTGGTAACCTGCCAGTTACTTGGTTACCTGCATGTTTGGTTACCTGGCT
Candidate_1560	ML0435	85378	85510	+	1	1.0	4.0	0.000	TGTGAAATCTGTACTCCTTAGTCC	CCCTCAAAAATTTATGAGGCAAATTTTCTTTCTTCTGTGAAATCTGTACTCCTTAGTCCCAGGGAACGGGAGCGGCTCCCGTTCGCTGGGACTAAGGAGTACACATTTCACAGAAGAAAGAAAATTTGCCTCN
Candidate_1561	ML0435	66438	66584	+	7	8.0	4.0	0.000	GGGTGGAACCATGGGATCTCCTCTAA	CCTACCTAGAATTCAATGGCTGCTTCTACTCCCAGGACGAGGGTGGAACCATGGGATCTCCTCTAATAGTCGAACTCGCTGAGATTAGACTTGCCGAGGTTGAAACCTTGGCTCTATCTTCGTCCCCGGATCCTCCTTCATCCTACT
Candidate_1562	ML0435	160096	160238	-	1	1.0	5.0	0.000	ACGGACCTGGAGAGGGAGCAGAAC	TAAAGAAGAAAGTAACGTAGCGTCTGAGATCTCCTTCCTGCTCCCTGAGGACCAAGTCTGTAACTTTGAGAGGTTCTTCACGGACCTGGAGAGGGAGCAGAACTTTCTGGGGGTGGAGACGTACGGTCTGTCTCTCACTACTC
Candidate_1563	ML1894	715	855	+	2	3.0	3.0	0.000	CCATTGTTCTTGTTCAGCCTGCC	AGACGTAAGATTAAGGAGAGTCTGTTTATCCAACAGTATGATGACGGCAGTTTGATCAACGATAAGTTGGCCTCTGTGCCATTGTTCTTGTTCAGCCTGCCAACTCATCAAGATCAACTGAAGGGGCGGATTTTTCCTAGT
Candidate_1564	ML0471	2015	2131	-	1	4.0	5.0	0.000	TTACTCCGGAGTTACTTTTGG	TACTTTGGGCTACTGCGGAATTACTTTGGTTTACTCCGGAGTTACTTTTGGTTACTCCGGAGTAACTTAGGAATACTCCGGAGTAAATTAGGAATACTCTGGGGTTATTTGGTTTAC
Candidate_1565	ML0471	38318	38460	-	1	1.0	3.0	0.000	ACTTTGCTAGGTTTCACCTTTGGC	TGCTTTTTTAACTGGTGAGCCAGCTGCATTTCCACTTGGTACTTTGCTAGGTTTCACCTTTGGCTTACGTTTACGTTTTCCTAAAGGAGTGCTGCTTTGCAAATTTCCTGGTGCGGTGTCGCTATGAGGGGTCAACTTGCTTT
Candidate_1566	ML0471	20237	20359	+	1	5.0	4.0	0.000	TAGGAACAATTTTGATATGCCGGC	ATGAACAACATAGGACGTTTAAATGGGACAGATTGCGCGCCGGCATATAGAAAGTGTGCTTATTAGGAATAGGAACAATTTTGATATGCCGGCGCGCAATGAGTCCTGTTCACTTTTACAATT
Candidate_1567	ML0471	829	955	-	1	1.0	5.0	0.000	AGGTACTTTAGGTTAATCCGG	TATTTCGGGGAAACTTTGGGTTAATCCACGGAATGTTTGGGTTAATCTGGGGTTGTTTCGGGTTACTCCGGAGGTACTTTAGGTTAATCCGGAAATAATTTTGGTTTATCCGGAGTTACTTTTGGTT
Candidate_1568	ML0471	62469	62605	+	3	16.0	4.0	0.000	TAAACAGGTTTGAGGTCAGCC	TGGTAGGGTCACTGTTCGCAAATTGGCTGATCACAAATTGATGTTTCTGTCAATCCTAGGTATTAGGCATAACAAATAAACAGGTTTGAGGTCAGCCAAACTGCGAACACCTTGTTGATCTTGCCATTTTGTACCAA
Candidate_1569	ML0471	6	142	-	1	1.0	5.0	0.000	GGTAAGATTGGGTTACTCCGG	TTTTGGTTACTCCGGAGTGACTTTGAGTTACTCCGGGATAACTTAGGGTTACTTTGGGGTTATTTAGTTTACTCCGGGTAAGATTGGGTTACTCCGGGGTAAGTTTGGGTTACTTCGGAGGTACTTTGGGTTACTCC
Candidate_1570	ML0471	1953	2083	-	2	2.0	4.0	0.000	GGTAAGATTGGGTTACTCCGAGG	TGGTTACTCCGGAGTAACTTAGGAATACTCCGGAGTAAATTAGGAATACTCTGGGGTTATTTGGTTTACTCCGGGTAAGATTGGGTTACTCCGAGGTAAGTTTGGGTTACTTCGGAGGTACTTTGGGTTAC
Candidate_1571	ML0471	4	144	-	2	2.0	3.0	0.000	TAACTTAGGGTTACTTTGGGGTT	ACTTTTGGTTACTCCGGAGTGACTTTGAGTTACTCCGGGATAACTTAGGGTTACTTTGGGGTTATTTAGTTTACTCCGGGTAAGATTGGGTTACTCCGGGGTAAGTTTGGGTTACTTCGGAGGTACTTTGGGTTACTCCGG
Candidate_1572	ML0471	65	193	-	2	2.0	5.0	0.000	GATACTCCGGAGTTACTTTTGG	CACGGAAAGTTTGGGTTACTCTGGGGTTATTTCGGGATACTCCGGAGTTACTTTTGGTTACTCCGGAGTGACTTTGAGTTACTCCGGGATAACTTAGGGTTACTTTGGGGTTATTTAGTTTACTCCGGG
Candidate_1573	ML0471	91982	92090	+	1	2.0	4.0	0.000	TCAGGGACATCGGTATG	ACTGCTTCGCTCTGTGCTACGTCTTTAAACTCAGGGACATCGGTATGTAGGGCGTGTCCGATTTTGTTGACGGCGTGGTATTTGGAGCAGGCCAACTCACCAGTTTCCT
Candidate_1574	ML0471	53400	53532	+	3	8.0	3.0	0.000	TATAGTATGACTATGGTAA	GTGTTAATATGGTAACGCTATAGTGTTACTATGGTAACGCTATAGTATGACTATGGTAACGCAATAGTGTTACTATGGTTACGCTATAGTGTTACTATGGTAACACCTGGTTGTACGGTGCTGCTACTTGATG
Candidate_1575	ML0471	37030	37176	-	4	11.0	5.0	0.000	TGTGCCGGTGACTGCTATTGAAAGCT	AGGGAGTTGGACACCGATGTTGGTGTATGAGCTCTATCATGGTGTCACATGGCGAAGAGATATCATTATCAAAATGTCACGTGTGCCGGTGACTGCTATTGAAAGCTTATATCCCAATATCCCATGGCATTGTCTGACTCTTATTCA
Candidate_1576	ML0470	4341	4427	-	7	8.0	3.0	0.000	TCTGGTGTCATGAGGGGGCACAGTTT	CGATCTTTTGTCTGGTGTCATGAGGGGGCACAGTTTTGTCACTATGTCTGCCTTCTTAGCTGTCATCAGTCCCCGGGATCCTTCTTG
Candidate_1577	ML0470	6507	6609	-	20	416.0	5.0	0.001	GCTAATGATATGACAGTGCAGGGG	GGGAATCTAGTATGGTCCGAGCTAATGATATGACAGTGCAGGGGTGGAGTAGGAGCGACACGCTCCTCGGGGTTTGTACATTAGAGTAGTCACCGTTGGTCTA
Candidate_1578	ML0470	2166	2276	+	13	80.0	3.0	0.000	TAACCGCTGTCAGATCTTGTCACTGGTG	GCAGAGGGCCTGATGAGCTGTAACCGCTGTCAGATCTTGTCACTGGTGACAGTGGCAAGAGAGTGTCTCATTAGTTTTACTTGCTTTCTAGGGTTTTNNNNNNNNNNNNNA
Candidate_1579	ML0470	7423	7567	-	2	2.0	5.0	0.000	CGATAGCCATTCTTCGCAGTTTTCG	TATAGAATATACTCGGCCTAAAAGTAGGATTATTATATGTCGATAGCCATTCTTCGCAGTTTTCGTATGTTGAGTTTGTTATTGGGACATACAAAAACTGCGAAGAATGGCTATCGACACAAGATGTAAACTGTCTTACCTGTGT
Candidate_1580	ML0470	7420	7548	-	3	3.0	3.0	0.000	TTCTTCGCAGTTTTCGTATGTTGAGTT	AAAAGTAGGATTATTATATGTCGATAGCCATTCTTCGCAGTTTTCGTATGTTGAGTTTGTTATTGGGACATACAAAAACTGCGAAGAATGGCTATCGACACAAGATGTAAACTGTCTTACCTGTGTAAG
Candidate_1581	ML0473	46382	46524	+	4	19.0	3.0	0.000	AATCGGTAACACAAGAAAATGTCC	GATAGGTCGGGTTAAACTCCAAATTTGTGAGCAGGCCATGAATCGGTAACACAAGAAAATGTCCCGGGATTAAACCTGCCCTATGTTCTAAATGTTCTCGTATTACTGATGATGCCCATGTTGGAGATCATGCTGCCCGAGAA
Candidate_1582	ML0473	78683	78819	-	1	1.0	4.0	0.000	TGGTTTTGAGCTTGCAGAAAA	TAGTTTGAGGAAATGGGTGGTGCATCCCGGGTGATTTTATCGGAGCCAAATAGATTAAAATTATTTTGAATAAAAGTGGTTTTGAGCTTGCAGAAAATATCGGGATTGAAGCCCCCTTAAATGTCTGATATTTGAAG
Candidate_1583	ML0473	57867	57983	-	1	2.0	5.0	0.000	ATTTAGTCGCTCTGCGTGAGC	ACGCGCGTTAAAATTGTCAGAGCGACTAAGTCGCTGATCAGAGCGACTGAGTCGCTCTAGTGCGCGATTTAGTCGCTCTGCGTGAGCGACTTAGTCGCTGATGTTTTTACGAGGGCA
Candidate_1584	ML0473	84186	84308	-	1	1.0	3.0	0.000	TTAAAAAAATGGGCTTTTTTGGGC	TGGATAAAGTCATAAAATTTTAGGGCCCAAAAAGTCCCATTTTTACCTTCGGGGACCCCTCAAGGGCCCTTAAAAAAATGGGCTTTTTTGGGCTTTTTAGGGACGTGGCCCCCCCCCCCCCCT
Candidate_1585	ML0473	36583	36719	-	1	1.0	3.0	0.000	TCAGACGGTGTCGCCTGGCGG	AACTCAGACCGTTATCAATACGTCCTTCATTTAGAGGAGCTCAGACGGTGTCGCCTGGCGGACCACACAGACAAGGTTATTAACGTTATAGGTGACAGCGGCAGGGCTACATTTAGAGTTGGGCGGCGCGTGTCGTC
Candidate_1586	ML0473	97083	97215	-	1	1.0	3.0	0.000	TCGCTGACTAGAGCGACTTAGTCG	ATACGCGCGTTAAAATTGTCAGAGCGACTAAGTCGCTGATCAGAGCGACTGAGTCGCTCTAGTGCGCGATTTAGTCGCTGACTAGAGCGACTTAGTCGCTGACTCGAGCGACTCAGTCGCGCAAGTGAGCGAC
Candidate_1587	ML0472	22362	22480	-	2	4.0	3.0	0.000	CCATGCATTGGGTCTTCTTTGC	AAGGGCGCTGGGAAGCGCACTTGCTGACAGCCATGCATTGGGTCTTCTTTGCATTGATTTTCAATCCAGCATAGGAGCTGTAGTGAGCTAGCAGGTCAGTTGATTCCTGCAGGCCTTCC
Candidate_1588	ML3433	353	483	-	5	11.0	3.0	0.000	GGCTTTCCCACATTTTTGCGACC	CTAAAAGCAATGGTTCACCATTCACTGTGATGTTTTCAGAGGGTTCAAACAGAAACGGGCAAGTCTTACATCTGGCTTTCCCACATTTTTGCGACCTGCTTCCAATATCAGTGGTTACTTCAGGCTTGGTT
Candidate_1589	ML3434	41718	41866	-	12	14.0	3.0	0.000	TTAAAGAGGGACTCTAGTACGATCGAT	CTCTATCACAATCTCGCAGATGATAGAGGGACTCTAGCATGGTTCTGGAGTCGTTATAGATACTCTCTCGTAAACCCAAAGGTTAAAGAGGGACTCTAGTACGATCGATAGACGAAAGAGAGGCCCTTGTATCGTCTTGAAGTTGTTAC
Candidate_1590	ML3434	220454	220592	-	8	760.0	5.0	0.003	TAGGACTATAATGTACGTAAGA	TTAACAGTGCAGACTTGGCAATGGAAATTTTCGTTATAAATAGGACTATAATGTACGTAAGAATCGTTTCTGTAACAAAGATGCTTACGTATAAATACATTATAGTCCTATTTATAACAACAATTTCGAAGGATGCCCT
Candidate_1591	ML3434	22022	22158	+	1	1.0	5.0	0.000	AGAGTTACTTACACGTGTAGA	ACGTGTAGAGTTACTTACACATGTAGAGTAACTTACGTGTAGAGTTACTTACACGTGTAGAGTTATTTACACATGTAGAGTTACTTACACGTGTAGAGTTACTTACACGTGTAAAGTTACTTACACGTGTAGAGTTA
Candidate_1592	ML3434	44156	44304	-	9	13.0	5.0	0.000	AGAGAGGGACTCTAGCACGATCGAGAG	CTATCACAATCTTGCAGATGATAGAGGGACTCTAGTATAGTTCTGGAGTCGTTATAGATACTTTCTCGTAAACCCGAAGGTAAGAGAGGGACTCTAGCACGATCGAGAGACAAAAGAGAGGCCCTTGTATCGTCTTGAAGTTGTTACAG
Candidate_1593	ML3434	45634	45744	-	43	433.0	4.0	0.002	CCTGAGAGCGGGTGAAGTAGGAGCAGCT	CTGAAACTACACTGTCCAATGCGCAGCCTTCGCTGAGGCACTTGCCCAATCACGATGAGATCTCCTGAGAGCGGGTGAAGTAGGAGCAGCTATGTTTGGGTCAGGTGGAAT
Candidate_1594	ML3434	40574	40698	-	3	4.0	3.0	0.000	AGAGCAATCTAAGGACATTAAAATC	GGGCTCTAACATGGTCTTAAAGTTGTTAGAGAAGCTCTATCAGGAGGCAGGAACCTCTGCGATTGATGACAGAGCAATCTAAGGACATTAAAATCAATCTCGGTGAGGGCCGTTACCTCTACGAC
Candidate_1595	ML3434	21921	22047	+	1	1.0	3.0	0.000	AGAGTTACTTACACGTGTAGA	GAGTTACTTACACGTGTAGAGTTACTTACACATGTAGAGTTACTTACACATGTAGATTTACTTACACATGAAGAGTTACTTACACGTGTAGAGTTACTTACACGTGTAGAGTTACTTACACATGTAG
Candidate_1596	ML3434	44696	44848	-	31	92.0	5.0	0.000	TTAGAGAGGGACTCTAGCACGATCGAGAG	CACTCTATCACAATCTCACAGATGATAGAGGGACTCTAGCATGGTTCTGGAGTCGTTATAGATACTCTCTCGTAAACCCGAAGGTTAGAGAGGGACTCTAGCACGATCGAGAGACAAAAGAGAGGCCCTTGTATCGTCTTAAAGTTGTTACAG
Candidate_1597	ML3434	42673	42825	-	31	92.0	4.0	0.000	TTAGAGAGGGACTCTAGCACGATCGAGAG	CACTCTATCACAATCTCGCAGATGATAGAGGGACTCTAGCATAGTTCTGGAGTCGTTATAGATACTTTCTCGTAAACCCGAAGGTTAGAGAGGGACTCTAGCACGATCGAGAGACAAAAGAGAGGCCCTTGTATCGTCTTAAAGTTGTTACAG
Candidate_1598	ML3434	242910	243024	+	11	100.0	3.0	0.000	GACGAAGGGGGAGAAGTTTGCCTTT	GAGCGATTCCTCCAGTAGTTGACATGACGAAGGGGGAGAAGTTTGCCTTTTCCACTTGGATGATTCTTTGGAGATATTTGGTTTTCTTCTCCTCTTCATGACATCTGTACATGCT
Candidate_1599	ML3434	21970	22106	+	1	1.0	4.0	0.000	AGAGTTACTTACACGTGTAGA	ATGTAGATTTACTTACACATGAAGAGTTACTTACACGTGTAGAGTTACTTACACGTGTAGAGTTACTTACACATGTAGAGTAACTTACGTGTAGAGTTACTTACACGTGTAGAGTTATTTACACATGTAGAGTTACT
Candidate_1600	ML3434	220474	220582	-	10	91.0	5.0	0.000	TCGTTATAAATAGGACTATAATGTACG	AGACTTGGCAATGGAAATTTTCGTTATAAATAGGACTATAATGTACGTAAGAATCGTTTCTGTAACAAAGATGCTTACGTATAAATACATTATAGTCCTATTTATAACA
Candidate_1601	ML3434	21844	21980	+	1	1.0	5.0	0.000	AGAGTTACTTACACGTGTAGA	ATGTAGAGTTACTTACACGTGTGGAGTTACTTACACGTGTAGAGTTACTTACACATGTAGAGTTACTTACACATGTAGAGTTACTTACACGTGTAGAGTTACTTACACATGTAGAGTTACTTACACATGTAGATTTA
Candidate_1602	ML3434	21834	21964	+	1	1.0	5.0	0.000	TTACACGTGTAGAGTTAC	TTACTTACACATGTAGAGTTACTTACACGTGTGGAGTTACTTACACGTGTAGAGTTACTTACACATGTAGAGTTACTTACACATGTAGAGTTACTTACACGTGTAGAGTTACTTACACATGTAGAGTTACT
Candidate_1603	ML3438	12	156	-	4	6.0	5.0	0.000	CATGCTCTCGGCCGGGTTTCCGTGC	TATCCATAGTTTGTCACACAGCGATTTGTGATGGTATATACATGCTCTCGGCCGGGTTTCCGTGCTGCTAGAGGACACTGTCCTCATGTCACGTGACACCTTCGAGATTATGTTTTTACCGTTCACATGTGGTTCTTGGGCTAGT
Candidate_1604	ML3438	9	153	-	3	8.0	5.0	0.000	TCATGTCACGTGACACCTTCGAGAT	CCATAGTTTGTCACACAGCGATTTGTGATGGTATATACATGCTCTCGGCCGGGTTTCCGTGCTGCTAGAGGACACTGTCCTCATGTCACGTGACACCTTCGAGATTATGTTTTTACCGTTCACATGTGGTTCTTGGGCTAGTATG
Candidate_1605	ML3438	1	140	-	7	33.0	4.0	0.000	GACACCTTCGAGATTATGTTTTT	CACAGCGATTTGTGATGGTATATACATGCTCTCGGCCGGGTTTCCGTGCTGCTAGAGGACACTGTCCTCATGTCACGTGACACCTTCGAGATTATGTTTTTACCGTTCACATGTGGTTCTTGGGCTAGTATGAAAGGATT
Candidate_1606	ML3438	8	138	-	4	7.0	4.0	0.000	CGTGACACCTTCGAGATTATGTT	CAGCGATTTGTGATGGTATATACATGCTCTCGGCCGGGTTTCCGTGCTGCTAGAGGACACTGTCCTCATGTCACGTGACACCTTCGAGATTATGTTTTTACCGTTCACATGTGGTTCTTGGGCTAGTATGA
Candidate_1607	ML3438	1	142	-	16	232.0	4.0	0.001	GGTTTCCGTGCTGCTAGAGGACACTGT	CACACAGCGATTTGTGATGGTATATACATGCTCTCGGCCGGGTTTCCGTGCTGCTAGAGGACACTGTCCTCATGTCACGTGACACCTTCGAGATTATGTTTTTACCGTTCACATGTGGTTCTTGGGCTAGTATGAAAGGATT
Candidate_1608	ML3438	578	714	-	11	25.0	5.0	0.000	TCCTTGAAGTTTGGGCTAGACGTTTT	GCTAAACTTGTCCGCGTTGGTCGCCATTAGGAGTTCTAGCTTTTCTTCATAGACTGTCCAATTTGTCTTGGATATGTCCTTGAAGTTTGGGCTAGACGTTTTATCACTTTTCACGCGGAAAGTGATATAGTTGTGAT
Candidate_1609	ML3438	185	295	-	8	15.0	5.0	0.000	CTGGGGTGGGCAGAGTTCGTCGT	CGTAGTTTACGACATCTCTAAAGGCCTGGGGTGGGCAGAGTTCGTCGTTTCTGTTCATGTAACATGACGCCAGGATGGTGTCTCTACCGTCTACCTTGGTCTGTACTACTG
Candidate_1610	ML3438	1	138	-	15	92.0	3.0	0.000	ACCTTCGAGATTATGTTTTTACCGTTCAC	CAGCGATTTGTGATGGTATATACATGCTCTCGGCCGGGTTTCCGTGCTGCTAGAGGACACTGTCCTCATGTCACGTGACACCTTCGAGATTATGTTTTTACCGTTCACATGTGGTTCTTGGGCTAGTATGAAAGGATT
Candidate_1611	ML3438	592	724	-	3	17.0	3.0	0.000	ATTAGGAGTTCTAGCTTTTCTTCA	AGTCGATACTGCTAAACTTGTCCGCGTTGGTCGCCATTAGGAGTTCTAGCTTTTCTTCATAGACTGTCCAATTTGTCTTGGATATGTCCTTGAAGTTTGGGCTAGACGTTTTATCACTTTTCACGCGGAAAGT
Candidate_1612	ML3438	14	150	-	1	3.0	3.0	0.000	CTCATGTCACGTGACACCTTC	TAGTTTGTCACACAGCGATTTGTGATGGTATATACATGCTCTCGGCCGGGTTTCCGTGCTGCTAGAGGACACTGTCCTCATGTCACGTGACACCTTCGAGATTATGTTTTTACCGTTCACATGTGGTTCTTGGGCTA
Candidate_1613	ML3438	592	718	-	6	36.0	5.0	0.000	TTGGATATGTCCTTGAAGTTTGGGCT	TACTGCTAAACTTGTCCGCGTTGGTCGCCATTAGGAGTTCTAGCTTTTCTTCATAGACTGTCCAATTTGTCTTGGATATGTCCTTGAAGTTTGGGCTAGACGTTTTATCACTTTTCACGCGGAAAGT
Candidate_1614	ML3438	466	594	-	9	32.0	3.0	0.000	GTGGCCCAACTGATTCGTGATGGTGAG	AGTGATATAGTTGTGATCAGATGAATTTCGGTCATCTCCTGTCACCTCCACGTTCCATCGGTCCACTAAATCGTGGCCCAACTGATTCGTGATGGTGAGGTCAATGGCGTTAGTCCATCTGCCGTTATC
Candidate_1615	ML3438	439	533	-	14	41.0	4.0	0.000	ATCTGCCGTTATCGAAGGTCGGGGT	TCCACTAAATCGTGGCCCAACTGATTCGTGATGGTGAGGTCAATGGCGTTAGTCCATCTGCCGTTATCGAAGGTCGGGGTGTCACCTTGGTTTTC
Candidate_1616	ML3438	4	146	-	12	81.0	5.0	0.000	GCCGGGTTTCCGTGCTGCTAGAGG	TTGTCACACAGCGATTTGTGATGGTATATACATGCTCTCGGCCGGGTTTCCGTGCTGCTAGAGGACACTGTCCTCATGTCACGTGACACCTTCGAGATTATGTTTTTACCGTTCACATGTGGTTCTTGGGCTAGTATGAAAGG
Candidate_1617	ML4570	71	207	-	4	4.0	3.0	0.000	TGTAGCTAAAAGTTGCGTTGCGGCTG	TTTGCTATAATCAACGGTATCGACAGTAATTTGTTTGTAGCTAAAAGTTGCGTTGCGGCTGCGCGCGCGGGGGCTACCGCTCCGCGACAGCACGTTAGACAACATTTGACAAGCTAAAAGTTAACCGATGCTTTATC
Candidate_1618	ML0467	4346	4466	-	1	1.0	5.0	0.000	CTTTACAGAGAGTTCTTT	TTTGTGGAAATTTCCTTGTCTGGTTTTGAAGAACTCTTTACAGAGAGTTCTTTTATTGAAGCCTGGGAAGAACTCTTTACAGAGGGTTCTTTGATTGAAACCTTGGAGAGGGGTAATTTTA
Candidate_1619	ML0467	268765	268901	+	1	1.0	5.0	0.000	TTTGGGGTCTTCTGGGGTGTC	CTTCCTCCGGCAGAGAGGGGATGATCTCCGTCAGACTAAGATCTTTAGTGACTGTGTCGGTGGGGGTGACCCCCGCTTTGGGGTCTTCTGGGGTGTCAGGTATGTCAGAGAATTCCTCCTCGTCCGCCGCTGAGAGG
Candidate_1620	ML0467	4345	4473	-	1	1.0	5.0	0.000	GGAAGAACTCTTTACAG	AGACCGTTTTGTGGAAATTTCCTTGTCTGGTTTTGAAGAACTCTTTACAGAGAGTTCTTTTATTGAAGCCTGGGAAGAACTCTTTACAGAGGGTTCTTTGATTGAAACCTTGGAGAGGGGTAATTTTAT
Candidate_1621	ML0469	4112	4228	+	1	1.0	3.0	0.000	TCGGCGGACTCTGGTGGATCC	CCAGCGGACTTTCTCCGCGCGGCGGATCCGCCAGAGTCCGCCGCAGATTCCACCAGAGCGTTCGTTTCGGCGGACTCTGGTGGATCCGCCGAAAAGCCCACCTGAGTCTGCCGAGTC
Candidate_1622	ML0469	4562	4680	-	2	2.0	4.0	0.000	ATCCGCCGAAAAGTCCGCCTGA	CTCGGCGAACTCGGGCAGAATCCGCGGCGGATCCGCCGAAAAGTCCGCCTGAGTCCGCCGAAAGGAACGTTCTGGCAGAATCCGCGGCGGATCCGAGCGGATGAGGAACCGATCGGATC
Candidate_1623	ML0469	11834	11980	+	5	7.0	5.0	0.000	ATTGATCGCGAGTCGGATGTAGCGCC	GATGCCTGCCAGATGCGGAGAGTGCAGTGTGGACTATGTTATTGATCGCGAGTCGGATGTAGCGCCACCCTTATCATGTTTTCGCTGCTTCCAGGGCTCACATGACTGCGACAGGAACAAGGCGCTCCATCAAACTCTCTCAGCAAT
Candidate_1624	ML0463	246046	246182	+	1	1.0	4.0	0.000	GACAGGGCTGCTTGAGGAAGG	GGTACCTGAATTTCGCACTTGTACATGGCTATCATGAGCCGACAGGGCTGCTTGAGGAAGGCCTGTCTGCAGCCCTCCTTAACGGCAGACACGATCTGTCCAGCTATGGGTGGTCCTGGGAGACAAATATTTGAGAT
Candidate_1625	ML0463	128280	128380	+	1	2.0	3.0	0.000	TTTACTAGTCCGGACTGGTTCGC	GACCTACTTGTTATCATGTCTTTACTAGTCCGGACTGGTTCGCGTACTGGTTTGGGGATTGCCGAACCAGTACGCAAACCAGTTCGCGTATTGGTTCGCGT
Candidate_1626	ML0463	251648	251774	-	1	1.0	3.0	0.000	GAGAAAAAAATTAGGCCAAGC	CAGTTAGGTCAACAGACCGTTTAGCGGTCGCTTGGCCTAATTTATATCTCAATTGTTATTCAATGTCAATTGAGAAAAAAATTAGGCCAAGCGACCGAGGTCCTGATTTAAAGTAACCTACTTGTTG
Candidate_1627	ML0463	17436	17580	-	13	22.0	5.0	0.000	ACTTGAAGATAGACTTTGGAACATC	GGGTATTGGTTGTTCAGGGGTTACATCAGGAGCAGGTTTTTCCCGGTCTGCAAGCTTCAACGCTGGATATATCTCCAAACACTTGAAGATAGACTTTGGAACATCTGATTCTCCCTGCATGGCTTGAAGCAGTCCGTCCGTTGAG
Candidate_1628	ML0463	185065	185197	+	2	2.0	3.0	0.000	GGTGAATTTGCAGATCACT	TGATTTCGCAGAACACTTTGAGGTTTGCAGTTCACTTTAAGGTGAATTTGCAGATCACTTTAAGGTGAGTTTGCAGTTCACTTTGAGGTGAGAGGTGAGTTTGCAGATCACTTTAAGGTGATTTTGCAGATCA
Candidate_1629	ML0463	302382	302488	+	5	5.0	4.0	0.000	AATTGGCCACATTACCACCGGAAACT	TGCCAGGTAAAAAGTGGCCGGTGAAAAAGTGGCCGGTTAAAACTTTGGCCTGACGAGCTCAAATTGGCCACATTACCACCGGAAACTTATTCACCGATAAGGTAGTG
Candidate_1630	ML0463	169688	169824	-	1	1.0	5.0	0.000	CACGACGTCGTGGGGCACGAC	CACGACGACACTGGGGCATTATCCCTGGGGCATAGTGTACTGGGGCAGGTGGTCAGTGGGGCACGAGGTTGTGGGGCACGACGTCGTGGGGCACGACAACACTGGGGCATAATCCCTGGGGCACGATGTTCTGGGGC
Candidate_1631	ML0464	285401	285549	-	5	6.0	3.0	0.000	TTTGCACAATCAAAGTTATAGTGGACA	CCAAGAGGTCGACATATGTCAAGATGGTTATAATATCGATTTTGCACAATCAAAGTTATAGTGGACATCCACTAGCTAGATAGTGGATGTCCACTATAAATTTGATTGTGCAAAATTGATATTATAATAAATAACTCTGTCGGGCTTCT
Candidate_1632	ML0464	285422	285538	+	143	590.0	5.0	0.002	ACTATAACTTTGATTGTGCAAAATCG	ATTATAATATCAATTTTGCACAATCAAATTTATAGTGGACATCCACTATCTAGCTAGTGGATGTCCACTATAACTTTGATTGTGCAAAATCGATATTATAACCATCTTGACATATGT
Candidate_1633	ML0464	285398	285548	+	20	37.0	5.0	0.000	GATGTCCACTATAACTTTGATTGTGCAA	TCTAGAAGCCCGACAGAGTTATTTATTATAATATCAATTTTGCACAATCAAATTTATAGTGGACATCCACTATCTAGCTAGTGGATGTCCACTATAACTTTGATTGTGCAAAATCGATATTATAACCATCTTGACATATGTCGACCTCTTG
Candidate_1634	ML0464	77761	77871	+	3	5.0	5.0	0.000	TCGTTTTGCGGAGTGTATCCCGG	CCTCCCCCAGCTCAGCAGTGAGTTGTCGTTTTGCGGAGTGTATCCCGGAACTGGTGGAGTGTCTGGGTATTGCTCCAAGAAACGACCAAGACCAGCCTTGAAGCTTTCGAG
Candidate_1635	ML0464	92267	92393	+	11	26.0	3.0	0.000	GTTTGGTCTATCAGAGGAAGCATCTG	TCAGAGCGAACACTTAAAAAAGTCGTGCAAGAAGCGGTTACTGATGAAGATCGATCGAGAAATATAGTTGTGTTTGGTCTATCAGAGGAAGCATCTGAAGATCTTGACTGTAAGATAACGAGTCTGT
Candidate_1636	ML0464	285394	285516	+	10	11.0	4.0	0.000	TATAATATCAATTTTGCACAATCA	GATTTCTAGAAGCCCGACAGAGTTATTTATTATAATATCAATTTTGCACAATCAAATTTATAGTGGACATCCACTATCTAGCTAGTGGATGTCCACTATAACTTTGATTGTGCAAAATCGATA
Candidate_1637	ML0464	4796	4934	+	3	5.0	5.0	0.000	TCTAAAACAGCTGTTGGATTGG	TATGGCGAATGAATCCTATGGTTAGGGTCAGTTGGTCCGCTTTTCCGGCTAGTCGTTTTCTATGGATATTAATGTGTTCTAAAACAGCTGTTGGATTGGTGGATTGGCAGTACTTTTTTGGGTTTTTAAGTTTTTTTTT
Candidate_1638	ML0464	285398	285542	-	4	4.0	4.0	0.000	TGTCCACTATAAATTTGATTGTGCA	GTCGACATATGTCAAGATGGTTATAATATCGATTTTGCACAATCAAAGTTATAGTGGACATCCACTAGCTAGATAGTGGATGTCCACTATAAATTTGATTGTGCAAAATTGATATTATAATAAATAACTCTGTCGGGCTTCTAGA
Candidate_1639	ML0464	285394	285544	+	22	47.0	5.0	0.000	AGTGGATGTCCACTATAACTTTGATTGT	GATTTCTAGAAGCCCGACAGAGTTATTTATTATAATATCAATTTTGCACAATCAAATTTATAGTGGACATCCACTATCTAGCTAGTGGATGTCCACTATAACTTTGATTGTGCAAAATCGATATTATAACCATCTTGACATATGTCGACCT
Candidate_1640	ML0464	285402	285540	-	6	6.0	5.0	0.000	TCAAAGTTATAGTGGACATCCA	CGACATATGTCAAGATGGTTATAATATCGATTTTGCACAATCAAAGTTATAGTGGACATCCACTAGCTAGATAGTGGATGTCCACTATAAATTTGATTGTGCAAAATTGATATTATAATAAATAACTCTGTCGGGCTTC
Candidate_1641	ML0464	8510	8642	+	1	1.0	4.0	0.000	AATTGAGGTAGTCGGAATT	ATAAGTGGTTCCCTTACGGAATTCCGACTTTGACGGAATTCTGACTGCACAGTGCACTGAATTCCTAATTTAGGAATTGAGGTAGTCGGAATTCCGTCAAATTCGAAATTCCGTGCGTGTGCCACATAAGTTT
Candidate_1642	ML0464	273589	273707	+	1	1.0	3.0	0.000	TACACGATCGTGTGCTAGACTG	GGCCTTGTCCGACTCTAGATTGATCTACGCATCGTGCCATCGGCTTATGCGATCACGTCATGCCTGATACACGATCGTGTGCTAGACTGGTGTCGTGTATCTTTATCAGGGCAGTATAG
Candidate_1643	ML0464	285391	285539	-	56	170.0	5.0	0.001	ACTATAAATTTGATTGTGCAAAATTGA	GACATATGTCAAGATGGTTATAATATCGATTTTGCACAATCAAAGTTATAGTGGACATCCACTAGCTAGATAGTGGATGTCCACTATAAATTTGATTGTGCAAAATTGATATTATAATAAATAACTCTGTCGGGCTTCTAGAAATCAGC
Candidate_1644	ML0465	33013	33113	+	8	37.0	5.0	0.000	ACACTGATTTCCTCAGGAGAGAA	CATGTCTTGGGCCATCGACCACACTGATTTCCTCAGGAGAGAAGGGATAATTATCTCCCATTTCTCTCTAAAAAATGAGGAACGTCAAGATGTTTTAGCCC
Candidate_1645	ML0465	46756	46856	+	7	128.0	5.0	0.000	ACTGACCAGTGACGTCGGAGTAT	AGAACCAACTCTTTCGCACTGGTCAGTTCACCCATCAAGTCAGTATACTTTTCGGCATACTGACCAGTGACGTCGGAGTATTGGCTTCGAAGCGACTTGAG
Candidate_1646	ML0465	33021	33121	+	32	244.0	4.0	0.001	CTGATTTCCTCAGGAGAGAAGGGATAAT	GGGCCATCGACCACACTGATTTCCTCAGGAGAGAAGGGATAATTATCTCCCATTTCTCTCTAAAAAATGAGGAACGTCAAGATGTTTTAGCCCGTATTTTA
Candidate_1647	ML0465	46731	46859	+	9	23.0	5.0	0.000	CAACTCTTTCGCACTGGTCAGTTCACC	TTTCTTAACGTCGTTCTCCAACCGCAGAACCAACTCTTTCGCACTGGTCAGTTCACCCATCAAGTCAGTATACTTTTCGGCATACTGACCAGTGACGTCGGAGTATTGGCTTCGAAGCGACTTGAGCTT
Candidate_1648	ML0465	93304	93444	+	1	1.0	5.0	0.000	TTTGCATAAATCACCTAGGCTGC	CTGCTGTTTTGTAAGTCCAATATTGCAGAAATGGTCTGTATAGGTTGTAGGTGATTTGCATTGGACAATAGAATCACCTTTGCATAAATCACCTAGGCTGCGATTACAGATTTTGGTTTGATTTAATCTTATTTTAAAAGC
Candidate_1649	ML0465	38544	38678	-	10	47.0	5.0	0.000	TGAGGATATCGAAGATTGGGCCTGG	CGTTAAGCATATGTGTTTCAGAGTCTCACCGTGGATGAGGATATCGAAGATTGGGCCTGGTTCAGCATTGAACTCGGGCTCTGCTATTAGTCGGATCCTGGATCTACGAGAAGAATCTTGCCATAAAAGCATGAA
Candidate_1650	ML0465	4605	4727	-	1	1.0	4.0	0.000	GTCACGTGTTGTTGTGATGACGTC	AGTTCGTTTAAATGACGTTTTGATGACGTCACGTGTTGTTGTGATGACGTCACGTGTTGTTGTGATGACGTCACGTGTTGTTGTGATGACGTCACGTGTTGTTGTGATGACGTCACGTGTCGT
Candidate_1651	ML0465	6920	7000	-	4	5.0	3.0	0.000	CTGCATTGTCTAGATGAGTGAGC	CCGACAACATCTGCATTGTCTAGATGAGTGAGCTACCGGCCCTTAGGGCCGGTAGCTCAATTGGTTGAGCAATTGGTAGAG
Candidate_1652	ML0465	4579	4711	-	1	1.0	3.0	0.000	GTCACGTGTTGTTGTGATGACGTC	GTTTTGATGACGTCACGTGTTGTTGTGATGACGTCACGTGTTGTTGTGATGACGTCACGTGTTGTTGTGATGACGTCACGTGTTGTTGTGATGACGTCACGTGTCGTTGTGATGACGTCACTTGGTGTTGCAA
Candidate_1653	ML0465	26644	26790	+	9	42.0	4.0	0.000	TAGTGGACAGCAGTACTCCAGGTGGC	TTGCACTACGGCTATTCTTGCTGTGAAGGTCCATTGAACCCCTTCGAGCACCTGGATGTCTGCAATTTTGGAAGAGTTCCATAGTGGACAGCAGTACTCCAGGTGGCTTCTGACAAGAGATTTATACAGCGTTAACATGGTTACTCT
Candidate_1654	ML0465	33434	33570	-	6	7.0	4.0	0.000	TACAGTCTGATGTGCGTCTATGTTGA	ACAGCTCAAGGGAATCCTGAGTCTCAAAACGTGGACCACAACCGGCCTGCCCAACATATATCTCACAGAAGATATGTACAGTCTGATGTGCGTCTATGTTGAGGTAAATAAGAAGCAGTTCCGCTTGAATTAGATTA
Candidate_1655	ML0465	142952	143086	+	9	17.0	3.0	0.000	CCTGATCAGTTATACAGAGGAGGTC	GTTGAGGTACATGATTTGGGTGTTTAAATGACTCACCTGATCAGTTATACAGAGGAGGTCGATTTATCGACCTCAGAAGTTTGACTAGGTCAAATGACAAAGTTAATCATATCAGCGAATTTGCCAGTAATATAC
Candidate_1656	ML0465	47145	47261	+	3	8.0	5.0	0.000	TTTTGGGGAGGTTTAGGAAGCCAAGC	CTGGATGTTCAACATTTCTCGCCAATTTTGGGGAGGTTTAGGAAGCCAAGCCTTCCCTAACTTGTACTTCTTGAAATTCCCCAAAATAAACGGGGAGATGCTGTATCTGTGGATAGA
Candidate_1657	ML0465	33000	33128	-	2	2.0	5.0	0.000	CTTCTCTCCTGAGGAAATCAGT	ATTGAGATAAAATACGGGCTAAAACATCTTGACGTTCCTCATTTTTTAGAGAGAAATGGGAGATAATTATCCCTTCTCTCCTGAGGAAATCAGTGTGGTCGATGGCCCAAGACATGATCTTGAAGGACC
Candidate_1658	ML0465	46495	46649	+	10	21.0	3.0	0.000	CTTGTGGAGTCGTGGTCCAAGTCCCTGCCC	ATCCCCGTGTAGAACCTCTCCGTGGCTCGTCGTCCATCCCCTTGTGGAGTCGTGGTCCAAGTCCCTGCCCTTCTATTTCTCCCGTAGGTGTCTGAAGGAGCAGGTTTTTTGTTCCGGTAAGGTGCTGCAGTGGTTCTGGAAGAAGATGCCTGCGA
Candidate_1659	ML0465	47159	47257	+	3	4.0	3.0	0.000	TGAAATTCCCCAAAATAAACGG	TTTCTCGCCAATTTTGGGGAGGTTTAGGAAGCCAAGCCTTCCCTAACTTGTACTTCTTGAAATTCCCCAAAATAAACGGGGAGATGCTGTATCTGTGGA
Candidate_1660	ML0465	5981	6117	+	1	1.0	5.0	0.000	CAGTTTCACGTGCAGTGTTGC	GTCACGTGTAGTGTTGCAGTGTCACGTGCAGTGTTGCAGTGTCACGTGCAGTGTTGCAGTGTCACGTGCAGTGTTGCAGTTTCACGTGCAGTGTTGCAGTGTCACGTGTAGTGTTGCAGTGTCACGTGTAGTGTTGC
Candidate_1661	ML0465	33503	33613	+	66	1912.0	5.0	0.007	GCTGTTTGACGTTGGAGCAGAGCTCGCT	CTGTGAGATATATGTTGGGCAGGCCGGTTGTGGTCCACGTTTTGAGACTCAGGATTCCCTTGAGCTGTTTGACGTTGGAGCAGAGCTCGCTAAGCTCGTACTCTTCACGAC
Candidate_1662	ML0465	33498	33614	+	10	29.0	5.0	0.000	AGGCCGGTTGTGGTCCACGTTTTGAG	ATCTTCTGTGAGATATATGTTGGGCAGGCCGGTTGTGGTCCACGTTTTGAGACTCAGGATTCCCTTGAGCTGTTTGACGTTGGAGCAGAGCTCGCTAAGCTCGTACTCTTCACGACC
Candidate_1663	ML0465	5866	6002	+	1	2.0	4.0	0.000	GCAGTGTTGCAGAGTCACGTG	ACAATGTTTCAGTGTCACGTGCAGTGTTTCAGTGTCACGTGCAGTGTTGCAGAGTCACGTGCAGTGTTGGTCAGTGTCACGTGTAGTGTTGCAGTGTCACGTGTAGTGTTGCAGTGTCACGTGTAGTGTTGCAGTGT
Candidate_1664	ML0465	46735	46855	-	2	2.0	5.0	0.000	GGTGAACTGACCAGTGCGAAAGA	TCAAGTCGCTTCGAAGCCAATACTCCGACGTCACTGGTCAGTATGCCGAAAAGTATACTGACTTGATGGGTGAACTGACCAGTGCGAAAGAGTTGGTTCTGCGGTTGGAGAACGACGTTAA
Candidate_1665	ML0465	34315	34417	+	4	4.0	3.0	0.000	TCAACGACCAAAGGTTGCAGTGTC	AGCGAAATAGGACCCAATTGTCAACGACCAAAGGTTGCAGTGTCCTCATCGTATTCAGCCTGTGGTTGTTGAAAGTTCGAAGTTCGAAATTCATTACTTTTCA
Candidate_1666	ML0465	211916	212044	+	2	2.0	5.0	0.000	TACTGGCTTGGCAAATT	ATCATGTTATATGCCGCACGTGCGTCTGCAATTTGTTAAACCGGTGTGGCCTGATACGTGTGAGCGCAGCTGTACTGGCTTGGCAAATTTCTGCATCTGCCATTTGCGCTATGGACGTGAGTAGTATTC
Candidate_1667	ML0466	7902	8038	+	1	1.0	5.0	0.000	GAGGGGTGTTGAGAACTGGGC	GGCTCATACTGGGGTAAGTCCTTGAACAGGGGTTTGCCGTTCTCGAAGATCATGGAACCCCTTCTGATGACAGTCGGAGGGGTGTTGAGAACTGGGCTTGGCCGGGTCTTGACTTCAGGAGCAGTCTCTTTTTCTTG
Candidate_1668	ML0466	8901	9011	+	3	5.0	5.0	0.000	GTTTCGCTAGCTGTATCGCCGTC	TCTTTATGCAAGGTGCTTTGTGAGCTCTGGGAGGTGAGGCTGCTCATGCTGGACAAAGAGGAGGTTTCGCTAGCTGTATCGCCGTCAGAGTCAGCAGTTTCCTGGCTGCTC
Candidate_1669	ML0466	8984	9132	+	3	3.0	5.0	0.000	CTAACTGTTGGCTGATTCACTTGGAGG	GTCAGAGTCAGCAGTTTCCTGGCTGCTCTCCCAGCTGAAACGAATCTTGTCAGCGAGTTTCTTGTCCGGTGTTGTTACCCTGCTAACTGTTGGCTGATTCACTTGGAGGAGGCCAGGAGCTTGCTGCTCTTGCTCTGATTTGACTGTGT
Candidate_1670	ML0461	43861	43959	+	3	3.0	3.0	0.000	TAGAAGAGGACTTAGCAGAGGA	CAAGAAGAAAAGTTCTATTCTAGAAGAGGACTTAGCAGAGGAGGATGATTTATTCTCCACTCCTTCAAAGTCCAAATCTGCCAAGAAAAAGAGCAGCAC
Candidate_1671	ML0461	38203	38349	-	7	12.0	5.0	0.000	TGGATTTTGGAGCCAACCTTGGGACA	TACAAGGGTACCTGCCAAGTTTTGAAGCCCTGTCACAATAGCTTGGCTCCATTTTTGTCCCAATATGTCTCAAACGTATCCTGGATTTTGGAGCCAACCTTGGGACAATGATTTGGGGCCTTAAAACCGTATTCCAGTGCCATTTGT
Candidate_1672	ML0461	62382	62498	-	2	2.0	5.0	0.000	TGGCGACATGCACTGAATAGC	GTCGCCAAAGAGTGCGTTACCTCCACTGTATGGCGACATGCACTGAATAGCGAATTAGCGAAATGTCGCTGTCGCTGTTCAGTGTATGTCGCCGTACAGTGCGTATACCCCCTGGTA
Candidate_1673	ML0461	51010	51146	+	1	1.0	4.0	0.000	GGTCCGTCTCTGTCTACCGCT	CACCGTCACGTTCGTTCTTGCGTGATTGTACATCGGTCATGGTCCGTCTCTGTCTACCGCTTTTGAGGAGGGAGTCAAGAGAAAAGGCGAAGGAGACAAGGACGATAACAGCGGGTACAAACCAAGGAACGATGATG
Candidate_1674	ML0461	38209	38353	-	2	2.0	3.0	0.000	TATCCTGGATTTTGGAGCCAACCTT	ATCCTACAAGGGTACCTGCCAAGTTTTGAAGCCCTGTCACAATAGCTTGGCTCCATTTTTGTCCCAATATGTCTCAAACGTATCCTGGATTTTGGAGCCAACCTTGGGACAATGATTTGGGGCCTTAAAACCGTATTCCAGTGCC
Candidate_1675	ML0461	26031	26149	-	1	1.0	3.0	0.000	CCCGGTACGTATTGCGGCATGT	CGGAACGTATCGGATCACGTGTCGCAGCACATACCGCGGCATGTGCAGTCTAGTTAGGATCATGTTCCCCGGTACGTATTGCGGCATGTGCCGTCTAGTTAGGATCATGTTCCGCGACA
Candidate_1676	ML0461	62969	63085	-	7	16.0	3.0	0.000	TTCCTCCTGAGCTTCTGTTTAGCCAC	AAGTAGTCGATGAAGGTCCTCGTGTCAGCGACAAGAAGCTTGGTTGGTTGATCTGTCTGGGCGGCATTCCTCCTGAGCTTCTGTTTAGCCACATGGACGTAGGTCTCTGAATACTGG
Candidate_1677	ML1192	1064	1182	-	6	12.0	4.0	0.000	CATCGAAGGATTCTCAGGAGAATGGTC	GACTCCCTCCTACAATAGGCACGGCTGAGATGGGCTTTTGAGAGTCCTTCGACATCTCAGCTACCAGCATCGAAGGATTCTCAGGAGAATGGTCAGTTGGCTAATTGCACTGTCTGACC
Candidate_1678	ML0460	36593	36687	-	4	7.0	4.0	0.000	CTTTACGGAAAGAGAGGCAGAATCT	CTAGGAGGCTCTGTGCTAGTTTCTAGTTCCTGCTTCTTTTCTGTGATAGGTTTTACTTTACGGAAAGAGAGGCAGAATCTAGGTCCTACAGCATT
Candidate_1679	ML0460	135	259	+	25	482.0	4.0	0.002	TTTACGATCTGGTCTGGAGAAGCCA	ATAAATATTCCAGACTTCAGTCTTGAGAAGTTTACGATCTGGTCTGGAGAAGCCAGATTTTTCGAAATCTAAATGGGGACTTTTGGAGACTTTTGGGTACTTTTGGGGACTAAAAATCATGGGGA
Candidate_1680	ML0460	36574	36692	-	2	2.0	3.0	0.000	GAAAGAGAGGCAGAATCTAGGT	CAGTGCTAGGAGGCTCTGTGCTAGTTTCTAGTTCCTGCTTCTTTTCTGTGATAGGTTTTACTTTACGGAAAGAGAGGCAGAATCTAGGTCCTACAGCATTTGGATTAGGCAGGACAATA
Candidate_1681	ML0460	36573	36693	-	2	3.0	4.0	0.000	AGTTCCTGCTTCTTTTCTGTGAT	ACAGTGCTAGGAGGCTCTGTGCTAGTTTCTAGTTCCTGCTTCTTTTCTGTGATAGGTTTTACTTTACGGAAAGAGAGGCAGAATCTAGGTCCTACAGCATTTGGATTAGGCAGGACAATAT
Candidate_1682	ML1199	10	158	+	4	5.0	3.0	0.000	ATGGATATCAAAGGTGTTTTGAGCCTC	TGTACGTATGACTGCCTTAGAGCAATTTCAGGCCATTAAGATGGATATCAAAGGTGTTTTGAGCCTCGGGGATGTCCCTGAGGGGTATTACAGCTATGCATAGGTCTAACTTGTACGTATGACTGCCCTAGGGCAATTTCAGGCCATTA
Candidate_1683	ML1197	102597	102713	-	1	1.0	3.0	0.000	ACGGCTCAGAGCTATGGCTTT	GAATCCAAGCCATGGCTCACTGGATTGAGTACGGCTCAGAGCTATGGCTTTCGGTTTAAGTACGGATTATAAGCCGTGGCTCAGCATGCTCAAAAAACAGACAGAGCCAAGCCACGG
Candidate_1684	ML1197	176174	176314	-	2	2.0	4.0	0.000	TGTTGGAGAAGTCGGAAGTTCTC	TGGACACCCGGGAAGAGGGGAGATATGGTTGAGTAGCAAGTTTCAAGTTCGGATTCTGCGGAGGAGCTGTTGTAGAGTTGTTGGAGAAGTCGGAAGTTCTCGCCCGTACTGTTCTTCATCTTCTTCATCACCTGGAGTGGA
Candidate_1685	ML1197	95621	95737	+	1	1.0	3.0	0.000	CATTAGAGGTGCACTTTTCGG	AAGAGGTGTCACTTTTAGGCATTAGGGTCCCATTAGAGGTGCACTTTTCGGCATTAGGGTCCCATTAGAGGTGCACTTTAAATCGTTAGGGTCCCATTAGAGGTGCACTTTTAGGCG
Candidate_1686	ML1197	127749	127867	-	1	1.0	3.0	0.000	TGATGAGGTCGTCCTCG	CGTGGTGTACTGATGGACGATGCTGAGGATGATGGCTACGATCCGGACGACTTTTGTGAGGGAGGTCTGATGAGGTCGTCCTCGTTTGCTCTGGCTCGTCCTCACATTTCCAGTAGAGT
Candidate_1687	ML1197	127741	127873	-	14	374.0	3.0	0.001	GCTACGATCCGGACGACTT	GACATCCGTGGTGTACTGATGGACGATGCTGAGGATGATGGCTACGATCCGGACGACTTTTGTGAGGGAGGTCTGATGAGGTCGTCCTCGTTTGCTCTGGCTCGTCCTCACATTTCCAGTAGAGTTGCAGCAA
Candidate_1688	ML1197	102602	102718	-	2	2.0	4.0	0.000	TGGATTGAGTACGGCTCAGAGCTATG	TCGTTGAATCCAAGCCATGGCTCACTGGATTGAGTACGGCTCAGAGCTATGGCTTTCGGTTTAAGTACGGATTATAAGCCGTGGCTCAGCATGCTCAAAAAACAGACAGAGCCAAGC
Candidate_1689	ML3422	163712	163848	-	2	2.0	4.0	0.000	TGATTAAACATTTGCTAGTGA	TTTAATTTCTACACTTTATATTCGAGCTCTTACTTTTAGTTGATTAAACATTTGCTAGTGAAACAGATTGATTTGATTGAATCAAATCAATCAAATCAATCAGTTTCACTAGCAAATGTTTAATCATGTTTAGCATG
Candidate_1690	ML3422	159310	159396	+	7	45.0	3.0	0.000	TGGGTCTGCTACGACGGTGGCTGCTG	TAGCGGCGGCTGGGTCTGCTACGACGGTGGCTGCTGCGTCGGCGGTGGCTGGATCGGCGGTGGCGGTGGCTGCTGGGTCGGCGGTGG
Candidate_1691	ML3422	163713	163811	+	2	2.0	4.0	0.000	TAGTGAAACTGATTGAT	ATGCTAAACATGATTAAACATTTGCTAGTGAAACTGATTGATTTGATTGATTTGATTCAATCAAATCAATCTGTTTCACTAGCAAATGTTTAATCAACT
Candidate_1692	ML3422	4563	4691	+	2	3.0	4.0	0.000	GTTTCGAGAGTCGTCCAAAGAG	AAACAAAGTTATGTTGCTGAAAGTATCCATCAGCTGTTTCGAGAGTCGTCCAAAGAGCGTACTATCGTCGACGTTCTCTTGGTTTATAGATATTTCGATACAGTTTTGATCTAGTTTGGGCTTTATAGG
Candidate_1693	ML3422	159303	159431	+	22	122.0	5.0	0.000	GTGGCTGCTGGGTCGGCGGTGGCTGGA	CGCCTAGTAGCGGCGGCTGGGTCTGCTACGACGGTGGCTGCTGCGTCGGCGGTGGCTGGATCGGCGGTGGCGGTGGCTGCTGGGTCGGCGGTGGCTGGATTGGCGGTGGCGGTGGCTGCTCTAAATTTA
Candidate_1694	ML3422	40870	40996	+	1	1.0	4.0	0.000	GGGGTATGCGGAAGACGGGGC	GGAGGGTAGGGCATGCCGTATGGAGTAGGGTAACCGGGGTATGCGGAAGACGGGGCAGCTGCAGCGGCGTTGTAGCCGCTTCCTTCAGGTCCTGGCATGGGGTGCGGCGGCATCCCGTACCCTGGCA
Candidate_1695	ML3423	51	177	-	3	4.0	4.0	0.000	GGATGAGACAGCTGGTTAACGCTACT	ACATGGACGAGATCCTCTACTGGCCCGACAGGATGAGACAGCTGGTTAACGCTACTGACGAACAAGTCGAGAAGATGAGAGCTGCTGTCTACAAGTTCTTCCTCAACAAGGGGAGTTGACCCTGTTA
Candidate_1696	ML1191	6071	6177	-	2	3.0	4.0	0.000	CCCAATGCTGTGGGGCCCAAG	GTTCTTGGGCAGAAGAACAATGGACCCCAATGCTGTGGGGCCCAAGTTTGTGAAGCACGACGTTGTGGGGCTTGACGTCATTGGGGCATCGTCCCTGAGGCACAGTG
Candidate_1697	ML1191	608	748	-	3	19.0	3.0	0.000	CAGACTGAAGAAGACTAACATCA	TATGGCACATGTATTCAAATTTGTCCCGATGGAGTGCCATGTTATTTTTTTCAGACCAATTCATGACGTTGTATAAGTCAGACTGAAGAAGACTAACATCATTCTCAGATCTTATTGCAATGGATATACGAGTATCATCTG
Candidate_1698	ML3431	1028	1138	-	1	2.0	3.0	0.000	GATACTATTGGGTCACTACTGGG	ACTGCAGTGATACTACTGGGATACTACTGGGGTACTACAGTGGTACTACAGTGATACTACTGGGATACTATTGGGTCACTACTGGGGTATTATAGTGGTACTACTGGGATA
Candidate_1699	ML0459	25986	26128	-	3	3.0	3.0	0.000	GGTGGGCCTCAGCGGAGGACTGGT	GTGTATGGTAGGCCAGCGGTGCCGACTGGTTAGTAGTAGTGGTGGGCCTCAGCGGAGGACTGGTCAGGGTTCTAAAGGTGATGCTGATTCTCATGCCATTAACCTGATCTTGGTTAACCCTCGGTACACTGTGTTCAAAATGG
Candidate_1700	ML0459	25995	26131	-	1	1.0	5.0	0.000	AGTGGTGGGCCTCAGCGGAGG	AGTGTGTATGGTAGGCCAGCGGTGCCGACTGGTTAGTAGTAGTGGTGGGCCTCAGCGGAGGACTGGTCAGGGTTCTAAAGGTGATGCTGATTCTCATGCCATTAACCTGATCTTGGTTAACCCTCGGTACACTGTGT
Candidate_1701	ML0457	555	701	-	4	5.0	5.0	0.000	TGACCGGACTGCAACTGAGGGCGAAT	CAAGCTCTATGAGTATACTTCTGCATCACCCTTGCTAAGCTGACCGGACTGCAACTGAGGGCGAATATGTGCTGAATATCTGCTAAACCTGAAGTCGGTTGGGTTCAGTGTATATGTGCGAGTGGATGCAGAAGTAGGGTATGGCGT
Candidate_1702	ML1189	1505	1641	+	1	1.0	3.0	0.000	TCCGGGTAAGGTTGGGTTACT	GGAATACTCCGGACTCCGGAGTAACTTAGGAATACTCCAGAGTAACTTAGGAATACTCTGGGGTTACTTGGTTTACTCCGGGTAAGGTTGGGTTACTCCAGGGGTTATTCCGGAGTTACTTTGGATTAATCCGGGGT
Candidate_1703	ML0454	2096	2232	+	1	2.0	3.0	0.000	CCTTATCTGGCTGATCCCTGT	TTGTATAGCTGAAAGCACGGTGTCAACCTACACGGACCGCCCTTATCTGGCTGATCCCTGTTTACAAGCTGGGGTAGCAGGGGACCAGATGAAGCTGGGGGGTAGTTGTAAGATAAATTACCGTAACCTACAGCCTT
Candidate_1704	ML0454	30626	30762	-	1	1.0	3.0	0.000	ATATTGATGGTCGATCTGTCT	TGGAAGGAGGGTTGAGGAGACTCGCTGTACGGAGCCTTGTCCTCCCCAGCAATGTCTCCTATTTCTTGAAGGGAGAATATTGATGGTCGATCTGTCTCAGCGTGATCTTCGTCAGCTAACTCACTGTTGGACATACC
Candidate_1705	ML0454	39844	39942	+	2	2.0	5.0	0.000	GATTTCGACCGGGATTTTGGAT	CCAAAATCGGCCTATTTTTGAAATCCCGGTCCCGGTCAAAATCCTGAAATTTACCGGGATTTCGACCGGGATTTTGGATTGAATTTTGAAAATCGAATT
Candidate_1706	ML0455	6884	7018	-	4	6.0	3.0	0.000	TGAGTCTAAGTATACCGAGAGCGGC	CACAGAGCTTAGTGTGAGTCGTGAGGTGGCCTTTCTGGTTGATCATAGGCTCTTTAATCCACTGGTTGTTGGATTTGAGTCTAAGTATACCGAGAGCGGCTTCCTCTTCAATACAGAGATCGATGGGGATCGTGT
Candidate_1707	ML0455	6886	7030	-	4	8.0	3.0	0.000	GCCTTTCTGGTTGATCATAGGCTCT	TTAAGATCTTGTCACAGAGCTTAGTGTGAGTCGTGAGGTGGCCTTTCTGGTTGATCATAGGCTCTTTAATCCACTGGTTGTTGGATTTGAGTCTAAGTATACCGAGAGCGGCTTCCTCTTCAATACAGAGATCGATGGGGATCGT
Candidate_1708	ML0452	219904	220010	-	16	45.0	3.0	0.000	GATAGGGTTATAACAGTTCGGAGATT	CGGCCGCGTACAAGTTCTTTAGGATCTTTGTTGAGCTGACAAAGCTTCATTGCATAAAGGTGATAGGGTTATAACAGTTCGGAGATTTAAAGACTCATTGCGAACAA
Candidate_1709	ML0452	294026	294166	-	3	8.0	4.0	0.000	TGTCCAGTTCTTCTTGCTGTTGA	AACCAATGTAGAAGAAGGAGGAAATGTATAGTCAGTCAGTCGGGAAAGAATGCCAGTTAAACTACAAGCAGTGACAACTGTCCAGTTCTTCTTGCTGTTGAACTTATGCTGTGTTTTTGGACTTTAGGTTAATTGAGTGGT
Candidate_1710	ML0452	16760	16900	-	14	86.0	5.0	0.000	TTAGAGTCTGAGGCAGCCGGGTTAGAAT	TATGAGGCAGCCAGGTTAGAGTCTGAGGCAGCCGGGTTAGAATCTGAGGCTGCCGGGTTAGAATATGAGGCAGCCAGGTTAGAGTCTGAGGCAGCCGGGTTAGAATCTGAGGCAGCCGGGGGTTTAGAAGCAGGTGTTGGG
Candidate_1711	ML0452	154425	154541	-	9	91.0	5.0	0.000	GAGAGGGCAACAGTATTCGACTCGGG	TGTCAGCAATCTTGGTTGGATTCCAGAGAGGGCAACAGTATTCGACTCGGGATCTTATGAGGGATTTGTAGAGTTGGAGCATAACAGGCTTTGACCTGTCTCTGAAAACTCCAAGCA
Candidate_1712	ML0452	315553	315689	-	1	1.0	3.0	0.000	TGAAGGAGCTGGCAGACAAGC	ATATTGATAACAGTCCTGCTCCTCTACTTGCTCTTCCCGCTGAAGGAGCTGGCAGACAAGCGGATATTGATAACAGTGCTGCTCCTCTACCTGCTCTACACGGTCCTGGTGAAGACCCTGCCCCTCCTGGTGCCCGG
Candidate_1713	ML0452	16746	16880	-	11	37.0	5.0	0.000	CGGGTTAGAATCTGAGGCAGCCGGG	GTCTGAGGCAGCCGGGTTAGAATCTGAGGCTGCCGGGTTAGAATATGAGGCAGCCAGGTTAGAGTCTGAGGCAGCCGGGTTAGAATCTGAGGCAGCCGGGGGTTTAGAAGCAGGTGTTGGGGGGCGGACGGGATC
Candidate_1714	ML0452	146885	146991	-	1	1.0	5.0	0.000	CAGGGTGTCCCTGAAGTCTGA	GGAGGCGGTGCCTGAGCAGGGCCAGATTGGGGCGGCTGCTGGGCCGACTGGAAGACCATCCCAGGGTGTCCCTGAAGTCTGACTTTCTGCTGCTGGCTCTCCATGAG
Candidate_1715	ML0452	16755	16865	-	31	324.0	4.0	0.001	GTTAGAATCTGAGGCAGCCGGGGGTTTA	GTTAGAATCTGAGGCTGCCGGGTTAGAATATGAGGCAGCCAGGTTAGAGTCTGAGGCAGCCGGGTTAGAATCTGAGGCAGCCGGGGGTTTAGAAGCAGGTGTTGGGGGGCG
Candidate_1716	ML0452	16751	16887	-	5	9.0	4.0	0.000	GCTGCCGGGTTAGAATATGAGGCAGC	GGTTAGAGTCTGAGGCAGCCGGGTTAGAATCTGAGGCTGCCGGGTTAGAATATGAGGCAGCCAGGTTAGAGTCTGAGGCAGCCGGGTTAGAATCTGAGGCAGCCGGGGGTTTAGAAGCAGGTGTTGGGGGGCGGACG
Candidate_1717	ML0452	315581	315713	-	1	1.0	5.0	0.000	GGCAGACAAGCGGATATTG	CTGAAGGAGCTGGCAGACAAGCGGATATTGATAACAGTCCTGCTCCTCTACTTGCTCTTCCCGCTGAAGGAGCTGGCAGACAAGCGGATATTGATAACAGTGCTGCTCCTCTACCTGCTCTACACGGTCCTGG
Candidate_1718	ML0452	460428	460564	+	1	1.0	3.0	0.000	GACCTGTTCAAATTTGGAGCC	CAGTATAACCCATATGTTGGCGCAGCTCTAAATTTGGACAGGTCGCCAGCTTGCTCACCTTTGTGAGCGAGCTGGCGACCTGTTCAAATTTGGAGCCGCTTGCGCACATACAGGCTTTACTGGTTTAGCAAATTCCC
Candidate_1719	ML0452	306357	306493	+	1	1.0	4.0	0.000	GGTGGACTCTGGCGGATCCGC	CCGGCGGACTTTGTCCGCGGGGATCCGATCCGCTCGGATCCGCCGTGGATTTCGCCAGAAAGCAGAAAGTCCTTTTGGTGGACTCTGGCGGATCCGCCGAGTCCGATCGGATCCGCCATCAATTCGCGGACAGTCCG
Candidate_1720	ML0452	82116	82252	-	4	8.0	4.0	0.000	ATGGAACACGTACAGATACTACAGCT	GGTTAAATCTAGTGTAGTTTCTTTGGATAGAGGAGATGGAACACGTACAGATACTACAGCTGAGGCAGCTGAGGTTCTTGCAACTGCTTTTAGCTCTGTGTTTGTACATGAGCCATCTGGTCCTTTACTAAAATTTG
Candidate_1721	ML0452	16750	16886	-	5	7.0	4.0	0.000	GCAGCCGGGTTAGAATCTGAGGCAGC	GTTAGAGTCTGAGGCAGCCGGGTTAGAATCTGAGGCTGCCGGGTTAGAATATGAGGCAGCCAGGTTAGAGTCTGAGGCAGCCGGGTTAGAATCTGAGGCAGCCGGGGGTTTAGAAGCAGGTGTTGGGGGGCGGACGG
Candidate_1722	ML0453	2777	2865	+	1	1.0	4.0	0.000	GAGGGTATGAGAGGTTA	TTTAGTCCCCAGGTGTAATTGAGGGTATGAGAGGTTATGTAATTGACGGAATGAGATGTTACACAACATCTCATACCCTCAATTACACA
Candidate_1723	ML3412	74	194	+	4	5.0	5.0	0.000	TCTGGAGTTGGTACATTAGGAGC	GAGGTCACAAGTCACAGCAGAACCAAGGAGTCTGGAGTTGGTACATTAGGAGCTAGTTCCTCTTAAATCGAGAGTCTGGTATCTTGATGCACTGGACACTGGTTGGTGGTTCATACTGCAT
Candidate_1724	ML3412	73	211	+	3	4.0	5.0	0.000	TGGTATCTTGATGCACTGGACACTGGT	CGAGGTCACAAGTCACAGCAGAACCAAGGAGTCTGGAGTTGGTACATTAGGAGCTAGTTCCTCTTAAATCGAGAGTCTGGTATCTTGATGCACTGGACACTGGTTGGTGGTTCATACTGCATAGTATTTGTTGACCCAT
Candidate_1725	ML3412	72	208	+	1	2.0	3.0	0.000	TGGTACATTAGGAGCTAGTTC	CCGAGGTCACAAGTCACAGCAGAACCAAGGAGTCTGGAGTTGGTACATTAGGAGCTAGTTCCTCTTAAATCGAGAGTCTGGTATCTTGATGCACTGGACACTGGTTGGTGGTTCATACTGCATAGTATTTGTTGACC
Candidate_1726	ML2670	31768	31884	-	1	1.0	4.0	0.000	GTCCTGTCGGCACGCAATGGG	CCAACACGTTTAAATCGGACCTATTGCGTGCCGGCATTTAAAAAGTGTGCCTAAATCGCGCAATGGGTCCTGTCGGCACGCAATGGGTCATGTTAAACGTCCTATGTTGTTTACAGT
Candidate_1727	ML2670	19742	19860	-	3	8.0	5.0	0.000	CTTAGGTTCTATTGCGT	AGGATGATTTAACAAATTCTCTTGCCTTTGTTTAACTTAGGTTCTATTGCGTGTGCCACGCAATACAACCTAAGTTTAACAAAGGCGAAAGAATTTGTGTTAGCTATAAATAATAAAAG
Candidate_1728	ML2670	19744	19852	-	1	1.0	4.0	0.000	TAAGTTTAACAAAGGCG	TTAACAAATTCTCTTGCCTTTGTTTAACTTAGGTTCTATTGCGTGTGCCACGCAATACAACCTAAGTTTAACAAAGGCGAAAGAATTTGTGTTAGCTATAAATAATAAA
Candidate_1729	ML1843	684	794	+	20	37.0	4.0	0.000	TTGCAACTCGGAAGAATGATTAA	ATGAGGCTGTTGCAGTACCAGCAGATTGCAACTCGGAAGAATGATTAAATTAAAGAAAATTGATACGAGTCTGGAGTTGTAAGTAAAATTGTGTGTATTGCATTACCTAAA
Candidate_1730	ML0400	35647	35787	+	1	1.0	3.0	0.000	TCCTGATCCACAACAGAAAACTT	CCCCAGAGCACTTTAACCCAGAGATTTAGCCCCGCTGACGTCCTGATCCACAACAGAAAACTTTGTTAGGGTGACAGTTAGAGTTAGGGTTTGGGCTAGGGTCGCTGGGGCCAAATATGTGGGAAAAATGATGTGGGGCAC
Candidate_1731	ML0400	36440	36530	+	1	1.0	4.0	0.000	TCGACACGTACGGAAGTTCGACT	TAAATGCACGGAAGTTCGACACGTACGGAAGTTCGACTGCCAAAGTTCGACTAACTGTGGTCCAGTCGAACTTCCGTATTTGTTGAACTAC
Candidate_1732	ML0400	36432	36540	-	2	2.0	4.0	0.000	CGGAAGTTCGACTGGACCACAG	TACTTGAACTGTAGTTCAACAAATACGGAAGTTCGACTGGACCACAGTTAGTCGAACTTTGGCAGTCGAACTTCCGTACGTGTCGAACTTCCGTGCATTTACCCATGAG
Candidate_1733	ML0400	150606	150732	-	1	1.0	3.0	0.000	GAAGGTCTCATTCTGAAGTCC	TGCTGCTCTGTTCTGGGATTGTGGTGATGTCTTCAAGATGAGCAGCTCTCCTTCTGCTGTGATGAGCTGTAGAAGGTCTCATTCTGAAGTCCGACACTAACTTTCTGAGCTGAGAAGATTTTGTCAT
Candidate_1734	ML0400	150612	150734	-	1	1.0	5.0	0.000	TGTAGAAGGTCTCATTCTGAAGTC	ATTGCTGCTCTGTTCTGGGATTGTGGTGATGTCTTCAAGATGAGCAGCTCTCCTTCTGCTGTGATGAGCTGTAGAAGGTCTCATTCTGAAGTCCGACACTAACTTTCTGAGCTGAGAAGATTT
Candidate_1735	ML0400	139151	139263	-	1	1.0	5.0	0.000	TGTAGAAGGTCTCATTCTGAAGTC	TGCTCTTTTCTTGGGTTTTGGTGATGTCTTCAAGATGAGCAGCTCTCCTTCTGCTGTGATGAGCTGTAGAAGGTCTCATTCTGAAGTCCGACACTAACTTTCTGAGCTGAGAA
Candidate_1736	ML0400	90174	90326	-	13	20.0	5.0	0.000	ATGATGTTCATGGTTCTGTGCGTGGCAGG	AAGGACTGCATGCTTCATTTTGGATTGGGCACCTGGTTTCATGATGTTCATGGTTCTGTGCGTGGCAGGTAAGACAAGATCAGGGGTGCCGTTGTCTCCCTTGCTATCCAGGAAAAATGAGAGTTCACGAGGTGCGCCAAGAGAAACAGTACA
Candidate_1737	ML0400	89838	89934	-	1	1.0	3.0	0.000	TCTAGGGTTTGGATTTCCTCC	CACGACCTTTCTTCTTTAGGTCTAGGGTTTGGATTTCCTCCATGATGCTATCGCACAGGGAGTCATCCAAACCACTTAGGCTGTCGACATGTTCTAC
Candidate_1738	ML1844	118156	118304	+	34	330.0	5.0	0.001	ATGAATAACACTTGTAGAAACAGCAGT	ATTATGGTTGGGAGAATGTAAAGAATTTCTGATATCTAACATGAATAACACTTGTAGAAACAGCAGTGGTAGGATGACTAGAGCTGCTGTAGCGGTTACAAGGATGATTCTTAACGGTTCTTTAATTTCTAAACGAGTCATATTATCTG
Candidate_1739	ML1844	163550	163696	-	6	25.0	3.0	0.000	TTGAGTACTGATGTAGCTTTCGGTAA	AAATTCAGTCTTCTGCTCATTAACATTAAGGCTCCATTCTTTGAGTACTGATGTAGCTTTCGGTAAGATTTGTGCAAGAGCTGCAGGATCTTCATCTAGAAAGTCAACGTCATCAGCATATTCTGATTCAAGGGGTAGGCAGGAGTC
Candidate_1740	ML1844	68378	68510	-	2	3.0	3.0	0.000	TGATGTGGAATGCTTCTCT	ATTGCTGAGTTGGTGGATGCTAGTTTACGGTTTTGGAGCGAAGACATTAGCTCTGAATCAGACCATAGACCTCCTGATGTGGAATGCTTCTCTCTTGACGAGACAGAATTGGCTAAGTCATCGGCTTCTGGTG
Candidate_1741	ML1844	212516	212662	-	10	19.0	3.0	0.000	GTTTCTGAAAGCAGCAAGTAGTTATT	CATCAAAGTAATATAATCAAGACACAGGCCTACTACTGCAGTTTCTGAAAGCAGCAAGTAGTTATTAAGTCTCATTCTTCAAACTTAGTACTTTTGTTGATTTTCTCTGTAGACTTGAAAATGCAGTCTGTATTCTGTAGTCTGTAC
Candidate_1742	ML1844	66274	66410	+	1	1.0	5.0	0.000	TTGGACGGATTTCTGTTTGTT	GGACGGATTTCTGTTTGTTCAGAAACATCTGCACTGATTGGACGGATATCTGTTTGTTCAGAAACATCTGCACTGATTGGACGGATTTCTGTTTGTTCAGAAACATCTGCACTGATTGGACGGATTTCGGTTTGTTC
Candidate_1743	ML1844	166084	166190	+	1	5.0	5.0	0.000	TCTGATAGGGTGGACGACGTC	ATTTGACGTGCGGGAAGGGCTGGAACTCGTCTCTCACATCCTGTAAGTTAGAAGGGATGATTCTGATAGGGTGGACGACGTCCTCGTCATCACTGTCGTCATTGTCG
Candidate_1744	ML2666	83214	83342	+	1	1.0	4.0	0.000	GTACAGTGTACAGGATA	TACATAACGAAATGTATATTTGAGGTTGTACTGTCTCAAAGTACAGTGTACAGGATACAATTTACATTGTATTTTTTACATTGTACTTTGTTAGGAACCCTGTACATTACATGTTGTATATGACTATTA
Candidate_1745	ML2666	64278	64408	-	3	5.0	4.0	0.000	CTCTAAGTCGCTTTGGCACCGGG	TGAGGATGAGCAATGTCATGGATGCACCAATGAGTCTCTAAGTCGCTTTGGCACCGGGGGTACCATGGATGGCCGGGGATTTCCGATCTGAAGACTAGCACTGGATCCTGTTGAGAAGTTGAGTATGCACA
Candidate_1746	ML2666	76129	76277	+	18	103.0	5.0	0.000	GATTCGTCCAGGACACTTACAGCTCCG	CATCGGCAGCGTTGGAATCAGCTGCATCGGCAGGGTGGGTGCGGGGTTTGCCAAGGGAGTGGAAGGCATCATTCAGGGTGTAGATTCGTCCAGGACACTTACAGCTCCGTTTGACACACCTCCAAGCTTGTCTCCCATCTGTCAAAAGT
Candidate_1747	ML2666	75842	75948	+	1	2.0	4.0	0.000	AGTTGTAGGGTTGGAGTCTCC	TGGCGGTAAGAAGTGATCTTTCTCTCCGTTGAGGACTGCTCCAACTGCACTGCTGAGGGAAAGTTGTAGGGTTGGAGTCTCCGACAACATCAGAGAAGGTCTTGTTG
Candidate_1748	ML2666	61182	61308	+	4	8.0	4.0	0.000	CTGGGAGTTGGTAAACAGAGC	GTGAATATACAGTGCAACGCCAGTCCCTTTAGATTTGTTATCAATTGTGTCCTGATAGAAGCTGTTGTACTCTGGGAGTTGGTAAACAGAGCTTTCATCTGGTGTTGTGTTGGTTTCAGCTAGGCCG
Candidate_1749	ML2666	63439	63543	+	5	28.0	4.0	0.000	TGCTGGTGTCGCTCTGGCCGCAGGG	TAAGATTGCAGCAGTTATTGTGCCAGTTTTGAGTACACTTGATGCAGCGGAGAACCCAGCTGCTGGTGTCGCTCTGGCCGCAGGGACACTTCTCAGGACTTACGT
Candidate_1750	ML0404	39009	39125	+	2	2.0	4.0	0.000	TTCTCAGAGCGTTCTTCCACA	ACCGTTCCCTCATTTTCCGGTGACTCCGCATTCTCAGAGCGTTCTTCCACACTGTTCTGGGAACAGGAAGAGTTACGTTCTGAGCTTCCTTGTCGTCGGAACCTTTCTTGGCAAGTT
Candidate_1751	ML0404	194955	195071	-	1	1.0	3.0	0.000	TGGGCATATAGTCCGTTGGGC	ACTCCAAATTTTGGGCATTAAGTCCGCATATCGGACTTTATGCCCAACGGATTATATACCCAATTTTGGGCATATAGTCCGTTGGGCATAAAGTTCGGTTGGGCATATAGTCCGCAC
Candidate_1752	ML0404	223152	223238	+	7	9.0	3.0	0.000	GGTGGATTGCTAGGTCGCTGCGCGCC	CACTACCTGACAGCCCGGGGTTCGACGAGTTGGAGTCCATGTCCATGTCAAGGTGGATTGCTAGGTCGCTGCGCGCCGTCTTATCAG
Candidate_1753	ML0404	83963	84069	+	1	1.0	4.0	0.000	TGATGACCTACTGTCGCGGCC	AACTAGCAGTGGCAGCAAGTTGCGAGCCGCGCGCGAGTCAGGTTACATCTCAATTGTAGTTTGATGACCTACTGTCGCGGCCATCACGCGCTCTCACGCATTTCTGG
Candidate_1754	ML0404	194967	195061	+	2	6.0	5.0	0.000	TATGCCCAACGGACTATATGCCCAA	TGCCCAACCGAACTTTATGCCCAACGGACTATATGCCCAAAATTGGGTATATAATCCGTTGGGCATAAAGTCCGATATGCGGACTTAATGCCCAA
Candidate_1755	ML0404	37472	37608	+	1	1.0	3.0	0.000	CTTGCTACACGGGGTGACTGT	ACTGTTGCTATAACCACTAAGCTACCCAGCATCCAATTCACTTGCTACACGGGGTGACTGTGTGTGCGTTCTTCGTGTGTGTGTGTTTCTTCGTGTGTGTGTGTGTGTGTGTGTGTGTGTGTGTGTGTGTGTGTGTG
Candidate_1756	ML0404	194957	195075	-	1	3.0	3.0	0.000	CGGACTTTATGCCCAAC	TAGAACTCCAAATTTTGGGCATTAAGTCCGCATATCGGACTTTATGCCCAACGGATTATATACCCAATTTTGGGCATATAGTCCGTTGGGCATAAAGTTCGGTTGGGCATATAGTCCGC
Candidate_1757	ML0404	114509	114635	-	24	315.0	5.0	0.001	TCCAGAAGTCTGAAGGAAACGCGGGC	TAAGCGACCGTAATGAACCATGTCCGAGGTGCGGGGGAAGTCCGGATCCTCCAAGACTCTGTCGAAATGATTCCAGAAGTCTGAAGGAAACGCGGGCCTCGCCCTCACCTCACTGGCTACAGTTACT
Candidate_1758	ML0404	114504	114630	-	4	6.0	4.0	0.000	GGAAGTCCGGATCCTCCAAGACTCTG	GACCGTAATGAACCATGTCCGAGGTGCGGGGGAAGTCCGGATCCTCCAAGACTCTGTCGAAATGATTCCAGAAGTCTGAAGGAAACGCGGGCCTCGCCCTCACCTCACTGGCTACAGTTACTGACCC
Candidate_1759	ML0404	73316	73442	+	1	1.0	4.0	0.000	TGCGCCGCGCATCACTGATTA	AGCAATTGCGCAGGGTTAGATTGTTTTTAATTCAATGCGCCGCGCATCACTGATTAAATTTAATGAATGAGATCGTGAGTGTGGGATTTGATTAATGATTGATCTTGCGAATTGGGACATGCTAATC
Candidate_1760	ML0404	114507	114647	+	5	8.0	4.0	0.000	GAGGATCCGGACTTCCCCCGCAC	TCAGTAACTGTAGCCAGTGAGGTGAGGGCGAGGCCCGCGTTTCCTTCAGACTTCTGGAATCATTTCGACAGAGTCTTGGAGGATCCGGACTTCCCCCGCACCTCGGACATGGTTCATTACGGTCGCTTATTATCAACGTGG
Candidate_1761	ML0404	114503	114641	+	4	4.0	5.0	0.000	TCTTGGAGGATCCGGACTTCCC	TGGGTCAGTAACTGTAGCCAGTGAGGTGAGGGCGAGGCCCGCGTTTCCTTCAGACTTCTGGAATCATTTCGACAGAGTCTTGGAGGATCCGGACTTCCCCCGCACCTCGGACATGGTTCATTACGGTCGCTTATTATCA
Candidate_1762	ML0404	128210	128326	-	5	5.0	3.0	0.000	GTTGTGTTTTAGGAGCTCTGCTGGTC	CCCACGTGACTTTTTTGTTTCCTCTAGCAGCTCTCCTTGTAATTCCAGCGACAGCCCGTTGAGGCTGTTGTGTTTTAGGAGCTCTGCTGGTCAAAGAACAGCTACATACTATTCCCA
Candidate_1763	ML0404	194951	195063	-	1	1.0	3.0	0.000	TATAGTCCGTTGGGCATAA	TTTTGGGCATTAAGTCCGCATATCGGACTTTATGCCCAACGGATTATATACCCAATTTTGGGCATATAGTCCGTTGGGCATAAAGTTCGGTTGGGCATATAGTCCGCACTCCG
Candidate_1764	ML0404	57656	57802	-	1	2.0	3.0	0.000	TCTGAGCTGGATGCCAGGCCCCCGAG	GCACGAAGGTTGCTGAACTTGGCACTGTCACCAGAAACTCCTGCGGGGGGCCTGAAAACATCGACTCCACTATTGAAAGTGTCTGAGCTGGATGCCAGGCCCCCGAGGGGTGCCATGAGAAAATGCCGCAGTTAGCTCCTTCACACT
Candidate_1765	ML2664	6	154	-	9	103.0	5.0	0.000	GACACAAGTTGTTTTCGGATGGCCCGC	ATCATTTTCCACTTTGACTACTTCCCCTTTCCGAATGAAGTAGCGAGAGTTCGGGTCACCTGAACGCTTCACTTTCAGTTCCGACACAAGTTGTTTTCGGATGGCCCGCTCTTCCAGTGTTCTGTTCGGGGAGATATAAATAGTCTTAT
Candidate_1766	ML2664	3	139	-	3	4.0	3.0	0.000	TGTTTTCGGATGGCCCGCTCTTCCAG	GACTACTTCCCCTTTCCGAATGAAGTAGCGAGAGTTCGGGTCACCTGAACGCTTCACTTTCAGTTCCGACACAAGTTGTTTTCGGATGGCCCGCTCTTCCAGTGTTCTGTTCGGGGAGATATAAATAGTCTTATATT
Candidate_1767	ML2664	1	140	-	5	15.0	5.0	0.000	GTTTTCGGATGGCCCGCTCTTCC	TGACTACTTCCCCTTTCCGAATGAAGTAGCGAGAGTTCGGGTCACCTGAACGCTTCACTTTCAGTTCCGACACAAGTTGTTTTCGGATGGCCCGCTCTTCCAGTGTTCTGTTCGGGGAGATATAAATAGTCTTATATTCA
Candidate_1768	ML0403	46039	46166	+	9	65.0	3.0	0.000	TCAGACAGATGGCGGAGGACTTCC	AAATGTATCATCTTCTGGCACTGACATTGACGACATCAGACAGATGGCGGAGGACTTCCACCATGAGAATCTCTCCTCTATACATAAGATTGACAAAATCATTGTTAGTGTTGGGACTAATGATGTTA
Candidate_1769	ML0406	33884	34010	+	1	1.0	5.0	0.000	TAGAGGGTTCCTGTAGCAACC	ATAGAGGGTTTCTATAGCAACCCTGACTACAGATATAGAGGGTTCCTGTAGCAACCCTGACTACAGATATAGAGGGTTCCTATAGCAACCCTGACTACAGATATAGAGGGTTCTTGTAGCAACCCTG
Candidate_1770	ML0406	69443	69585	+	5	16.0	3.0	0.000	TGGTGGGCTATGAGCAAAGTGCCA	TACAAGCTTATTTTTTTGGCACCATCTTGTCAGTTCATTGCATAGCCTTTGCATGAGTCTATAACATTCAAACATATTTTGGTGGGCTATGAGCAAAGTGCCATCATCTGCAAATTTATAGCAGGACAGCCACTTTTTGAGCC
Candidate_1771	ML0406	3559	3695	+	1	1.0	3.0	0.000	TTCTACCCGTGGAATTCCATC	CCCACAGGAGCCGCCCCTGATTCCACCCGTGGAATTCCACCGGTGGAATTCTACCCGTGGAATTCCACCTGTGGAATTCTACCCGTGGAATTCCATCGGTGAAATTCCACCGGTGGAAGTGTCGGGCTTCTTGGAGA
Candidate_1772	ML0406	41309	41435	+	3	4.0	3.0	0.000	TCAGAGCGGACTTGAGCAACA	GTCTCAGAGCGGACTTGAGCAACATCCCTGGTATGTCTCAGAGCGGACTTGAGCAACATCCCTGGTATGTCTCAGAGCGGACTTGAGCAACATCCTTGGTATGTCTCAGAGTCAGAGCGGGCTGACA
Candidate_1773	ML0405	191205	191341	+	1	1.0	4.0	0.000	TTAGAAATGCGATCTTTTAGG	ATGGAAGTTCTGATTTGAATGTTACTTTTCTCTGTATGACTTAGAAATGCGATCTTTTAGGACAAGTAAAAAAGTTTCATGAAAGATCTCATTCCTTAGTCATACAGAGAAAAGTAACATTCAAATCAGAACTATTA
Candidate_1774	ML0405	235082	235202	-	2	2.0	3.0	0.000	CGCAATCCGGGAAGAGGCGCGCG	CCCATACGGGCTCCGCTCGGTCATTTCCCGCGCAATCCGGGAAGAGGCGCGCGCTGAGGGCCGGTTGTTGGAACTCTTCCCGGCTGCTATATCCAAGACTATGTGACCCGTGTCGTACGGG
Candidate_1775	ML0405	233448	233564	-	9	29.0	5.0	0.000	GGTTTCTGTACTTTCTTCTCAGCCGG	CACTTTGCAAGGCTCCGGTTTCTCGGGTTTCTGTACTTTCTTCTCAGCCGGTATCTGAACAGCAGGCCTCTGGTAGGAGGGACGAGAGGCATGCCTGGTGATCGGTTCTCTGGGTTG
Candidate_1776	ML0405	234159	234285	-	7	24.0	3.0	0.000	CTGTGGTGGTCTTGTTCGTGATCGAC	CTGATACTCTTGTCTCTTCTTGGTCGGGAACTGTGGTGGTCTTGTTCGTGATCGACGGGGGTTCTTCTTTCTGTGCTGTATCACGAAAATTAGAAACAGCCCCCACCTCCTTCTTCACTGAGTTCTT
Candidate_1777	ML0405	233422	233558	-	1	1.0	3.0	0.000	GCCGGTATCTGAACAGCAGGC	GCAAGGCTCCGGTTTCTCGGGTTTCTGTACTTTCTTCTCAGCCGGTATCTGAACAGCAGGCCTCTGGTAGGAGGGACGAGAGGCATGCCTGGTGATCGGTTCTCTGGGTTGGTAAGCGGTGGTTAATCTGATCCGGG
Candidate_1778	ML0405	233382	233496	-	4	5.0	4.0	0.000	CCTGGTGATCGGTTCTCTGGGTTGG	TCTGGTAGGAGGGACGAGAGGCATGCCTGGTGATCGGTTCTCTGGGTTGGTAAGCGGTGGTTAATCTGATCCGGGAACCGTAACTCTGGCTTTTCGTCAGATCAAAGTGAGAGAA
Candidate_1779	ML0405	187660	187768	+	1	1.0	4.0	0.000	CAATTGGTAGAGCACTCATCTT	ATTGGTTACTCACTTGGTTACTCATTGACGAAATGAGTGCTCTAACAATAGGGCCGGTAGCTCAATTGGTAGAGCACTCATCTTGACAATGCAGAGGCAATGCAGAGGT
Candidate_1780	ML0405	233417	233549	-	6	15.0	5.0	0.000	GTATCTGAACAGCAGGCCTCTGGT	CGGTTTCTCGGGTTTCTGTACTTTCTTCTCAGCCGGTATCTGAACAGCAGGCCTCTGGTAGGAGGGACGAGAGGCATGCCTGGTGATCGGTTCTCTGGGTTGGTAAGCGGTGGTTAATCTGATCCGGGAACCG
Candidate_1781	ML0405	233382	233490	-	4	9.0	4.0	0.000	ATCCGGGAACCGTAACTCTGGC	AGGAGGGACGAGAGGCATGCCTGGTGATCGGTTCTCTGGGTTGGTAAGCGGTGGTTAATCTGATCCGGGAACCGTAACTCTGGCTTTTCGTCAGATCAAAGTGAGAGAA
Candidate_1782	ML0405	13133	13227	+	4	4.0	3.0	0.000	GTGCGGTCTGTTGAATTGCTGGTGG	GCTTCTCCCATTCAGTAGGAGCAGCCTGCATACTGATTCAGGAAATTGTGGCGGGGTGCGGTCTGTTGAATTGCTGGTGGATGAACTAGCTGCTG
Candidate_1783	ML0405	13043	13135	+	4	4.0	4.0	0.000	TTTCCACTTACTGTCTCCACTAGC	CAGGGTCGGAGGCAGAGAGTGGTCCTTCAGTAACGTGGAGTCGATGAACGGCAGTTTCCACTTACTGTCTCCACTAGCTGCCGGTGAGATGCT
Candidate_1784	ML0407	170524	170650	-	7	17.0	5.0	0.000	CCTCTGAATATAGTGGATGGTCTCTC	CCTTGAATTTCCCAACTACTGCTCTGTTCTCCTCTGAATATAGTGGATGGTCTCTCGGATACTTTGAAAAGTCAAAGTGATTCTTGAGTCTTTCCAAATGTTCAGAGTACAGGTTCTTGCAGTATAT
Candidate_1785	ML0407	286585	286721	+	1	2.0	5.0	0.000	AGCGGAAACTGTAGCTATAGC	CTATAGAGGATACTGTAGCTATAGCGGATACTGTAGCTATAGTGGATGCTGTAGCTATAGCGGATACTGTAGCTATAGCGGAAACTGTAGCTATAGCGGATACTGTAGCTATAGCGGATTCTGCAGCTATAGCGGAT
Candidate_1786	ML0407	6323	6433	-	4	20.0	3.0	0.000	GTGAACCCAGTTTTGAAGATGGT	ATTGTCTCCTTCTTTGTGATTGGCGGTGAACCCAGTTTTGAAGATGGTGCCTGCTCTCTGAGTGGCGGACCAGTCGAGTCCTGGAACGATCACCTTAGTGTTGCCGTTACT
Candidate_1787	ML0407	183985	184101	-	7	14.0	4.0	0.000	TTACCGTTGACTCACTAGCCTGAGGC	AAGAGTGGTCCTTCAGGAGAAGTAGGCTAGGCGGGATTCGAACCCACATTCTCCTGCATAGGAGAGTTACCGTTGACTCACTAGCCTGAGGCTCCATCAGGACCACTGAGAAAAACG
Candidate_1788	ML0407	6035	6163	-	2	5.0	4.0	0.000	AGGTGGTTCCTGGTGCAAGAGT	AAACGGGTCCGGCTCTGTGGTGGTGATAGGAGCTGAGGTGGTTCCTGGTGCAAGAGTAGGGTCTAGAGACAGATCAACCTCTTCTGGGACAACATCACACAGTTCCTGTCCTGTAAACAAGATTCCAAC
Candidate_1789	ML0407	95586	95726	+	2	2.0	5.0	0.000	TGTACTACCGGGGTTATAGTAGC	ACCGGGGTTATAGTAGCTGTATTACCGGGGTTATAGTAGCTGTACTACCGGGGTTATAGTAGCTGTAATACCGGGTTATAGTAGCTGTACTACCGGGGTTCTAGTAGCTGTACTACCGGGGTTATAGTAGCTGTACTACCG
Candidate_1790	ML0407	170278	170398	+	3	3.0	5.0	0.000	CCTTGTGGGAGTGGAGCTTGCGC	AATAGTAGAGGTCATTTTTGGCAGAGCTCCAAACCTACATTTAAGCGCTTTCAGATTTTCAATGAAAGCCTTGTGGGAGTGGAGCTTGCGCAAACAAATTTAACACTTGACAAGCCAATTT
Candidate_1791	ML0407	1175	1319	-	3	4.0	5.0	0.000	GGGTCCAGTCACAGCACAGTAGATC	TCAGTCTGGTTCCACGTCTCCGGAGGGTCTCTGCGGGGAGGGGTCCAGTCACAGCACAGTAGATCCGGTGGTTGCTGGTAGTTGTGGTGGAAGCCATCTCTTTGATCTTGGAGCGTTGGAATGAGCTGCATCGCCTCTGATTTCA
Candidate_1792	ML0407	63322	63438	+	1	5.0	3.0	0.000	GGTTAGGGAAGTTGGCTCGGC	TCATAAATCGTCATTGCTAGAAAAGAAGTTGGTTAGGGAAGTTGGCTCGGCAGAGAAAAGAAAGAAAACCGAGACCAAGACCAACATTCCCCCTACTTTCTTTCCAGCAATGATAGC
Candidate_1793	ML0407	198914	199050	-	1	1.0	4.0	0.000	AGTTTGAGTAACACCTGTAGT	TGGACTCTGCAGTAACACCTGTGGGGGTAGTTTGAGTAACACCTGTAGGTGTAGTTTAAGTAACACCTGTAGTGGTAGTTTGAGTAACACCTGTAGTGGTAGTTTGAGTAATACCTGTAGGGGTAGTTTGAGTAACG
Candidate_1794	ML0407	1186	1324	-	3	14.0	4.0	0.000	TGCTGGTAGTTGTGGTGGAAGC	CTCTGTCAGTCTGGTTCCACGTCTCCGGAGGGTCTCTGCGGGGAGGGGTCCAGTCACAGCACAGTAGATCCGGTGGTTGCTGGTAGTTGTGGTGGAAGCCATCTCTTTGATCTTGGAGCGTTGGAATGAGCTGCATCGC
Candidate_1795	ML0407	9478	9614	+	13	43.0	5.0	0.000	AGGAGGTTCTCAAAGACTGGA	GAATGGGAATACTTAGATGACTCCGACTTTGCTGATGAGGATATCTAGAAATTGAAAACTTTCCTTCCTGCAGTTAAGGAGGTTCTCAAAGACTGGAATCTAAAATGAGTTTAGTGCAGTGTATCTGGCAAACCAAT
Candidate_1796	ML0407	95677	95817	+	2	2.0	3.0	0.000	TGTACTACCGGGGTTATAGTAGC	ACCGGGGTTCTAGTAGCTGTACTACCGGGGTTATAGTAGCTGTACTACCGGGGTTATAGTAGCTGTACCGTACCGGGGTTATAGTAGTTGTACTACCGGGGTTATAGTAGCTGTACTACCGGGGTTATAGTAGCTGTACTA
Candidate_1797	ML1847	13305	13441	-	1	1.0	5.0	0.000	CCAGTTCGTTCAGTTCAGTGT	GCTGACATTGAGGGAGATTTCTCTTTGTCAAGCCTGTCTGCCAGTTCGTTCAGTTCAGTGTTATTATATGGATGACATGCTTCAAGTATTGAGCTGACAGACTGAAGAATTGTGTCAATTCCCTCATTGTCATTCTC
Candidate_1798	ML1847	13170	13306	-	7	34.0	4.0	0.000	TATATAAGCGAATGGGTTGTAGCGGG	TCGTGAAATTTTTCGCTCTCAGGTTGTTTACTGTTTATATAAGCGAATGGGTTGTAGCGGGGTATTGTTGTACCAACACAGACCTGGCATTGCCACATATTGTTAATTGATGTAAACCCAGCAGCTTTATAGCAGCG
Candidate_1799	ML2662	22890	23018	-	1	1.0	3.0	0.000	TGTAGCGAGGGACCAGA	TTATAGCTGAAAGCACGGTGTTAACCCACACGGACCGCCCTTATCTGGCCGATCCCTGTTTACAAGCCGTACTGTAGCGAGGGACCAGATAAGGCTAAACCGGTAAACGGGCATAGTTAAACACCGTAC
Candidate_1800	ML1855	25376	25522	+	7	7.0	4.0	0.000	CTTCGGAATCGTCGACGAAGGCGGCC	TCACAGATGACGTTGTCCAAGCTGATCTGAAACATTGGCCCTTCGGAATCGTCGACGAAGGCGGCCGACCTAAGATTGAGGTCAGTTGTTTTCTGTTGTAATTTTGAAAGTCTTCTTACTCAGTCTTGTTACTATCCCTAATTGCTA
Candidate_1801	ML1855	106799	106917	-	1	1.0	3.0	0.000	TGGTCGGATTGGCGATG	CTGAGTGGAGGTGTAGGAGGAGGTATAGGGGGAGCTGGTCGGATTGGCGATGCTTCCTTTACATAGCAATGTTAATGTTAACCAGCAACTCACTAACATTCTTCAGCTTCTTTGTTGTT
Candidate_1802	ML1855	106791	106921	-	4	6.0	3.0	0.000	TGTTAATGTTAACCAGCA	CATTCTGAGTGGAGGTGTAGGAGGAGGTATAGGGGGAGCTGGTCGGATTGGCGATGCTTCCTTTACATAGCAATGTTAATGTTAACCAGCAACTCACTAACATTCTTCAGCTTCTTTGTTGTTTTGCGGAC
Candidate_1803	ML1855	80122	80232	+	3	3.0	5.0	0.000	TTTGGAACCAAACTTGGGACGGT	CCTCTAGAACGTTCACAATGGCCTGGTTTCAAAATCGTCCCAAGTTTTCTCCTGAGTATTATATTTGGAACCAAACTTGGGACGGTGATTTGGGGCACTTATAAGACCGTG
Candidate_1804	ML1855	81755	81895	+	3	9.0	3.0	0.000	GCAACAATCGTCATTAGTGGAGC	GTCAGGATCATGGTTCGGGTCTGGTAACCCATGGCAACCCACCTTTTAATGTAGAATACGATAACGGTCTCAAAGACCGCAACAATCGTCATTAGTGGAGCAATGGGGAAGAGAGACCATACAATCATTTGCTTGTAGCAC
Candidate_1805	ML1854	42131	42255	-	1	1.0	3.0	0.000	TCTTGTTGTTGTCGGGCAAC	TATTGATACTCTTGTCAGGCAACAAGGGTGATTACTCTTGTTGTTGTCGGGCAACAAGTGTGATTACTCTTGTTGTTGTCGGGCAACAAGTGTGATTACTCTTGTTGTTGTCGGGCAACAAGTGT
Candidate_1806	ML1854	52484	52620	+	1	2.0	4.0	0.000	AACACGAGGACGTTCCAGAAG	TTAAGTATATTGTTTGTCAAACCATTAGTGAGCCTTCTGGAACACGAGGACGTTCCAGAAGGTGCACTATTGGTTTGAACCAATAGTGCACCTTTTGGAACGTCCTCGTGTTCCAGAAGGTCACTAATTGTCTGCTA
Candidate_1807	ML1854	52475	52615	-	3	4.0	3.0	0.000	AACGTCCTCGTGTTCCAGAAGGC	GACAATTAGTGACCTTCTGGAACACGAGGACGTTCCAAAAGGTGCACTATTGGTTCAAACCAATAGTGCACCTTCTGGAACGTCCTCGTGTTCCAGAAGGCTCACTAATGGTTTGACAAACAATATACTTAAAAAAACAAC
Candidate_1808	ML1854	52486	52632	+	1	1.0	4.0	0.000	TAGTGCACCTTTTGGAACGTCCTCGT	AAGTATATTGTTTGTCAAACCATTAGTGAGCCTTCTGGAACACGAGGACGTTCCAGAAGGTGCACTATTGGTTTGAACCAATAGTGCACCTTTTGGAACGTCCTCGTGTTCCAGAAGGTCACTAATTGTCTGCTATTTTCAAAAACT
Candidate_1809	ML1854	52498	52622	-	2	2.0	5.0	0.000	TAGTGCACCTTCTGGAACGTCCTCG	AATAGCAGACAATTAGTGACCTTCTGGAACACGAGGACGTTCCAAAAGGTGCACTATTGGTTCAAACCAATAGTGCACCTTCTGGAACGTCCTCGTGTTCCAGAAGGCTCACTAATGGTTTGACA
Candidate_1810	ML1854	52486	52630	+	3	5.0	5.0	0.000	CACGAGGACGTTCCAGAAGGTGCAC	AAGTATATTGTTTGTCAAACCATTAGTGAGCCTTCTGGAACACGAGGACGTTCCAGAAGGTGCACTATTGGTTTGAACCAATAGTGCACCTTTTGGAACGTCCTCGTGTTCCAGAAGGTCACTAATTGTCTGCTATTTTCAAAAA
Candidate_1811	ML1854	52472	52614	+	1	1.0	3.0	0.000	TGAGCCTTCTGGAACACGAGGACG	TATGTTGTTTTTTTAAGTATATTGTTTGTCAAACCATTAGTGAGCCTTCTGGAACACGAGGACGTTCCAGAAGGTGCACTATTGGTTTGAACCAATAGTGCACCTTTTGGAACGTCCTCGTGTTCCAGAAGGTCACTAATTGT
Candidate_1812	ML1854	42099	42223	-	1	1.0	4.0	0.000	TCTTGTTGTTGTCGGGCAAC	TACTCTTGTTGTTGTCGGGCAACAAGTGTGATTACTCTTGTTGTTGTCGGGCAACAAGTGTGATTACTCTTGTTGTTGTCGGGCAACAAGTGTGATTACTCTTGTTGTTGTCAGGGAACAATAGT
Candidate_1813	ML1854	52491	52633	+	2	2.0	3.0	0.000	TGCACCTTTTGGAACGTCCTCGTG	TATTGTTTGTCAAACCATTAGTGAGCCTTCTGGAACACGAGGACGTTCCAGAAGGTGCACTATTGGTTTGAACCAATAGTGCACCTTTTGGAACGTCCTCGTGTTCCAGAAGGTCACTAATTGTCTGCTATTTTCAAAAACTG
Candidate_1814	ML1854	52512	52632	-	5	8.0	3.0	0.000	CTTCTGGAACACGAGGACGTTCC	AGTTTTTGAAAATAGCAGACAATTAGTGACCTTCTGGAACACGAGGACGTTCCAAAAGGTGCACTATTGGTTCAAACCAATAGTGCACCTTCTGGAACGTCCTCGTGTTCCAGAAGGCTCA
Candidate_1815	ML2658	1535	1681	+	4	4.0	5.0	0.000	TAACTAGCTGTGTTACCTTGGTAACG	ACCTTGGTAACGTTAACTAGCTGTGTTACCTTGGTAACGTTAACTAGCTGTGTTACCTTGGTAACGTTAACTAGCTGTGTTACCTTGGTAACGTTAACTAGCTGTGTTACCTTGGTAACGTTAACTAGCTGTGTTACCTTGGTAACG
Candidate_1816	ML2658	1575	1700	+	4	4.0	4.0	0.000	TAACTAGCTGTGTTACCTTGGTAACG	TAACTAGCTGTGTTACCTTGGTAACGTTAACTAGCTGTGTTACCTTGGTAACGTTAACTAGCTGTGTTACCTTGGTAACGTTAACTAGCTGTGTTACCTTGGTAACGTTAACTAGCTGTGTTACCT
Candidate_1817	ML2658	1548	1694	+	4	4.0	4.0	0.000	TAACTAGCTGTGTTACCTTGGTAACG	TAACTAGCTGTGTTACCTTGGTAACGTTAACTAGCTGTGTTACCTTGGTAACGTTAACTAGCTGTGTTACCTTGGTAACGTTAACTAGCTGTGTTACCTTGGTAACGTTAACTAGCTGTGTTACCTTGGTAACGTTAACTAGCTGTG
Candidate_1818	ML2658	1354	1480	+	4	4.0	4.0	0.000	TAACTAGCTGTGTTACCTTGGTAACG	ATGTGGAACTTATTGGAACCTTGGTAACGTTAACTAGCTGTGTTACCTTGGTAACGTAAACTAGCTGTGTTACCTTAGGTAACGTTAACTAGCTGTGTTACCTTGGTAACGTTAACTAGCTGTGTTA
Candidate_1819	ML2658	1508	1654	+	4	4.0	5.0	0.000	TAACTAGCTGTGTTACCTTGGTAACG	ACCTTGGTAACGTTAACTAGCTGTGTTACCTTGGTAACGTTAACTAGCTGTGTTACCTTGGTAACGTTAACTAGCTGTGTTACCTTGGTAACGTTAACTAGCTGTGTTACCTTGGTAACGTTAACTAGCTGTGTTACCTTGGTAACG
Candidate_1820	ML2658	1399	1545	+	4	4.0	5.0	0.000	TAACTAGCTGTGTTACCTTGGTAACG	CCTTGGTAACGTAAACTAGCTGTGTTACCTTAGGTAACGTTAACTAGCTGTGTTACCTTGGTAACGTTAACTAGCTGTGTTACCTTGGTAACGTTAACTAGCTGTAGTTACCTTGGTAACGTTAACTAGCTGTGTTACCTTGGTAAC
Candidate_1821	ML2658	1521	1667	+	4	4.0	4.0	0.000	TAACTAGCTGTGTTACCTTGGTAACG	TAACTAGCTGTGTTACCTTGGTAACGTTAACTAGCTGTGTTACCTTGGTAACGTTAACTAGCTGTGTTACCTTGGTAACGTTAACTAGCTGTGTTACCTTGGTAACGTTAACTAGCTGTGTTACCTTGGTAACGTTAACTAGCTGTG
Candidate_1822	ML2658	1440	1586	+	4	4.0	5.0	0.000	TAACTAGCTGTGTTACCTTGGTAACG	AACTAGCTGTGTTACCTTGGTAACGTTAACTAGCTGTGTTACCTTGGTAACGTTAACTAGCTGTAGTTACCTTGGTAACGTTAACTAGCTGTGTTACCTTGGTAACGTTAACTAGCTGTGTTACCTTGGTAACGTTAACTAGCTGTG
Candidate_1823	ML1859	54523	54657	-	4	5.0	4.0	0.000	TTCCAGATAGTTGGACAGCGGTCAG	ATCTGGAAACTATGACTGAGATATCCTGACCGCTGTCCAACTATCTGGAAACTATGACTGAGATATATACATAGTTTCCAGATAGTTGGACAGCGGTCAGGATATCTCACGTTAGTTTTAAACTTCTTGTCCCTG
Candidate_1824	ML1859	1130	1274	+	8	32.0	4.0	0.000	GGATATGAGCTAGTCGTGTAGAGGT	CAGTGACCTATTCGTGTGAAGTTTCACTGAAGATCTGGAGGGATATGAGCTAGTCGTGTAGAGGTTTCACTGAAGATCTGGAGGGATATGAGCTAGTCGTGTAGAGGTTTCACTGAAGATCTGGAGGGATATGAGTTAGTCATGT
Candidate_1825	ML1859	54538	54662	+	4	5.0	4.0	0.000	TTCCAGATAGTTGGACAGCGGTCAG	TAAAACTAACGTGAGATATCCTGACCGCTGTCCAACTATCTGGAAACTATGTATATATCTCAGTCATAGTTTCCAGATAGTTGGACAGCGGTCAGGATATCTCAGTCATAGTTTCCAGATAGTTG
Candidate_1826	ML1859	54531	54657	-	1	2.0	5.0	0.000	TCCAACTATCTGGAAACTATG	ATCTGGAAACTATGACTGAGATATCCTGACCGCTGTCCAACTATCTGGAAACTATGACTGAGATATATACATAGTTTCCAGATAGTTGGACAGCGGTCAGGATATCTCACGTTAGTTTTAAACTTCT
Candidate_1827	ML1859	1173	1317	+	8	32.0	3.0	0.000	GGATATGAGCTAGTCGTGTAGAGGT	TATGAGCTAGTCGTGTAGAGGTTTCACTGAAGATCTGGAGGGATATGAGCTAGTCGTGTAGAGGTTTCACTGAAGATCTGGAGGGATATGAGTTAGTCATGTAGAGGTTTCACTGAAGATCTGGAGGGATATGGGCTAGTCATGT
Candidate_1828	ML1859	54570	54714	+	4	5.0	5.0	0.000	TTCCAGATAGTTGGACAGCGGTCAG	CAACTATCTGGAAACTATGTATATATCTCAGTCATAGTTTCCAGATAGTTGGACAGCGGTCAGGATATCTCAGTCATAGTTTCCAGATAGTTGGACAGCGGTCAGGATATCTCAGTCATAGTTTCCAGATAGTTGGACAGCGGTC
Candidate_1829	ML1859	54523	54663	+	2	4.0	4.0	0.000	TCATAGTTTCCAGATAGTTGGACAGCGG	CAGGGACAAGAAGTTTAAAACTAACGTGAGATATCCTGACCGCTGTCCAACTATCTGGAAACTATGTATATATCTCAGTCATAGTTTCCAGATAGTTGGACAGCGGTCAGGATATCTCAGTCATAGTTTCCAGATAGTTGG
Candidate_1830	ML1859	81819	81955	+	1	1.0	5.0	0.000	ATTTTCGTTATGAGTAGGACT	ATCTCCATGGAAAAAGGTTGGATTTTTTACATTCTTCGAAATTTTCGTTATGAGTAGGACTATAATGTTATAATGGTATTATAGTCCTATTCATCACGAAAATTTCGAAGAATGCCCCATTTAACATTCTGTCTTAG
Candidate_1831	ML1859	54516	54652	-	1	2.0	4.0	0.000	ATAGTTGGACAGCGGTCAGGA	GAAACTATGACTGAGATATCCTGACCGCTGTCCAACTATCTGGAAACTATGACTGAGATATATACATAGTTTCCAGATAGTTGGACAGCGGTCAGGATATCTCACGTTAGTTTTAAACTTCTTGTCCCTGCATGCAA
Candidate_1832	ML1859	54527	54663	-	1	1.0	4.0	0.000	ATAGTTTCCAGATAGTTGGACAGCGG	CCAACTATCTGGAAACTATGACTGAGATATCCTGACCGCTGTCCAACTATCTGGAAACTATGACTGAGATATATACATAGTTTCCAGATAGTTGGACAGCGGTCAGGATATCTCACGTTAGTTTTAAACTTCTTGTC
Candidate_1833	ML1859	64678	64794	-	1	1.0	5.0	0.000	TTGTCGCCATTGGCACCATTG	AGATAATGATTATACCGAATTATTGGCATTGACGACAGTGGTGCCATTGCGCCAATGTCGGTAACATTGTCGCCATTGGCACCATTGTCGCCATTGTCGGTACCATTGTCGCAATTG
Candidate_1834	ML1859	54548	54702	+	2	14.0	3.0	0.000	GATATCTCAGTCATAGTTTCCAGATAGTTG	GTGAGATATCCTGACCGCTGTCCAACTATCTGGAAACTATGTATATATCTCAGTCATAGTTTCCAGATAGTTGGACAGCGGTCAGGATATCTCAGTCATAGTTTCCAGATAGTTGGACAGCGGTCAGGATATCTCAGTCATAGTTTCCAGATAGT
Candidate_1835	ML1859	48349	48465	-	2	2.0	4.0	0.000	GTATTTCCTGATGATCGCCGT	GTTCAGCTTTGAGGGTATCACTGTGACAACCATTGGCGCCACTGTCATTAACGCCGACAAATCGGTGTATTTCCTGATGATCGCCGTTGTCGCCATTGATGCCACTGTCATTATTGG
Candidate_1836	ML1859	53823	53961	-	2	3.0	3.0	0.000	GATAGTTGGACAGCGGTCAGGA	TAGTTGGACAGCGGTCAGGATATCTCAGTCATAGTTTCTAGATAGTTGGACAGCGGTCAGGATATCTCAGTCATAGTTTCCAGATAGTTGGACAGCGGTCAGGATATCTCAGTCATAGTTTCCAGATATTTGGACAGCG
Candidate_1837	ML1859	1302	1446	+	8	32.0	4.0	0.000	GGATATGAGCTAGTCGTGTAGAGGT	TATGGGCTAGTCATGTAAAGGTTTCACTGAAGATCTGGAGGGATATGAGCTAGTCGTGTAGAGGTTTCACTGAAGATCTGGAGGGATATGAGCTAGTCATGTAGAGGTTTCACTGAAGATCTGGAGGGATATGAGCTAGTTATGT
Candidate_1838	ML1859	54533	54659	+	1	2.0	5.0	0.000	TCCAACTATCTGGAAACTATG	AAGTTTAAAACTAACGTGAGATATCCTGACCGCTGTCCAACTATCTGGAAACTATGTATATATCTCAGTCATAGTTTCCAGATAGTTGGACAGCGGTCAGGATATCTCAGTCATAGTTTCCAGATAG
Candidate_1839	ML1859	100955	101093	+	1	1.0	3.0	0.000	CTTCTAGTAGTGCTACTTCTAT	AGTAGTGCTACTTCTTCTAGTAGTGCTACTTCTAGTAGTGCTTCTAGTAGTGCTACTTCTATAAGTGCTACTTCTATAAGTGCTACTTCTATAAGTGCTACTTCTAGTAGTGCTACTTCTAGTAGTGCTACTTCTATAA
Candidate_1840	ML2695	1091	1195	+	5	14.0	4.0	0.000	ATGTTGCTTCCCACCGCTATCGCTC	CATTGAGCGGTTCTGAACTCGAGGAGACGGTTGAGCAATATTGAGGAGAAAAGTTTCCCTATGTTGCTTCCCACCGCTATCGCTCTATAGTTGTCTGGATCGTGA
Candidate_1841	ML2693	12877	12993	-	1	1.0	3.0	0.000	CATGTTGAGGACCCCGTGCAG	CCACGTCACCACCGTCTCCCGGTGTACGAACATGTTGAGGACCCCGTGCAGACCGATACAAAACACGGTGATGTAGAGCGGGTGGAAGACCTGGTGGCGGACATCTGGGTGGCGGTT
Candidate_1842	ML2693	11755	11895	-	4	5.0	5.0	0.000	GCTTTCTTGTGGAGGACGTCGTT	TTCCCAGTTGAAGAAGAACCACTGATCTTCATTAGGTTTCGCTTTCTTGTGGAGGACGTCGTTCAGGGGTCTCTGAGCGTCCTGTGCCTCGTGGAAACTGACCCAAATTTCAGGATCGGAGAAGTTCTCGTTGTGAATGTG
Candidate_1843	ML2693	11994	12100	-	1	1.0	5.0	0.000	CTGGTCACGTGGTACGACGAC	CGGAAAGGTAGAACACTTCCGGGAACTGGTCACGTGGTACGACGACAGCGGCGCGGGTTGTCATGGTGAGGTACTGACCGTGATCAAATTCCTTGATGTTTTCCTTG
Candidate_1844	ML2693	36794	36894	+	3	4.0	3.0	0.000	AGAACGATTGTCGGCAGGTAGGG	CTCTGTCGACGTGCTCAGCGTGACCCGCCGCCAGCTAGAGATCGCTGAGAGGGACTCCAGAACGATTGTCGGCAGGTAGGGTATAAGTAGTGCATTTTACA
Candidate_1845	ML2693	40745	40855	+	9	10.0	3.0	0.000	ATAGATTTGGCTTTTCTGTAGAA	TAGTGGAGTGAGTAGCAATAGATAAATAGATTTGGCTTTTCTGTAGAATTGTTACTTTGTAATCAGTTTTACAAGAAATATCACTAGTCTTGTTGCCGTACGTAACTGAGA
Candidate_1846	ML0423	4756	4896	+	6	23.0	4.0	0.000	TATATAGATGAGATAGCGTGACT	CTCCATTGGCTCAGTACATGACTGTCATGTGGTTCTTTGTCTAATAACAAGATTAATTATAGACTACCACCGGTAATCTATATAGATGAGATAGCGTGACTATTGTTGGTAATCAGCTGTTCAGGGAGCTTTACTACCGCT
Candidate_1847	ML0423	4856	4972	+	5	18.0	3.0	0.000	GAGCTTTACTACCGCTGGTAATTAGC	TATTGTTGGTAATCAGCTGTTCAGGGAGCTTTACTACCGCTGGTAATTAGCTGTTTGTGGAAGAGTTGACTACCGCTGGTAATCAGTTTAAAGAGCAGAAGTACCGCTGGTAATTTG
Candidate_1848	ML0423	4844	4946	+	4	12.0	4.0	0.000	GTAATCAGCTGTTCAGGGAGCTTT	AGATAGCGTGACTATTGTTGGTAATCAGCTGTTCAGGGAGCTTTACTACCGCTGGTAATTAGCTGTTTGTGGAAGAGTTGACTACCGCTGGTAATCAGTTTAA
Candidate_1849	ML0423	4844	4974	+	21	276.0	5.0	0.001	AGAGTTGACTACCGCTGGTAATC	AGATAGCGTGACTATTGTTGGTAATCAGCTGTTCAGGGAGCTTTACTACCGCTGGTAATTAGCTGTTTGTGGAAGAGTTGACTACCGCTGGTAATCAGTTTAAAGAGCAGAAGTACCGCTGGTAATTTGCT
Candidate_1850	ML1860	8214	8360	+	2	2.0	3.0	0.000	TCTGTTTAGGTAGCAGTGTCCAACAT	ACATTGTCGTCTGTTTAGGTAGCAGTGTCCAACATTGTCGTCTGTTTAGGTAGCAGTGTCCAACATTGTCGTCTGTTTAGGTAGCAGTGTCCAACATTGTCGTCTGTTTAGGTAGCAGTGTCCAACATTGTCGTCTGTTTAGGTAGC
Candidate_1851	ML1860	17799	17919	-	3	4.0	4.0	0.000	CTACGTAGAAGCAGTGTTCCCAC	TCTACGTAGAAGCAGTGTTCCCACTGTTACATTTCTACGTAGAAGCAGTGTTCCCACTAGTTACATTTCTACGTAGAAGCAGTGTTCCCACTATTACATTTCTACGTAGAAGCAGTGTTCC
Candidate_1852	ML1860	17700	17828	-	1	1.0	4.0	0.000	ATTTCTACGTAGAAGCAGTGTT	TATTACATTTCTACGTAGAAGCAGTGTTCCCACTGTTACATTTCTACGTAGAAGCAGTGTTCCCACTATTACATTTCTACGTAGAAGCAGTGTTCCCACTGTTACATTTCTACGTAGAAGCAGTGTTCC
Candidate_1853	ML1860	8183	8329	+	2	2.0	3.0	0.000	TCTGTTTAGGTAGCAGTGTCCAACAT	ACGTGACTAAGCGTTATTCTTGCAGTGTCCAACATTGTCGTCTGTTTAGGTAGCAGTGTCCAACATTGTCGTCTGTTTAGGTAGCAGTGTCCAACATTGTCGTCTGTTTAGGTAGCAGTGTCCAACATTGTCGTCTGTTTAGGTAGC
Candidate_1854	ML1860	8253	8395	+	1	1.0	3.0	0.000	TGTCCAACATTGTCGTCTGTTTAG	GTCTGTTTAGGTAGCAGTGTCCAACATTGTCGTCTGTTTAGGTAGCAGTGTCCAACATTGTCGTCTGTTTAGGTAGCAGTGTCCAACATTGTCGTCTGTTTAGGTAGCAGTGTCCAACATTGTCGTCTGTTTAGGCTTGAATC
Candidate_1855	ML1860	17761	17899	-	1	1.0	4.0	0.000	ATTTCTACGTAGAAGCAGTGTT	CCACTGTTACATTTCTACGTAGAAGCAGTGTTCCCACTAGTTACATTTCTACGTAGAAGCAGTGTTCCCACTATTACATTTCTACGTAGAAGCAGTGTTCCCACTGTTACATTTCTACGTAGAAGCAGTGTTCCCACTA
Candidate_1856	ML1860	17634	17762	-	1	1.0	4.0	0.000	ATTTCTACGTAGAAGCAGTGTT	TATTACATTTCTACGTAGAAGCAGTGTTCCCACTGTTACATTTCTACGTAGAAGCAGTGTTCCCACTATTACATTTCTACGTAGAAGCAGTGTTCCCACTATTACATTTCTACGTAGAAGCAGTGTTCC
Candidate_1857	ML0426	68910	69052	+	2	5.0	3.0	0.000	CTCCGTTCTGTTCAGCTCTTCTCT	CTTTGTCTAGTAAGGTCGAGTTGCAGGTCTCCAGACTGACCTCCGTTCTGTTCAGCTCTTCTCTTATCGTCTCAAGTTCGTCTTGGGTCTGGGTCAGTTGGGTCAAAACGGAGTCCAAGTTTTTCTGGGTGGTATTCAACTCA
Candidate_1858	ML0426	42540	42656	-	1	1.0	3.0	0.000	TGGACAACTTTATGAAGGAGC	TGTTGCCATGGCGCAATCTCAGTAAATGTCTGGACAACTTTATGAAGGAGCACGACAGCCTCGCGCTGAAACACTTCAGAAGGGTTGCGCAGACCACTCTGAATAAACTTAGCCAAG
Candidate_1859	ML0426	68923	69059	+	3	4.0	3.0	0.000	TGGGTCAGTTGGGTCAAAACGGAGTC	GGTCGAGTTGCAGGTCTCCAGACTGACCTCCGTTCTGTTCAGCTCTTCTCTTATCGTCTCAAGTTCGTCTTGGGTCTGGGTCAGTTGGGTCAAAACGGAGTCCAAGTTTTTCTGGGTGGTATTCAACTCATTTGTAA
Candidate_1860	ML0426	41685	41817	-	2	2.0	5.0	0.000	TAGTGAGGACTTTGCTGATCACGC	ACCCTCAGCACCGTGATCGAGTAAACACGTGATTATAGTGAGGACTTTGCTGATCACGCTGCTGACCACACCCTTGCCGTGCAGCAGACTCGTCACGTACTCCAGCACGTGCTTATCCGCGCACGTGTGTTGT
Candidate_1861	ML2685	4594	4702	+	1	1.0	3.0	0.000	TGAGTCGGCTGGTACGTAGTAC	TATAGCGCGATGTTGACGCACGGTCTGAGTCGGCTGGTACGTAGTACAGTGGGACAAGCTGCCCGGTGTATACGAACTTCAGGGGTTGTTCAGGGAGGCGGTGCTGGAC
Candidate_1862	ML2685	11474	11590	-	1	1.0	4.0	0.000	GCGAACTGGTTCCCGTACTGG	GGACTGGTTCGGGGATTGCCGAACCAGTACGCGAACCAGTTCGCGTACTGGTTCGCGTACTGGTTTGCGAACTGGTTCCCGTACTGGGCCGGGCTTCTTGGATACTGCCAAAATATG
Candidate_1863	ML2685	11923	12009	+	2	3.0	4.0	0.000	TGGTTTGTGTACTGGTTCGCG	CGGGGATTGCCGAACCAGTAGGCGAACCAGTTCGCGTACTGGTTTGCGTACTGGTTTGTGTACTGGTTCGCGAACTGGTTCGCGTAC
Candidate_1864	ML2685	22650	22768	+	49	747.0	4.0	0.003	TAACGATGCTCTTGACTCTGGA	GTAGACAGCTTTGTGCTGAAGTTCCCTGCTTAACGATGCTCTTGACTCTGGATCTGGCATCACTCTCTTGTAGCCGGAGAGAGATTGTTCAGCTGCCGACTGAGACACAGGTTGCCGGA
Candidate_1865	ML0420	12618	12750	-	1	1.0	3.0	0.000	CCAGAAGGGTCACTAATTGTCTGC	TATGTGTAAAAGTATATGTGTTTTTTAAGTATATGTTTGTCAAACCATTAGTGAGCCTTCTGGAAGTGAGCCTTCCAGAAGGGTCACTAATTGTCTGCTATTTTCAAAACTGCATAACTCAAAAACCAAAAAT
Candidate_1866	ML0420	81493	81631	-	13	17.0	3.0	0.000	AGAGAGCGTGATGGACCTTGGAGCAGG	TTCGGGGAGACCCTTAAGGAGAGACTCCCTTATCGAGAGAGCGTGATGGACCTTGGAGCAGGCCCCTTTCTGAACACTTTGGCCCTAGTCAGGAATTCTCTTAAGGATGAGTCTCTTATTGAGAAAGCCTGCTCGACCT
Candidate_1867	ML0420	9130	9246	-	2	3.0	3.0	0.000	TGGTTAGGTGAAGCGCATGGC	AGCTGCCACCGCGCGCGTGGCGTAAGCTCCTGGTTAGGTGAAGCGCATGGCTAAATGATACCGTTATAGCTCGTACGTGTGCGCGCACGACCTGTTCGAATTTGAAGCCGCGCTCGC
Candidate_1868	ML0420	99585	99719	-	4	29.0	4.0	0.000	TTCGGTTCTCATAGTAGAAGGCTGC	TCGCTCAGTCCAGTGTCTTTGCGCAGATTATCTACATAGGTGAGAGCTGGTCTACCCCGTGTCCTTGCGCCGTGCTTCGGTTCTCATAGTAGAAGGCTGCTTGCTGTAAGTTCTGGATGTCGTTGAAGGTGTCCA
Candidate_1869	ML0420	55744	55836	-	4	4.0	4.0	0.000	CTTAGCTTGCCGATTAGTATGGGG	ACATTTTGCACAGGGCTTAGCTTGCCGATTAGTATGGGGGTTATTTTGACTTCCGTGTTTTAGTACTTGGCAGGAGATAGGCCGAGAGCGAGC
Candidate_1870	ML1864	38555	38689	-	2	2.0	4.0	0.000	TAGAACCCTCCAGTAGACAC	CTTTATTACATGGTATACTGCTCTTTATACTTGTGTCTACTGGAGGGTTCTAGGGTTCTTATAATTTAAGAACCCTAGAACCCTCCAGTAGACACAAGTATAAAGAGCAGTATACCATGTAATTTACCATGTAAG
Candidate_1871	ML1864	38563	38697	+	2	2.0	4.0	0.000	TAGAACCCTCCAGTAGACAC	GTAAATTACATGGTATACTGCTCTTTATACTTGTGTCTACTGGAGGGTTCTAGGGTTCTTAAATTATAAGAACCCTAGAACCCTCCAGTAGACACAAGTATAAAGAGCAGTATACCATGTAATAAAGGCAGAAGT
Candidate_1872	ML1864	38558	38686	+	1	1.0	3.0	0.000	TCTACTGGAGGGTTCTA	ACATGGTAAATTACATGGTATACTGCTCTTTATACTTGTGTCTACTGGAGGGTTCTAGGGTTCTTAAATTATAAGAACCCTAGAACCCTCCAGTAGACACAAGTATAAAGAGCAGTATACCATGTAATA
Candidate_1873	ML0421	143235	143369	+	2	5.0	3.0	0.000	TGAGTCCCTGTTCGAGTTTCAGAGC	TTCCAGAGTCGTATCTCACCCACTTAGCGGCTCTGGGAGGAGGGGGACGTATCATCAAGCGGTCTGTCGTGTCGGTGAGTCCCTGTTCGAGTTTCAGAGCTGTGAGGAAGTTCCAGATGGTAGGATTTGTACACT
Candidate_1874	ML0421	113548	113646	-	3	4.0	3.0	0.000	ATTACTGCTTTGAACAGATTTG	TTTCCCTGGTGCTCTCATCAATTACTGCTTTGAACAGATTTGTTCTGGGGAGCCAGACTTGACAGGTTTACGTGGCGATTGGTTGTATATGGTCATCAA
Candidate_1875	ML0421	2031	2145	+	3	4.0	3.0	0.000	TAGAGTTCTGGTGCAGGATAAGGTC	GCACCTGCCCTGTATCTGGGGCTTTAAGGGCCATGCACTAGCCGACAGCATGTATGGTCCGGCAGTAGAGTTCTGGTGCAGGATAAGGTCAAATAACTTGTANNNNNNNNNNCCT
Candidate_1876	ML0421	59095	59235	-	2	2.0	4.0	0.000	TCGGGCTGAACCATGAAACATGA	ATAAATTTTTCACATGAGTATTGAGCGGTTAGGTGTCGTGTCGTGGTGGCATCGTGAACGGTTTTTAATTTTATAAGGTCGGGCTGAACCATGAAACATGATGCCACATTGCCAAGATCATGTCATGAGCTAAGATTTGAA
Candidate_1877	ML0421	149758	149868	+	1	1.0	3.0	0.000	AGAGAATTAATTTGCGAGTAGGG	CGCATAGTTTTTGCCATCAAATTGCAGAGAATTAATTTGCGAGTAGGGTGCATCATTGCATTGATTCGTCATCAATTTTCCAAGTATGAACGCGGCACTACTTTGTATTTC
Candidate_1878	ML0421	76382	76490	-	2	2.0	3.0	0.000	TCGGCTGTCCGGGCTGCTGTAT	GGCATATTGAACAGGCTGGGCACCGCCGACATATTGAACAGGCTGGGCACCGCCGACTTGTATCGGCTGTCCGGGCTGCTGTATGTATACGACCTGCTTTGTACAATTA
Candidate_1879	ML0421	138320	138462	+	3	7.0	3.0	0.000	TTGGTTATGATAACATCTGGGTTC	GCAATTTGTTACCTTTCTTGCCTGGCTTAGTTTCTCTGGATTGGTTATGATAACATCTGGGTTCGACATTTGCTCTTGATTGAAATCAGTGTCATCATTTAAATCCCAGTACCTTAGCCCAAACTGAAACAAGGTAATTGAGA
Candidate_1880	ML0421	143194	143316	+	1	1.0	4.0	0.000	TGCATGAAGGTTTCCAGAGTCGTA	AAGACTTCGTACTGCTGATCGTCGTAGGCCTGCATGAAGGTTTCCAGAGTCGTATCTCACCCACTTAGCGGCTCTGGGAGGAGGGGGACGTATCATCAAGCGGTCTGTCGTGTCGGTGAGTCC
Candidate_1881	ML1869	894	1012	+	1	1.0	4.0	0.000	GTAGACGGGTGCGCGCGGCGCG	ATGTATGTGTGCCGCATTATGTCGTGCCGCGCACGTGTGCTCCTGCCTTACAGAATCTTGTGTTCTGGTAGACGGGTGCGCGCGGCGCGCGTCACCAAGTCGTGCGCGCACCATGCTGG
Candidate_1882	ML5097	1026	1146	-	23	206.0	4.0	0.001	CCTTCGACAAGATTGTTAGAACGAGGAA	CAACGTCTGAAAACCATTGTGCCAACCTTCGACAAGATTGTTAGAACGAGGAAGACGAGCCAAAACGGTGTCGTACTGGTTCCACAAATACTTGTCGAAGATCGGCTCAGTGGAAGGAGAG
Candidate_1883	ML5097	1027	1127	-	52	1207.0	3.0	0.004	AGATTGTTAGAACGAGGAAGACGAGCCA	TGCCAACCTTCGACAAGATTGTTAGAACGAGGAAGACGAGCCAAAACGGTGTCGTACTGGTTCCACAAATACTTGTCGAAGATCGGCTCAGTGGAAGGAGA
Candidate_1884	ML5099	1328	1406	+	1	2.0	3.0	0.000	GCCGCGTTTTTCTGGAG	ACTGTAAGCCAGAGTGCCGCGTTTTTCTGGAGTGACCGTAAAAAATGCGGCACTCCGAAAAATGCGGCACTATTTTAGT
Candidate_1885	ML0428	4663	4801	-	2	2.0	3.0	0.000	CAGCTTCAGAGCAGGGGAATTT	TGCTGCTTTGTTGCTTGCTCCGTCTTGCCGAGTCCAGACACAGCTTCAGAGCAGGGGAATTTGGTGGGTAGATAAGCCTGTGCCGCCTTCCCCTTGAGAGACTGCTTGGCTTGGAAGACAGAGTCGTGGGAGTGGTCAG
Candidate_1886	ML0428	3846	3974	+	1	1.0	3.0	0.000	TGGCAGCGTTTCTCCCG	TAGGAGGTTGCATGCATGTGCGGTTCGAGACGCCGGTGAAGCATTCTGCTACGTCAGACCAGGCGTCTATGGTGGCAGCGTTTCTCCCGCGGCTTGCTGCGCGCGCGTGCGGCCNNNNNNNNNNNNNGT
Candidate_1887	ML0428	33170	33316	-	1	1.0	3.0	0.000	TTTTATATCGACTCCCACTGTCGCCC	GTTTGAGCGGCAGTACATAACCACACCAACAGAAGAATGGCGGGAGCTGGGAGTGGAACACTTTAAGATCGATATTCCAGATTTTATATCGACTCCCACTGTCGCCCAAATGTGGGAGGTAAATGGTACTTTTTCCTCATTTTTTAA
Candidate_1888	ML0427	114348	114494	+	7	15.0	3.0	0.000	TACAAATTCTAGACAAGTCAGAGTTC	TCCGTTGGTGAGCCGCAGCAAGACACTATTGGTCGTACCTTACAAATTCTAGACAAGTCAGAGTTCTCAGTGATTGCTGAAATGTTGAATTTGTGAGTCTTAATCAGTACGTACATAGTAGGAAGCTGGGTGGTGTGGACTTTAAAG
Candidate_1889	ML0427	114897	115047	+	9	31.0	5.0	0.000	TCTGGAACTGGCAGTCTTGTCTGAGATG	ATCTCCACGTTGTTAATAGGCGGTGCTTTAGCGAATGGTCTCTGGAACTGGCAGTCTTGTCTGAGATGTTGATACAAAGTGGAGCAAGACGCAGTATGTTTCAGAAACTCGACCCAACGTAACCGATAAGCACATGCTGCTATTTCAGCTC
Candidate_1890	ML0427	115904	116040	+	1	3.0	5.0	0.000	ACTGACACAGCAGCGGACTGG	ACTGACAGCCTCCTCAGACACCTCATCAACAACGTCTTTCAGCAGCTGCTGTCCAGCTTCGTTTGTTATCGTGCAAACTGACACAGCAGCGGACTGGTCTGAGCTGTTTGAGGATGAACTGTTCACCATCAGACTTT
Candidate_1891	ML0427	114486	114636	+	11	45.0	3.0	0.000	TGTCACAGATATCAGACCAAAGTTTGTT	ACTTTAAAGTACTCCTTTACATCTGATCCGAGTTGTCTTTTGTCACAGATATCAGACCAAAGTTTGTTACATTTTTCCTCCAACAAGGTGGTCATTGATTTGATCTGACGATGATAAGAGGTGGGAGTAGGGGTGCTGATGGGTTTTAACA
Candidate_1892	ML0427	83607	83733	-	2	2.0	5.0	0.000	TGTAGAGCCTGTAGCAGGAGC	GCCAGGCGGAGAGCTGTGAGAAGTGTAGGTGGGAGTGTAGAGCCTGTAGCAGGAGCTTCCTCTCGCCTCCTTGCTGCGTTCTGCGGGTGTAACCACCGTTAATACCGTTCATGTTGTTACTCCAGTA
Candidate_1893	ML0427	256560	256660	+	3	8.0	3.0	0.000	TTAAAAATCTTGCCATTT	CGATGTGTAATGGAAAATGCTGACTTTAAAAATCTTGCCATTTGGGCCCGAAAGGCCCAAATGGCAAGAATGTTTTGATACGTTTTGTGCACGTGCACAAA
Candidate_1894	ML0427	291105	291231	-	1	2.0	4.0	0.000	GTTAGCAATTCGATTACCAGC	AACCAACTTTTGGGTTGTCGTAAATGGCTCAGTGGCGCAGTCTGTTAAATCGTCTGTCTGCTAATCGAAAGGTTAGCAATTCGATTACCAGCTGCCGCACTGGCCACGAGGAGAGCATTGTTGATGC
Candidate_1895	ML0427	132827	132967	-	1	1.0	5.0	0.000	CAACGCTGACGGTCTGGCTTACA	TAGTAACTCTGTCGTGGGAACATCCCAGCAGCTGGACATGTGTAAGACAGTGTTCGTTGGAGCTCTCCACGGAATGCTCAACGCTGACGGTCTGGCTTACACCATGAACGAGTTGTTTGGGAATGTGGTGTACGCTGGAAT
Candidate_1896	ML0427	241750	241876	-	6	84.0	4.0	0.000	TCCAGTAGAGCCCTCTGTTAGCGGTT	CTTCCGGTTTGTCCTTCCCCGTCTGATAGGTCCAGTAGAGCCCTCTGTTAGCGGTTGGGGAGGCAGTATTTCGCTGAGGTTGAGAGGCGGCTGCGGAGTGTCGTCAGTCGTGAGTGGTTCATATCGA
Candidate_1897	ML0427	269208	269324	+	1	1.0	4.0	0.000	GTAGATAGCCAAGGTGGCAGT	ACTTTTAGAATCAGTCAAACAAAGGTCATTGTAGATAGCCAAGGTGGCAGTTTCACAACTATGATTAGACTTGTAGCCACTTTGAAGTTCTGCAGTTGTCTGTGCAGTTGTCTGTGA
Candidate_1898	ML0427	114340	114486	+	5	13.0	5.0	0.000	TCGTACCTTACAAATTCTAGACAAGT	CAAGTTTTTCCGTTGGTGAGCCGCAGCAAGACACTATTGGTCGTACCTTACAAATTCTAGACAAGTCAGAGTTCTCAGTGATTGCTGAAATGTTGAATTTGTGAGTCTTAATCAGTACGTACATAGTAGGAAGCTGGGTGGTGTGGA
Candidate_1899	ML0427	291111	291207	-	1	1.0	4.0	0.000	TCGATTACCAGCTGCCGCACT	TGGCTCAGTGGCGCAGTCTGTTAAATCGTCTGTCTGCTAATCGAAAGGTTAGCAATTCGATTACCAGCTGCCGCACTGGCCACGAGGAGAGCATTGT
Candidate_1900	ML0427	27970	28108	-	2	4.0	5.0	0.000	TTTGAGCCGGTTTTATGTACGA	GTTATGTAAGTCATTTAGAAGTTGGTCGAGGTCAGCAAGTATATCAAGGCCGGTTTTATCAGAGGTTTTTATGCTAGTTTGAGCCGGTTTTATGTACGAGTTGACCAAGTATATGTCTTCGTCCAATGTGACACCGTGA
Candidate_1901	ML2675	161079	161197	-	1	2.0	5.0	0.000	GTGGAACTTGAGGTACC	GTCCTTCAGCGTAGACGGCAAACTTGTACATCTCTGTTCCGGAGTACTTGGAGGTGTTCCGCTGTATGTGGAACTTGAGGTACCTGGGGGGAGGGGTGAGGGTGTGAGACACTGAAGGT
Candidate_1902	ML2675	4284	4398	+	2	3.0	3.0	0.000	CTTTAAGGCTAGTACTGAAT	TTCAATCATTCAGTTCTAGCCTTGAATCAATATTTAATAGAACCAGTGGTTCTATTGAATATAGACTTTAAGGCTAGTACTGAATGATGATTTTTTCTGAACATATTCCCCATAT
Candidate_1903	ML2675	118819	118945	-	9	13.0	3.0	0.000	TGGATTTTCATGGTAGCTCGAGGGAG	AGGTGTCCAGCAAGCCTCATTCTCCGCTCCTGGATTTTCATGGTAGCTCGAGGGAGTGTCCCATACACTTCTTTGTTAGTCAAGTGCTGCTTCCAGTTCACGTCCAAGGCCATCCTAAGCATCCTAG
Candidate_1904	ML2675	107549	107673	+	2	2.0	4.0	0.000	GGGGTATAGATTTGTCAGGA	GTGTTGTGGCATGAACTGCAGCCCATCTCTGTTCTCCTTGGCGGAGCTTGTTGCCATGACAAAGAAGTGTGGGGTATAGATTTGTCAGGAGGGAGAGAAACAAGGGTTGTGGAGAGATAACGCCA
Candidate_1905	ML1873	37021	37147	-	1	1.0	3.0	0.000	CCGGGATCTGGTTTTATCTGG	CAGGTTATGGCAGGTTCAGTAAGGGCTCCATACGGCCGGGATCTGGTTTTATCTGGTTTTTAGAGACCAAGTAACCTAGGATATTAATGGAGGTAGTAGGCCCCACTGTTTTTTCCTTGATGAGGGT
Candidate_1906	ML0414	3097	3239	+	7	7.0	4.0	0.000	TGAACTAAAGTTTGATGTAGACCA	ATCCTGGAGCATTATACGTGACAAGATAAGGGCACTACTTTGAACTAAAGTTTGATGTAGACCATTCGGCAGTCTTTGCTGACGATTGGTCTACACCAAACTTTAGTTCAAAGTAGTGCGTTTATCTTGTCACGTATATCTTT
Candidate_1907	ML0414	3102	3236	-	27	52.0	5.0	0.000	ATGGTCTACATCAAACTTTAGTTCA	GATATACGTGACAAGATAAACGCACTACTTTGAACTAAAGTTTGGTGTAGACCAATCGTCAGCAAAGACTGCCGAATGGTCTACATCAAACTTTAGTTCAAAGTAGTGCCCTTATCTTGTCACGTATAATGCTCC
Candidate_1908	ML0414	3100	3256	+	23	322.0	4.0	0.001	ACTAAAGTTTGATGTAGACCATTCGGCAGTC	CTGGAGCATTATACGTGACAAGATAAGGGCACTACTTTGAACTAAAGTTTGATGTAGACCATTCGGCAGTCTTTGCTGACGATTGGTCTACACCAAACTTTAGTTCAAAGTAGTGCGTTTATCTTGTCACGTATATCTTTATACCTGTATTTATATA
Candidate_1909	ML0413	19453	19575	-	4	18.0	4.0	0.000	TGGGAATGGGGCCTTTAGCAGGGT	CTGGGAGGCAGGTTATGGGTCTATAGTTGCTGGGAATGGGGCCTTTAGCAGGGTCTTTCATAAGAAGGTAGGTCCTACCTGTAGTCATCCATTCCGGCAGTGATGAGGTGGACAAACAATCCA
Candidate_1910	ML0413	7502	7628	+	8	10.0	3.0	0.000	GACCCGTCAAAGTTTGTCTTCGCAAC	GTTTGAGGATGTGGAGGAGAAACCGAGTTTTGAAGCAGTGCGGATTGGGGAGCAGTCAGATGACACGAACAGACCCGTCAAAGTTTGTCTTCGCAACTCGGAAACCGTTCATAGGATTTTGCTCAAA
Candidate_1911	ML1872	12730	12862	-	1	1.0	3.0	0.000	TCGCTGACTAGAGCGACTTAGTCG	ATACGCGCGTTAAAATTGTCAGAGCGACTAAGTCGCTGATCAGAGCGACTGAGTCGCTCTAGTGCGCGATTTAGTCGCTGACTAGAGCGACTTAGTCGCTGACTCGAGCGACTCAGTCGCGCAAGTGAGCGAC
Candidate_1912	ML0412	26197	26343	-	9	28.0	3.0	0.000	ATCCGTGTCTTTTCCTGAATGAGCGG	GGTCCCCGACCGTCCCATGGTCCTCAAACTTGTGATCAACCCTTGGGAGAGTACTAATCACGGGTAAATTTTTAGCGTGGCATCCGTGTCTTTTCCTGAATGAGCGGCGAATTTTGAACCATGATCTGGTGGAAAGCCACATTTCAA
Candidate_1913	ML0412	14483	14623	+	1	1.0	3.0	0.000	TGCTGCTCCAAATTCATGATGTC	TGCCTAGCTATGAAATCTTTGGCGAAGGATCGGATGCAGAATTTTAACCGAGTCAGTTCCTTGACCAGACCATCCAGGTGCTGCTCCAAATTCATGATGTCTGATCTCTTCTTTATCACAAGGTTTGGTAAGTGGAGAGTG
Candidate_1914	ML0412	3264	3394	+	2	3.0	5.0	0.000	TCACTATAAGGTACTTGTCACTA	CCCTTTTTCGAGTTCCATCACTATTAAGTGACATGTCACTATAAGGTACTTGTCACTATATAGTACTGTCACTATATAGTACTGTCACTATATAGTACTGTCACTATATAGTACGGGAATCAATCGATTTA
Candidate_1915	ML0412	58812	58942	-	1	1.0	3.0	0.000	CTGTGGGACAAAATGTTG	ACAGACAACTTCGTTAGTGTTAGGGTCACGGTGGCAAAATCTGTGGGACAAAATGTTGTGGGGCACGATGTTTTGGGGAAGGACGACGGGAACCATCATTCCGTGAGACTGAAGTTGGACTGGCATGTTCA
Candidate_1916	ML0411	41	185	+	7	15.0	5.0	0.000	AGAAGTGGTCCTAGGATCGAGCCTT	TGTGACGATTGATTCAAGGTCTTTGGTGTAGAGGATGAATAGAAGTGGTCCTAGGATCGAGCCTTGTGGGACTCCTATCTCTAGAAGGCACTCTCCTGAGCTTTTCTGGTTAACCACAACTTTGTAAGACCTATTGGATAAGTAA
Candidate_1917	ML2679	14464	14582	+	3	3.0	4.0	0.000	CCCGTCAAGACTAGAATCAGTT	TTCGGACCGTTCATCAGCAGTTGAAGTTCCCCCGTCAAGACTAGAATCAGTTACTACCGAGGATGCTGATTCTGAGTCAGAGGCGGCCATGATGTTTGATGGAGTTCCAACAAAGAACA
[truncated: 7,139 more rows]
