# Supplementary material for: MicroRNAs and essential components of the microRNA processing machinery are not encoded in the genome of the ctenophore Mnemiopsis leidyi
Source: BMC Genomics. 2012 Dec 20;13:714. doi: 10.1186/1471-2164-13-714 (PMC3563456; doi:10.1186/1471-2164-13-714)
Supplement: Additional file 3 — Dataset 2. contains a folder of output data files in plain text format related to the miRNA predictions (both canonical and mirtron) produced by the various programs described in the Methods. [file 1471-2164-13-714-S3.zip › Additional_Dataset_2/k_introns_50_120.fa]

>ML0001_97819_97927_-
GTGAGAACTTACCAAAGGCACTGAAATGACTATTTTAAGAAAACTTGGCGGCCCCCAATTTGCTTGGATCATGTAAAAAGTTTATATTTCGCGACACTCTCCATTTCAG

>ML0001_147405_147502_-
GTATGAATAAATTTTCAAGAATGTTTTTTGTTGCTTTTGATCATATGTTCTTTCTTCATTTATGTCATATATATGTCATATTATGGTAAACATTACAG

>ML0001_162691_162794_+
GTAAGAACAACAAGTTTATTGTGTTGTGTGATTGTACCTGATGCTAGCAGTTGTATTGACTAATTAAATATTGTAATTTTAAACTTAAAATACACACTCCACAG

>ML0001_171997_172107_+
GTAAGTTTGAGCTCTGGTGTGAACTTGAGATTACATACCTTTTAAGAAAAATTCTTAGATAAACTTTTCTTAAATAGACTTTTTAATGACAAATTATGTCGATTATTCCAG

>ML0001_250041_250141_-
GTAACCATGTCCACACTTCACAGTCTTAACAATGAGTTGTACCGATATTCAACTGTTTATCTGACTGTAGTTGTTGTCCAATGTTAGTTACTTTGTCTCAG

>ML0001_251360_251460_-
GTCAGTAAACGTAAGATAGTTACACATCAGTGCAGACAAGTTTACCTGATATTCCGTTATCTAATCTCCTAACCTGGATTTAGTAACCCAGCTTGTCTCAG

>ML0003_1839_1954_+
GTAATCAGAATCATTTATTATTTCTCCTTAAAAGGTAGGAGTCAATCATTAAAGAATGAAAAGGGACAGTCCTTACCCTCTTGAGAACGTACCTCTAATATTCTCTCCTCCCTCAG

>ML0003_64177_64281_-
GTAAGTTAGGCTGCTGTGCCACTCTTTGCTATATTTCTTGTTTGTGCCTGTTGTGTCCGGTACAGTTTTTGATTGATGATTGGTCTGATTTAATTACAAAATCAG

>ML0003_77160_77265_-
GTACGATTAATTCTAAATAAGCATTGATGCGTTTACTATCCCTTAGTTAAACAGTTCCCTTAATAGAAATTTGGCTTTGATCCTAATTTTAATGTGATATTTTCAG

>ML0003_104974_105093_+
GTTATTATCTCACTTACTATCTGATAGTAAAATAGTTTTCTTATCTTAGCTCAAGTTACCCGCTTTTGTGTGTTATCAGTATCATTCCTCCAGACCAATTTTGACAGAATAACATAATAG

>ML0003_105243_105354_+
GTTTTATTTTTAGATAGTAATCTTAATTCCACTATACTTAAATTAATCGAATGTGATTAGGTATTAAAGTTTGAAGAAGTACAAAGATGTTAATACAAATCCAACTAAACAG

>ML0003_109491_109605_+
GTCTTACTTTAGTTTTAATGTTTATCATTCTGAGATAACGCTTAGAATAGCTTGATTTGATTTTAAAAGAAGCCAGTGCATTTTGGCAAGCATGTAATCTGTGTCTTGTGTGCAG

>ML0003_109753_109869_+
GTTTGTTTAAGTTAAGATATATATTGTCATTAAATTTGAATCTATTATTATTTTGTCGGTCTTGCGTTTTTATGGACGACAATATAAGATTTTTGTTTCTATGTGACAAAATTTTAG

>ML0003_127405_127515_-
GTACTCGATTTCTCAATTCTACTCTAGAACATGAAATAACATGAACTGAAATGGAGTGATCTTAATTTGGTGTTTGACACAAGAAAATTACCTCTCCGTCAAATTGCCCAG

>ML0003_136367_136467_-
GTACGAAACTTACTTTTAACTTCAATTTTACTGTCCATTTTAGAATTAGAGTTTTTGTTGATATTTTATTTGAATAATTTTCCAAACATCTCTATTTTTAG

>ML0004_26035_26134_+
GTAAGAACCTAACGAGAAAGTTGTATTACTAGGAGATAAGAATATCTAAGTAAATTAGTTTGAATAATCAATGGAAGTCTGTAACAGTTATTTACTTCAG

>ML0006_10900_10994_+
GTTATTAGACTTACTTTTGTAAATGTAAGCATTTATTGCTCATTCCTTAGGGATAAGAAAACTCAAAAGTTAGTCGAAATTGTTACAAAACGCAG

>ML0006_13625_13738_+
GTATGTTTGATTAGTTTCGTTGTTAATTTTTTAGTGACGCGTGTCTCACTAAAGAAAAAAAACTGATTTTCGCGGTTTTTATTTCAAGTTACAAGAACCCCCCGCCTGTTGCAG

>ML0006_18339_18456_+
GTAACAGTACAATTGTTCATTGCGAACAATAATCCAGATTTTACTATCGTTTCCTATAACTGCTAATACTGAATTTAGGTGACGTTGTAGATTTTATTTATAAAATTTCGTTTTTCAG

>ML0006_18868_18970_+
GTGAGTTCTGATTTTTACCCCAAATAAAAACTCACCATGCCTGGTTTCAAATTAGTTTCGCTATACAAAGAAAGCTGTGGAATTCACATGATGACTATTTCAG

>ML0006_25909_26026_-
GTAAATTTTTGAGAATATCATTTTTTATATTCCCATATTCATTACATTAGTATGGCTGAGATCGACAATTCATGAACCACCCTTCCCTGTTTTCAATCTTTACTCCCTCCATCCCTAG

>ML0006_26791_26893_-
GTGCGAGACGATTTTAAAAAACTATTTCCCTTTTACAAATAAGAAATGGGCTCATCATCATCGTTAATGTAACATAGCACAATTTCAATTGAACAATCCTCAG

>ML0007_75059_75178_-
GTTAATTTCGTTATCTTTTAAAACTTTTAATTATCTTTCATTTATCCTAAGATCGTATAGTTATGTCACACCGATGTCCTCTATTTGACGCACGTCAATAACTGAACTTGTGAATCTCAG

>ML0007_174911_175014_-
GTAAGATGCTCTATATTTACAATATTAATTTAGCTACTCTTTTTAGCTCTTTTCGCATGTACCTTCCCCAATCTTTCTGGTCTTCCTATATTACATATTCCCAG

>ML0007_210791_210904_-
GTATGATTTACATCACAAATATAATATCTCATTTAATGTCATTTTGTGACTTCCTGTGTTAAATTTCTTATTTGTGTTTTAAGTTTCTTCGGCTAAGTCTACCGCTTATTGCAG

>ML0007_236047_236163_+
GTTAGTATCTTAACCATCTTGAGCTTGGCATTATGCTATCTGTTCTGGCAAACCACTCTTAAAACGTAAAACTATCGACCGTATCCTTGCTCAATTTAAAATATCGTGTTTCTGCAG

>ML0008_36550_36649_-
GTGAGTCAGGGTAGACGAGTTATTTTCAAATCTATGAAAAAACCAAAAGACTACATTTAAAGGTGTTGAAGTGTTAAGCCTTAACATTCAATATTTGCAG

>ML0008_46494_46595_+
GTGAGTCAGATTTAGAGGAGTATAAAATTGTTTAAAGTGTACGCTGTTTTGCGTTAGAGAACGATGCTTATAATTTATTTTACCATAACCCTTGTCTTTCAG

>ML0008_48476_48592_+
GTTTCTAAGAATTGTTGATTGAATTTTTGACACTTTAATGTTTCGAAATGAACGACACAAATTAAGGAACATGTGCATATTTTGTAAAGCATCACGTGACGGTAATAATTTCTCCAG

>ML0008_60194_60299_-
GTGAGTATTCTCCTAATTTTGTGCTGGATGACTAGAGTATACTTATGATGGTATCTCTGTATCAGTTCTGATAAGAACTAACACTTGTTTATGTGTAATATTTCAG

>ML0010_13004_13118_-
GTTCGCAATCTATACTTGAGCCCTCATAACTTATGATCGATTTTTAGTACTTACTTTAACGATGTGAAAAATAACTCACAGCTCAAGAAACTGACAGTCTCTCTTTCTCTTCCAG

>ML0010_14276_14387_-
GTATGTTCTAGTTCGATGTGCACAACTGTAATCCTCTTTTCTTAGTGCAACCTATTTTCAGATTTTAGTTCAACATTGTAAGTCTGTAGTTTGATCTATCTAAAAGTGTTAG

>ML0010_17915_18012_-
GTCAGTGTTCAGTTTTTTCTCTTCGTTTTGGTCTGGACTTATTTTTTGGTAAATCGATATACTAAGGTAATCAAGGTAATCACAAATCTCTCTGCCAG

>ML0010_52267_52386_-
GTTCGTGCTTTTAAGTCTGATATTTTAAAATTTCTATTTCGAATATCTTACCTTTTTGTTTGAATTTTGTGAGTGTTATGAAAATACCTAAACTATTCCTGACTGTAACGATTATTCCAG

>ML0010_54860_54969_-
GTAAATGTTAATCAGATATTACTCCTACTGTTTTCTTGGAATGCCCTAACATTTCATGTTTCACTAGAATATGGGTAAATTTTTCTTGACTGAAATGAAAACATTTTCAG

>ML0010_59534_59650_-
GTAAGTTCGACAGTTTATTATGTACATTTGCTATTACTTCATTTTTACACTACCCCCTTTTTCTCCAAGGCTATGTAAGTATTGTACTATATTCTAAAGTTCAGTCCCCTCCCTCAG

>ML0010_63811_63919_-
GTTGGTCATTAAATGAACAATTAACAACCAAGATAACAGTCAAGAGCCAACAGAATTGTTTATTTCAGTGTGAGATAATAATCCAAATTTCTAATTTAGATTTGCTCAG

>ML0011_31188_31301_+
GTAACGTGTTTGAGAAAAAATACTCCTCAGATATAATCTAAAATCTATCTCATTCTCTCGGAATTTGATCCGCTGATTTGTTGCACAATTCTTTTTTAATAACCTTATTTTTAG

>ML0011_66539_66638_+
GTTAGTAATTTAAGTGCTTTTTTAAAATTAACGTTCTTGTTGTTTTTGATATGATATGTCGAGATTGAGATTAATTTAAAATTAAGTGTAACATAAACAG

>ML0011_72334_72446_+
GTATAGAAATGTTATAGATCGTTCTTATTTAGTGCAGCTTCATAGATTTATCATTTGAAAGCAGTTAAAGAGTTTTAAGTAATACTTAAAAATAAATCCTTGTGTTTGCCTAG

>ML0011_72599_72702_+
GTTAGCTTTGTTTGTATACTCCAGGTTAACCAGTATTAAGTAAATACTAAATATACAGTGTATATTATACACACTTAGTTGAAACGATAAAAATCTTTTCGCAG

>ML0011_72829_72942_+
GTAAGTACTTACTTACTTATTTACTTACTTACTTATCAACTTACTTACTTACTTACTTACTTACTTACTTACTTACTTACTTACTTACTTACTTACTTACTTACTTACTTACAG

>ML0011_196540_196644_-
GTAAGTTACTGAACTTCCTTGTAACTGATTTTCTTCATGTCGTAGCCCTCGAATAGTCCCTCAAATATAGTAAAATTTTTACACACCCTATCAACCCCCTGCCAG

>ML0011_198107_198210_-
GTAGGGAAGACAAACCTGCTGTTGTAAATCTCAATGTTTTTTATATTCGTGTCCAGAATGTCACAATCTTCAAACACGATTTGAAATTTGGTTTTACATAACAG

>ML0011_211142_211260_-
GTTTGTACTCTTGTAGTTTAATGTCAGATTTTATTGTCATTTTCTTTGGATTTCCGGGTTACGGGGTTTGACTTTACTGTTTGTCATTGTTATCATATGTAATAATCTTGTCTATTCAG

>ML0011_215821_215925_-
GTATGTGTCTGTTTATATATTTAGAACTTTCAGTAGGATAACCTGCAAAGGAATTTCAGTTATTTCAGCTCCTCGTGTTACATGGTAACAATAACAAACCTGCAG

>ML0012_23376_23487_-
GTAAGTTTTGCAAAGAAAAATACTCCGTTCATGTCATTGAATTTGAGTATATTTTTTGTAAACTTTTATTATGTTTATGGGCTCTTGCATTTTACATTTCCTTTTATTTCAG

>ML0012_54405_54522_-
GTATGATCTTGTTAGCACTCCATCGAAAATCGAATCTGTCGACTTTTGGTACAAACTTCCTCAGAGTTTGGTCTAGATCTTACTGATGATTGATCAAAATTAATTAAAATTCCATTAG

>ML0012_72801_72910_-
GTAAGATGTTTACTAATTGCTAGATTGAAAATATACCCACGATAAACTAGACGACATTTGAATTTGATCAAATTCCGAGACCCACTTTATCTTAACGAGCGATTTATCAG

>ML0015_3325_3444_+
GTAAGTGTCTTTCCCTAGAAAAAGAAACCTTTTAAAATGCCACTGCCAAGGAAGCTGATTTTTAGGTTTTTACAATTACTGAATGGTGTGCCGTACTTTGACGTATGTCATCTTTATCAG

>ML0015_12171_12272_+
GTAGGGACCCGCTTCTTTTTCTGGTCACCTTTATGTCAAATTTAAATCTAAGCGAAAGTTAGCTTTGTAAACTACCTCTTCTAACTTCATTATTATCCATAG

>ML0015_24354_24414_+
GTCAGTCTGGAAGAAAATCAAAGTATGACTGAAGTTAAAGTTGAGGAAGCAGCTTCTGTAG

>ML0015_29001_29075_-
GTAAGAAACTATCTAGATTAAGTTAATTTTAAAATTCGTCAATTTTAAAATTCACGAAACTTTGTTTTCTATCAG

>ML0015_32493_32590_-
GTAAGGGCAACTTAACTAGCTCCGTCATCTTTCTTGTCTGCACATGTTTTTTAATAATATGAGTATGTCACAACATTGTGAAGTTTGTATTCCTGCAG

>ML0015_112683_112778_+
GTTAGTCAACACGGTTTTAGGACTGAATCCCTACCGGACTGAATCCCTAACGCTAAGTATAATTAGAATTTCTCTCTCACACACCCCACTCCCCAG

>ML0019_66954_67055_-
GTTAGAGGAAGAAGAGGAAGGCAATAATTAACATACTAGGCATAGAGATAACGCCTGTAAATGACACTGTGACCCTGATTTCCTAATCCTTATTTTCTGTAG

>ML0019_94541_94652_+
GTGAGTTACTAGAACAAATGTACCATCGCCACGTTTACCTATTTCATGACTAAGAAAAAATATGAAGGGTTGTTTCCAGGGTGTAGTCATGGTAATATGTACCATATCTCAG

>ML0019_119041_119158_-
GTAACCTAAACCAGCTCCCTCATTCCCCGTTCGCTAAACTTGAAGCAAGTGACTTGGTTAGAATTAAAACTTTGTCGGTTTTGATGATATCCCGACAACATCTAACCGCGTCTTACAG

>ML0019_138508_138622_-
GTAATTCACTTTTTCTGTGCCTCAATTTTTAAATTGTTACTTTCATATCTGTCAACGCATTTATAAATATATAACCCCTTTTTGATATAAATGTCCAATTCATTCCTTTCCGCAG

>ML0019_139971_140075_-
GTTAGTACTTGTTAATCCTATATTAAGGTTTTATTTGTTCAATTTTTTGGGTATGGTTATTAAACAGTTACAATAGTTTCATGATAAACAATTTTACATTTTCAG

>ML0021_95990_96096_-
GTTTACATTGCTTTTATCAACCAGCTTCTAACCCGGTACGAATATCAATCGTAGAAGGGTTATGTTTGGTAAAGATTACTCCGATCACTAAATTATACCTACTACAG

>ML0021_238866_238977_-
GTAAGTATTTACCCATTATCCATATCCATTAGATAATTTCCGTAGAACTTTAAAAGTTTACCTTTCAACATACACCCCCCTTCTTATTGCAACGTCTACGTCTGTCCCCCAG

>ML0021_255153_255272_-
GTAAGTAACACTTGTCCAGGTTTTCATCCATTGTTGAGATCTTATATGTAAAAGTTTAAATTCAAGGGCAGCCTTCTTGAAGCAGTAGTCTTTCTTTAAATCATACAAAATGACTTGCAG

>ML0021_257063_257171_-
GTAATTTTGGCAATTCATAGGCTTTAATGCATATTGGTACTTAAAATTATTCTCTATTCCCTCTTTTATTTTAAAATAAAAGCTTGTATTTTTATATTGTATGTTTCAG

>ML0021_304371_304486_+
GTAAGTAAAATTGTGAATTTTAATCGATATTACATATTCTCGATTGTGAAGGAGTCATCCTAATTGTAATTTTCGACCGAAATAAATATCAGTTTATTCTCATTGTCCCTCCCTAG

>ML0022_3996_4102_+
GTTCGTTTGATTGACTGCTTGTATTCCAGTACTTCTTCTAACTTAGATGCTGATTCTGGCGATTAATTTACACAACTTAAAGAAACTGATTTTTGCTTTATCGTCAG

>ML0022_4749_4866_+
GTAATTCTGCCGATTTGCACTGTTTATTTTTCTTCAACCCGTATTTAGCTGCTTGCGAAAGGATATAATTTGAACAATTTGCACTAAGTGTAATTCGAATGACGCGACTATTTTTCAG

>ML0022_101352_101451_-
GTAATACTGATTAAATTAATTAATACAGTATTTTCTGTCCCTTTTGATTTGGAAAAGTTTTGAGTGAAACAACCCAAAATTTCGACTATCGCCTTCCTAG

>ML0022_121426_121535_+
GTATGTGGACAATGTCGTCAAGGTACTTGTCACTTTGCTTGGCAGTCGTGAGGTATGAAAAGATGCTCAAAGAAATTAAGCTCCAACACACTGTAGCTAATTTCTTGCAG

>ML0022_124399_124513_+
GTAAGATTGAAGTTTACAACACTCCGGCGAAGAAAAAAATTTTAAATGACGAAATCTCCAGAAAATGTAAAATTTTGTTTAGGAAAAACTTGAAACCTGAATTGTCCATGTACAG

>ML0022_125308_125425_+
GTTAGTTTTTTCTCTTCTTTCACTGCCTCTATTCCTTTAAAAAAATCGATTGTAATCGATCCACTTAATTCGAAATGCTTAACCATTTACAATGCATCTAACATAACAATTTCAACAG

>ML0022_174490_174604_+
GTAATACATGATTTATACTTATTTGTATTGTATTTATTTTAATTCAAACTATCGTACTTTATTTTGAACTTAGCTTACAGTTATTGTAGTGCAATTGACAAGGTATATTCTACAG

>ML0022_198558_198666_-
GTAGGACGACTAAGTTAGCAGCTGGTATTTTTATAGTCATTCCGTGAAACCGAAATTACGTATTTCTTCCAAAACGCCAGCTGAAACAATAACACTTTTCTAATTTTAG

>ML0022_227893_228012_-
GTAAGTTAACCCATCTTTTATGTTCCAGGGTGTCTCTTTTCGGCCAACTTTTGTCTCTTTCCCACCTGTGCAGTTCTTCTAACCTTAATATCGCTTTTTGAACCTAACCTAATAATTCAG

>ML0022_242368_242475_+
GTAGGGGGAATTTCATGTGTTTGAGTTTGAGAATAAGCAAGTAACATTCAGAAGAGCTTTTGATTGTCTGTCTGAATTCTAGGCAAATGATCGATAATTTCTTAACAG

>ML0022_251711_251826_+
GTATAGAATATAGTAGAAGTGCTAATGCTCATTTTAGAAAAAAAAACATTTTCCGGATGGATATAAGTACGATAAAATTTACATTTTTATTCCTCTAACGTGCTTTCGCCACACAG

>ML0022_388278_388393_-
GTTTGTAGATATTCATCCCGGGCTACCTGGACACTTTTATGCCATGTATCAATGAATGAAATATGTACTTGAATACTCATGCTGAACTTATGTTATTAATGATTATGACTACCCAG

>ML0022_419162_419271_+
GTTCAAAATTCTTTATCAGTATTAAATTAAATCTAAGTGATCATTATCTGTTCAACAAGTTGGTGTAGACGGTAGTTTGAATGAATGTTGATAGAGCTGATGTATTTCAG

>ML0022_420803_420896_+
GTTAGGATTAGCAGATTTCTTATCAAGGAACTTCAGAAAACATTTGCTTGTGTTTGAACTTAAGTTATCACTGTTAAATTCTCTGTCCCTACAG

>ML0025_59290_59395_-
GTACGATAGATTAATCGCATTGTATTCACTAGAAAAAGTAAGGTATTTAAAAGTCGAGAATCTATACGGATTCTTCGAAGAAGACACTAACCAAAATTTCCATCAG

>ML0026_33922_34004_+
GTCAGAGGATCTGTGCCAGTACAGAGACTGCTAGACTTTATGGGGGCTAACTTTCTCACTCAAGTGGTTGATGTACCAACTAG

>ML0026_79740_79854_-
GTTTCTTATTTAATGTTTAGAACATGATTACTTCAGATTGATGAGTTCCAAGCATGCTTATATATTTTTTCTTTATCCCACTTACGTAGTGATTGTAACAAGTGCTCCTCCACAG

>ML0026_85955_86071_-
GTAAGTTAATGTTAATAAATATCTTGAAGTTATAATGATTACAGTCTAAAATTGTACTGGAATGAAGTTCTTCTTGAAATTTACGACGAAGAGTTTTTTATGTTGTAAAACTTTCAG

>ML0026_137093_137200_+
GTGCGCCACCAGAGTTGCATAGCAGCTGTGTGCGTAAGCACCTGGTTAAGTGAAACCAGTGGAAATCCTGCTGGCCCATGGTTATAAACTGTGATGTCAACAAAACAG

>ML0026_161905_161965_+
GTGAGAAGCGCATCTTTCCAAACAAACCAACCCTTGCTAAAAGAATCATCCTCGAAATTAG

>ML0026_162697_162800_+
GCAGGTCGTCAGAATCAGCAAGCAGGAGCTACAGAAGACTTAAATCTGATGGCGACCAAGGAAGACCACCAACCCACAACAAGGAATCTTCTCCTTTTTTAGAG

>ML0026_168273_168372_-
GTATGTTTTATTCAGTTTCTTAGAATCCTCTAAAGCGATATCTTTTTTTCAGGCTTCCTATCTTCAGTTGGTAAGAAGAACTTAAATGTAAATTTCACAG

>ML0026_168536_168642_-
GTAAGCCTAGGATTTCTTCTTCACAACACTTTTTAGGAAAAATCCTCACATCAATGCAAACCCCGCTTCCTCTTATAACCACGTATCTGACGCCTCCCTCCGACCAG

>ML0026_212691_212803_-
GTGAGTTGATAAAGGAGAAATATTGCTAATACCATGCCAAAAATGGAGGATTTGGAACGATTGTCTTTGAAACATTAACTATTTAGTTCACTCAAATCGTTACTTTTTTCCAG

>ML0026_299835_299928_+
GTAAGTTTCAATTTTTTGTGATTCGCAGCTGTATCGCTTTTGTTTTTGCTGCATGTATTTTGCTTGAGCGACCGTGTAACATTAACAACTTCAG

>ML0026_332437_332551_+
GTTGCTAATATCAATATTTTAACGTTGAGTCTTTAAATTTTCCATCTTGATTTGTAATCGGACCAAATAACAAGGTACATTTTGATTCAATCTTTAACGTTTATTGTAATTTAAG

>ML0026_363336_363409_+
GTAACAGCAAACCTCNNNNNNNNNNATCATCCCCGAATTTGATTGAGAACATTTACTGCGATGCCCCAAAAAAG

>ML0028_4510_4607_+
GTCAGAACTTTAGACGATGGCTTAAAAGCTTCAACTTGTTCAGTAAAGCAGCCAAAATACACGACAGCAAAAAATTAGACTGTCTTCTTACCTTTTAG

>ML0028_35806_35908_-
GTAGAATTCCTGCCCTTGCTTAGGGCGTTTTTGTTCACATTTTTAATATATTACACAACTTTTCCACTTTGAGCCCTTCCACAAACCAGTAACAAACTCTTAG

>ML0028_47917_48036_-
GTTAGTATTCTGGATAACCAAAGCTGCAGCGGCGAATTAGTTTCAACGGCTAGCTGTGAAAAACTCACTCACCTTGCAGTTTTATTTCAACTTAACCTAATCAAATTGCTACTTTTTCAG

>ML0030_13226_13345_+
GTAAGTTAAAATCATACTTAATTGTTTGTTAGTTAGTTAAAGCTTAAAAAATTTCTCAATTAAAAATAAAATTTGAAATTTCTAAATTGCTATAAAATTTCCTTCATGTACTCATTGCAG

>ML0030_34569_34670_-
GTAAGACTTTCTTATCAATTCGACACAAATGCTGCAAATTTGTGTACTTACTAGATGTGATCAGGTGATATGATATCATAATATCGAATCTCAATCTCCCAG

>ML0030_102775_102893_-
GTATATGCAAATTGGTTTAAGCTCTTTATTTGGCTTTTGTGGATTTTTTGGACACGCACAAACACAAATATAATACAGACAACAGTAACACACATATTTATGATTGATTCACTTTCCAG

>ML0030_160850_160935_+
GTGAGTTTTTGGTCTATTATAAGCCACAAGAATATGTGTACTGATCTTTATGTCATATGTCATAATCTAGATGTACTTTTTTGCAG

>ML0030_168880_168956_-
GTAAGTTTCCCTTCCTCCTTTCAGCTCTACTCTGTTTTGTATCTATACTGCTGGTAAGTTCCCCTTCCTCCTTTCAG

>ML0030_168986_169062_-
GTAAGTTTCCCTTCCTCCTTCCAGCTCTTCTCTGTTTTGTATATATAGTTCTGCTAAGTTTCCCTTCCTCCTTTCAG

>ML0030_169522_169598_-
GTAAGTTTCCCTTCCTCCTTTCAGCTCTACTCTGTTTTGTATCTATAGTTCTGGTAAGTTCCCCTTCCTCCTTTCAG

>ML0032_15046_15162_+
GTTAGTCTCGTTATTTTTGGAAGTTGTCCGGTACACTGCGAAATATTTGTAGTGATTTAGACTCAATCCCCAATCTTGAGAATTATCAGTGTATAAATTAGACTGTTTTAACTTCAG

>ML0032_26399_26510_+
GTGAGTTTCGGGGACAATTGCTACCCACCACTTATTTTCTATCGATCATTTCGTCAAGTTTCGATCTGATGACGTATTTACTTAATTTTAGTCAAATATTTGTGATCTTCAG

>ML0032_103957_104029_-
GTCCTACAAAAAACTCTATAAGTGTGAATACGGGAGCTGTGACAAGTCATACCACAAATCTTCCCACCTCAAG

>ML0032_127513_127630_+
GTAAATATAGAGGAGAAAATGGTCATTTTATAAGGCTCACAAATGTGTTTGAGTTTTTCTTGAACAAGCCGCGCATATAACGTATGTTAAATTCATTTTTTCACATTCCTTTTCCAAG

>ML0032_128234_128345_+
GTAAGTCTTTCTTTTTCTTTTAAAATTCAATTGAAGTATTGTTCTAAACTATAAACATCTTCTAATTTATTTATTGGCATCTTATTTTCAATAAGCAATTACTAATTAACAG

>ML0032_131208_131311_+
GTAACATTCTTTCTTTTTTATTCCTGAATTTAAAGGGAATACGAGTTATTGCAAAGATAATTTGAACTCTCACCTCGCGTCTAAATCTCATTCACACATTTCAG

>ML0032_224553_224667_-
GTAAGTAAATTTTCAATATATTGTGAAATTTATGGTTAAATTTATTTTCTTATTTGAGAAAACTTGAATGAACGCACCCTTATTTTCTTGCCGACCTAGCATGAGCTTCTTTCAG

>ML0032_232187_232289_-
GTTAGCGAACATCACGGTCCCATAATTCTTTCCGAAGTTTGTGTTTCTTGATTGCGGGAGAAACAAAAGACTCGACTACCCAAATTTAATTCCATCCCCACAG

>ML0032_232710_232819_-
GTAAGTCGATGGTTTCGTACAACGGTTAATTGTACAGTGAAGTTAACTACTAGCTTGTCAAGAAGAGCTCATTCTATTGCGGGGTGTTTTATCTGCGGCATTATTTTCAG

>ML0032_237343_237455_-
GTAAGACTGAGACTTGTTTGTGTTAGACTTGTTTGTGTTAGACTTGTTTGTGTTAGACTTGTTTGGAGCCGGTTTATCTGTTTGTCCTCCGACTTATTTAAACGCCCCTCCAG

>ML0032_273652_273760_-
GTAAGTTTCTCGTTGTTAAACAGGGCTGGTCGGGGATTTAGATTTAGATTTAGAACTTTCACCAAAATTTCTCATACTCCAATCCTCTTACTTACTACTCAATCTTCAG

>ML0032_324667_324782_+
GTAACTAGTACTATACTAATCACGTGATATACTTAGTATTTAAACAATTTATTGAGTATAAGGCGACTAATAATTCCCTCAGTCGAAGTTACCGTGACAGGCAACTTTTCCCTCAG

>ML0032_389196_389298_-
GTTTGCTATTGTCTAACTTTGGAAAATTTCGAAATGAGAATGTTTTTAATTTTTGAAAAGAATAGATACTTACATTTAAAATTTAATCGGATTTTAATTACAG

>ML0032_439284_439394_+
GTACTATTTTTAGTAACAAGCGTTGTATTTCACTGCTTTACTCACCACTGTCCGTACCAATCTGCTGCAGATTCCTGCTGTCTATAACCTGTCTAACCTGCTTTTTTGCAG

>ML0032_502959_503068_-
GTAAGAAATTTAAATCTTGTAAAAAGTTGAGATCATCATGTTCATTGTAGTAATATCATAGGAAAATCGTTGACTACTTGTTGATGTAAGCCATCTATTCCCTTCTTTAG

>ML0032_503588_503707_-
GTAAGATATTATCTAAATGTATTAACTATGATATTATTATTGATTTTATCACGTGACTGAAATTTCCCCTTATAACCCACAAATTAAGTTTCATAAAGTTTTAACCATCCCCATGTTTAG

>ML0032_503876_503993_-
GTACCTTCACTTTGAATATACTTTGTCGCTTTTTTAACTTTATTAATTTCAAGGTTTAGGGTTTGCACACATCTCTGTTCCCCACTCCAACTACAGATAAACATTGATCTCTATTTAG

>ML0032_505135_505232_-
GTAAGTATCGATTTTTGTTTGCCTGAATCCCGGTTGATATCCTAAGAAACTGATTCTTTATTTCGTGTGATACCACAACTATAAACAATGTACTCCAG

>ML0032_534313_534430_-
GTGGGAGGCACTTTATTCTTAGATATGAGACATTTTAACGAACTTTTTACACGATATAACTAAACATGCCGAACTCTAAGCTGTACCAAACTGATAACGATAAGCCCCCGTCTTACAG

>ML0032_535120_535237_-
GTTAGTTCAGAAATATGTAGGAAAGCAGAATGTAAAGAAAAGTTTGATCTAAAAATACTTAGTTTGAAGGAACTCAAGATATTTCTCAGGTGCCTCCAACTCCTCCTACATTTTGCAG

>ML0032_535365_535478_-
GTATTTACTCGATCCAATCGCCTCTTGTTCGAACTTCTTTACGTTGATTGAGGTTATCCTTTATTGCTCGTTTATGAAAACGGGTCCTCAAAATTCAAGCTATGATTTTTGTAG

>ML0032_536634_536735_-
GTGAGTCAATTTTTGTTTCACTTTTTGTTCTTTTAGAGATGTTGAGAAGGCAGATGGAAGCTATATCATGATTCCCAAAATACAACATTTTGAATATACCAG

>ML0032_538018_538122_-
GTGGGATTTTAATTTAACGAAGTTTAAATGCTATGCCATAACCCAATGGAACAAGACATAGCACCTTTAGGGAGTTATTCACCTCTATTTTCCTACATTATTCAG

>ML0032_548612_548726_-
GTGAGACATTTTTTAGATAAATCAATTGTCTTTACCTCTTTGCATTTTATAAAATCGCTCAGTTGATTCATGTATTATTTAAAATAATATCATCACAAAACCAAATTACACCCAG

>ML0032_581976_582092_+
GTAACAATCATTCAAATTATATCTGTGTATTTGCAGTAAACTATTTCGATGAATATACAATACATTCATTGAAAGACTCCAGTAAGACATCAAAACCCACAACTTAAAAACCCGCAG

>ML0032_661866_661959_-
GTGAGTAACCTTGATTAAATCAGCCTAATTTTCTGGCAGGACATGGCAATATAGCTAAATCTTAATTTCTACTCTTAATAACTACACTGCTCAG

>ML0032_673099_673165_-
GTAAAACGTCTCTGTACTATGTCGGCTCATTTAAGTCCTAAACAATGTCACATTTTTCTCTGTGAAG

>ML0032_673636_673737_-
GTATAGTTTACTTTCACCTTTAATAATTCTAGGAATCGTTTTAACTTATAATTTAAGCCCACTTAGAAATTATGCACTTTTTAAATAAACTGGAATGTTCAG

>ML0032_681482_681590_-
GTATCTGGCAGAAGGAAATATTTGCAATACTTCGTTTGGTCTGAAATGATATATTAAGATTGGACAAGCAGTGTTTACAACAGCTTGCATTTACCTTCCCTTATTTCAG

>ML0032_685798_685915_-
GTATGTGAAAATCATCAGCTCTAACCCTAAGTGTTAGCTAATCGCTTGTAGATCAAGTTCAAGTTCAAGCTTATCAAATAATTGTCCAGCATAACATCTTAAAAATCCATTATTTCAG

>ML0033_26720_26829_+
GTATTGAACTTTTCATGTTTCCTACCGATTTCTGTGTAAAGTTGCTGATTCATTTGTCTTTCAAATTGACTTCTGCTGTTTCCGTCGTTTGACTAGCCTCTGTTTCACAG

>ML0033_50090_50201_-
GTAAGTTTTGTAACTGTTTGACTACTGACTAGAGTGACTTCTAGTTCTGATCATTGGTTATTTGCAGGCCAAATTTGTTGAGTACGTATTTTATCACATGACATAATTATAG

>ML0033_52295_52409_-
GTATTGGATAAGCCCGTTTTTATCCTTAACCTGAATTTTATAAGGTATTTTTATTGAATTCTTCGAATACCAATTACCTGCCAAACTCTCACACTCTAAGATATGTTCTCTTCAG

>ML0033_53698_53814_-
GTTTGTATGGTTATAACTTATACTGTTCGCATCGTGTTGCCTTGAAATTATAAATGTTAAAATTCCGAGTTGTTTAATGACGACAATACCTTTGTTAAACTAAACAATCCATTTCAG

>ML0034_3148_3266_+
GTAAGATCAAGATATCTGTGACGTCAAATTCTTTTTCTCAATATTGGTTTATCATTTAAAGATATCACTTGCCTTTTTGCACAATACAAACTACAATGATGATACCAATGTATTTATAG

>ML0035_3603_3705_+
GTAAGTTTTCTTTTCGCAGTAAATATTTTGTTTCGAGTCAACATCAATTTGTAAGTACACAGAATACACAACAATGGAGCTGAAAGTGATACCATGCTTGCAG

>ML0036_62651_62755_+
GTAAGTCTGTCTTCAGTACAAAATCTCTCATCTCAATTTTCATCTATATCCTTTAATGAAATTGTGCTTTTTCGTGTGACACATGCCATAACTCGTATCTTGCAG

>ML0036_70712_70813_-
GTAATTTTTGAACAAACTTCATTTAATAACATACACTTTCGCTTAATTCATGAAACAGCAGGCTAAGCTCAGCCAAAAACCGTGTTTGTATTTATAATGTAG

>ML0036_95224_95341_+
GTATGTTTTATATTTCAGATTGAAATCATGCTAAATCCCAAACATCGATATTAAATATCGCCATCGGTACAATTGCTATCGACAATATCTTCACCAAACTGATAGTTTTTTCCGCCAG

>ML0036_128113_128216_-
GTTTTTCTAGATTTATGTGAGTTATGAATCAATTAATTGTGTTTAACTAAAATTCCCTTATTAGCTCTTGTTTGATACTTTTTGTCTCAAACTGATATCTTCAG

>ML0036_139409_139527_-
GTAAGATTAATCTCAAGATATGGCTACTGTTGATATGGCTACTTTATTAGCGTGACGAAGATGAAGACTACGACCCGATATCAGACTACATATATAACTCAACAATTACCACCCTTTAG

>ML0038_13593_13702_+
GTTAGGATATCTTCATTGTCTTAACATCTTTAAGTAATGATTTTGAGTGCTTAAAGTTTTTACCGTCGTTAGATACAGATTTTTCTATCCACTATACAGTAAAATTCTAG

>ML0039_11699_11809_-
GTAAACTTTTATTTCTAGAATTTACCATTTTCTATTGATTTTTCCCAAGGTTATTTCTCCCAATGAGCAAGTAAAAATACTAAAACCAGCATTCAAGACTGATATTTTCAG

>ML0040_26334_26438_-
GTTTTTGTAAACTTTTGTCAATGTTTACTGACTGCAGCCACAGATTGTAATGTTTTTAATCTCTTGATTCTGTACAAGCTCTATGATAATTTTGTAAAAACATAG

>ML0042_6265_6377_+
GTTTGAAGAAAGATAAAAATAAAAATTCAGGTAAGCTCAACTAATTTTTGTATTACCCAGCCAGGGGAACATTGACTGTGATTGATTTATTCTAACTTAACTGCGCCTTTCAG

>ML0042_14602_14711_+
GTATGTTTTCGCATCATCCTCAATGAAAGTTGTCTTTGTCTCACGATTCTACAATCCGAAGATATGTTAAGACTATTAGTGACATGTTACACTTATTGTTTGTTCAACAG

>ML0042_19129_19243_+
GTTTGTCATCTCGTATTGGTTCATTTAGTTTACATGTAGTTTACGAAATTTGACTTGTCAAGCGTGGATACCTCCTACATCACTTTAATCTAGGTTATTGATTGTTTATTGTCAG

>ML0042_29941_30026_+
GTTCGTGTTTGATGTTTGGTAAAAGTCGAGAGTTTCTTAAGTCGACATGATTCTTTGTCTTATCTAACTTTCTCACGTTTTTACAG

>ML0042_30752_30863_+
GTTAGTGTTGGTTCATATTTTTGCACACTGCAGGATTTTTATTGGTAGCTAATAGTAATTTCCATTGAAATTGATCTTTAATTGAGGCAGAATACTAACATTTCTTCTCCAG

>ML0042_30990_31104_+
GTATCTTTCAGTTAAATTTCTTAAGCAGATTTATTAAACAGCTTTTAAAAATTGTTCCAAATTCATATGAGAGTGAAAATTATTACCATAGAATCACTTTCGAGTAAATTATTAG

>ML0042_40362_40481_+
GTGCCTTTGTAAAATACAGCTGCGCCTTTCTGAAATTGCACTGAAATTGTAAAGAAAACGATACTAAAAACGACAGGTCATGTTAGGCTCACGCCCCTCAAACTAATAACCTAACTTCAG

>ML0044_16398_16516_-
GTAAGCAAATAAGCGATAGGCAGGAGAGGAACTTTTATGTTATACTTTCCAAATTTGTATGGTATTAAAACCATTTAAAATCGTTTAGTTTGCATTTATTGAACAGAAAATCATTTCAG

>ML0044_80717_80830_-
GTGGGTTTAATTGAAGGAATTTGTTTTGTGAGTTAAGGGTATTTTATTAAAGTTGCTAAAATTACTGTATTGAATTTTTTGACCATTAAAATCGATAACATATTGTGTCGACAG

>ML0044_98994_99104_-
GTGTGCTAAAATCGATAACAGAATGTTGTAAAAAATTCCTTTCTGAGTCCTTAATAAGGTTGGCATCCTTTAGGAAAGTGACATCTTGTCACATTTTTCTTTATCTTTCAG

>ML0044_114827_114941_-
GTTTTTTCTTTTTTCTTTCTTCTGTAAAACAGCTCTTTGATTTTTAAATCGTAAAAGTGTATCTAAAAACGGCGATATTTCTCATCGGTAAAACGAAACAAATAAAATTTTTCAG

>ML0044_153877_153993_-
GTTTGCCCCATTGCCCCAAAGATTTTGAATTGTCCATTGTTACAACTTTTTCCAGCATTTGCCAAAGCGAGGCGAGCTACCTATATATTTTCAATAAATCATATTTCTGTGCTTTAG

>ML0044_161883_161987_-
GTAGGTTGTCAGATCAAAGTCAACTTATAATAGGCGCCAGCATTCTTGGGGAAGAGTTTTTAATCAATATTGAGTTGTCGACGTTCGTTTGAATTCCTATTAAAG

>ML0044_178998_179115_-
GTAAATATAGCTCCAGTACTTTTTAACATTCAGAATTTGATTATATTCAAACCAAGACTCTTACCATCATTATATGATATTCCTTGCTCTGTTGACGATAATTGTTGGTCATTTTCAG

>ML0044_182450_182546_-
GTAAGTAGTAGTAATGAGAGTGACGATGATAACAGTGACAATCAGGACACTGATGATGATGAGGATGACAGCCAAAGTGACACATCAAACAATAAAG

>ML0044_184395_184514_-
GTATGTAACAAACATGTAAATTTAATTATTTTTCTCAAAGGATTTTCCCATCGATACATAATATCGTTCAGTCTCTTAAATTTGTAGCTAACTTGACAAATAAAAGTAAGTCTTCTTCAG

>ML0044_218813_218906_-
GTAATTTAAAACCTTCATTTTTTGTGTGTTTTTTAGCGCCTCTCATTAACAAAAAGGCTTATACTATCCTCTCCATTATATGCAATTCTTACAG

>ML0044_220817_220926_-
GTACGTGCGATGGTTGAGTTATAAGTTATTTCTAGTTGTCAATGGAAATATCAATCATAACCTAACCTCCAGAAACGATTTCAATTTCAGTTTATCTTTTACGTTTACAG

>ML0044_221288_221373_-
GTAATTTGTAGTAACAGTACCTATAGATAGTTATTGAAAAAATTCCTCCTGTTAAGATATTACCGTAAATTTTATCTAACTTTCAG

>ML0044_276930_277020_-
GTTTGATATTTACTGTTTAGTTGTCTAGTCAGCTTGTGAGATAGTTCGATGGTTGCAGCAACTCACAAATCTCTATGTTTCTTTATTTCAG

>ML0045_20420_20523_+
GTGAGACATTGCTGTTATAAAGTTGAGACGTTACTGTTGTCCGTTTAGAACTGTTTATAGGTTTGTTGATCTATTCCGGTTTTCTATATATTTGCATTTTACAG

>ML0045_25349_25445_+
GTAACTTGGCTGTCTTGTCGTTCGTTTGTACACTTTGTAATTGCCACACTGTAAGTTACACTTAGTATAACGATGTTAACATACTGCTTACCTCTAG

>ML0045_32278_32394_-
GTGCGTTTCTAATGCTGTGGCATTCAAATAGATCTGATTGATCGTCTAAAGATTTTCGTTGAAGGTTAAGACTATTTCTAAAATTTCCCACCTCTCTACAACAGTATCTATGAACAG

>ML0045_33028_33104_-
GTACAGCTTTGTGTTCCTTTACAAACAGTGCTTGGTGGGTTACAGATAACAGATATCTTTATGAAAACACTCTCCAG

>ML0045_33675_33766_-
GTAGAACCAGTCCTAGCATTGTCAGTTTATTCTGATTACTAAGTGTTATTTTTTTTTCAGAGAAAGTTTAACAGTATAAGTTTCCCTTGCAG

>ML0045_36263_36377_-
GTAAGATATTCTTGTCGGTTTTACAGGGCTAGTTCTGTTTTCTCGTACAACTCAGATACTTGCGTTTCTTTGAATACTCCTTAACTTCAAAATTCTCTACACGTTTCTATTCTAG

>ML0045_38126_38214_-
GTAAAAACTGTTTACCTTTTTTTATTTTGAAAATGTGACAAAACAAACCTAAAGTTTGAATTTAAATATGATTTATATATGATATTCAG

>ML0045_122965_123066_-
GTATGCTATTTTAAGACATCTATAATTTTAAGAATATTTTATATGACTTCCTTTTTAACTAACATCTAAAATCATAAAATGATCAACAATCATTTTTGCCAG

>ML0046_17004_17120_+
GTAAGTTTATAAATCTATTGGTAGTTTTTTGTCGTCATTTTAATCATAAACTTGACGTTTACTAATACAGAATATAGATGAGTCGGTAAAGGATATCTATATAGTTCCGTTTTACAG

>ML0046_50918_51023_-
GTTAGTCGTTTACCCGAGTAACCAGTGTTTCTTAGAATAATTTATATAAATTTTCCTACTTTGTTTTGAAGGAAGAAGTTTTCTTCTGACTTGAATTCTATTTCAG

>ML0046_51413_51512_-
GTTGGTGTTATTATATCACCCCTCATTCTGTCTAGTTTTGGAAACCTCAATCCAATCCTATACAGGTTGTACCTATTGTAAATTCACTTCTTGTTGCTAG

>ML0046_54136_54254_-
GTCAGTTATTTTTCAGCTTTAAACTTGGCAAAGATATTCCTCAAGTAAAGATAATTTAATTATTTTCAGTCCAACTTGTACCTATTGGTTGAAGATGGTTGACTTAACTTTTTTTCCAG

>ML0047_40734_40847_-
GTCAGTTGTCCTCTTCGGAATTGTCACAACCGATCTTCTTCATTTAAGAAATTTGTTACTTTATTTCTTCTTTGTTTCTTCATTTCTTCTTAATATATAAACTTAAATTCCCAG

>ML0048_16919_17030_+
GTAAGTCCAACCGTTCGGTTTACTTTTTCTTCTTATTTTTTTTACTTTTCTGGTTAAACTAAGAAATCCTCCCTACCTTTCTACCCCGTAGGACTAATTGTCCAAATTTCAG

>ML0048_29853_29966_-
GTAAGTTTTATTATTACTTTAGAGGGGGGGGGGAACTCGTTGTTCCGTTACGAACCTTGTTTAAAAAGTCTTGTTAGCATTGTGCTATCTGTACTAATAATGCAACCTAATTAG

>ML0049_16978_17083_+
GTAAGTCTCGTTTTTCGAATTTTTGTTGGACCTTGGAATCATGCATAAAATTGTGTACTGTTGAAGTGTTGAATCCTAGTTGAAATAAGGGAATCCCACTTATCAG

>ML0049_25226_25331_+
GTAAGAAAAAATATTTATCACTACCATTACCAGTGGTTTGAGGTTTGAATTATTCTTCTATTTTCCAACAAAATCGATAAATTTTCTTAGCTCGTTCCTCCTGCAG

>ML0049_34258_34365_+
GTAACAAAATAATAATTTGTAGCAAGTCTAATAGTGAGTTTTGAACCTGCACTGAATTAAGCTCAAGTGTACTATCTTACTAAAATCTTATCTAAGTTTGATCTTCAG

>ML0049_53414_53530_+
GTAAGATAAAATTGTTCAATACACATGGAATCTTCTCGGCATTTTAAAAACTGAGACATTTACAAAGTAAATTAGCCAGGCTACCAGCTAAATTTCTTAAAGACTTTCTACCTGCAG

>ML0049_54224_54335_+
GTCAGTCAACTTAGACATCTCAAACCCCAGTCTCCATTGTTAATAAACGGGCCTAATGTAGTGCGGTAGAAAAGAGACACTATAGCCGAATGTTTACACCAAACTTTTCCAG

>ML0049_59261_59362_+
GTAAGCGTTAACTTTAGACACATCATCTCTTGAATAAAGGATTAATTGGGTTAAACACCTTATCAGGGCAATGCTCCAGTCATTTCAATCTCAACTTTACAG

>ML0049_107216_107277_+
GTAATTTACTATGTAGGAAATTTTACTAGTATCCACTGGACGTGCACCCAACACGACTGTAG

>ML0049_154730_154842_-
GTTAGTAAAAGATAGGCTTGTTGGTCGAGTTTCAGTGACATTACCAATGATTTCAGTGACATTACCAGTGACATTACGTGAAGCAAGTTAAACTAATCATACAACATTGACAG

>ML0049_197356_197469_+
GTACTAGAGCTTATAGTTTCTTGAGTGTTTTGTTACCTTCTTTTTGCTTTAGATCTGAGTCAAAATAGACTTGTTATAAACTAGAATGTGTGCGTCACAAAAACACACTTTCAG

>ML0049_212116_212225_+
GTAAGTGGTAGGGTCTGTTTTATATGCAACTATAGATTCTTCAGATATATATTTCATACATTATATTTTGATGTTATTGTATACTTCAAAGAGTTATTTCCTACTCTCAG

>ML0049_267129_267229_-
GTGAGTATTAGTTAGCCACAAGTGTGTCCCAAAAACATAATCTCTTTCATAATTCATGCACAATCTTTCCACGATATAGAGTATAACATGAACATTTCTAG

>ML0049_270907_271026_+
GTACGATCAACTTTGTTTACATTTACTAAGATTTCTACTTTTACACCCATTTCCGGTTCAATACTGAGAGATCCTTGGTTGTTTTCTTCCCAACTCAAAATTTGAACATCATATTTGTAG

>ML0049_299908_300024_-
GTAGGCGGTTTTTAAGATTTACAGTTTTTATGCTTCTTGATATCGTCTAAGTGGCATAACAGCCAGAAATTTATTTGGGAGGTTATTCGAGAATTCTTTCTAGCGATTTTACTTCAG

>ML0049_306706_306789_-
GTACGTGAAGTTGTCTGAACAATTTCTTTTTTTGAAAATTCTACTTCTACATTCGTAACCCCTTTTTTAATTAGAACCTTTTAG

>ML0049_343356_343453_-
GTATAATAGATAGTCAGATACCATACTATAGATAGACTTGCAATTTAAAGTGTTACTTTTCTTTGTGACAGGATATATAACCGGAACTCTCTTATCAG

>ML0049_358409_358526_-
GTACCTTTTTTGTTAAGATTGTAACGCTTTTAGATTTATTTTGGATCGTGACTCATCTTCCTCCTTACTAAGGATTGTCATGGTTGTGATCAGCTCCCCCTAAAACTACACTCTCCAG

>ML0049_359610_359714_-
GTACTCTACTTTTATTTGTGTTGCAAAGTTCGAATTTCAAACCTTCAGCCATTTTAATAAAGGGATTGTTCTGACACGTGTGAGTAAGATGTTGTGTTCTTTCAG

>ML0049_364702_364815_-
GTTGGTTTAAATTTATGGCGTGTCGCTATTATCGCGATTATGTTTCAAAGAAAAATTGAGGAACAAATTGGATTGTCGGCATTAAATCAATTTGTCAAATTGTGACATTCTCAG

>ML0049_365044_365161_-
GTTAGTATTCTATCTAGAACACCAAGACCATTGCAGCTTATAAAATCTAATGCTCAAAATTCAAAATTTATGTTTTCTCACACTCGATTATCGGCGATTGAACACCCATTTCACCCAG

>ML0049_440098_440186_-
GTAAGTTATCTTCATTAACTGAGTCATGAGTTCCAAAATTCGATGATAATTATAAAGATAAGTGCTGCCCTTAAATGTGCTAACTTCAG

>ML0049_450161_450258_-
GTAAAGCACTAACGCTATTAGTAATGGAAATTGTCTTTGAAACATCTACATTGTAATGCTAAATCTATAAAACTTAAACTAACCCATAACCCAAACAG

>ML0049_453219_453337_-
GTTAGTTTAGCTTATCAAATGATTATATTTGCATCGTTATCAAATTTCCAGAGAGTTTACCTCTAAATTCTTTCCGAGTTCGACTATTTTACCGCATATAAAAACGATAATATGGACAG

>ML0050_46832_46938_+
GTTAGATTTCAGAAGATTTGAGCTTCGGTTATATACAATTATTTCACTCTCATCTGTTCTGCATTTTAAGTTAGTAGGAACTGTTTTAGATCGTCAGTAACTACCAG

>ML0050_68471_68570_-
GTAAGTGCAAAACCGTTAGTACCGACGAGTGACCAAAATCGTTTATTTGTTTGAGAAATTTCCTGGTTTTTGTGTAGTTATTGAAGGTTGTGTACTAAAG

>ML0050_69080_69187_-
GTATGTATGTTTCCCAGTCGTAAAATAAAGATCGTTGAGTTCCATAATGAATCTTGATTAATGTTGTGAAATGTATAGTGAACAGTGTGCCGAACTTGTAAATTTCAG

>ML0050_70179_70290_-
GTAATGTTTAAATCTCAATTACTTCATTTCGTTATGAGTAATGTCCCGCTCGTAGTAAATTATCGAAACAAGCCTGTTTCCGCCCATGTAATGCTGAATTACTCCATGCCAG

>ML0050_71376_71476_-
GTTAGTATCTTATTTGATATTTTAATTTGCTTAAATCAATGAACGGATTCAATGAATATAAAAAACTAGGAACATTCGATCAATTGAGCTGTTATTTTCAG

>ML0050_75154_75253_-
GTAGGATCTTACTTTTTGTTACTTATCGTGGTTACTGTTAGATTTTATAAAATAAAGTTTTCAAGTACATTGTGCGGCTAAACTTCCTCCCTACTCCCAG

>ML0050_75412_75522_-
GTGAGTTGAGAGATAGATATTCTAGTACAGAAATTGTTGAAATTTGTTAAACCTCTGCCTGCAGTTGATCATAGGAGAGAGTTTCAGGTGTAACAAATAATTTGCGCGCAG

>ML0050_77536_77647_-
GTTGGGTAATGTTTGATCTTGCATTTGTAGAGGCTTGATTTCTTAAATTAGAATAATGTTCTATAGCTTGTACTTACTGAATAGTTAAAACTTTAAATAACATTTCAACCAG

>ML0050_80516_80632_-
GTAACGTGTTTTCTAATTATAAAATTATATTTTATAACGCAGAGACAAGTTTTACCTCTGTAATCTCCATCGAATGGTGATAGCTAGGTTCTGTAATTTATTCTTTGTCTTGCCCAG

>ML0050_82302_82409_-
GTAAGTACCCATCTCTCTTTGTCTCTTTCTATCAGTTGGCTGCTGATAATGTTGTTGATCTTTTCTTAATGCGATGTGGTGTGATATGTATGTTGTTTTTATTTACAG

>ML0050_100463_100565_+
GTAACGGAATTTGTATGATTACTATTAGTCAATAATTAGACTTAGGCTATAATGAAAAGGACTAAAATGTCATCGCTAAATATTTCTATTTTCTATATTTCAG

>ML0050_179514_179613_+
GTGAATTTATCTTTTTTGTTTTTATTTTTGTTCATCTTGTCATTCGTCAACTAACTCTAAGTGATTTAATCTTTCTGTAGTTTGAACTTTGATTTTACAG

>ML0050_196563_196682_+
GTACGTGATTTTTTCTTCAATTAACCACAATATCATCAACGTTGTTAGAGGAAAATTTGTCCATCTAAACTCAAGTTGAGATCTTGATTAGACCGATATAACACTTAAAAACCCCGTCAG

>ML0050_233090_233196_-
GTGTGCTGAGAAATTATTTATTTATCTAGGATGGCCAAAGCCGAAAGGATGAATTTAATTGAAATAATTCTAGATTGTATCTGTTTTCTAAAACATGTACATTTCAG

>ML0050_265539_265644_+
GTTAGTGTGATCTCTTACACCGTATTTCACTTGAAGTTTTGCTCTTTATTCTGAATATTCCCTGATATTGGAGGTTTAGAACTCGTATAACGGGACGAATCTTCAG

>ML0051_41498_41615_-
GTGAAAGACATTATTTTTGTTTTTTTGATAGCATACCTCTCACTGTAACGTTATAGTAAAATTTTTCATTTGTAATTTTTAATAGAAACCATTCGATTAACACCAGTTTTTGCACCAG

>ML0051_71945_72053_+
GTAGTATCACGTACTGAGTCTGGAATTAAAATCCTTGAGAATATCTTGCTCATTTGGAGGATCTGCACCTATCATCTGTTGGTTGTCTTTAACCGACCGTTTATTTCAG

>ML0051_72579_72684_+
GTTAGTGGACTTACTCATTCATCGATTTTAATTTCTATCATACCCGTCGATGCTGTTGTTCGCACTGTGCAGCTTTTTAAATCATACTTAACCCTCTGTAATTCAG

>ML0051_77927_78044_+
GTAGATGATAGATCTATTTTGTCATGTAATCAATCTATAAAGTTGGCACTGATACGTCATCTTTAAATATATTGGGATTAAGATTTTTAACCGAAAACAATAGACATCACCTTTACAG

>ML0051_79621_79736_+
GTAAGTGAGAGCAATTACTGATTAAAGTCTCTTTTCACTTTTTTTATTTGCTTTAGCTGCTTTTTTGCAGCTGAATCGAAACAGAAGCTTTGTTTCTTACTTGAGTTTTATCCCAG

>ML0051_79833_79929_+
GTATGTTGATCAGCTGCATCTCTAAAAAAACTGTTCTTCCTGATGTGAACCAATATGCTGCTATTTATGAAAAATTATATCTCAAGACATCGCTCAG

>ML0051_194691_194799_+
GTCAGTATCTACACTTTACAGGATACCGTTATAATCATGTATTAGTTAAATCCTGTCTCATTGAGTTTAATACTTCGCTACTTCAGAACTTTACCACTTACATTTTCAG

>ML0051_215790_215899_-
GTAACCTTTGTACTAAACACAAGAAATTTCCAGTTATTTTGCATCAGAACTCCTCAAGTGGTTTGCATTTTACAATTTTGAATAATACTTAAACTCTTGTCTCTTTAAAG

>ML0051_238054_238170_+
GTAAGTTGGGAACTTATTTCCTTATGTTATGTTAATTGTGTCGCCTTATTGTACTCTTAGAATTTTTCAAGCTAAGAACAGAACAACTGTGTTTAAACATTGGTTGTCCTTTTCCAG

>ML0051_304184_304288_+
GTTTGGATGAGCTGGTTCACTACCTAAAAGTTATGCATGATTTTGTTAAATTTCAGTTCGTAATAATGCGATAGTGATCAAAACTCCACAAATACCATGTTCCAG

>ML0051_325186_325304_-
GTTGGTAAACTTTGATAATAAGCAGCTTCTATGTAGTTCAAAATCTTCTTTCCAGTCCACCATAGTCCTCAATATACATACTGTAAGTAACCACTCACGACACTACAATCTTCCCTCAG

>ML0052_4160_4276_-
GTGAGCTACTAAATATTTGAGTACCATAATTCAGCACACATTTGGAATTCTCATTGTTACTAGTAGTCTCATGATTTTTAATTACGTTTCTACAAATCTTCCAATGGATGCTGCCAG

>ML0052_10905_11023_-
GTTTCTTATTTCCTTAAGCCATTTATCTTGAAACATGCATCTTGGTAGCACAGGTTTCTTAAGTCAACCAGTGGTTGATAGTTAGGTGTAATCCGTGTTTACAAACATTACCTTATCAG

>ML0052_39880_39990_+
GTAATATCTTGTTTTTTAAGTGGGGGAGGGGTACTCTTCAGATATCAAACTTATCTTGATCTAATGCAGAATTTTAAAACCTAGCCAAAAACCTGACCAAGATTCCTGCAG

>ML0052_40981_41087_+
GTGAGTTTTTTATTTGACTCAGTATTGGAAAAGTTGTGATTCGGAGGTTTCAACTCTCAGTTATTGCTGATTTTCTTGGAACTAGATTTAATCATGTTTGATTTCAG

>ML0052_50066_50181_-
GTTCTCGGGATGAAGAATCTTTTTGAGGGATGAAATCTCTTCTGGACGAAATGAAGACAACCTTCCTAGAAGAGATCAAATCTTTGAAGACAGAGATGAATCTTCAACAACAACAG

>ML0052_104102_104208_-
GTACACAGCTTCAGATGTTCAATAAATATTTATAGTCGACTTACTCAATTGTTTTAAAGTTGTTTTTGGAGCAATCTTTATCCTTATATCAATATTGAAAACTTCAG

>ML0052_151216_151314_+
GTCAGTCTTAATATTTTTTGTTTGTTTGTCTGAAGGGAGTCTGCGGTCTATTCCTATGTTCCTATGAAGTATCAGTCTGACCTAATCCTCTCCCCTCAG

>ML0053_73462_73576_+
GTGTGTTGTCTTCAGTGCAATTAAGATTCGAAAACCATTTTAGCTTGCTCTCATTTTAACTGCACTGCAATTAAGATATTACAGTTATCATGTCAGGTAACAATCATTTTTACAG

>ML0053_73678_73790_+
GTAAGTCTGCAAAACATCCTACAAATCCAATTCACACTGTGAAACATGAAGTGTCTTTTGTCTAATTGCCGAGCCTGATTTCCTTTCTTAATTAATTCACAGTCCTGTAACAG

>ML0053_74323_74439_+
GTACGTTTTTATCGGGATAATTATTATCTGGCTGCTCTGCTTTCATTGGGACTGAAATAAACTTTGAATATAGAGCTTGGTTTATTTGTATTGTAGTAAGAAATTTATCTTTAACAG

>ML0053_83985_84087_+
GTAATGTTCTCACTCTATCTACTTAAACTATAACTATAGTCAGAACTTGAGACTTCAGCTGAGATTTTGCCCTTAGAAAATAACCTATTACACGTTATTTCAG

>ML0053_153323_153428_-
GTTTCCTATTTAAACCACTAGGTGAAATTTTTGTTTGATTTTCCCTTCCCCAAAAGAGGATGACAATTAAATCTAACAAAATATTGCATAACATTCCAAATTTCAG

>ML0053_216316_216434_-
GTTAGTGGGCTTCCTGTATGGGTTTTTGTGCTTTATTTCCATAGTCAATCAATAGTCAGTCAATTCTATAACAAGCATAAAGAAAGATAACAAATAACAATAAATTTTATTATATCTAG

>ML0053_249206_249321_-
GTAACGTTGATTTGAAGATGAATCAGGTTTAATTTTAGGGTCCAGTGTTTTAATATTTCTAGTATTTTCTATTTTCTTACGTACATTTGAGGGAGATAATGACGTAATCTTGTCAG

>ML0053_254981_255097_-
GTAGGCATCATTTCAATTTTCTGTAATGGCTCGCTACTTAGCCTATGATCGGTTTAAACCTAGTCTCATGATACGAATGCTCCCCTATGATTGGTTTAAACCGCCGCTCCTCCGCAG

>ML0053_302109_302190_-
GTAAGTACACATTTTTGTACTGTATTTGATAATTGGGTGGTGTAGTGGTTAAGTGGCTGGGTGTAGTAGTGGTTTCATTCAG

>ML0053_303269_303369_-
GTAGGGGTAATGTTACCGGTCTATTTTACAAATTCTACCTCAATAATGGTAGTCCTTGTGTAATATGTGTTTGAATCATGTGATGAAATATGTTTCCTCAG

>ML0053_339845_339935_+
GTTAGCATTCTCAGTGTCCTACTTTACGCAATCTTCTATTCAATATTGAGTTTTTCTGACTGATGTTTGCCATAACTAACAATCATTACAG

>ML0053_351212_351330_-
GTTAGAACTTATAGCGATCTTTTGAAATACGCAATTACTTGCTTCTTAGTTTACTGTGAAGGTTATTAGCCGTTTGAACCGTTGCCTTCTATCCATATATAACCACTGATATTCTCAAG

>ML0053_436173_436288_+
GTAAGACCCATCATTTTAAGTTATATTAGTGTTACGAGTAATAATCCTAAGTCAAAGAGTCAGTTTCTAGTGTAGTAGAATAGTTTCACAATCCCAACTAATAAATAAACACACAG

>ML0053_515923_516032_-
GTAAAGAAAAATGTTCTTTTTGTGTCAAATTGTAATCTAGAAGTTTCCAATAAATCTATTAATTTTTCACTGTTCCAATGTCTTATTTATCAGTAAGTCTACCTTTGTAG

>ML0055_54242_54358_+
GTGAGCAACATTCACAAGATCAGTACATGTCAAACTTGAGTTAAATCATAGAATGAACAGTTGCCATGGTTTCAATCTATTGTAGGCTGAGTTATCTTAATGAGCTTATCTCTGAAG

>ML0057_22908_23007_+
GTTAGCCATAAACATTGTGATTTTCGGCTATATAATTATGATTTTTTCGATTCATTATGTATCAAATCAAAACTTCAAAATCTTTAAGGTTAATTTTCAG

>ML0057_101092_101210_-
GTTGGTACCCTCTCATTCCTCTTACCTTGATCCCGATTAAGCTTTGAAGGTGCACTTTGGAAACATCCGATTGCAAGAATAACATCACTGAAAATTGACTTAATGATTTTTACATTCAG

>ML0057_102024_102142_-
GTAAGTCAATCAACGGATTGATTTGGCTGTGGTTTTAAAAGTGTTTGACGACTTGAGCTAGAAACTTAATTTTTTTGCGACTTTATTAGTCTACGATGTTCATTTCGCTCGCTTTCCAG

>ML0061_19057_19158_+
GTTTTATAACGGAGTTTACTAGCAAAATACGAGAATTTTTCTGAAATATTTTTCTTCTACAAATCGAAGCTATTAATTTTTGAATGATTAAGAACCTTTCAG

>ML0061_52158_52272_-
GTAGAGTTTCATAATCTTTCCAATTGAAATTTTATCCGCTCTTCCATTGGCAAACTAATTTAATTCATGAAATACTCATTTAACAGCTAACTGGATATTCCTCCCTTATTTTCAG

>ML0061_54270_54370_-
GTAAGTTTAACTTTTTTTTAATTATTTTTATCCTTTATTTGGTTTATCGTTTGATGTTTTTCGTTTGGTGACATTCTGTTAGAGTCTAATTCCCTCTCCAG

>ML0061_156114_156214_+
GTTTTGTTCGTTTGTTATAAGTGAAAAATGTGATATTTAACAGACTAATAAGTTTTGGTTTTCTCATAATGATAAAATTAACCTTATGAATTTTATTTCAG

>ML0061_176214_176320_+
GTAAGTAAGTGCTAAGTATCTTGTGGCTGGCTTAATAGATAAGATCTACCATAACTATGTATCCACATGCCACAACCTAACTCGCCTCTAGTCCCACTCTCCTTCAG

>ML0062_459_573_+
GTGACTTTTATTCCTTTTATCATCATTTTCCAATTATTAGCACAATCGATACGACTTCAAAAATAACATTTCATTGTTTTGCTGTTTCGATCCTCCTTAAAGACTGATTTTACAG

>ML0063_1316_1432_+
GTAATTTTCAGTTCCTTCATCCTCATTCATTTTGTCACTCCGACGAAAAGTTTCTTGTGAAGATGAAACTTTTCAATACATTCATACTGAAAATAGTAAAAATATCCATCTTCTCAG

>ML0063_49316_49434_-
GTAAATTCCTCTATATAGATATTAATGACTTGTCACACTTCTCGTTGAAGACTGAAATGTGTAGATTACAGAATTTGTGGATTGAGCATAATTCTAAACTTAAAAACAATGCTTTTCAG

>ML0063_50585_50677_-
GTGAGTGAAATGGGATAAAGAAATATACTTCTCATTTCGATATTTAAAAGAAATTAAACATGCTAATCAATGACTAACAGTAGAATTTGTTAG

>ML0063_54141_54245_-
GTCAGTTCAATATTGAGTACTTTTAAAGAGGTATTGGTACATAGAGAGTGTTAGTTTGCTAAATGTAAAATTGCTTTGTAAGATTGTAAAATAAACCCTCCACAG

>ML0064_3968_4077_+
GTCTAACACATTTGTGTTTATATCCTATTAGACTGATGACAGCATGTGAAATTTACTCATAAAATATGTTAAGTAGCCTTACTTTTCAGCCTAATTAAAAACCATTTCAG

>ML0066_3411_3529_-
GTTAACACTACTTCTAACTTTGGTATAATGGGCGTGGTAGTTCTCATTACAATCGGATGATCAGGCGTGATATTGCTCTTAAATATTACAGTATTTTTGACCAACAAAAATTCATGCAG

>ML0069_5462_5574_+
GTGACAGTTGTTATATTGAATTTATGTTAAAATATGGGAATTGAATATTGAAAATCCACAACTGACAGGTTATTGATTGAGACTCAAAAATGTTAGTAATTTGATTTCGGCAG

>ML0069_12416_12524_-
GTTTTATCGATTAGTTTTAAGAATTTATCTGTAAGAAATTAGCCTTGTTTCAAGCTTAATCTTTTCACTATTACACCTAAAAAACATCTACTCCGATGATGACACTCAG

>ML0069_13046_13151_-
GTAGGTGGGTTATACTAGAGCTGGGCGGATGCTAGGGAAACTGATTCTTTGAGGAGATTTGGTCGCAAAGCAACAAAAAAGACCACTCCCAGACCCTTATGTCCAG

>ML0069_45830_45948_+
GTTTCAGAATAACGTCTTGTGCTTAATGATAGAGATTTAGTTTATGAATTTATTGTATAATTTTATAAACATGACAAATGAAGATGGTAGGAATAAGTCGGTTATACTAATATTTTCAG

>ML0069_90666_90762_-
GTAAAAAGGTCTACCCATCTACTTTAATATTCATCATTTGAGACATTAAGTCTTCGTTTTCTAAAATATAGCTTAGTCATATTCCATATTCTTTCAG

>ML0069_92445_92564_-
GTAATACTGATAAATCTATTAGTTTTCATGGCACTGTAAGATAAGCTAAATTTCAAAATTGTAAGAGAAATTTATTTGTACAACTGTTAGAGGCTAGTAAGTGCTATTAACAAATTTCAG

>ML0069_133112_133196_+
GTGAGGAAGGAATAAAGACAGAGCCAGATTGAAACAGTTCAATCTATATTTTAGACTCTAGCTCGGAAATTGCCCTCTATTTTAG

>ML0069_136029_136147_+
GTAAGTTTTTTTATCGCCGTACTTTTTGCTCGTATCTGGTGACAATTTCGTGTCCAATTTCTAAATACTTTGAATACCAAGCTAAATTTCAGAGTAGGATAAATGCCCTAAATTTTCAG

>ML0069_166753_166824_-
GTACATTTTCTCACGGTCCATTTTACTTTCTCACCACGAACACAAGTTCAAATTGTTTTGATTTATTTACAG

>ML0069_183371_183430_-
GTAAGAGTTAAACATGATACACTGTTTTCGTAATTCAAATTTTATCCCCCTTGCTGCCAG

>ML0069_205190_205301_-
GTAAGCTGAGTTTCCCCATTTTCTCTTTTTTTTCATTCTTTATTTTCCCACAATTTTATTGGCTTAGCGAGTATGGAGATGATATCACGTTAACTCTATGTTAAATTTTCAG

>ML0069_273836_273952_-
GTGAGACATCATGCACTTTCGTTTTCGTAACTTTTTAATCGGACCTTACTATTTTTTACCTAACCAGTAACCAGCCGTACTATCCATTAAGTGAGGTAATCTAACACCCCTCCCTAG

>ML0070_35208_35310_-
GTAAACAGTAAGCAATGAGCTATGAGGGTTCAGCAGTTAATTGACACCCCATGCATATACAGATTTAAACAAATCTATATGACTTGACGTTACACAACTTCAG

>ML0070_37468_37587_-
GTCAGTACCAGAATCTTAAAATTTCAGTCACGTGAACTATTGATATTTAGCTATACTATTTAACTAGTGAACAAAACCTCCTTATCCCTCCCACAAAAACATGACACTCTCCATCGTCAG

>ML0073_21800_21913_-
GTATAACAAGCTATTTATTTGAATAAGAATAAGAAACGTTTTTAGCAATAAACATTTTCTTGAAATTGTCATATAAAACCTTGACATCAAGTAGCTACATTTATTATGCGCCAG

>ML0073_80698_80795_+
GTTTATTTTAGTACCCTTGTCTTACGTTATGTCTTTCATGCTTGTCTCTTTGTCAATTTTTCTTTGATTTATGCTTATGAACCCATATCCAATCACAG

>ML0073_102080_102197_+
GTAAGTTTTTATTCTCATATGCACTCGTACAAATCATTAAGCTGTGTTGTTTCATCTCAAAGAACAAACTTTAAAAACGTTGATATTTTGTTTTAGCTAATTAATTTGAATTAATCAG

>ML0073_104264_104373_+
GTAATGCACTATCATCGCACATGAATCATCGACATGTCAGACCGAAGTATTGAGACAAACTCCAAATGTTAAATATGATAATCCTGGAAATGAACATTCCCACATTTCAG

>ML0073_105976_106091_+
GTGAGTGAGCCGCTTATTGTGAGTGATTAAGAACAAAACTAGGATAAGTTTATTGAATGAACTGTAAATATGACAATTAAGTCTGTAAATAAGCCTTAAAACTCTAATATTTTCAG

>ML0073_110800_110916_+
GTAGGACCTCTTCAAAAATAGAAAGTGCCCTTTTTTGAGTTCTGATCTTTGTCAGACGTCAGTTTCCAGCTCTCAACAATATTTTGTTATTTTGATTGTAAAATATTGTCTTAACAG

>ML0073_116727_116818_+
GTATTTCAATTTATATATTTTATTCGTCCCTCATTTTGTATTCTCGGCGACGGCTGTTGTTTTTTCCTTCTATTTCTCTACTCTCCTCCTAG

>ML0073_190620_190739_-
GTATCATAGATATAGTTTATTCGCACTTCTCATGAAAATTATGCATTAAACTCAGACAATTACTTTTCTTGGCAATGTAACGAATTCCATGCGATTTCTATATTCAGTAATCATCCTCAG

>ML0073_249850_249957_+
GTATGTAACTGTGATTCAAAGTCATTACTTTTATTTGGCTAATTCATCACTAGTTGAATCTGACTGCAAACACTATCAGCGTTTTCTAACGAATTATCAACTCTGCAG

>ML0073_273182_273294_+
GTGAGTCTCCTAAACACGCTCCCATTTTATTTAGGTCCTATTTTTTGTATTTCTACCAGAGTCTAGGGGTGGGGGGTTCGAGAACAGGAATTAATTGTACTTCCCTATCACAG

>ML0073_273392_273503_+
GTTAGTTTTCTGTTATTACTTGAATTTGTAACATTTTTTCTTCCTTGGATTCTATCTGATGGTTATCATTATTGGTACAGTTTCACTTAATATTATTGAAAATTTCTTTCAG

>ML0073_291504_291623_+
GTATAGTGGTAGCCGGGCTTTTACGTGTACCACACTGAATTGACGATGTAAAGAAGAATCATTGGTTAATGTTCTGTTAAGTGAATGGAGGCTGAATATTCACAAATATAATCGTTTCAG

>ML0074_107076_107182_+
GTAAGTTTTTAAGTCCAGGATTTCTCCGTTTACTTATCTGTATTCGTTTCGTTGATATGTTGTTATATTCGTGACTTGAAGCAAATATAACGTACAACCCTCCCTAG

>ML0074_158997_159102_+
GTAAGAGCTAATTAAACAGTTTGACTCAAATTCAAATTTTTTGACAGTGGTTGGCACTGGATATTCATGTTTTATATTAGTGTTAGCTAAATTCTCCCATCTTCAG

>ML0074_216577_216681_-
GTCAGCGTGGTTTTATCCACTGGAATCAACTTTTAATCCTTTACACATGTTTTCTGTCCGTTACATTATTTGTTCTTTAACCACTTGACACACTTCCAATTGCAG

>ML0076_30572_30666_-
GTACAATTGCCTCAAGAAACAATATATTGATCTCATGGCTAAAAGTTCTGATAATCCAAGGTAATTACAATGATTGATATTAATTTTTTTCACAG

>ML0076_38557_38608_-
GTCAATCGAAGTCCCATTAACCTCAGTCGAACTTGAAAACCTGACTTAAAAG

>ML0078_71904_72002_+
GTAAGTTTTAAATAAATCCATTGGTTTTTTAGTTAGACTTGATTAATTGAGGAACTTGCTATTTTCCGAAGCCAGATACAAACAACTCATATTTCCCAG

>ML0078_92846_92959_-
GTATGTACATATTCTCGTGTGTTTACAGTGTTTACATTTCTTTGTTTACTTGACATTAGTCACTTTGATAGACAGAATTGGCAACTCATATCTTTAAATGCATTGTATTTTTAG

>ML0078_99221_99335_-
GTTTGTTGAATAATTGTTCAGTCCTGCATTACTTTTATATGCCTCACTGAGTCCACATATTGCAATCATTTGAGTCAAAGTCGAGGTAAAGTTAAGACATATTGTCTCATGTCAG

>ML0078_99603_99710_-
GTGAATCCATATAGTTATCACACTATATCTTAACCCTGATTTCAATTTTTCATATATCTGATCTTGACTGGTTTTAGTACGAAATATAAACACTCCTTCCATTTGTAG

>ML0078_99886_99990_-
GTATTAATTTTCAGCACTTTTCAGGAAATGTTTACTTATGAAGCAATAGCTTGCTTTATTTTTTGCTTGCCATATTTTGATCCTATTTTAATCCATAACTTTTAG

>ML0078_100324_100417_-
GTGACTTAAGCTTTATCAAATTTGTAAGAAAAATTAATTTTTAGGAAAAATGAATCAATTTAAGAAATAGGAAGTCTCATACATCAAATTTCAG

>ML0079_18914_19021_-
GTTCCATCGAATTTTAGTCTCTTCACCTGAATTTCAACAACTTTGATTTTTGACTTCTTTGCATCAGGCATACATTCGATATGAACAACTACGCTATGTCTCTTGTAG

>ML0080_6820_6928_+
GTTGGTACAATCATCCAAACTTTGTTTATTTGATATCTTCTATCGTCTTTAATCATTCTTTAACAATGAGTCTGGTTTATGCAGGACTGATACCACAATCTTGTTTCAG

>ML0080_254809_254926_+
GTATCTAAATTTCCGACCCATGTTTTCACTAAACAATGTTTAGTAAACATCCTTCCTTTGAGAACATGTTTACCCAACTGGCATTACTTCAAAACTAAACGATTACTATAACTTCCAG

>ML0080_257400_257485_+
GTTACCATGGAATCCCTAAATCTCCTGTTATTCCTCAGTTGCTCCAGGTTTCCATGGAATTCCTAAATCTCCTGTTTATTCCTCAG

>ML0081_9653_9772_+
GTTAGTTATGCTTTCGGCCAGACAATCATCCCGACAAAATGACTGATTTGATTGTAAGATTTTCCCCAACTCTAAGCCCCTAAGAATTAGGACATATAAAGCCTTAAACTTACTTTTTAG

>ML0081_35149_35243_-
GTTGGTAACTGCGATATAAACTTGAAAATGTTCCTTTCCGAATGAACTGCACTTGAAGAATATGTATCTCGTTTCTAACTTGTCGTGTTCCCTAG

>ML0081_44262_44376_+
GTAGGTGGGTTTCTCGACTACTTTCATCACAACTACTGACTCAAATTTACTCACCACTTTCCTACATCATAAGCTGTTCAGTAGAAATAGGTTAGGTTAATCCATAAAACCTCAG

>ML0081_61626_61745_-
GTGAGACCCATTTACTTAAAATATCTGATTTTAGCATATTTTGAATATCATTAAACTAAAATTTATGGCTAAAATTCATGGCTGACTGAGAAGCTATAGCTCATATCTTCTCCTTCTCAG

>ML0081_67732_67842_-
GTAAGTTTATTGTTTATTTTACCTATAAACATAAACACTCTAGAACTTTCGTTCAATGTGATTCAAAATAGAGACCGAAGTTATGTCAGTATGTTGTTTGATCAATTCTAG

>ML0081_89123_89236_-
GTTAGCAGATGTCACACTCTTCATGAGTATCCAACTAACCCTTGTCAAAACAGCTAACACCGCCCTTTATCGAAATATGCAAGACAGGAAATTAACCTCCCACTCTCTTCTCAG

>ML0081_91572_91686_-
GTTAGTATTTGAGTGTGTAAAGAATCTGCGATTAGTTTTTAAATTAAACTCTCTTCATCTGACCTGGAAAAGAAGCATCATAAAGTAAGACCAGATAACCCTCACTATTGGTCAG

>ML0081_92775_92892_-
GTACGTCTTCGGGAGTTTTTTGAAGTTAAAAGACAGTACTAGTCTTTGTTTTTTGACCCAAAACTAGTCTAGATACTTTTCCTACATCAGAACTTTCTAATTGTTGTCGCTTGCTCAG

>ML0081_92994_93112_-
GTTAGTGCTTTCTAACAGTAGACTGAGTCACAAAAATAAACAGTCGTAAAAATTAAAACATTAGCCTCCCTTTACTGTGTTTTTAGAGATATCTATATAAGAAATGACTCCCCAAACAG

>ML0081_136499_136612_-
GTAAGTCTTGTAGTCAGTAAGTCTTGTAGTCAATAAGTCTAGAAGTCAGCTAGTCAATACTTGAGTCTATTTTCAATTTTATCAGTCAAGATGAAGATATTTCCTTGTGTTCAG

>ML0083_20739_20852_+
GTAAGATAACCTAAATCCTATTTTTCGCACAGTCTGCCTTATGTCTGATACTAACTTTAAACTGAAACCTTAAACTAGTGTTATGATCGAGTAATCTACTTTCTAAATTTACAG

>ML0083_24458_24553_-
GTGAGTCGGAGGGTTTTTCGGTGGAGGGTCATGACTTGCTTTGAAAAAAAGACTTGTCAATTCCGAGATTGTCGGCTTGATGCGAAACAATTTCAG

>ML0083_68890_68980_-
GTGAGATAAATGTTATTTTATCATTACTATAAACTTTGTATTGAACAGAAATTTGTGTGGTAGCATGTTATTTCAATCTGTCGTTTTTCAG

>ML0083_105388_105501_-
GTGAGTTTTGGATGTACACATGAATGGAGCATTCACTTCATGTTGATGACTTTCGTTCATAATTAGAACATCATCAAATAATACAATGCGATTATAAATGCTTGTAATTTGCAG

>ML0083_136635_136746_+
GTATGTGTACTGAGTGATTATTGTACTGTCATTATTTTGAATTTAAAACTTGTCTGCATGTGTTGAATACTTTTAAATAAATTTTACTCTTGTTTTACTCAAAACACATCAG

>ML0083_156471_156586_+
GTTTTATGTTGCTTCACTTTTAAATTAAAAACAAAATTATTCAAAATTAATCAAAAGAAAATCCTAAAACACGAAGAACAATCCAAGCAATAGCAAGAATACCTTACCATTCTCAG

>ML0085_6135_6240_+
GTTTGTTAATTGTCAAACACAATGAAATATTTATATAAAATTATCTTAAAGTACTTACATACAAATGCCCGGCTATAGTATTTGTAATAAACCTAAATACCTTCAG

>ML0085_11861_11973_+
GTAAGTGATTTGATACATTCCTGGTATAAAACATGTGCATTCCTTTTTTCAGTGAGATTTGAATACATAGAATATGAATTTATAATGTGAGCTACATTACATATTTTCAACAG

>ML0085_33049_33161_+
GTAAAACTTTTTAGCGTGATATTTGAAAATTGGAGCTATTATATAGGTAAACAAACTTTTTTATAGTTTGTTCGTTAAAATTTTTTGAAAACAGCTCACATTTGTTTCCGCAG

>ML0085_37671_37781_+
GTAATAACTTTGGAGCGAAGTTCTTATTTCATCTTTATGGAACCAAAGTTAATTCTTAGAGAGTGTTCGATTCAACAACATTCCACTTGAATCCTAGATTTCTATCATTAG

>ML0085_37950_38058_+
GTAATAATTTGGACCACAATCCATTTAATTTTAATCGAACTCGAAGTCGATTCTTTAAGAGCATTTCATTCAGAAATTGTTCACTTGAATCCTTGATTTCTATCCTTAG

>ML0085_48812_48927_+
GTTAACAACTTTTTGCGTCTGAATTTTTTCAACAGTTATACATGTTATTCCAACAACAATTGCTAATGCACTAATTCAACTAGTAAATTTGATGATGACTCCGCAATCAACCGCAG

>ML0085_64286_64381_+
GTGTGTGTACACGGTAAGTACAAGTGTACACGGTAAGTACAAGTTTCAAGTGTAACCTTCTTTCTAATGACGACAATTTACCACGTTTTCTCCAAG

>ML0085_91217_91327_+
GTATGGGTAGATATTTGGAAATTTGGTGAAATAAAGTCGCAAGAAAGTAGAAACAGGCTATAGAATTACAGCCCTACCCCTCTTGTTGATTTATACCAGGATTAATTTCAG

>ML0085_111253_111364_-
GTATTTCCTACTGGCTGGAAGAGAACGTTATTCTCTTAAAAATTATTGTTAATTTTGGAAAGTTTCTCACCTATCGTTTGAGGTATTTCACAAAGTATTTACGCTGTTTCAG

>ML0087_87702_87819_+
GTCAGTAAGAAGTAAAAATTAAAACTTTTTGAGCTTAAATTCACCAGCAGTTCTTATGATATCTTACACTTTGCTGTTTTTTACCTTTCATAAACGTTTAAGATTATAATCAACCTAG

>ML0088_42395_42513_-
GTAAGTTTTTTTCGATATCATTCATTGCTTGGTAAACCTTTGATTTATCATTTTCTATTTCATCAGGTTTTCATAACCTCCCAAGATACAAATATTTAGTGTAATAATAAAATTTTCAG

>ML0089_9995_10091_-
GTAAATTAGATATACAACAGCAATTTGAATCGTAAAGAGCGAAACTATGCTTTAGAAACTGCCCCGAAGGATTGACTTTAGGCCGACTTTGTTCCAG

>ML0089_10214_10321_-
GTAAGTCATCATATTATCCCACTCTCTTTCTATCATCGTGTCTGTTGCTGCCTCCTTCATCGTGTCTGTTGCTGCCTCCTTACTAAAGTACAAAATAACTTTTATCAG

>ML0090_10374_10488_+
GTAAGGACTAAAGAGTAATTTATGTTCTATTTTATTTTCGTTTTTCAGATCGTTAAGTAGCTTTCTCTTGCAGGCACAAGAAAAATTTTAACATTTATGCTGTTATTCCTCTTAG

>ML0090_42621_42721_-
GTATAGCATCCGATTATTAGAAAATATTTTTCGCCATAGAGTTTAATTAAGGTTTGGCAATTGGCGTCTCTTGTCCATATTATTAACCCAAAATTTTTCAG

>ML0090_44155_44255_-
GTGAATATCTTTTTAATTAGTTGAATTCTTATTGTAATTAATTCTGGTTGACTGTCATGGAGCCTTTAAAATGGAGCCTTTAAAATCTTCCCATCATCTAG

>ML0090_44394_44508_-
GTATGTGACTTGAAAGAAGTTTTAAGTTCTTGCTATGCATATATGCAGTGATCTGTCGAGCCAATTATCAAATCCATTAATATGTTATAAATTTTAATGCTGTCATATCTTTCAG

>ML0091_16341_16460_+
GTTAGTAGTAATTTTAGATTCTCAAATTTGAAAATGAAATTTTCAAAAATATAATTGACTAGAATTTCGGATATCTTTTTGACGCGTTTCAGTGAACGATATACAATGCTTTGATTTCAG

>ML0091_51053_51144_-
GTAAGAGTATCGAGTATTCCCGTATTGTTTGTAGGGGGTTTAATAGACAAAAATAGATACGAGTTTGTTGTCCCGTCTATTTTTCATCTTAG

>ML0091_51344_51461_-
GTGTGTGGACGGACAGGACCAACTTAACTGTACTGAGCAGACTCTCTGGTAGGTGAATTATTCCATGATAGCGAGGACGTATAAACTTAGAAATTTAAAACATGTTCCTGTAACGCAG

>ML0091_62844_62958_-
GTCAATATAAATGTACATTTGAATTTCAGAATAGACATTGTAATGGACTACAATAGACTGCAGAAGATGACAGAAGTTTGAACAGGCATTAACATTACGAAAAGTTTCTTTTCAG

>ML0091_66813_66918_-
GTAAGTAACTCTAGCAACATCCTAGTTGTACATTCCTCCCCCGTAATTCAAACACAAGGAAACATCTTCCCCTGCTACTACATACGTCTAAACGCTAATCTCTCAG

>ML0091_76656_76774_-
GTCCGATCATTATCAAAACTGTTGTCTAAAACAAAAATTGTTTGTTATGCAGTATAGCATGATTTATGGCCTAGGTATAGTATTAGCTCACTCAATCAGTTAATGTATTTATACCGTAG

>ML0091_130283_130396_-
GTTTGAGTTTATATTTAAATACATCATATGAAAGAAATATCTTCGAACTTCGTGTCCTTTGAATTCAAATGTTTGATAGTGTATTAATCAATAAGTTATCATTTTATATTTAAG

>ML0091_131567_131633_+
GTAAAGAGTCAAGCTACAGCAAATAAGCCTGAGGTTGAAGAAAGCCACTCGGTAGATACGTTTTCAG

>ML0091_145971_146084_-
GTGAGTTATTAGTAATTGATTAATACTATTGAATGTCCCCTGTTGAATAAGATATGAGATCATGAAGCTTGTATTTTTCGGTTTTTCTACTACCTTCTAATCCTCATTCCTCAG

>ML0091_188029_188142_+
GTATGGGAAACGTTTGATGGCTTTCTACGATAACGACCGATATTAGAAAATGGGGGAAGAAATTCATTCAATTTTGAACTTTCAAATCGCCATTTCAAGTTTTGCTTATTTCAG

>ML0091_194776_194891_-
GTAAGAAAGTGTGATTGTCTGTTTGTGGATAGTGGAGTCAACATCCGACACTATTTAATCTGACGCTGGTCTCTGAAATTATTTACAACAAACCCTCATTTCTCACAAACTTTCAG

>ML0091_220118_220221_+
GTAAGTGCTATGATTTGATTGTGTTATAGATCATTGTGAGGATGTCCATTTTCAACAATAAAGATAAATCTACAGTTCAAAGACCTTGATAGCAACTTGCACAG

>ML0091_238912_239031_+
GTAAGAATTCAGAGCTTTCGGGGTCGATTTTCTGCTGATTATTGAATCGTATTAGGCATATTATCGACTAAAAGTACATATCATATATTGGACACATAATAAGTACTTTTAAACATTCAG

>ML0091_241627_241743_+
GTGAGTTGGAATTTTGAGCTGACTTATTTTGAAAAGTTTTCATTAGTTTCATTTACAAAATAATTCAATAAGTTCGTTATTCCTCTCTACTTCGTTGATATTACGCCATTGTTTCAG

>ML0091_258810_258909_+
GTAAGTAAATCTAAACCTGCACGTTTTGCACGGCACTAGTTACGGACCATGAATAAGATGCTGACTTTGCATCTTATCAGTTTTATCTCTTTAAACATAG

>ML0091_270903_271016_-
GTAAGTTTTAAATCGCTTTCTCATCGAGTGAGTATTGAAAATCAATGACGAGTCGATTGGTTATGTCTTAAAACTTGCCATTAACTTAGTTTCATAACCCTGAATTATTCCCAG

>ML0091_273393_273502_-
GTTGGTGCATTTCAAAAGACTTTCCGGTTTTATCTTTCTACGTAGTTTCCTTGAATTCGGATAGTAAGTTGATATTTCACTACAATATTTTGAAAATGATTTCTTCTCAG

>ML0091_293050_293163_+
GTAAATTGATAGATATGTTCCTGTTAATTTGCAGCTGAGTTGGCCTTTTGTAACCCATCGAAACATGGCTGTACAGTAGCTCATTCGATCCATTGTAAAAACGCATCACTTCAG

>ML0091_293430_293542_+
GTAACTATTCTAATCTATTTGTATTTCGAAAATTCAGAATATTTCGGCCAGTGTTTTCAGATCACTGTAATTGTGCCATTAGATCACCAAACAAATTACCACCAAATCCTCAG

>ML0091_293628_293739_+
GTAAGTAATATCAACAACTTTCGTATTCCAAACTTTCTCAGTTTACAAAATTTCCATAGGTAGATTACGATAATTAAGAAACTTCCGATCTTTAAAGTTCATTTATTGTAAG

>ML0091_324447_324564_+
GTAACTATGGAAACCATACTTTTTTGCCGGTAAAAAATGTAGCCCATGTGTAACCCAAAACAATTGTTATTTAAGACAACCGATCGAACTATACAATGTTTATGAAATTTCTCATTAG

>ML0094_6105_6159_-
GTATGTGAACAACTCAGGTCACAAAGCACAACAGATTAGTAAAATGTCATCAAAG

>ML0094_54254_54363_-
GTAATACAACTCCATAGTGATTATTCATTAGTTGATAAGATGAAAATCCTCAAACTCAAATTAGGTTGTCCAGCATGAAGGGTACAAGATGTAAAAACCCTAAACTGCAG

>ML0094_57735_57852_-
GTAGGTACAAGGTTGAATCAAATAACTCGAAACGAAGAAAATTTTCACTCAGAACAGAAGAATATTTTCACTGAGATCGGTTCAGTACTTCAGAAACACAACATTCCCCGTGTCTCAG

>ML0094_58992_59103_-
GTTAGCACGCAAAACTTCCTAAGAGCTCGAAGTAAGCAAATAACTTTGCTTAAGAATTGATTATGCTTATAAGTCAGCAAAAAAATTGTTCTTAAGTAATAGGATTTTTCAG

>ML0094_59450_59545_-
GTAAGAAGTTTTGTAATGATACGAAAGTGCTGGAACAGAAATAAACATGTAAAGTAGCCCGCCAGTGCCTTGTAGTTTTAGCCCAAACTTGATCAG

>ML0095_12032_12136_+
GTAAAATATTGAGGAAAATTAAGTCATTTCTCAAATAACTCTCATATTTTGAAATCTGTTACGATTTTATTTGTCCAAGAAAAAACAAACAACCGGTGTGTTCAG

>ML0095_64942_65038_+
GTTTGTTGAACAGAAAACATTTTCGCGATTTTTTCAGGGTTATCATTTTTCACCTTTTTTTAAAAATTCAAAATCTTATTTCTTTTTACTTTTTCAG

>ML0096_28110_28216_-
GTACAGTTTTGTAGCCAAAACTTTAATAGAGTTCAATAAAGGCATTCTTATGATTTTATGAGGCAATTCAATAAGAAATGTTGATGTGAAAATATCTATATTTTCAG

>ML0096_47531_47637_+
GTGCGAACAAAGTAACTTATGCGTTATTATCGACTTTCCCGATCTTAAAACAGATCTTAAAATTTGGATGCTGAAGGTTAATTTGATCACAAATTTTTCACTTCCAG

>ML0096_63404_63523_+
GTGAATGTTACTCTGAAATTTCGAATTAACGTGGAATATCAGACAATTTAAATACGGTAGAGATATGGTCACAATCTGTATGTAATTGCAAATCTGCTCAACCCACTGTTTATTGATCAG

>ML0096_84129_84240_-
GTAAGAGCCTCGCCGGCTTAGATTCTTGGGAAGATTTTATTCGCTCATATTTAAGTTATCGCGATGACGCCAGAAATGTGAAGAAACCAAACCTTATTAAACACATTTACAG

>ML0096_84400_84502_-
GTTCGTTTTTCTTATTCAACTTGCACCATGAACTCATTTATGTTGCCTTCCTTTTTGTTTTTGCAAATCGCCACAAAACCTGCCACAATGTCTCTTATTTCAG

>ML0096_94873_94983_-
GTATTTTAATACTAGCATTTCCAGTTATGGTTTACGTAAAAAGCATGTTGAAGAATCCATCGAATCGCAAGATTAATTAATACAAAATACTTTAACGAGTATGTATTACAG

>ML0096_99944_100061_-
GTTGGTCTCCTCGTGGTTCTTCCCAACACCCATGTAGTTTTGATCAAAACAAAGTAGAAATTACGATTTTTCAGTTCTGATTTTATTTCCTCGAGCTTAAATTGCTCTACTTCTCCAG

>ML0096_100244_100351_-
GTAAGTCATTCTAGACTTATTAATGCAACTTAAAACATATGTTACTTTGAATATACTGTATTCGGACGTCTGGGCAATATTATATATGTATTTATCCTCACTCCTCAG

>ML0096_100551_100663_-
GTTAATAACTAATTTGCCAATTCCATCTCCATCCTTGTTATCGGTATTAGCAGATCTTTTGATTAAACGCCGTTAAACCCACACATACTTGCTGACGTGTTGATTTCTTACAG

>ML0097_55063_55162_+
GTAAAATTCAAATCATCTCCTTTTCCTGAATAGATATCAGTTTCCTATTATTCTAAGTAAGAATTCGATTGTTCAATCCCAAAACCTTCTCATTACATAG

>ML0098_11450_11564_+
GTAAGTCTTTAGTTGTACGGGCACGATATTCTTGAAACTTAATTGCTATTATTTGGTACAGTCTGGATTGTGCCACTGCTAAAAGCAGGACATTGAGATATAGCCGTATTTTCAG

>ML0098_12672_12775_+
GTAAATATTAGTGTCAGTTTAACAATACAGCTGCCAAGTGTCAATTTGATGTACTTTACGATCTACGTTTATATTCGCAAATCGGTTCACCAATCCTCCTTCAG

>ML0098_15420_15534_-
GTGCGTTCCTTAAATCCTCTACAACCTGTTCACACTTTTGTTTTACATTTTAAAAAAGGACAAACGAAGTCTATCCTTAGTGGCACTGTGTCCCTCACCGCAATATTTCTCTCAG

>ML0098_17583_17696_-
GTAGGTGTGATTGCGATAATTGCAAAATGAGATGGTTTTTAATGATCTAAAACCTATGGCCATGAATTTCAAATCTGTCCTATTTGACACAAATCAAATCAATATCTACTTCAG

>ML0098_18307_18416_-
GTTAGTCAACAAATATTTGTTCTATCTGGTTCGTTTCGCAGTCTTGTACGCCAACATGCGATTAGTGGAGTGGAGCAAAATACCCAACTAAAGTCCCCTCATCACCACAG

>ML0098_36574_36673_-
GTTGGGTTACAGATAGGTTATCTAGGTCTCTAGACAAACAGATATGACCTCATACTTAATGTATTTTTCAACTGTTTTCACGATATTTCCCTCCGTTTAG

>ML0098_88515_88624_+
GTTAGTATCCTCCATATCTTGAACTAGTTTTAGTACTTCATACTACACACCAAGATGAAATAAAGTCTTTTGAATAATAACACAAGAGTGTAAAACATTACTTTCCACAG

>ML0098_112089_112204_+
GTGAGTTATTTCTTTTTTAATTGACTCTATTATAGACTAGATTTGCGATAACAGTTATATGAAGGTTTAGAGTGATTTATAATAGATTTATCTTGCAAAGACGAAAATTTCCACAG

>ML0098_114168_114286_+
GTGAGTATCTTTCTGGGTAAATAAATTTTTCTAAGTACAATCTCTGAGAGTATTCCCTCGGTACTGGTACTCAAACCCACTTGTAATACCTGAATTTTGGAACATATCCCATGCTCTAG

>ML0099_31376_31490_-
GTTAGTCTGCTGAATGAAATGAAGTAAAATCTTAAGCTGGCAGAGTTTAGTTCTTTTAAAGCAGTTGAAAATTTTTCCTTGTGTTTAATGTTTGTTATGCCGCTACTTCCAACAG

>ML0099_38401_38506_-
GTGCGCACGTTGTTTTGTGTTTATTGCTGTCTGATAAATTCAAAGATCGTCATCGACTTCTCAAGACTACAAATATATTCACAGCTGTGACAAATTTCTTCTTCAG

>ML0099_40129_40199_-
GTAGGTTGAAAAATGTCAGGGGATTTTGTCGAACACAATTGAATATCTCATAGCTGCAATTCATTTCGTAG

>ML0100_20060_20165_+
GTAAGTGTTCTAATTCTCGTACTACGAAAAAAAGCAACAATTTCTTTAATGATAGAAGGCAATTCGAGGAAGAATTCCGTTGAATTTGACAAGTTTTGTTTGTCAG

>ML0100_27407_27502_-
GTAAGCGTTTAGCAGACCTTGCAACAGATTTATAATTACTGAACTTTGTGATGTCAGTCGATTATATTTATCAGTACTATCAACTATTATTTGCAG

>ML0100_27684_27790_-
GTGATTATATTATTGATTGCAATGTAATCCTATAACAGCTGCCAGCAATCGTAATTAGAACTGATCATGAGCAAATTCAGTTGCACTCATCATTCCCTTTTTCCAAG

>ML0100_29553_29632_-
GTAAATATTCATTCAGTATATATTCAATTGAATATAAGCAGTGTCATATAAGATATTTTCATTAACTGCACTTCCTGCAG

>ML0100_31217_31329_-
GTACAGTGTTAGGTGTTATTAATTATAATACTCATAGTGCTTCTCACTGGCGGTTATCACAAATTTGAAGTTATATTTGTCGTTGCTGGAAGATAAGGAAACCTGTATTTCAG

>ML0100_33785_33904_+
GTATGTGATATAAGTAATCTGTAGTTTGTTGTGTGATATGAGATATCTAACTTTTTTACTGCCTTGCCTTCATTGTAGCCCTAAAGTATCTCGGCTTTACTTGACTGGATTATTTAACAG

>ML0101_52660_52752_-
GTTATTGTTTGTCCTTACTTGCTTTGACATAGAGAACTTTCCTCATGATAGATAAGATACTAAATACTTTAATTGTGCTACCTATGTTTTCAG

>ML0101_107876_107979_+
GTATATTTGATTTTCAGAACAGCAGTTTTGTACCATTGCCACAAATTAGATTCGTTCACCTAATATATCGTAATACGAAGTTGAAGTAGTAATTCTATCCTCAG

>ML0101_159262_159363_+
GTAAGATATCGATTCTTTGAATGAGTGGACGCAAAAATAATAAAAGTTTGACGCAAAAGAAGATCTCTCCAACTTTCACTAAAACAATCCTGTCTTCCTCAG

>ML0101_210199_210272_-
GTGGAAACGCCGAATGCAAAAATGATACTACCAACCAGGGAAATGAAAAATGTCCGCGAAAAATTTGCCTCAAG

>ML0101_217125_217225_-
GTAAGACTCTGCAGTGATTGGCTTTTCAATATGAAACGGGAAGTCAGTTTTTTGGAAGTATAAATTAAAAGTTTTTAGATTTAGAGATTTACTAATTTCAG

>ML0101_238029_238141_-
GTAAATGCATTTCTGTCAAGGTCGCTTCTTGCTGATGCCTGATATAGACTAACTGTTATTGAAATTAAGGTGTTACAATAAACAATGTGACAACTAACACGTAACAAATTCAG

>ML0101_320215_320318_-
GTTAGTTTTCTTCTATGTTTTTCTATGACACAATTTACTTCACAAGGTTATGTTTCAATAACCTATTATTTTATCATTTCCTTCTACGATCAATCAAATTTCAG

>ML0101_348380_348483_-
GTGAGTTTCGTTGCAACTTTAACATTCTGATAAACAAGAAACAAGAAATGAAATATCAAAAAGTCGAAATACGACATAAACAAACTGACATTTCATATGTCCAG

>ML0101_348582_348698_-
GTTTCTAAGTTTAGTGTAAGATGTTCTCAGTATCATGCTTCTATGATATAAGTTTAGTTAACTACTTAGGTATTCCCGTTTTTTGAGAACTGCACCTCTCAAAACTGCTCATTTCAG

>ML0103_24053_24155_+
GTAATATAAGATAAAGTTATAGACATAACACGTGTAATCGAACATGTAGTATTTTTGTGACATAGTACCGCCCGTACACCCTCTCAACTTTTCCCCCATCCAG

>ML0103_33981_34096_+
GTCAGCTGCGTGGTTTTATCACTGCAACGGCCATATCATCCAGTTTTAAAGAACAAAAATGTGAAATATTTCAACCCTTATCGGTATTTTGCGTTTTGTAAGGTACTTTGTTTCAG

>ML0103_37336_37441_+
GTTTGTCGAAATCTGTTTAAATTTGATCGACTTCAATTTTTTCGTTATCAATTCCTGAATAACAGATATATTTAAAAGTTGCCTATTTTAAGTTTAGTTTTCATAG

>ML0103_49399_49497_+
GTACGTCAATCTTGTAATGTGCCCTCTTGACCTCAAAGTAAAATAAGAACATTCAGTAGAGATTCAGTTTTCGATGCCAAAACTTTGAAAATATCTTAG

>ML0103_55889_55983_+
GTTATAACAAGGTAGAAATAAGAATGCTATTTTTGGAATAGGAGCAGTGCATTCTGTTTGCAGTTGGCAGATGTGTCTATATCTCTCTTTTGCAG

>ML0105_91304_91422_+
GTAAGTCACTGGTCAAGATTGAATCCCTTTTGCATTATTTTCGCCGACAGCTAGAAATTGAACATTTTTCCGTTATCGTAAGTTACTAAGTTAAACTATATTAAACATATTGGTTTCAG

>ML0105_107163_107270_+
GTGAGCTTTTCCGAAAATTATGTGATCCTCAATTTTAAAATAAGCCAATTCTAATCAAGTCTTAACGCTTTGCTACACAATCTACAGCCCAACACATTGGCCACTCAG

>ML0105_114262_114370_+
GTTAGAGCGAGTTCAATGTTTTGCACTTGTCAACAAATTTTGTATACGGTTACAAATCATTGTTTTCTCATACTGTTATCTACATGTATTAAAAGTAAATTAATTTCAG

>ML0105_128411_128526_-
GTTTGTCATCACTTGTTAAAAGTTGTTTGTTTTGCGTTCGTTCTTGTTGTTAAGCCCCTTGATATCAAATTATTTCCACCCACCCTCCCCCGCAAGTTAAACTCGCCGAATTTCAG

>ML0105_152841_152942_+
GTGAGTATAGAAAAGAGAAATTTTCTCAGAATGTGTTTAACCGTCTTAGGGCACCCTTTTTGTATGAGCTTAATGCAATTTCCACCTATGTTTTATTTTCAG

>ML0105_153037_153155_+
GTTTTAATCTATGGAAACATTTAATAGCCCATTTGCTCCGAGTGTAAGCTAATCGACTTTGTAAGTCCTTCAGTTTAAGTAGACTAATCACGTTTTGCTTAAATTCTTATTTTTTTCAG

>ML0105_252186_252298_-
GTGAGTTCTAGCCGGGGTTTTCTAGAATTTTCTAGTACTCTCGTATTGGTCCCATGAGCTGATTAACTAATTAAGGACTTATTTACTAATAGTATTCTAACTGCTCTTATCAG

>ML0105_253967_254072_-
GTTTTTGAAATGTTGAATCAGTTCGGTTAACATAATCATAAAATTTACATTACCTATAATTACATAACCTAATAAATCAGATATCTTAAAATATTCCACGTTTCAG

>ML0105_276721_276835_-
GTGAGTTTATATATTGACTTAAAGAATCAATTAATATGATTTTTCAGTAGAGATACCTAGAATATATGTTTTAAGTAAATCAAATATTGTAAATGCATGACGTGGTTAAATTTAG

>ML0105_277230_277337_-
GTATGTCATGTTCTGTCAATATCTCATGGTAGTACTTGCCAGAATTATGAGTATTACGCTTCTTTAAACGTGTCTATGTAATATAAATTTCATGTTTTCATATTTCAG

>ML0105_277545_277659_-
GTTAATTTCATTAATTATATTACACTGTTAATATGTTGTTTCATCATATTTTGTTATTACAAATTATTGATTAATTTTTTACGAGAATGAAATATTCTAAAATCTAACATTTCAG

>ML0106_3477_3596_+
GTATGTTTTTGAAATCTTAACAACCTGTCGTTTGATCAAGTTTCAATGCCTGACATCTGAAATTATACGGAAACTAAAGAAATATGTGAATATATTGAGATTCATAATAAACTTTTTCAG

>ML0106_7416_7526_+
GTAATTTACACTACGCACAGTATATTTGGCTCGGCATTAAATGTTCATCCTTAATTTCTATTCCTTAATTTCTATTCCTTAATTTTTATTCCTTAATTTCTATTCCAACAG

>ML0106_145492_145604_+
GTGAGTTTAATTTTCCTGGCAATCAATACGAAGTATGTTGGCTAGTTGAGATATTCTCCAGTTTAGCAAAAAGTTATATAGTTTTTTTTCATTACATCACTCTTAAATTTCAG

>ML0106_146864_146982_+
GTAGGTTGATTTGTTCAGTTTTGACTTGTTACATAGTCATAGTGAGCGAATGTAATATGATTATGTTGAATATATATGTTATGTTTAAGCTATATTTAAAATTGACGATATCACTCCAG

>ML0106_183086_183186_-
GTAAGTTAGATGTTATGGCATGAAATATATAGAAGCTTAGTCTACTTTCAAAACTGATTTAAACCGATCTTAGTTTCCAAGGCTAACCACTGCTAATTAAG

>ML0106_212320_212437_+
GTGCCAAATTATCGGAAGTTATATTTTTGTTGGGGCTAGGGTTGCGTTGGTTGGAATAGTTTTAAATGTTCAAAAAGCTGTAAGCATCTGAACTTAAAACCTGAGAATTGAATCCCAG

>ML0106_213443_213556_+
GCAAGATTAAATAAGATTGTTTGTGAAAATGTTGCTTTATGAACTTTAAGTTGAAACCACTTTTCAGGTAGTCCCGCCTTTTGGGTTCACATCTAAAGGAAACCTCTGCTTCAG

>ML0106_242632_242749_-
GTCAGATGTTTTTGTTTAGGATATAATTCCAATATCACACAACACATTGTTGATAAGAAATGTTGTGGAATTATATTTTGAAACCTTGCCAGATAGTTTTAATTCCTCTCTAATTCAG

>ML0106_246310_246398_-
GTGGGGATGCTTGAATGTGATAATAGTTCCAATTTATCACCATACTTAACTATGATGATCACGAGCTAAAACTTCGTTTACTTTTACAG

>ML0106_246495_246595_-
GTTAGTTTTGACTACTTTGAACTTCGTTTTCAATTCTATGACACCCATCTTAAATTGCTATTGCTGGACTGATCATGATCCACAGCAATTATACTTTTTAG

>ML0110_12292_12394_-
GTACGTGACTTTTACCTCTCTAAACTATTCTCTTCATATGGACAACTAGATAGTTAGTTTAGTAAGTTCAGATACGTGTAGTGTGTAATATGTATCATTGCAG

>ML0110_53795_53906_-
GTAAGTAATTATACGTGTAACATAGGGTCATTAAGTACAAGTGTGTATTAGGATAAACCGATTTAAAATTGGACTTTTTCTAATCCTATCTTAAATCCCCCCACTCCTCCAG

>ML0112_28374_28473_-
GTATGTTTTCTTGGCAGCTCCCCACCAAATATTGACCTGTTTCAACCGATGAGGTTCACTTTTCAACAGTACCAATTCAATTTTGATAAAATTACAACAG

>ML0112_51058_51172_-
GTGAAATCACTATTGGCTAACTTTTCTGACCTTTTCTTAGAAAAAAATGCTAAAGTACTGATTGATATATGATAAATTTGAAGTTTCAATTTGAAGTTACAATGGTGTTCTTCAG

>ML0113_12354_12451_+
GTTATTTTTGTGGAGCTTGCTGACTTGGTTTTTCTTCAGTTAACGTATGTTTTATTTTTTATTGCATTGCTTGTTCCTTACAATTATATAATTTCCAG

>ML0113_55959_56052_-
GTATAAAGCATGGAATTGTTATCTGGCCCCCTTTAAGAATTATCTGGCCCCCTTAAAGGAAGATCTGCCCCTCTTATTATTTCTAAATCTGCAG

>ML0116_24313_24432_+
GTAATTTTCTTAAATTTTATGCTGACATATTCCGGATTATTATACGTTTATCTTAGTATTTTCCAAATCTGATTTATCAATGTTGTCCTTCTTGAATTTAATGACATTTCCCCTTTTCAG

>ML0116_24819_24927_+
GTAAGATTTTGTTGCCTTATAACTAGCAAGTACGCCGATTTCAATTCCAATAAAACTGAGCAATTGTCAAATCCCTCTAAAATGTAAAGCTAATGTGTAAACTATTTAG

>ML0117_11067_11180_-
GTATTTGCTCGATTTTACTTTTCATTCGAATTGTTATTGTCTACAAAACACGTTTTACTTTGATTCTGAAGAAGTAAAAAAAATCTTATGAATGATATACACCCACTTTCCCAG

>ML0117_48132_48232_-
GTAAGGAACACTTTTTTGCATCTTTATTCATGACAATCTAATGTAATATTCCAAAGAATTGTTAAAATTGTTGTCTCAATTTTGAAATGCATTATTTCCAG

>ML0117_58763_58871_-
GTGGGACTTTTAGAATTATTAACACGTCATATTGTTTTACTATATTGAAAACAGCATATTTGTTATTTTCTAAATACAAAGTAACATCTAATTTGGGTTCCTTTTTCAG

>ML0117_167781_167886_+
GTAAGTACACTGCTTGTAAGTTTACGTGATTGTTGTGCAGCGTGAGAATTGATTAAATGTTATATTTACGTAACAGTTTCCAACCGTAACATTTATGTTACATCAG

>ML0117_172070_172183_-
GTTAGAAACTTAGCATGTAATCTTCTTCACTGCAAATAGCTTCTGAAAGAGGCTTTTTCTCTGTCGTCCAGGAGAGAAGTTACATCGCTCTTAACGAGTGAACAACATTTTCAG

>ML0117_205909_206028_-
GTGCCACCTTGAAAGTTGAAAGTAAATTCGCGAAATTTTTGTTAGATTTAGCGTACTAAAAGTGTGAAATTTCTCTTCGAATGTTAATTGACAATGCCGTTATCTTGTTTTATATCACAG

>ML0117_253823_253939_-
GTTGGTTTGAAATTAAATAAAATGATTTTAATGACTTAATTTTAGTGACTTACAGTATTTATTAATAGATATCATATGAATTCTATGCGTAACTTCATATGACTTATATTTATTCAG

>ML0117_258128_258236_-
GTATGTCATCTTACTTTAAGAGCGCTTATTTTCAAAGAATTCAATATTGCTCTTATGTCACACTTAAGTTATTACTGTATTACAAAACTTCAGATTCACCATGATACAG

>ML0117_260739_260856_+
GTAAAACTTGGTCCAAGATTCTTTCGTAACATTTTTTCTCAGAATTCATCTGCAATTTTTTAAACGAATATAAAACTTCTTTCAGATAACTTTCATCTAGCAATTTCCATGTCAACAG

>ML0117_261346_261452_+
GTAAGGTTCAATGACTTTTCTTAGAAAACGTATGACTTTCCGTAACTTTCAGTTCTAATACAACTTGTAAGTTGAAATCATGTTGTCAGATATCAATAACCGCTCAG

>ML0117_269829_269933_-
GTGAGTACAGCTCTTTATTTTTACTTTCGAGATTTTGGTCCAAATGTTAACTTATAAATTGTGGTCAGATTTAAGGCTTTTAAGATGTTAACTCGTCGTCCTCAG

>ML0120_73564_73669_+
GTTATACTTCTTATTTAGTGTAAACTTCTTGGGTTTTTTGGGAGGAATCCACAGCTGATTTATTAGAAACAAAGTTCTGCAAACTTCTCTATATGTCTCTATTCAG

>ML0120_163179_163282_+
GTAAGAAGTCTATGTAGAAATTTTACACTTAAGTGTTCACTTTTTATGTTTTATGTACATGGTTTATGTTGTATGGTTCATGTTTTATGTTCTAATACAACTAG

>ML0120_163598_163709_+
GTAAGTCTGAATGTGTAATTTGTTTTCTATTTTCGCGATATAAAATGGTGAAACTTTAACTGCGACAAAGAATGTCACTACATCTAGGATATTCAAACCGAACTTTTTTCAG

>ML0120_164166_164262_+
GTAAGCGTCACTTTCACATCGTTATTCTAGATCACTATTCCCTGACTTATTGACAATCCTAATTAAATCCTCTGAATGACAACTCCCTTACTTTCAG

>ML0120_178982_179037_-
GTAAACCATTAACCCTCCCTTTAAAGTTTCAGTAAACTAACCCACCCTGTCTCTAG

>ML0120_238907_239013_+
GTAAGTTCTTCTTCATCAACCAAACACTTTACTTATTTTGTCTTTTTTGTCCCCTTTCTTGTTCAGTTTCCTTATAAATCACATAGCAACTTAAATTCTGTTTCCAG

>ML0120_244552_244661_-
GTTAGTTTCGTATGAAATTGTTTAATTCCACTAAGAATAAAACTTATGGATCCTAGATGCATTGGCTGACCAGTATTTATGTGATAAGAATTTGGAAAATAAACCCTCAG

>ML0120_282740_282849_-
GTTCGGTTCTATTTTCACTGTCTTTGATTTGTTTATTTTATCCAGATATTTGCAGTAAATCTTGTTTAATAGACTTTACAAGTCACAACTCTAATATTTCACTCCTGCAG

>ML0125_26973_27090_+
GTGAGTCATATCATCTACAATGATTGAATACCTGAATTTAAACTTAACTCAGGAAAATATTTACAGACTTTTTTGCTAGCACATTAAACAGCATGATGTCACCATGTGAACATTTTAG

>ML0125_46861_46979_-
GTTAATCTTAAGTTTTTCTTCAATAGTGTAGCTTATTAAGTGCGTTTCTGTTCAAATCTACAAACATCTAAAATGTTCTCATTGAAGTAAAACCTGACTTACATTCTATGCCTTTTCAG

>ML0125_52042_52158_-
GTATTTATTTTTAATTAAAATACATTTCGCTTAGGTCTTATTTTTTAACTTTTTTTACTTTAAACTTTCAAGTTATTGTTTGAACTTAAACTTTAGTTGCAACCTACTTAATTACAG

>ML0127_90005_90115_+
GTATGTCAGCAGCTTCATGATGAGCCAACAAAAATATGGTTATTAAGCGTTCATATTGTCCAGAACAACAACATTAGATTTACGTTATCTGACCTCCAAATCTTGCTGCAG

>ML0127_121444_121538_+
GTACGATCAAATTGTAATGTGTCGTTTGTTATTTTTGTGTCTGCATCATGCGGTTCTTATGTTGGTTATGTGAAATTTAAGACCATTGATTTCAG

>ML0131_9359_9466_+
GTGAAATATATATCTCCGTTTTTTGAGGGTTTCTGTTGTTTGGCCGGTTGAAACAAACAATATATTTTACAAAATTCGATTTTATCTGACAACTTTCTCATTTATCAG

>ML0131_25873_25961_+
GTGAGGGGGAAGTGAAGATGAGGAAGACCAGGGTCAAGATGACCAAGAATCTGGTGCTCAAGATATAAAACCTTCACATTCTTATTCAG

>ML0131_42148_42259_+
GTTAGTTATATTTAGAAATATCATACTTATTTTCGTCCAAAAACAGGGTATTTACATTGTAATCCACGATTCCACGCTCACCTAAAAACTTTAACTTCCTATCGCCACCCAG

>ML0132_18167_18278_-
GTAAGTAACGTAGTTCCAACAAGAAACAAACGTGATTATTTGTTCTTTGTGTTGACTTCCAATTAGTGATCACACTGCCGTCTAACGCGCACTCAACACTTTTCCTCTGCAG

>ML0132_18346_18447_-
GTTAGTACACCGCTCTTGTTCGCTAATACTATTGATATAGATTGTTGAGACTTGTAGTTGTACCAAGTTTGAAACAATCTTTGAGATAAATTTAACTTTCAG

>ML0134_86751_86860_+
GTTCGCAATTTTGATCGTCCCAAAAAAGTTGCCCGCGCTTGCAAGCGTAGTACTGATTTCAGAGTATGCTAATGAACAAGCACCCACCAGACAATACCACTTTCCAATAG

>ML0134_103204_103291_+
GTAAGCAATTTGCGCATTGATTACTTCCGGCATTTCAAACCTACAAACCTTACTATCCACACGTACCAACACCCTCCATCCCCCTCAG

>ML0134_122984_123102_+
GTACGATATTTGGTCTAATTCTCTTACTCGTAAAATTTCACACCACCATTATTTATATAATATTGTTTATATAATATACTTGTTTAAAAAATATTAGTTTTCCCCCTTTTTACGGCCAG

>ML0135_146707_146815_-
GTAAGTCCTCTGAGTTTTAATACGATAATTAATAAAACTATGCTATAAGTCGTTTTATCAGTTTCACTACAGATTATACAAGTTATCATTAAAACGGTACCTCGCCTAG

>ML0140_38585_38689_-
GTATGAATCAGTTAACATGTTTTTAAAATGTTGTTCGAGGTAATTTATCTTTATTATGACCAGTGCAGATGAACTTTTGATTGTTGTAAAGTCGGTTAATTTCAG

>ML0140_55110_55214_-
GTAAGCAAGGCAACATTCATATATTTCTGATAATCCATGCTTCTGATCTTCCAAATATCCACTCATCAGTTTTGAAATCATTATCTAATTTAAAAACCCATTCAG

>ML0140_66178_66283_-
GTAGTTATCTAAGGGTCCTATACTATATTCATTATTGCTGAAACCCTGATTTTAAGTTGTATTTTGCACAGTAAACTATATCTGGGAATAAGATTGCTTTTTTCAG

>ML0140_66481_66588_-
GTAAGTCAAGGCGTTTCCTATAATTAGAAAAGTCGACGTTGAACAATTTTGTTTGACTGGGTATGTTCCAGATAACTACAAGCTCTGTAACTTACACTTACACCTCAG

>ML0140_66676_66783_-
GTGCGTTGAATTGGTTATTTTAGACTTTTGATATTGTATACTTAATGTTAGGCTTTTTATTAATGCTCTTTATCCCGCAGACTAGGTTAACACCCTAAATTGTTTCAG

>ML0140_70508_70610_-
GTAATGATTAAATGTGATATATAACATTTCCGTTCACAGTTTGACAAGAGAATCATTCATAAGAGTTTATTTAATTTCGGGATTAATCAGCATTTTACTTCAG

>ML0140_97835_97951_+
GTCTGTCAGATTTCGATTGTATTTTGTCACCGCAAGATGAAACTCAAAGTTAGGCGGAACTTTGTGTAAAATAATTTTCAGAGTTTGAGTTAAAACTTAAATTATTTTAAATCACAG

>ML0141_22352_22467_-
GTAACCGACTCTGCGTATTTCGTGTCAGATCTAATTATTGCTGTACTATTAAAGTTGTTGCTCGTACCACTGTAATCTGTAAAGTATAGTTGATTCTCAATATAATTTTTTTTCAG

>ML0141_45091_45187_-
GTATAGACCACAATTTTACTTGTGTCAATATTAGACAATCTTTCGTATCATTTCTTTTTTATGGCCCAACATTTAAACTAAGTCAATTTATCTTCAG

>ML0141_76973_77090_+
GTTAGTTCTCTGTTTTGATGACGTAACTTTGTAAGCTTTAGCCATGAATTCCATCCTGCTAAATATCATTTTTTTAAGCCGATTGGGTATTGAATAATGACAATTTTCTATCCTGCAG

>ML0142_2563_2648_-
GTGAGCGATGGTATAATTCGTTTGCAGTTACATTGCTGGTCAGTGGTCACATTATTTGTTCACTGATATCCTTATAACGTTATAAG

>ML0143_60743_60857_-
GTATGTAGTGACTAATGGTATATATTCACTATTTGGTTTCACCCCCAAGCTGTTATTTATATGTTCTAAACTTGAACTATCCTCACCTATCATGGTTTGAACTAAGTCTTTACAG

>ML0143_82577_82653_-
GTGAGTGCTACTTTTTGTAACATCTTCTTTAATAACCTACGTTTCATTAATTATGCTAATTCATCTCTTCTTCACAG

>ML0143_84428_84545_-
GTAATCACGCCTTATTTTTTAATGTTTACTTAATTTTTAACAAATAACTAAGCTTCCATTTCGTGCTACTATCTAGTAACTGTAGTAGCAGTTAGTTACTGTATTGTAAATTTTTCAG

>ML0144_11401_11456_+
GTACGATGTTGTGAATTATAAACATCTAACTATCATTGGCACTTCACCTTTTCCAG

>ML0144_17037_17148_+
GTATGAATAGCATTGTTAATGCCTATTAGAAATCTTCTTGCAATTCTACTTATGTTGGGACTGTAAATTTATAAAATTAACAACAAATTCATGAACAACCCGCCCCTAACAG

>ML0144_53188_53299_+
GTACGAACGGTTTTTCATCTTTTGATCTTATCTTTATTCCGTAATTTTATAATCTCTGAAAGGTAGTAGACACACATAATTCCTCTCATCCACTACTTATTTCTCTTCCCAG

>ML0144_57555_57666_+
GTTCGCATAATCTATTTCTTCAACAATCTGGTAGACATAAAACATGTTCGATCTCTATACAAGTTAGTCGACTAAACTTAGAAACTGTTCTGTAACTGTTTTACTTGGGCAG

>ML0144_58922_59034_+
GTTAGTGGCACTGTTAAAATGCCTGAAATTACGTCCGGTTCCCCTTCTTGTGTCTTACTATGTAATTTTCCAAGTATTTTTTGAGTAAGTTGCTGATCTGAGCTCCTTCCCAG

>ML0144_87759_87878_-
GTAATGTAGTTTAAAGGTGTAATATGTTTTGATGTTGGTTCATTGCTGTATGAGAGTAAATAGAGGATATCGTTCACACTTAAAGATAAATCCCTGATTAAACAGTTAATTATATTTCAG

>ML0144_122670_122773_-
GTATGATAAGCAAGTTACAATTTAATTCAAGACTGCAGTGATATGACCAGAAACCGCCCAAGAAATTTTTAGGGTAACGTGATATAATCTTATAACCATTTCAG

>ML0144_190560_190651_+
GTCAGTTTTAAATATTGTTGATCCGCGACCACTGATCTCGAAAATTAAAAAAAATAGTTTTATGGTAATTTCGCTGATGTTATAATAAGTAG

>ML0144_204252_204361_-
GTCAGTTGTATTCAATCTCAGCTCAATCAATTGAAAGTGGAAGCAACTACCAAATTCCACAAGCAAGAATCGAAAAAAATGACAGAGAATCCAGTGTAAATTTATTTTAG

>ML0144_253211_253268_+
GTAAATACCTTTCTCCTATTCTTATATTTCACCGCATGATATGACCCACCACTTCCAG

>ML0146_26516_26628_-
GTATGTGCATTCTGATGTTGGAATGTGTGTTCCACCTTCGTCTATAGCTTCGCAAAGTGGATTGCCAGAACTTTGGAATATTCCAAATAGTTGTTAAAATCGATCCTTTTCAG

>ML0148_39199_39314_+
GTGGGTTTTGTTTGTAGTTTAGTTTAACTGTTTTTTACTTGCATTTGGCCAGGTGTTGCTTATTAAGCATATTCAAATTATATTCCCATTTATAACAATCGCAAATGTTCCTACAG

>ML0148_47924_48025_+
GTAAAACAAATTAAAGTATTTAAACTTAATGTTAAAATTCAAACCACAATAACTTCTCTTAGTTGAGTCCTGGGTAAAACTTAGTAAGAAAACTTATTTCAG

>ML0148_58229_58335_-
GTAACCATGGTAACCTAAGAATTCCCTTTTGAAATATCCATATTTTATCACAATCTTTTCTCTCTGTAAATCTCTGTATATCCTCTCTCCTTCACTAACTACCCCAG

>ML0148_58490_58600_-
GTCAGATTTATTCCCATTCTTTTGAAATAGAGAAATAATTTGAAATTTAAGATTCCTTATTATAGAAGCGCTATACACATTTCATGAACATGTCAACATGTCTCCCTGCAG

>ML0149_12393_12497_+
GTTCACAACTTAATATTGATTACAAAAAATTCAGTAAACTTCCATTGTATTGCCTTTTATTTCAGTTCATAAGTTGGGGTCAAGCATTAAGCTGATTTTCCCCAG

>ML0149_12911_13025_+
GTACAATCCAGAATCTATTCTATTAGAATTAAAGCCTTCACCATAGGTGTAATTTTACGTAAATGAAATGTTCGAAACTATTTGTCCAAAGAATGATAGTTTGTCCTTGTTCTAG

>ML0150_12549_12664_-
GTCAGTAAATTAGTTTGTTGGTGGTTTTTTTGAGGCGCTGTGCTCGAATAACAATAGTGATTTCCAATCATAACGTCTTATCTGCTTGTGCTAAAGTTAACATCGCTATTGTCCAG

>ML0150_25830_25930_-
GTAGGGTCCAAACGCTTCACATACATTTTCAGTTTTACTTTAAAATGATCTATAGGTCCCTGGCCTAAGCTTGATTACAACTGACACCTCCCCACTCTCAG

>ML0150_68379_68497_-
GTATGTGATACATTATTTGTTAGTTGTTGAGTAAAATCAGTTCCTTATGTATATTACCTCTAAATTGCCAAGTTAAATTGCCATTAAACATGTATATGTAATATCTATTTTCTTTGCAG

>ML0153_6785_6896_+
GTAAATTGTTACATTTTGTCAAAATAAGACATACTTTTATGGAAAGAAATTCATTTGAGCATTTACAACTTTGAGCATTTCAAACTTCATGAATAAATTAAACTTATTTCAG

>ML0153_12052_12152_+
GTACTTCATCTGACTGCTCTACTTTCATTCATTTCACCTTAAAGTGTTATACTAAGTCTCAAATTCCCATTAAGGAAAATTTGAAAAAAACCATCGTTCAG

>ML0153_31204_31320_+
GTAAGTCCTTTTATCTTAGATCAAACATCGGCTAGATTTGTAACATTAGCTTTAATGGAAATGAAAAAAAGCAAAATTGCTCAAAAAGAATTAAAGTGATACTTTTGTTTCGCACAG

>ML0153_34318_34422_+
GTAACTATTTAATCCGCGACGATCTGTTTTTTGTGTTGATGGACTCCAGTTCACAGATCTTGATCTTGTATCTTGTGATAACTTGAGCGGCTATTAATTCTGCAG

>ML0154_41602_41669_-
GTCAGTGGTGCCAATGGTGGTCCCCATCGCCATTGGCGCCAATGGATGTGTTCCATTGGCGACAATAG

>ML0154_63964_64079_-
GTAAGGGAGATTTGTCGGTTCAGTTCAACAAGAATTATCCTTACTTGCCTTTACTCAGTACAATTTTGTTGCAAGTTATGCCTCATAAATCTTGTCTGACACAATAATCTTTTCAG

>ML0154_66319_66429_-
GTCGGTCCAGGAGATACGATAAGTATTGTTCGTGATTTTCAGTTATTATTATTGCGATCAGTATAAATTAGAAGATAATTATCGCTATACTAGTTCACCTTGCATCAACAG

>ML0154_96225_96339_-
GTAAGTTTTTTGTTATGACGTCATTTTATTGTAAACTTCGTAAATTCACGTGATATCCTGGACTCTGTCAATGAATGCCGGCAACATAATATGTTTGCTAAACTACTTTTGCCAG

>ML0154_141000_141115_-
GTATGGCGTAGTTGCATTATTAATTCACTTTCAACAGTTTTATTTCTATATTTTCGGTAAACCTGCAAAATTTGTCTTCGATAAATAACTTTTTTTCAGTTAAGCATCCTTTTCAG

>ML0156_12911_13025_-
GTGAGATTCCCTGTAAATATCCGGCCCAGTAGTTATCAAATCTTTCCTCACGCACCAAAACTATATATCATGGAATGTGAAACATCGTGATACTGAACGTTTCACATTTCTTCAG

>ML0156_14974_15082_-
GTACATCTGCCAAGTGCTAGCTTAAATTAACTTCAGGATATGGTCTGTGAGAAAGCAAATATTCGGTTCAATATTCTCAACTAATCCGTTATTGATTTGCAATTCTCAG

>ML0156_155409_155524_+
GTAGACATAAAATCAGAGCTTTTTTGTTCTAAATCTTAACTTTAATTGAACTGTGGTCTTCCCTTTTTAGGAAGTTCAGTAATATCGTTTCATTGAACTGATCCATTCTACTATAG

>ML0156_164556_164674_+
GTAAGTCTTAGATGAACTTTTTAAAGATTTTCATGTGTCCCATGATTATGAAGTGACGAAAATATACTAGATCGTTTCTTGGCTCATTTTATCAAATCATGATCACGTGACATAACCAG

>ML0156_164991_165091_+
GTATCTCTTTCTCGAAATTTCTTCTGGGAAATTTTTCAAAAATTTAGGAATGTTAGAGTTAACAGACAGTTTTGATGATGCTGACTTATATCTCTTATCAG

>ML0156_166609_166713_+
GTTGGAAACACATTAAATACATCTCAATGAATTCTAAGCTGAACTTGTTTATTTTGAATATTGGTGAAAAATCATTCACACCTATATAATATTTGCCCCGTTCAG

>ML0156_224754_224833_+
GTTTGTTTACCTTCTTCCTTATCATTCTTATACTCCTTTGTACTATCAGAGTGCTACTGTTAACGTTGGTTGGTGAACAG

>ML0156_225664_225782_+
GTAATTCTACTACTCAAGCATCCATCGCTGTTGTGACAAGTTTGACTGATGCGGATATTATTTTGTTTCGTTACTCTACTGTATATTTTTCATGCTATTCAACGGTATGTATCTTCCAG

>ML0156_241702_241815_+
GTAAGTGTGACGCTCACCCGGCCCTGGGTCGTTAGCTTAGAATTTATGTATTTTAGTGATTTCTAACTTAAACACTGACTGTATGATCCTAAACTGACTTATCCCCACCTCTAG

>ML0156_259457_259571_-
GTTTGTTTAATAACTGTTTTTTGTCTGTTCGTACGTATCTATCTCTGTGTTTGATCAGATTCTAATTTTACCGTCACTGTTTCACTTCTTGTTGTATTATTCATTTATCGCTCAG

>ML0157_18323_18430_-
GTATATTTTGTTAATAACGTCATTTCAAATTAAAGTTTGATATTTCAAGAATTTCTTACTTAAATGTTCCTCAAGAAATTAAAATTCCTTAACACCTCACACCGGCAG

>ML0157_18569_18666_-
GTAATGAGAGGCTTGTTGTATTATGCAGTTTGTAACAATACTGATTGTAACATATTTCTGGTTTAAGAAGTTGGTAATGACAGGTTTGCTTCCTTCAG

>ML0157_18858_18956_-
GTAAGAATTTAAATTGCATTTTTGTCCTATATTTTATATAATCATGTTCATAAGATTTAAAGTCGCACTTTTAATAGTCATTGATAAGTTAAATTGCAG

>ML0157_82469_82568_+
GTAAGTAAAGCTATCTTATTTATGTAGAATTTGTATTCCAAATATAAAATAAAAATGTTAGGTAACAATGTTATTAAGATGCCTAAACTGTTATTTTCAG

>ML0157_144516_144620_+
GTAATTAAGCCTAAATTAAAGTGTACGAGGGGGCTGCATTACTTAAGGGTCCAATACTTAGGGGATATTTTTGCACTAATTATTAAAAATGACGAAACATTTCAG

>ML0157_144748_144865_+
GTTTTTACAAACTTTTGCATATTGTAAAAAATGACTATTACTCAAACAGTTTAGTTCAGAAAAGAGACGCGAATGTTGGATTTCGTGTAGGTTTTTCTTACTAGCATTTTCCCGACAG

>ML0157_159773_159889_-
GTTCGTACATGACAAAATATATAAATATCTAAGTAATGTTTACCAATTTTCACATGAATTCCCATTCTCACTCATAACCTCAAAAACTCCCATAAATCTAATCTCATTCCACTGCAG

>ML0157_160320_160436_-
GTATGTTTTTAGCACAAAATTTTGTATTTTTGCCTGATCTTTTGTACTCTGTATGTAATGAAAATAATGATTATGTAAATCTAGATTAAAACATATAACGTTTATTCAATTTTATAG

>ML0157_218868_218972_+
GTATCTAACGATTATTTCATAACAAGTTGATAGTAATTATTTCATGAATATTCAAACTCTTGCAAACTTTCATGTAACAGTTGTGAGAAGAATAACAACACTCAG

>ML0157_229946_230029_-
GTGAGTTAAATAAACTTTAATATTTTGTATTCTTTACCAAATGATTTCGAACTTTGAAGCTCGAAGAAATTTTAATCTTTAGAG

>ML0157_297571_297673_+
GTGACTATGTTCTTCAACCCATTTTCAACTATCATAATATTTTTACTACAAGTTAATGTTACATGTGATAAATACTGATTTAATCATGGCAAATATTTCCCAG

>ML0157_453910_454012_+
GTAATTCTAATGGGTTTGCTCCTTAAGGGTCAGTTAATAAGACTTAAGCAAGATGATTTGTTTAGTTTTCGTGGCTTCACTAACAGCTCTACCATATCTGCAG

>ML0159_3604_3680_+
GTAGGTGGACAAACACAGCAGTGGAATCCTTCCCTTCCATCCTCCTTTTACTCATCGCTCTCTTCTCTCTTTTTTAG

>ML0159_14197_14314_-
GTAAGTTTTACAGACTTGTTACTGTTATTATTCTTTGAATCATGTAGATGTTTCAAACAACGTTATTATATGTGATACTTGTATATGATGTTTTATTTTGAACAACCTTTACTTTCAG

>ML0160_37633_37738_+
GTTAGTTTAATATTTGGTGCTATTTTTATCGTTCTATCGCTGAATAAGGGTTTCACGACAGTCAAATCACAGCTGATTGCTTTTGAAGTATCGAATATTTGAGCAG

>ML0160_37876_37988_+
GTACACTACAATGTGTCCACCGAATTTTCCTCTGAAGTAACTTATTTGTAATCCAAAATTTCAAGCACCTCTTTGGTCAATACAAATATGTTCCTGACCTGTGAAAATTCCAG

>ML0160_112814_112933_-
GCTAGTAATCCCCCTTCAACTAACTGGAAACGTTCATTAAAATTTAGAAACTTTTTAGTACGATAGAGTTCATTGTTGAATTATCTTATCTTCAAGCAATGAAACCAGTAAAACCTGCAG

>ML0162_34173_34286_+
GTTAGTTGACTTCGAATTTTCCTTGTTAATTGCTATTATTATTATTTTTTGTTATTAATTTGTTTTCACACACTTTCTTGTTTTCTCAAAATCATGCCATGTTTTTCTGTTTAG

>ML0163_21041_21145_-
GTTGAGCTATAACTGTTGGTTTCGAGGTGTCTTGGACGTTTTTTAAATTTGTAGGATATTTTCTGACAAAATTTAAAGTATTCCTGGTTCTTTACACTTCTACAG

>ML0163_36584_36695_-
GTAAGTAACCCCCCTCTTGGAGTAATTTAACTATTTTAACAACTTAACTATCTCTGACAAGTTATCACGGATTTACTGCCTGTCCCACACAAACATTCTCCTCCCTCGCCAG

>ML0163_55481_55596_-
GTGAGTAAATGAATAGTTCATTTTGCGGTAAATACAACTAGTCCAGTGTACCTGACACATAAACACAATACGACCATGACAATGCTAGTAAATACGTTTCATGATTGTTATTTCAG

>ML0163_162981_163076_+
GTATTCTATTTATCCTTGCTCGTTTATTATTTCATCTAAATTTTATCTATCGAACCTAAATTAATGGCAAATTGAGCTTATTGTGACCTATTTCAG

>ML0163_213205_213324_-
GTAAACAATTCTAATTTCTTGCTGACTTTGTTTTGTTCAAAAAATACTTACATAATAAAGTAAAGCAATCTAATCGTGCTTTTAACTGGTATAAACTATACCTTGAACACGCTGTCACAG

>ML0163_231914_232011_+
GTATGTTTGTCTTAAATCTTTGTTCGTGTATCAAAGAATATAAATATTTACTGCAATTCTGCAAAAGTGCAGTGTAGTGGTAACTTCAACTTTCTTAG

>ML0163_232137_232242_+
GTGCGAACATTTTAATTCTTTTTTAAGCTCGAAACAAAAGTCAATAGAGTTACGACCCAGCGTTGTAAGAATGAACTTGGAAATCAAAACATTATCATTCTCTCAG

>ML0163_269043_269129_-
GTTTAAAACTAAAAAAATACACTTACAAAACTACAGATCGATATTTTCTTAACACACTCATCGATTGTAATATATTTTTCTCCTCAG

>ML0163_309618_309683_+
GTAAGAAAATGGCAAAGCTTGGGCAGCCTGCCACAAGCTCAAGAAGATCTGGAAGTCTAACCTAAG

>ML0163_419591_419705_-
GTAAGAAAGACACTTTTTCAGTGGCAAAACATAGTTATCTCAATTTAACTATCTAGTACATCTTACGAGTTTATTTTCCTCACCAATATTTACTGATTTTCTTCCATGTTTTCAG

>ML0163_426166_426261_+
GTATATAGAATATATAATTATTGATTGATACAATTTTTTAGTTCAAACTGAAAAATTTCCCTTTCATCATGAAATATTTTATGAAACAACTTTCAG

>ML0163_427399_427505_+
GTGATAGAAACTCCTTCTTCCATTCAGAAAAGATAGTTGAGAAAAAAGTTCGAAACACAAAACCCGTCAGTGAAAATAATACCATGAATCTTTTTGCCGAGTCACAG

>ML0163_459549_459663_+
GTATTCAAACTATTTATCCTCTTTAACATTCATCTGCTGGTTATTTTTAAGTTATTTTCCTTGCATAAGTTAGTAAAGTATTGTTTGAAGCTGTGATCAAATTTTGTCTCCGCAG

>ML0163_514710_514823_-
GTACTTAATCATGAAGACCAACACTCTTTTTATATTACTTGGTGACTAGTGCTTGATGATTTTATTATGGTGTGAATGTTTTCTTCCATTAATAACCGATCCTTCATTTTTCAG

>ML0163_515576_515677_-
GTCAGTAAGAAGTAATTAATATAATCCCTTTTCCTATTGATAACTATCTGCATCAATAAGCACCTGAAATGGGGATCACAAAGTTCTTATATTAATACTCAG

>ML0164_34537_34651_-
GTTCGTTAATTTCTGCTTTCTTCGGAAATCGGATAAGCTTGACAGTTCAATAAATATCTAAGATTTGATTGTTTTTGATATCTTATATGCTTCTTATTTACAGTTAAAATTTCAG

>ML0167_71928_72040_-
GTGAGTATAGCAAACATTTGTTTCCAGGTGGAATTTAGGAAATAACTTGGTAAATACGCAAAGGAGTAGGTAGCGAAAGGAGCAACTTTGTTTGAGGAAGGAAAACCTCGCAG

>ML0167_82176_82285_-
GTGAGTTATGCAACTGAGTTTAGGGGACTAGAGAATTTATTATATTCATATAGAGTTGTTATATTTTTGAAATTTTTTGTGATTTGCAGATTCATCTATCTTTTTTTCAG

>ML0167_86947_87030_-
GTAACATCACGTATCTCCCAGGTAACATCACGTATCTCCCAGGTAACATCACATATCTCCCAGGTAACATCACGTATCTCCCAG

>ML0167_107546_107664_+
GTAAGTTTAACTTTTTTCCCCCAAATTCAGTTGCAATTGCAAAATTGACACCGTCAACCAAAGCCATGGCTACGAGAAAATAACGTCTTTCAAGGTAGATAATAAAAAGAAATTTTCAG

>ML0167_181321_181419_-
GTGAGTTTCTAGGTTTACTTTAATTTACTATCATGTACCAACTTAATAAGATCATCGATTAATCAGCAAAAATCCCACATGAACTCAAGTAAATTTCAG

>ML0170_380_487_+
GTAAGTAGAATATCTGTGGACTCTATTTAAATCTATTTGTTTTTCGAATTTTAAATTTACCACTTTCCTGATCCTGTTCGCTCTGACTAATTCTTGATTTTCTTTCAG

>ML0171_11788_11903_+
GTACAGCAAAAAATATGGAATGCAGAACTTAATTAGACCAAAACTTTATTAGACCTAAAGTAGTTATTGTCACATTATCAATTATATAGCTTCTAAAAATATCACCCTTTTTCCAG

>ML0172_6012_6075_+
GTAATAATAATCATATGTTCAATTTTAACCAGTTTGTCACGAGTCAGTTTTCTCTCTTTTGTAG

>ML0172_7144_7251_+
GTTAGAAGCTTAACTTAAACTAGGCACAGTAACATAACCCGTGAACTAGTTTTATTGAATTTTTCCCTGTTTAAACTTTAAGAAATATATGTCCATTGAACTTTTCAG

>ML0172_11402_11515_+
GTAAGCAGATGTGAAGTCTTTCAACGATTCATTCTTTAGTCCAAAAACTTCCCACCTAACAATACTTTTACTCCTTTTGTAGGGTCCCTAAAAATTCATTGTTTATATTTTCAG

>ML0172_19992_20106_-
GTTTGTCATGCAAATACTTAAGTCACCAATTGTACACAGTACATGTTCGAGTTTTCCTCAAGTTTCTTGCGTGACGTGGGTTCTTTAAATTGTCAAACCGGCGAATTATTTTCAG

>ML0172_29372_29480_-
GTGAGTAACAAACCCTCGATAATTGACAAATATTCATGTTTGTTGTGGAGATTTCATACGATAGCAAAATTGTGTCCATAAACAACACTCTACCACACAACCCTATCAG

>ML0173_19977_20049_+
GTGTGCCCTTGCTGACATAATCAAGGATTTAGGAGATCCTCTCATACCCTCCCGAGCACATGCAATCATACAG

>ML0173_70534_70640_-
GTAGGATTAGAATATTAGGACGAGACCTAATATTTTTATTTTTTTGTCTTAAAGTGTTTATCAGTTTTGTAGTTTGACTAGTTATCTAACGTTGCCGATTGTTTCAG

>ML0173_70741_70850_-
GTGAATTGTTTACATTCTAATTTGGTTTGTTATGTGTTTAATCCTACTCGTAAACATCAGCAGTAACAAATGTAAAGCATACAGTTTGGTTAACAAAGTTTGTAAAACAG

>ML0173_82590_82687_+
GTAAGCTTCAATTCTCAACATTTTCTAGGCTTTATTCAAGATGAAAAATATATTATCTTAATCATTTGTTTTCGGATATTATATATGTCAACTTCCAG

>ML0173_173284_173382_-
GTGAGATTTTTGTGGGATTTAAAAGTATCCCAGGTCCCAGAAATACTACTGATTTCACTTTCACTTTCGCTACTAAAGCCTAAAAGACACATTTGCCAG

>ML0173_176144_176243_-
GTCAGTGAGCTCTGTAATCATGATCAAATCTTCTGATTTAACTTCCACGACCCTATGTTTTATCTACAATGTTCTATTTCTCTATAACAAACTTGTCCAG

>ML0173_179151_179262_-
GTTCCAACTTTTTCTTGTTTTCTTACGTTGTACTGTTTCTTAATAAAATCTCTGAAGCCGCGATTTTGTGGAAGACTTTGAATTGGTATCCCCTCGAGCTCCATATTTTCAG

>ML0174_60293_60407_+
GTCAGTTAAAAATTAATTCGTCTCTTATAGATTTCCTGACCAGTAACTTGCTGGTATAAAGTTGGATATAATATCAGAGTAAAATTGTTTTAATATCAAATTCCATCTGTTTTAG

>ML0174_64325_64428_+
GTAAGTTTTAAGAGATTCAGATTTGAGTTGTCCTGATTTTCCTTTTTATATTGAAATCTTTTTTACATATGCGAGTAACTGTTTTAACATAACCTCCATTACAG

>ML0174_171751_171862_+
GTGAGTATTCACATGAGATTAGGATCCAGCAATGACTTTTCATCTACTGTACAAGTTTGCATCCCATTTTCTGCTAGTGATGTGATTTTAAATTTGACGTTTAATTTTTCAG

>ML0174_358039_358151_+
GTCAGTACTAGTGCCAAAAAGATGCTTGAATACTAAATTAGACTTAAATTCAATCAATTTCACTCGTTTTAAATGTTAAAATCAAGCGATTCCCCTAACTCGAACACGTCCAG

>ML0177_72102_72217_+
GTGAGCAAATTTTTTTACTTCTAATCCAATGCTTGTATCTTATTAAAACCTTGATTTGACTTTTGAATGTGCAACACCAGATGAAACAATCATTATATAAGAAAAGAGCTTTCCAG

>ML0178_65923_66025_-
GTAAAGGGCTCTTCTTAAGTTCTAATTTTACAGTCTGATGTTTTTTCTCCTTAAAGCAACAAGGTGGGTTGATGAGTTAATGTTCCTGACTTACACGCTCCAG

>ML0179_21795_21889_-
GTAAGAATTAGATATAAACTTAAAGAATTAATTTTACGAAATTGAAACTTAACACTGAGATTTGTTTCAAAATTTGATGAAAATCTATCTCGTAG

>ML0179_22036_22119_-
GTAAGTTCGCAGTTGTGTTTTGTTGAAATGCCATTCGTTACCGACTTCAAAAGTAGATTTTAGCTGTAACCTTTACTTTTTAAG

>ML0179_41754_41857_-
GTAGGGGCTAATAATAAATGTTTTTCTTTAAGAATCTTTTACTCAGACATTTGTTAAGCTCTTAAAATGTGTCCAGCTCTTAAAATAACTTCTTCTTCTTGCAG

>ML0179_42616_42727_-
GTTTGTCTGCAAATTTTAATCTAAATTAATTTGAAGCTCTCCATGTAAAAATGGTTTTCACCATTAGAATTTGCAAAATTTTTCTTAAGAAACTTTATTAGAATAATTTCAG

>ML0179_119239_119333_-
GTTGGTGTGTCAGCACGTGCAGATCACCGCGAGTAACCCGCCCCCTCCCCCACGTGCAATACACAGCCACCAACCCGCCCCCTCTTTTTATTTAG

>ML0179_156227_156322_-
GTATTTTGTTGGCGTTTTATCATGTTTATAACGTAAAATTTTACTCCAAAGATTGGTATTTAATTGTTAAGAATTTTACTCATCTCATAACCTCAG

>ML0179_156826_156940_-
GTATGTTGTTTTAAAAGGTCACTCTAAATTACATCATTCAATTTTGCCCAGCGGTATAATGTTACTTACATCTTCGCTTTTCAAAAGTCATACTCAATTATGATATCTATTACAG

>ML0179_200625_200725_-
GTTAGTTTCAACCATTTAATCTGATCCATTGTAGATGCCATTCTACTTGAAATTTGTAAACTGCGCAATTGTCAGAACGCTGATAAAATGACAAATTTCAG

>ML0179_203993_204107_-
GTTTGTTATTGACATTTTATATTTTGTGACTGAGATGATTGGGCATGTTTGTTCTTCATCTTTCGTTGGATTTCAACGGTTATTTTGTCTTGCTCTAAACGATTCCATTTTCCAG

>ML0179_220505_220598_-
GTTTGTATCTTTCAGAACTTACTGCTTACCACTTTCAAAATTTGTATTTAAATTAATACATAAGTGCAAGAAATCCTAACACCTACTTTTCCAG

>ML0179_224796_224914_-
GTTCGTCGTCAGTCGTTTTGTCGTCGTCAGTCGTTTTGTCGTCGTTAGTTATTCTTGATATTGTCTTTACTCTTAAGCGATGTATCTAAAACGATCTCTATTTAACTGCCTTGTTACAG

>ML0179_228871_228979_-
GTAATTAGACATTTTCCTCTATTGCTATTTTCCTCTATTGCTATTCATACTTCAAACTTACCTCCAAATTTCTCTAATATTTAACACTATTTCTATTCCATCTTTACAG

>ML0179_234269_234381_-
GTAAGAAATCTAAACTTGTCCGGTTTTATGCTCCTGTAACAACTAATTTCAGTGCCCAACCGACAGAGCAAGATTAATGATATCCAATGTTTCGTTTTCCTAACGTCTAATAG

>ML0179_250979_251095_-
GTAAGTATTAATGTTTTATTAGTTTAAGATCTCTTAATAACTCTGATTTTCCAACGTCTCAATAATTAACGACCGCTCTAACAACAAATCAAGTTTTCTGATATTTCACACCCCCAG

>ML0179_338639_338747_-
GTGAGCTATTACACGATTTTGTTGTTATTAATAAAAGTTGAAAATTGAATCGCGCAAGAAAATTGAAAGTGTGACCAGGGGTTGATTAGGAAACTTTTATTTTCCGCAG

>ML0179_528648_528739_-
GTCCTTCTGTTCAGAATCCCTTCCTCATAGCTAGATGTCACGTGAAATCACCGTATGTAAATATCTCGCCTCTTTTCCACACCGGCCAATAG

>ML0180_3445_3494_+
GTATGGAGTCCAGCGAGGCCGGACCAGCGCTCTACACCATCCTGCCGCAG

>ML0180_11595_11705_+
GTAGAGTTTAGTTTTCAGGCTGTATAGTATACAGTGGAATAATTAAATAGTTGAGATGAAAGAAAAAGCCAGATAAGCGTCTCTCTCCCCAAATTTAACCCTCCTCCTCAG

>ML0180_27573_27675_+
GTAAAGTTTTATCTTATATCCCACTGATTTCAACAACTGAAAACTGTTTTGTGAGAAGGGATTTAAATTTACATTTTTATTAACTCTCTGACTTGATTTGCAG

>ML0180_97168_97285_+
GTATTTATTATTCCTTGTGTCGGTTTTTACTCTATATTATCAATCATCAATCAAATATATTACAGCCATTTTAAGTATTTTTCTGATGTGATTCCTTTACAATATTTTATTGCTGCAG

>ML0180_175672_175769_-
GTTAGTTTTTGTTGTTATCTCCCGAAATAGTTCCGGCTTAAAAAAATGGTAAAGTAGGTCTTTTATGGAGATTTTCATCTTGATTCTACATTCTGTAG

>ML0180_190850_190958_+
GTGGGTGCATCTTATAACAATAGCTTAATCTGGAGATCACAAATTCAGTATTTCTTTAAGTAAAACTAGTGATTAACAAGTCATAATCTAGTTAATCGAAAAACTTCAG

>ML0180_193075_193176_+
GTAAGGGGTAACGCGGTGGCTTCAGACTTTTTGGTATTTGATTTTTGCAGAAAAACATCAAAACCGTTATTTGATTGAGTGTGAAGAGAATTATCTCCTCAG

>ML0180_379313_379427_+
GTATTAGTCTAGTAGTAATTCAAAAACTTATCTGTTGTTAATTTCAACTTTAATACGGCTGTTTTATGTGATTGTTACACGTACACTCCACATTCCAATTATCGTTATGTTCCAG

>ML0180_380314_380417_+
GTATGTTTGTAATCATTTTATGACTGAGTGTTTTGTGTCTCCAAGTGTCATGGCCAGCGTCTACCTCCAAACATAAACACACCTCTAACAACTTTCCATTGCAG

>ML0180_382326_382434_+
GTATAAGATGGGTCTGTAAGATAATTCTTTATTCGGAACTTGTATGAAACATGCAAGTTTTTCATCAGAAGTGCCACTTCCACTTCTCCATCACACACATGCTTCCTAG

>ML0180_383598_383682_+
GTAAAGTTACTAAAATTAGCTGTTTTTTAGATCACGAAGTCGAACTTTTCGAATATCACTTAATCTTACCAGGTCCTTGTTTCAG

>ML0180_384062_384169_+
GTTGGCAAATTACTTAGATTTGGTAAATCCGAATTTGTCTAAGGAATGAAATTTCACACAAATTTCTCTAGTATAAGTCTGACCCCATAGTCAATAGTTATGTTTCAG

>ML0180_387359_387465_-
GTACGTCCAAATTCTGTCCTCAATGTACTCTAGCAGTATGTTATATTGCCCCTGAATTTGAAATTTGAACAGTGGTTATCTTCACCAATTAAAAACCACAACACTAG

>ML0180_396833_396914_-
GTAAGAATAAATGGATTAACCATAAGATTAAAGATTAAGTACTTCAGTACTGAATACTGATATTAGCTTCTTTTATTTCAAG

>ML0180_481058_481175_+
GTGAGTTTTCATACTTGTATACCATGTCTTTCAAGAAAATGTTTCAAACTTTCCTCGTCCAACCGGAGTTTAATCCTACCGCTAAAAAAACAAACACATAAAATTTGAACAACCTCAG

>ML0180_484408_484527_+
GTTAGCTTTAATTTTTTTAATGTTACCTTTATATAGTTAACTTTTAGAGTCACACATTATAAAAACTCGCGTTATAGTAATTTTATGGCGATACGATTGTAGTATCTGGAACTATCCCAG

>ML0180_547178_547286_+
GTATATATTTAAATTTCATAACAAGTGTTCCACGAGCTACAGTGCATGGAGAAACTGAAAATTGTGCAAAAAACGTGAGAAATTGAAAATTGTAACGGTAACCCGTCAG

>ML0180_548931_549046_+
GTATAAAACAGTCGCTATTCGCTTATGAAATTAGTTTTTGTTTTTTAAGACCTATATTATACAGGTGTAGAAAATTATTTACGATCCCCTGATTAAAGTTGCTTATATCAACTCAG

>ML0181_40479_40597_+
GTTGGTGGTTTAGCAGAAATTGCTTTTTTGATTCGTTGATAATGGAAAGCTTTTGTTGAACTTTGTTCCTCTGTTCCTTTGTGGTTCCATCACCGCAGTGTTGATGTGATATTTTTCAG

>ML0181_41941_42043_+
GTAAGTTTTTTTACTCGAACCTTTAAACTTCCATCAACTTAAGATCATCAGAAGTTAGCTTATCGACAAAGTTTATTTAGTTATCCACTTATGAATCTGTCAG

>ML0181_48481_48556_-
GTAAAGACGGATTAGACGAAAAGGATTGTTATGTTACTAACGATACAGCTCACACGTGTACCCGCTATGATCTGAG

>ML0181_56237_56298_-
GTAAGAAAATATAAATAGATGATCTGAGCTGCGCGATATCTTCTTCATCATCCTTCTTCCAG

>ML0181_60025_60134_-
GTTTGAACAATTTTGAACTAGTTTGACAAGTTTGTCTTAAAATGTACGTCTTTCTGTCTGTCCGGCTGTCCGTCTGTCTAATAGTTTATTTTATCGATCTTCTTATTCAG

>ML0181_158579_158688_-
GTACAGTCAACAGTGGTCACGACTCACGTTCATTGATTTTGTGTTAACAGTATTTCACAACCGTCGATCTCAAGGTTGGCAAGATGTCATAAACATAAATAACTCTATAG

>ML0181_166785_166892_-
GTAATTTTTAGACAATTTTAAATCTTGATTATAAGTTGCCTGATTCTTTCGATTTATAAATTTATAGAAGAATTAATGAACTTCAGTTTAAGCCTTTAATTATTTCAG

>ML0183_39214_39330_+
GTTAGACATCAATGAGATCAATTCTAACCTAAGTACATATTTGGAATTTACGTAAGATGTTAAATCTATGTTAGCAGTGTAATTGCGAATCTAAAATATAACGATTTTCTCTTTCAG

>ML0183_39684_39792_+
GTAAGTTTGATATGTATTGAGTGCATAGTTTTTAGTCGCTTCATTTTCCGATCATGTGATTTGTTCAGTTGTTTGATCGGACCAAATGATCTCACTTTCTCATCTTCAG

>ML0183_41563_41664_+
GTTAGTTTTTCTGAAGAACGTGAATCAGAGGAAATTGTACAATTTGCAGAATTATGGAATATGGCGTTCATCAGAAAGTTTTATAATTCAACGTATTTTTAG

>ML0183_74215_74319_-
GTATGTGCTGAAATCATGAATTGCTCAAACATCATTTGCAATTATATTTAATTCTGTCTGATAATTCACTTTACTCACGGTCTTAAACTTTTTTTCAATTTTCAG

>ML0183_74495_74590_-
GTATGCTGTTCATGCAAATTGCTACGAAAAAACGGATGCTAAATATATGACTTTGATTCTGATCTCTGTTTTTGCTCAAAACTTGTTCTGTTTCAG

>ML0183_81754_81857_-
GTAAGAATAATCCTTCGACCTCACAACTCACACCACTCGGACATTTAGATTAACTGCCTATTGCCATCTCAAATCAGCGAAATTACATGAATCCCCCATTTCAG

>ML0188_11341_11447_+
GTAAGTATGGATCTGAGTATTTGGTTACTAGGCAATTCCTACCAAGAAAATGTAGTTTCTCCACGATTTTCAGGAATCGCCTTGGAAGTAATTCATCATTTTCGCAG

>ML0188_11842_11953_+
GTAAGTTAAAAGTAAAACGATATCAGATTATGTGTTCAAACCAAGATTTGTATTTTGTGTGAACAACTTATACATTCAGCTGACATAACATGTTAATAACCACCCTCTACAG

>ML0188_12152_12252_+
GTGAGTTTTCAAGCTTAATAAAAGAAATTGAATAGGTGACACGTAATTTGTTGCACAACAACACCGGTGCCGAATTTCTATTAGTTAAAATGTCAATTCAG

>ML0191_86184_86296_-
GTCACCTTTTGTGTGGTGTTCATTTTTAGTTTTCTATTTTTATAACTTACGAAAACTTTTCTCACGGTCTAAGTTACACAGACTGAAAGATAATTAACAAAACCATGTTGCAG

>ML0191_88297_88410_-
GTTTGTAATTTATGGGAACTGGGCAGATTTGAGTTTTTCAAAAAACAAATTCCAAGATTTTTTTCACGAATTCAAATCCCGGTCCTTAACTATCTCATCTTTTGTTTACTCTAG

>ML0191_173904_173996_-
GTGAGAAAACACATCCGTTGTGAACCTGAGATAACAGCTTGTACTTAGAGTGTAAAGATTTGTATCTAATCATTAATGAAGCTCCATCCACAG

>ML0191_191601_191708_+
GTACACTCCATTTTCCAATTTCTGTTTCGTGAAACCTGATCTAATTTCACTCACAATATTGAATATTTTTGGTAAACCATTAAATATCATTTTTATCTAACCGGCTAG

>ML0191_192090_192195_+
GTTCGTATTTTATCAAGAATATTTCTGAGATTTTGTTGGTCGTCTCTCAATTTATTAACGAGCTTGTAGACATATCTTTTGACACCGTGTTTCCCATCTCGTTCAG

>ML0191_200457_200535_+
GTGAGATGTTTACTCCGGAACGGGGCAGCTAGTGAGGCTCTAACCGCTGGGGAGTTGCAGACTCCTCTCCACTACGCAG

>ML0191_203407_203524_+
GTACAGCTGAGTTTAGTACCAAACGAAGAGTTTAATCATGTGCATCGATTTGCTAAAGGTACAGGAAACCCAAAGGTGAAATTCTGAACAGCTGCACCCAAACTAATTACTTTACCAG

>ML0192_101382_101500_+
GTAATTTTTCAGCTTCTTTTAACTTCAAAGTTCCTCTCTTCAGGAGATAATTTTTCAGCTTCTTTTAACTTCAAAGTTCCTCTCTTCGAATTTGATTTAAATTTACAAATTTTAACGAG

>ML0192_111320_111433_+
GTAGCGTGAGTTTTGTTAATAAAAATACTATCGTAATCTTATTTTCAAGAGTTTAATGAATGTAAGTATCTGAAAAATAAGCACGATATTCAGCTCCATGACTTTATCCCTTAG

>ML0192_225340_225459_-
GTAACAATTCACATACTCACTGATTAGTGCCTTAGACGGTACAAATTTGACGATTTATATTAAATACATTATCTTGTACTGTCACAGCTCCATGTTTTGTAATAACTTTCTCTATCACAG

>ML0192_268382_268489_-
GTGGGTACAGCTCACTCTAAACTATTTAAAGTATTTGATTGTCTAGTCAGTAATTATCACTGTCAAATAACTCTAATTGGATAACCAACCCGCCATCACGTCCGCCAG

>ML0194_5546_5648_+
GTTGGTTGATAAATTCTAAATTGACTTTTTGAAGGCACGTCAAACTGCCATTTTGTTGGAAAATAGCGTGCTGTTTTAGCATCTACTTTGGTAAAACCACCAG

>ML0194_66059_66178_-
GTAAGTGACCCACTCGATGCAATCCTCTATTTTGTTGCAGTAATGGCTGCCATTTAAATTGTATGCATTAAACAAAATGCTAAAGTCCGACGTGACTAAGCTAACATAAACCTTCCCCAG

>ML0194_66467_66573_-
GTTAGCAGAATAATAACTTATTACTGAATTGGAGTTCGGATTTAACAGTTCTATCCATTTTGATCAAGTTCGAGTCATTAGATTCACTGCAACACCACATTCCTCAG

>ML0194_66694_66799_-
GTACTTCGGCAAGCTTGCACCATCGGGTCCAAATTTTAATAAAATAATAAATACCTTCTCCTTCATATGTTAAGCGAGGCATAATCTCCAACTTAGTAAACCTCAG

>ML0194_99670_99775_-
GTATTTACAATTTATTGATGAATCACTCACGAAGCCAGAACATACATTTCCTTTTTCGTCGCGTTTTACGACGAACTAAACTAGAAACATGTATATTATATTTCAG

>ML0198_72617_72722_+
GTGAGTCGCGTGAGAAATAGATTTCTATATTTCTATATCAACGTTTACTTTGAATGAAAAGTCCTCTTGAACAACATTTCTATGAAGTTGCATCGTTGGTCCCCAG

>ML0198_79129_79225_-
GTGAGAGCTTTAGAAAAATTGTTATAAAATTGTTCTTTTCTACCAATTTACTACCAAGACCGCAAAAATTCGATTGTTTTCTATGACTGTTATTCAG

>ML0200_14279_14390_-
GTAGTTAATTTTTGGTTGTCGGCTCGTTTCACGTTCAACTTCAGCCCCCGTGGTGTTTGATAAGAAACATAACTTGGTGATTTGAGTATTCCTTACATATTTCTATTTTTAG

>ML0200_83231_83339_-
GTAATAATATTTCTCGACTTGAATATAAACAGTCCCGGTTTTGAAGAATATAAACCAATTTTAATCTCGTTTTCTCTCATTATTCTCACGAACCACACATCTGTGTCAG

>ML0200_106426_106539_-
GTAAGTTGTAATCTCTTACTGTACAATCATGTTAAGAATTAACCAATTTTTCAATTTAAAGAATATGTTGCCTTATGAGTTAAATCTTGAGCATCAGAATGCCATCCCCTGCAG

>ML0200_129475_129591_-
GTAAGTAATCAATCTGTTTTTATGTAAGTAAGTTGCTAGTTCTATCTATGTGTAGAAAAGTTACAATCAATTAATAAACATTTACAGCTTGATCTACAATATTTAAAATCTGTTCAG

>ML0200_131032_131147_-
GTTTGTTTTGTGTATGACATTACTTTGCTTAGTAGACATGAGACTACCAATCAACATGGCCTTGCAGATTTGTTTAATGTACTACATTTTACTAAATTTCTGTGTAACTCTCCCAG

>ML0200_171209_171305_-
GTAAGTCTTCATCACATTCTTAATCCTCACATTTAGTTACCATGAAGTTCCTAACCGAAATTCCTGAATCTACCTACCTGACAAACGCCTCCACTAG

>ML0200_207433_207527_+
GTTTGTAGTTTGAGGGTTTGATCAAAATGTTTAAATGAGGATTCAATTAACATTAAACGTGTGAAGTAACACATTACTCACTCCTGTCATATCAG

>ML0200_208098_208214_+
GTAAACTTTTTATCGTTAAAAACATTTTTATTTTCCAAATGCCGTGGTATCATTTAGAAATTACAATTTTTTAGTTTAGCTGTTTCTATTCTGAAAATACAATGAGCAACTTTGCAG

>ML0200_211010_211122_+
GTCATTTACAGTCCAAAATCAAGTATTTTGAGGTCAGATCAAACAATAAAATTTATTACTAGGTATATTTGGCCACACTCGTGTTTGCTGAACATAATTGTTTAATACATCAG

>ML0200_257611_257722_+
GTGAGTTTTCACTTTACATCTTGCATGTCTGATTTTACATATCACGATAGGACCTCCTACCCAAAAGTCTCTATATGAGATGGCAATTGGCAAAGTTACTTCTTATTTTCAG

>ML0200_352722_352837_-
GTAAGAGAACATGCATTTCTTTTTTTGATGACGCGAAGTTCTTTTTAAATATATTAGTTAGATTAAATGCACTGAATGCACAGCAACTTTAAACCCTGAACCTTCCCGGTCTAAAG

>ML0200_353668_353778_-
GTGAGAAAGTTTGTCATCTCCGGCTGGATTGTGCCGAATTTACTATTTCAGGCTTAAGTCGAATTCCTCGTGCTTCTCAGCAGGCTTTTGATGTAATCTATTCTCCTTTAG

>ML0200_353983_354092_-
GTTATAATAAATCATAAATTATATTAGCAGTTTGCACTCATTGTTTGCAGTCATTGTTCTGATGTTAACGTACATCATGTTATCTGGTGCTGACCTCCACTGATGGACAG

>ML0200_354300_354401_-
GTAGGTTTTTCACTGGCCATCGTATACAGAAATATTGAAAATTCGAAATAGATTAGCTTACGGCATCGAGCATACTCTGCTTCTAAAGTAACAAAAACTCAG

>ML0200_354690_354794_-
GTAAATTTTGAGATTTATTGTCCGATTTTTCCGTTTTTTATCCAAATTTTCTCTCTCTTTTGCTCTCTCCCAATTTTCTATTTGCGACACCGATTCCCTCCTCAG

>ML0200_361966_362085_-
GTCAGTGTTGGAGAAGTTATCTGTTTTTTTACTTCAAAGTGCCGACTTTATTTTACTTCAGATTTAATTTTGTTGTGTTAATGTTTGCCAGTCACAGGACTGTATAACCATTAATTACAG

>ML0200_362722_362830_-
GTTTATAGCGAAATAATACTTATGATTATCAACGTCGACAATGGACTTAACAGACATGGTGTTTATAATAATTTTAAAAGTATTGTTCTTTACTTCCGATTTTAATTAG

>ML0200_366485_366575_-
GTAACTTTGTAAATTCTGTTTGATTGGTTTTCATTTCTAAGTGAAGTTGAATCAGTATCGAAGGAGTGTCCTTACACGCGAAATTCTTCAG

>ML0200_367808_367925_-
GTTTTTTGTTTGTACTTACCTTAATTATTGCCTTGCTACATTGAATTAGTTTTTAATCTACTTGAATCTAATCTGAAACAGTTGCTTCGTTGACACTAGTATTTATCATCAACGCCAG

>ML0200_368078_368179_-
GTATGGCAAAATTAACATTTTAAATCCTTTCATATTTGACATCTAAACCATCCTTATCGTGAATTTATTTTGCATAGTGTAACTTTTAAAATTCCACTACAG

>ML0200_385627_385739_+
GTGAGTTTGGGAACGGTCTTCATTATCTTTCTCATTACATGACACATGTGTTCATATTTGAGTCACTTTCGCCTTGTTGGATCAGCCTTGTTCTTATACCCAGTTTATTTCAG

>ML0200_387602_387707_+
GTACAATTCCAAGACTTTAAACTGCCTTCAATGACCGCTTTATCTTGGGTTTTAATCTGTTTCTAGTTAATCAGTGCATCAGGCGATAATCTACTCAATTCTTCAG

>ML0200_433695_433813_+
GTAAGTGCCTTGGTGACTGGTATTAGCTTATTTTGGAGAATGCAGCTATCAAATTGTAACCGTTACATTCAGTAAAAGTTACCAACTTAGTTCTTATCTTCCATACAATGCCGTGTCAG

>ML0200_482543_482652_-
GTAAAAGCATACTGGACCTTATCTTGATCGGCTGATTTCTGATGTAAGCTGTGAAGGCACAGAATTATCTGATCATTCCATGGTAAAAGCGCTGATGTCGTTCAATCCAG

>ML0201_93384_93457_+
GTATGTCTGTTGTTGAATACTGACAAAAGTTTAGATTTTAAATTAAACGAAAATGGTTCTGTTTCTTTGTGCAG

>ML0203_18551_18661_+
GTCGGTCCAATCATTCTATTTGATAATATGCCGTCATTTCAAGAATAAACACTTTTCTAAGTTTACAAACGTTTATGAAAATCCTGTTAAATAAGTCTTGTTGAACTTCAG

>ML0203_22828_22944_+
GTTACTCATTGCTGCTACCCAAATATATTTCATGTTCATTAATCCGATGAAGCTAAAGTGAAAGTGTTCAAACTTTCATCTGAAACCATGATTTTCTCTGAGGTTTATTGTTCTCAG

>ML0203_26015_26120_+
GTGACAGAGTTACATTCAGGTCGTGATATTGCACCCCCCCCCCCTCTCAAGCACTGTTTCAACGTTGCTACGTTGTGTGACAGCCCCAAACAGTAAAACAGTTCAG

>ML0203_27149_27258_+
GTTAGGAATTATGCGTACGTTTCTGAACACTGCTATTAAGTTTTGAAAATAACACATATTCAATAAAATAGACAGGTTGATTCTTGTCAAATAAAACTACATCCGATTAG

>ML0203_39701_39803_-
GTGAGTTACAAACATTGCTCTGATCACTTGTTACTCTAGATCTTACATTTAACTTATTGTTGATGATAGAATGAAATACCTAGTTTTTTATTCCAATTTACAG

>ML0203_47519_47623_+
GTAAGTACAATACGTCGGACAATGACTTGTACTTGAATATCAAGCTGAGACTTTTTCTTGTGTTTATACAAGAAATTTCTAATATTGTAATTTCTGACACACCAG

>ML0203_57672_57773_+
GTTTGTCCATAGGAGCTTACCCATGAGAAACATCAGTTGTCACACCACTTCACAAAAAGGGAAGCATATATGATCCCAACAACTACCGAGCTATTGCTGTAG

>ML0207_51929_52035_-
GTTCGTTAAGTTCGTTAAGTACTTTTTACGATTCAATTATTTCTGTTCTCTGATAATACAAATCAAGCTTGCTCACCAAGATCAATGAGATAGAATGTTTGTTTTAG

>ML0207_52209_52298_-
GTAAGTTTATAGCTCTAAAAATATCTAAGCCTTTTGATCGATTTCTAATGAAATTCACCTTTTCATTTTTGTCTTCACTTTGTTTCCTAG

>ML0207_129266_129345_-
GTAGGTTGGACCCACTACAGTCTTTATGGTTTTGTGTACAATTATTTTGAAATTGATCTTTTGAATTTCTATTTCAAAAG

>ML0209_39576_39679_+
GTAGGTTTTTGGAGGGTACCAGAATTCAATCTCGAACTCTAATATCGTTACCGGCACTCGATGTTAATAGTTGTAGAAAAACCTAACATTAATTTTACTTTCAG

>ML0209_40093_40198_+
GTTAGTTAAGTCTTACCAGTACTTTTCGCATCATCAAGTGAATCACAAGTTAAACTGTAATTCAATTTCCCAATTTGTATTTAAAAAATAAATTTAATTTTTTCAG

>ML0211_9295_9353_+
GTGTGCACTGCCAAAACACTGTGGGAAAATGAATGTCCAAACAGTCATTTTTGTTTAAG

>ML0211_54288_54388_-
GTAAGTTTTAATTTTGCAACTTGAGCATATTCTTTTAGAATGCAAATCAATCTTGTTTAATTTTTGTTAACTTTCTCTCAAATGACTACTTCATCTTGCAG

>ML0211_64111_64197_+
GTAAGATAAATGTCAATTCTATCAGGTAAGATTAATGTCAATTCTCAATAGCTTTACCCTGAATTTGTTCATGTTTCTTACCTACAG

>ML0211_141061_141178_+
GTAAGTTTCCTGTCAAAGATTTCCAAATTATCTGGACTTGAAAATTCACAGTTTTTCTAGAGCTTTATGTCCCTTAAATGTCACATTAATCTTTAAAATTCTTATCTCCACGATGCAG

>ML0211_237901_238018_+
GTTAGTTGTCAGCTGGTAGTTTTTTCTTTTTTTGTTAAAAATGGATGTTTAAAAATTGGTCACTAGCAAAGAAGACGAATTAATCCTCGTCCTTTTTAACAAGTTACATATCCTGCAG

>ML0211_241972_242086_-
GTATGTTAGCTTTATGATACTTAAACCACCGAAAATGTCTCATTTCTGATTGTTGCCAAATATTGAGTAGGCAATTGTGTTACTATACTCCGACCTTCATTCGTATAATCCTCAG

>ML0211_275534_275635_-
GTAACACTTAATGTGACCACAGCACTATGTCAGAGAATATGACAAGATAGAGATTTGATATCGAAGGAATACTCTTTAATTTCTAAGATGTATTTATTTCAG

>ML0211_273161_273258_+
GTAAGAAATTTTATACTTTATAGATATCTGACTCTTTTTTATTCGGTGGCAGAAAACTCACAGTTTCGATTTTCAAAGTGTAAACGAGGTATTTTCAG

>ML0214_3645_3719_-
GTAAGTTTTACACGGAGTTTTTTGCTAAAAGAGTTATAACACCTAAATATCAATGTTCTTCTCTTTTCTACGTAG

>ML0215_10606_10725_+
GTAAGACAGTAGGAGGACAGTTAATTATCTCCCTATTTCGGATTTCTTGAGATTCACCAACCATACTCCTTCAATATAGCGTTCTGAAGTGTTGCTTATGTTACATTTTCTGAATTTCAG

>ML0216_26464_26583_+
GTAATGTACCATGTATACTCCCAATAACTTGGTGTGGACAACCAGCCTGTAAGAAGTATATTGGTCAATCCTGCTGGAACTGGGGGTATATCAGATTCCACCGTCCCACATGTCCTTTAG

>ML0216_34002_34113_+
GTGACTGTAACTTTTTATGTTATCGATTGTAAACTTGTCAACTACATTTATGATTTGAAATTTTTTGAAGTTTATGGGAACATCTAAAAACACATCTATACACAAAATCCAG

>ML0216_36116_36218_+
GTAAGTTGTTGGAGCTGCATATCTCTAGGTCATTCCCATCCGATTACACGATATCAATACGAAGCAATTCCGTAGAACTTATTTAATCCCGTTATGTTTTCAG

>ML0216_51718_51832_+
GTAAGTGTGTGAAGTAAGATTTCCTATTTTTTCTAAAGCTCGTAATCAAGAATCAAAATTGTTCGTTTAAGCTTACTCACACAACTGCAACTGAGTGATATTCCTATTTTTGTAG

>ML0216_51985_52067_+
GTACTTTAAATTTTCTCGTTTCCCCTGCAGTTTCTTTCTATTAATGAGTTGCGATTCCATAAATTTCAACGTCTTTGTTTCAG

>ML0216_55442_55549_-
GTAAGTAAAGACAAAAATTATTCAAATTAGTACTTGAGGAATCTTCCGTAAGAAGTCGACATATCATAATTAAATATACCCTACCTATTTGTCTATGAAATTAATCAG

>ML0216_64688_64805_-
GTGAGGAGGGAGTTTCAACTTCAAACTCTTGCACTTTTTCATAAATCATAAATCTGAAATAAGAAGTTGACTTAAATTTCCCGGCAACTTCAATTGTTCTTAAACAAAATTATCCTAG

>ML0216_70494_70611_-
GTATGATTATTGTATTTTCTAGTTCTTTAACTGTGCGTTTTAAGATAATCATGATAATTTTATGGAATTTCTTAATTCCCGAAATTTTGCAATTTGAGCTATTCCGATTCTTCTCCAG

>ML0216_85176_85289_-
GTGAGTTGATTATTGAATTTTTTTTCTGTGACATTTTTATAACTTTCTTTTGACTAATTCTAAATCCTTTTCTCCAGTTACGTGAAATGCCGAACGACTGACGCACTGTTTCAG

>ML0219_74921_75030_+
GTAATGGAGGAATGTTTTGTGTGTCATAACAAAGGGATAGGTGTTTTAAATTGTGGTGTTTAAATTGTGGAGGTTTTTAATAGCTGATTAACCAATATATATTCAGGGAG

>ML0220_23464_23571_+
GTGAGTATTCTAAAGCGTATTCTTGATTTCCAGCTAGCATTTCACAAATTGCTATTTTGTGAACCGAAACTTTCTTGCGGAATTTTGTTGACTGTTAACTTTCCCCAG

>ML0220_25913_26019_+
GTTAAACAGCTATCGTAACTACGTGTTACACTGTTTCTAATTGTAACTACGTGTTACACTATTATTAACTATAAATACGTGTTACTAACTATAAATACGTATTACAG

>ML0220_70990_71100_-
GTGAGTTGATTCGATATTTTCGAGAAGTTTGGGATTCAGGCTCGCTGCAAAATCTGCTGCTAAAAATGATAATTACCTTTCTAATTAAAATACATTACACATTTATTTCAG

>ML0220_75488_75606_-
GTTGGTTGTTGAATCTCAATTTTAGTGATTTGTTTGATTATTTTGCAGATCAGTCACTCTCCCTAAGAGCAGTGAAATAGTATCTTATAGGTTGGGGTTAATCAAGTTTAATCTTGCAG

>ML0220_81311_81425_-
GTGTATTTACTATGTTACAAATAGATGTAGTTAGCTAATGAACAGAAGTGTTCGGGTTTTATGCCTTGACTTTAAACTTAGTTAAACATTGCTAAACGATTTCTGTTTATTTAAG

>ML0220_119789_119893_-
GTCAGTATGATATTTTTATAAAGCTATTAAACCACTTTACGACGGATCAATCATCCATCCATAATGTAGATTTCTTATGAATTTATAACTGTCACTATCCTTCAG

>ML0221_13543_13659_+
GTTTGTGACTTAAGATAACAATCTTGAGTTATAGGTAAAGTCACGACTTACAATTGTACAATTTTCTCTTTCTCTCCATTGGGCGAAGTTTCACTATCGATAAAGAATAATGTTCAG

>ML0221_15276_15393_+
GTTGGAATCTACGACGTGACTTTGTCGTGTCTTTTCAGTAGAAGAATCTGTTCTGTTAAATTCTCACTTCAGTACTGCTATCTTTACTGAAGCAGGAAGTAATAACTAACTTTTTCAG

>ML0221_16941_17059_+
GTTAGTATACATTGTACATAGTACATTCTCCAGTATACATTGTAGATTGTACATAGTACATTCTCCAGTGAATATTGTATCATTTAATGAATTCTGTGCAAGTTCTCATCGTTACGCAG

>ML0221_20291_20407_+
GTAATTATCTAATTATACTTGTCTATACTAGCCTATACTACAATACTAGTTGTGAAGTAACTACTAATTAACATACTTTCTCATTGAGTTCTGGAGTGATCTACTTAAGTTTTACAG

>ML0221_25397_25501_+
GTTTGATGATTACGTGATTTCTATTTACGAACTGCAAATATTATTTTTACTCGACGATGTTTTCATAACACATTTGTTCAGATTCTGATGCCTGTATCAAATCAG

>ML0221_25742_25851_+
GTACATTTTATTTGAGCTGGAAATGAATTGAGGATCTACCCATAGTGTAGGACGGAGTAAAAAAATGAGGAAACACAACTTTTTTAGCTGAACAATCATACTACTATCAG

>ML0223_15031_15131_+
GTAAGCGATTGGAGACAGAAACACGAACAGTGGCTAAAAGCAATTATTCATTTGCGTTTACTCTATTTGTTGATCATTATTTTTTTCATTCTGCAAAATAG

>ML0223_23099_23206_-
GTGGGTGTTTATTAACGATTAAGCAAATTATCGTTGTAATGAATAATCAGATACGCGAGTTAATATCTAAACTGACTTACCGTGTCAACTGAGCATTCTCTCTTTTAG

>ML0223_28865_28984_-
GTAATTGACTTTGTGTTCCATAATAAATTAGTTTATGGATAATAAGGCTCAGACATGTCGTACATTTCTAAATATGGTGCTATTCAAACCGATTTTGTATTTGAAAATTTTCTTTTCTAG

>ML0223_29171_29267_-
GTTAATCTAAATTTGAACTGAGACCTAGACATCGCTTTGGAGTTATTTTTTGTTGCCATGTGAAACACTCAATCAAAAACCAAACATTTTGTCCTAG

>ML0223_79381_79494_+
GTGAGTATAAGTCAATTAAATCGTGATTAACTTAATTGTAGAATTCATACCTATATAATGAAAAGTAGGGCCCAAGTTACGATTTAGTTTTATCAAAATTTACTCTGATCCCAG

>ML0224_98845_98926_-
GTAAAGGTCTGGGAGTACGCTACGGGGATATCCTGAAGGATCCCAGCCGTTTCTTAAAACAAATCACCTCCGTTCACGACAG

>ML0224_103465_103583_-
GTATGTTTTTTAGCCTGATTCAACTATTTGAATTAACTTATGAGTGAATTTCTTTAGAAATTTGAAATTTACTGATTATTAATGATTTGAAATTGAACTGAGAACCAAACTTTGTGCAG

>ML0224_112547_112654_-
GTAAGTGGAGCACATTCTGGAATCTGTCCTCTGAATATGATAATTTATTTCGTTAAATTGATGACAAACCATAGTAATGATTTTAATTACAACTGTTGTAATTTTCAG

>ML0224_134164_134269_+
GTTTGAATTATTTGGCTCTGTGTTCCCTGAATAGAAGTTGAATTTAGAAATATGTAGTGATATAGTGATAGTTGTTTTTCTTCTTTTGATCACCTTTCCCTTTCAG

>ML0224_145743_145857_+
GTTAGTTGACCTTGCAATGTACACGATTTTACCAACGTTCCATCTAAAACGATGCTGATTGTTTCATTTGGTATTTAACTTCATGACTTATTATTTAACAACAGTTATACCACAG

>ML0224_177328_177444_+
GTAAGAGAATTTCGTTTTAAATTCTTGAGCTGCGTTTCCTCAGAAATAAGAAGAAAATAAGTTAATACTCCTGTACAATAAATCCTTACAACAGCAATTATTTATTTCCTCTTACAG

>ML0224_218115_218199_-
GTAGGCATAGATCCGCTTCCTCTAAAAGAATTTCATAGCCAGCTGCTAAGCTCTCATGAAAGATATGTTAACTCTTCATTTTCAG

>ML0225_20135_20241_+
GTCAGTAACAGGCAATCAGGCGCCTCTCCAGTTCTGATTCGTAATTATTCAGGTAGTTTCTCCTTAATTACTCCTTAATTAATCCCTACATAATCAATATCTTTCAG

>ML0230_35063_35179_-
GTAACATATTTTCTTATTCTGACAAGTAAGTAGGTATCAATAATGTAACTTTTGTACCGTCCGTACAAATGTGTTTTCTACGTGAGTTAATCAGAACACAGATCCGTTTAAATGCAG

>ML0230_114467_114580_-
GTACCAGACTGTTCTTCGAATTGAAAGTCTCACACAGGCACTTCAACTTCCAATAAATACATTCTTTAATTTGATAAGTCGAAAACTTTTTCCTGATGACATTGTATCTTTCAG

>ML0230_121231_121324_-
GTAAAAGCTTTTCGCTTGTATTATCATTTCTGCCAACTGTTTTCAGCGGAGAATTATCAATAGATAGTTATATTAAGGCAAATATCATTACTAG

>ML0230_127059_127178_+
GTAATTAAACTTATCTGTTACACTGTTACAGAATATTTCTGAAAAAACATGCTAAGTTTTAACAAGTAATTTATACACTCCCAAGCATTTTGTCTAAAAAGAACAATGTGTTGTCCACAG

>ML0230_139183_139300_-
GTAACTAGAATATAATTTCAAACGTGAAAAATCACTAATAAGATAAAATTTCTGACTGCTAAGCTATTACACAAGTTTGATATAAACTCTACAAAATGTTTGACCAATATTTTCCCAG

>ML0230_140467_140566_-
GTAATTTGAGTTTCTTGTAAATTATATGCTTCGTACTCAACCATATGTCAACTTGATAAGCTAAAGCATTGAATATACTCGCGAGCTTACCTTTTTATAG

>ML0230_144109_144204_-
GTATTTGTTTTTTAATTTCGTCTTAAGCGTGGCAGACTATAAGCCATAAGGAGAAGTAAAGTTAATCAATTACCCTCCATCCTCTTTTCGTTTTAG

>ML0231_299_405_-
GTAGGTTGTTTACAGACTTTGCGAGATTTGATTTTGGCATGCTTGATGAATTCACGAGGTCTGTTTTTATGGCGAATTTATTTTGACATTCCCAATCATTTTTTTAG

>ML0231_5812_5910_-
GTAAGTTGTATGTCAAACAATAAAAATGGTCTATCATTTTATAAAATTATTTGACTTATCTACAGTAATTTTTGTTTAAAATCTGTCCTCTGGTTGCAG

>ML0231_8688_8798_-
GTAACTGGGAGAGAAAAGTCTGAAAAGTCAAATCACAGGTCTATTTCTACAATCGTATAAACTGTAAACTGACATGTCTTGACACTATACACTTACTATCTCGCATCACAG

>ML0231_10505_10622_-
GTACGCTTCAAATCTAAATATCCCTTCATTCGACATTTGTTAATATTGATGTCAAGTTTGCGTCAAATTGGAAAAGAGAATATGACTATGTCATTTCACCACTAACTTATACGTTCAG

>ML0231_16982_17083_-
GTACCTACTTCATACTATTTTTGCAGCTTTCTTCTTTCACAGTCAAGTTATCTCTTCGTAAATCAAACATCAGTTCTAGAAATGTAATTATCACGTTTTCAG

>ML0233_21162_21226_-
GTACGAGAAATATTTTATTTTGAATGACCTTTCAATAGTCGTGATTCGTCGATTTCTGCTTAAAG

>ML0233_51979_52072_-
GTAAGTCGAGAAGTTGTGGTTGTGGATGATATAGTATTAGCCACACATTAAGCCACCAAATATCTCTAGGTACCTGACTTCCCCAAATATCCAG

>ML0236_8736_8835_-
GTAAGTTGTCAAATTTATTTTTGATAACATTTTTTAGCAGAAATATCTATATAGGAAGATAGGACAAATCAAGGATCAAAAACCTAACTTGATTCCTCAG

>ML0241_9636_9738_+
GTGAGTCAAGAAGAATTTTTACAAAGTGGTGCCTCTGCCCAGTTTTGTAATTTGCAAGGATTTTTGAACAATTGCCATAATGATAACAGAATTTGCATTTCAG

>ML0241_13589_13683_-
GTTTATATCCATAAAATAATAACTATGTAAAGTTTTAAATTACGTGCTATCGAATCACATGTCGCAATTTCAAAACAACAAAACTAAATTTGCAG

>ML0241_58884_58997_-
GTTTGTTATTTGAAAATATTTCGGTCGAACTGAAATCTGGAAATACTCTAAGTTTAGACATTAATAACTTGTAGTTCCACTTGTAGTTCCACTTTAAGACAAGTCGCTTTTCAG

>ML0241_61620_61725_-
GTCCGTTATATTTACTTTTTTGGAAAGTTTTACCGAAATCTCTGTTTTTTTAAAATACGAGCTCTGCTTGTGTCAAGAGGCTACAACTTTACCACCATGTTCTTAG

>ML0241_91612_91662_+
GTAAGTACTTAGTGTGTTCAGTCAAGTTTTAATCTTAATTTAAACTAACAG

>ML0244_42798_42917_+
GTAAGAATATTTCGCTTTGGCATGCGTAGGCAGGCAGCAATTATCCCATAACAGTATGAGAACTTTGATGACTGACGTATTGCACTAAATTTATTCAATCCCTCACACCATGTCCGACAG

>ML0244_98870_98981_+
GTAAGGGACATCTTCTTTTTGTTTTTTTTCCTTATTTTTCTTTAAAATTTTGTATTTTTCCGGCCACGAAAACTACTCAGATGGGACATTATTATATGTCTAACTATTTCAG

>ML0244_120766_120872_+
GTAACATCGTACTTATGGAAAGAATCAAAATTTTCTTAAAATACTTATAAAATACACCTTTTCTTCATGACGATGACAGAATGGAGGCCGTGACTCTGAAATTTCAG

>ML0245_25713_25828_+
GTGTGTGCTAAAATTTTAAAATAGATTGAGCAAAAAAGTTGTTATCTATTTATATGGAACTGCTGAGGCCTAAGTATAATTTTATGAATTGATTTTAAACCCAATCTAACTCTCAG

>ML0245_27761_27870_+
GTATCTAAGCTATCAAACAAATGTTGGCACGCTAAGAATCTTGATAATCTAGAATGTTAAACGTAAATTGTGGTTCGTTAAATGTTGTAATCAGCAGATGTTCCTTGCAG

>ML0249_6064_6173_-
GTAAGTTCCTTCACTACATTTCATGAAGATAGTTGAAAAACGTATGCTTAGTATGGCAGAGACAGAATATAGTGATGTGTTTAGGAATGTTTCATTAGAAATTGCTCCAG

>ML0249_11986_12099_-
GTAAGTCTTGTATTGAACAATTTGAGTAAAGAAATCAAGCTTTGTTTCAGCTTAGATTAAATCTGCAGTTCATCACGTATGACTTTAATGGACAATTTATTTTTCCCAATACAG

>ML0249_16461_16567_-
GTATATTCTTTAAGAACCAACCTCACTTTGTTTATCGAAAGTTAAAACTTTCCCTACCTTTGTATCTTTAAACCCACAATGCTAACAATATTCCCTCTGTTTACCAG

>ML0249_71642_71744_-
GTGAGTAGATATTTGTGAGGTTTTTAGCATGATATTTTATTTGACATGAAATTTAGAACAAGTACGAACTCCAGATACAGAAGTTAAGAGCGAACGATTTCAG

>ML0250_8903_9006_-
GTTGGTTTTGTCGTACTTTTTAATGAGCTTGTACTTCAATCTCACATCATGATGATAACTTATATACTGAGTGGATTTAGGATCTCAACGGATATTTGTCCCAG

>ML0250_12997_13114_-
GCATGTATACTTCGAACATATAAGTACTCAGTATCCCATCTTCATTACATTTTGCCAACATTAAAACTTGCATCTGCTAGAGTTTACTGATAGTATTTGTAATACTTGTACCTCTCAG

>ML0250_14352_14457_-
GTATGTCCAAGATTTGCTGTCGTAAATACCGCAAACTTCTTGCTGACTAATTTAATTCAACGGCTATTAAAACTCCAACTCTCACTCTAACGTTCACTCTTCCCAG

>ML0250_92392_92481_-
GTAACGTTAGTCGACTAGACGTATTGCTAATACCGTTTAAAAGTTAGCATTTGAAATAACAACTCGAGATCATGGTCTCTCTGACTACAG

>ML0250_197100_197206_-
GTAAGTAGAGATTCTGAATTTATAGATAAATCAACCATGACTTGTGATAATATCAATTCTCGATTAAAATGTTGTTAACGTGATTACGATGTTAATTTTGGTTGCAG

>ML0250_200380_200439_+
GTATGTGTTTATTCTGTGGAAACAGCTTCCTAGTTTTGCTATTGACATATCATCGTACAG

>ML0250_207754_207864_-
GTGAGAATTAAGGCTCTTTTTTTGTAATGTTATGTTCTTAGTCTGTGTTTAAGTGTATTTCAACTTGTTCGGCTTTATTAGTTTATAACCTAAGACAAAACCGATATTCAG

>ML0250_208353_208471_-
GTAGGATTATGTTTTACGGAATTTACAAGTTTTCTTTGCATCCTATTCTGCTCCTCCAATGATATGTTTCCTGTTCCTTTCTATACAAACTCCTGTTATTTACGTCGGTGTTATTTCAG

>ML0252_27892_28005_+
GTAACATTTCCCAGGATTACAGTTGTTCTAACACGACAATTCCTGATCTGTCTGAGAGTATTGATGACATATTTAACATTGAATTTTTATTTCGTGATGGTGCTCTTATTTCAG

>ML0252_47721_47828_+
GTTTGTTCGATGTTTGTCGCAGTGTATGATACATCTTTTATGATACATCGTGCTTATGCTAGAATAAATCAAATAAACAGCTCACATCATAACATCACCATATCTCAG

>ML0252_89274_89385_-
GTAAGTGTCCTCCGTAAATTGTACCTGTATACTTGACTTCTATTTCTAAAGAAGCTTTAGCAGTTTTATGTCTCTAATTTGGTTCCCAATATTATTTCTCGTACTGACGCAG

>ML0252_112184_112301_-
GTGAATGGTGCTAGAGAAGTTTCTTGTTCTTTGTTAAGCTTAATTAGCTGTTCTGATGACAGATACTTTCGAGTGCAGAGCAAAAAAAAATAATTGAGGTTAAGCTCATCAATTTCAG

>ML0254_12256_12358_+
GTAAGTTTTACCCTTAATCTGGTAGCTCAACTTCTTTTCGACTTTCCTTAATTTTGTGAAGATTATAATTGAAAAATAAAGTTAAAGATTGGAATGTCATTAG

>ML0254_13792_13893_+
GTGCGTAAATTTGTACATTTTATCGAGCTAATTTTATTCGACTTTGTTCTAAATCGTTTTGTTTTAACTCTGACTACCTGACCTAGCTCATATTTACATCAG

>ML0254_17603_17722_+
GTGGGAAATCTTTGGATATCAGTGTTTTTAACAATTCCATATTTTCGAATATTAACCAAATGTAAATAGTAAATGGTAAAGAGTAAAATAATTTTTTCCACGACAACAATTGTATTTCAG

>ML0254_54640_54739_-
GTTATTCCAAACTTTAATTCCAGATATCTATCTTGTCAGATAATTATATTTTTGGTGTCATGCACTCAGCCAGATTACTGTTTACACATTTTATTTTTAG

>ML0254_55584_55698_-
GTATGTATTACCGACATTTGATACTTTCTTTTATTATCAGTTGGAGAGTATATTACAGCCTTTTGATGAAAATATAAACACTGTTAATAATATGCTTTGATTACTAACTTTGCAG

>ML0259_8327_8417_+
GTATGTCATACTGGAATTCTATTTCAAATTAAACCAAGACAACTATAACCAAGAAATTACTACTGTTCAGTTTTTAACGCTCTTCCCTGAG

>ML0259_181342_181421_+
GTAAGTCTAACTAAACAGGTTATAATCAGTGATATCACCGAGCATCATAACAATAATTGATACATTTCTAAAATTTAGAG

>ML0260_15243_15343_+
GTACGTTACCAAAAACACTGGGTGCGTTACCAAGAACACTGGTCTGCTAATCAGTCCTACTAAGGGTGCAAAAAGAGCGGGTGCACCTCTCACTCCGACAG

>ML0263_42989_43089_-
GTGACAGAGTTATTTTTAACTTGTCAATACGTTAAAACTGACAACATACGTTGAAGCTGGACAATGATGTCACTCCTTAAAATGTAACCTTAACTTCACAG

>ML0264_48234_48325_+
GTGAAATCGCTCAAATTTCCGTTCTTGTGGGGGCTTTTGTTATTAGCCTTTACGGAATATTATTTTGAATACTTAAATACTTGTTTGCCTAG

>ML0265_9319_9432_+
GTGGGAAAAACAAATGTAGTGCAAAATCGTGATGAAATACAATACTATAGCTATGTATAAGATGCAAACGAATATTACGCATTTACGCTATGTAAACGTATTAATTACTTTCAG

>ML0265_17140_17247_+
GTACATATTTAAACGCAAGTCTTTACCCGAATCTTTTCATCTTGAAATTCAAAAAAGGGTATTTAGTACCAACATTTTGATTATTATCTAATAAAATCCTTATTTCAG

>ML0265_19072_19181_+
GTTTTAACTCGCCGAAGAACGGGATTATTTAACTTAGCTTAGGAAATTTCCTAAAAATTTTATGTATGTTTCATGTTTCTTTGTCTTACACAATATTTCAAATATTCCAG

>ML0265_27852_27951_+
GTAAGGCAATCCATTGCATATTGAAATGGTTGAGGATAATAAATATTCAAAACAAATAAAAGCTCAGTACCGAATTTTATTTACCAATTTCAACTCGCAG

>ML0267_13875_13991_-
GTAAGATATGTTTTTACTAATACTGAAAAAGCAGATAGAAGCGAATAGATTAAACGTTTGAAAACTTTATCCAGGGGTCAGCAGTCAAGCGTGTCTGTCATGATTATTTCTTTCCAG

>ML0273_62478_62596_+
GTAAGTTTATCTTAATTTTAAAAAGCTTTGCCAAAATTACTACGCTCTTTCATCCCTGTCTAAAATATCAATTTGCCGTAAGTCAACTCCGAGCGGTTACGAATCCAAACATTCCCCAG

>ML0273_63976_64092_+
GTATGTTTGCAATTACGTCTTTTCAGCACATTTTGTCTTTGACCATTGTGATGATTGATTGTCATTTGAAATTTAAAACAATTTGTCAATTGTTAATAAGCTAAAATATACCCTCAG

>ML0273_116589_116677_+
GTTAGCAGTTTCCTGCTAATGAATAAAGTGCTGATATATATAATAAGAATTTTTTTCCTCTAGATTGTTAACCAACATGTGTCATTCAG

>ML0273_153462_153553_+
GTAAGAGTATAAGTTATTCTAGCTGTTTAACTTTATGTGTTTAAAACTAAATCTCAATCTTAACTCCTGTAAAACATAACTTAAATATTCAG

>ML0273_171896_172008_+
GTAAGTGAGACCTGGGCTGGGGAAGTACTCTTGATCTTTGATAATGTTACCCTAAAGACAGGGATATTTACTTGAATAAACTTCACATGATGACGATCTCTCTCCCTCCGCAG

>ML0274_14013_14127_+
GTTAGTATCATTTTATCATGTATTTTACAGTTGTAAAATGTAATATCCATTCAAATGATTTTAATTAAAATCTAAACAATACCCTACCATAAATCTTACCTTGAAAATTGGTCAG

>ML0274_51554_51657_+
GTGTGTGAAAATATTTTTAGTTGAACTTTTCGTTTGGTCAGAAAGAACTAACCCTTGAAGAATTTCCTTGTGTTTGTAAAATGCCCAAACTTTTCATTGTTCAG

>ML0275_5474_5587_-
GTAATTATTGTCATGTCTCATGACTTACATTTGATGCAAGATTTCTTAGAAATGAAATTAAGTTCTCGCTAACACATGTCTTTTTACGGTAAACTCATTCCTATCTATTTTCAG

>ML0275_6839_6940_-
GTTAGTGTCATTTTGCGAAACATGTACAACATTTGTGGCATTGAAGATTAGGAGACATATACTGATTGAGCTCGCGCTGATTTTGATCAGTTATATCTTCAG

>ML0275_20094_20201_-
GTATAATATCATCTTTCTTCATCCATTCTTATCTTTTTTCGTTTGCTCTATAAATACAATTTATCAGACATCAAACTAAGTTTGTCATTTATAGTATAATTTTTTTAG

>ML0275_32911_33017_+
GTAAGTGAAAAGGCAAATTTTTATGGAATTGTATAATGTATAGGGAACGGAGTAAAAGGAATTACGATGCTAGAAGTTGAAATCGATCCAACCCAGATTTTTTTCAG

>ML0275_37153_37259_+
GTATGTAGATGCTTCAAAGTAATATTGGTGAGATTTTTTACTTGCCCAAAATGGAAATTAGCTCTACATCTGATCATTCAACAGGTTAAACTAACTATGTGCTCCAG

>ML0275_60125_60244_+
GTATTTACCCGGTAAAAATTGTAAGGGAGGCGTTTTTAGACCTTGGTGTTGTTTATTATGAAAGAGTTCGTTGAAGTGTTGACGACCATTAACAAACTTATTACTGAAAATCAATTACAG

>ML0276_14144_14227_-
GTACGTCTGTCTGTCTGTTTGTTTGTTCGTTTGTCTGTTTGTTTGTTCGTTTGTCTGTTTGTTTGTTCGTTTGTTCGTCTGTAG

>ML0276_21016_21120_-
GTAAGTTTCAAATAATCACCAAATCGTTTGGTGTTTATCAAGTATGAATATCAAGGATATGTTTCGCTATTGTTAAGTTATTGCACCACCCTCCCGTCCCTACAG

>ML0276_21502_21610_-
GTAAGAACTGCTTGATGACTTTAAGAAATATTCTGCCAGACTTTTTGAAATATTTCCTTGTGTTACAGAACTACATGCAGACTTTAAGAAATAATTCCTTGTGTTTCAG

>ML0277_13603_13700_+
GTTAAGAGAACAAATTTTCTGTCAAGCTGACCTCACTATTTGTCCTTTTAAGCCTAATTTAGATAAGATTTGGCTATTTTCCTTACGTGCTGTTGCAG

>ML0277_24856_24970_-
GTTGATATGTACATTGTTTAAATGCAAAGACAAACTGAGTATATTTTAGCATCTTGATCATTAAGTATCTTTTAAAGAAGTTTTTTCAATATACATAACAGAAATTTTATGTCAG

>ML0277_26637_26728_-
GTGACAGTGGCACCAATGGCGACAATGGCCTCAATTGGGCCAATGGCGATAATTAGATTATGATTATACCGAATTATCTGCATTAACAACAG

>ML0277_32176_32291_+
GTTAGTGTACAGTTTTCACCTTATCAAAAAACTTTGAAATTAAAGCATATTTTAGGGATTTTTCCAATTCACCTTTAGTAATTTCCTTTACCATTTACCTATCTGAATCATTTCAG

>ML0277_95114_95212_-
GTGAGCCAAACTTATTTGATTTAGCATTCCCCATTTTGTGAAATACCATACTTTGATACAAAATACCATAACCCATGTGATCTAAAAGTCGAATTCCAG

>ML0280_15159_15277_-
GTTAGTATCATTGAATTTAAAAGGATAATGTTTTTAAGTTTACTTATGACCTATCCCCCAATGAAAATAATTGAAAATAGTCAAGCCAAATTGCATTATTCGAAACCCTGCTTCCCCAG

>ML0280_34486_34602_-
GTAAATTGATCATATCTTAATAGTGATTATTTACTAACAATATGATTTTGAATCAATAAATTGCGTATAATAATAATAATCATATTTTTCAGCCCTTTAAAACATATTAAATTTCAG

>ML0280_63890_64007_-
GTGAGTCTGTGACCATTAAGAAACAGATTGATTTCAACCGTAATTAAAACAAATGAAATCTTAATTTTATCTGACTATTCGATCAAACCCATTCTTTTTTAAAAGAAAATATTTCCAG

>ML0280_81937_82054_-
GTATTTATTCGAAAGTAAGTCGTTGTCATAACTTGTAGTGAAACATTTGAAAAGGAATTTAACTTGGAATTTTGAAATGAGACTTTGAAATGAGACTTAGAAAGTTTTTTGTGTTCAG

>ML0280_94037_94145_+
GTAACGAGCTATATGATAAGCTTTCACTGGTGACTGATTGTTACTTGCCTTTAAATTTCTTCATTTGCCTCACTGGTATTATGTTAAACTGTTGCTTTTATCCTCTCAG

>ML0280_105716_105828_+
GTAAGTCGTATACCTATTTGAGTTTTAGATTTTTAGCTTATCAAGCTATTCTCGCCCTGGCATTAGTCTAGAATCCATCCGTAAGACTGTTCATAAACCCTCATGATTTTCAG

>ML0280_154216_154328_+
GTCGGTAGAAAAAGTAGTCCCTCTCTAGCCTCACTCTCTTTCTGACAATAATAAGTCCCAAGCCTTCCTGCAAGCCTACCTCTCAAGCCTTTCTGACAAGTCTACCACTTTAG

>ML0287_22452_22554_+
GTATTGCAGTTTAAGTTATTTCGTTCATTTTCTTCTGATATTATCAAAATTTGCTGTTCTTATTGTACTTTTGTAGCAAGCCTTATATGACAAATATTTACAG

>ML0287_46356_46443_-
GTTGGTAATTGCATTGTCTTCTTCATGTTACTTTATCCAGCAGCAGCTTTACTCGACTGCACTGTCCTAACACTATTCCCTACACAAG

>ML0287_47338_47455_-
GTTAGCCGAAGTTAATCAAAATATACCCGGAAACTTGAGGTTCATAGTTCGATATGCACCTAAGTTTGAAGACCTATCTTGTATGCACAATCCTCTATGTTAAGATTCTGAATATCAG

>ML0291_12538_12656_-
GTATTTTCATACTAGCTGTACCAACAATCCTATAAGCAAAGAACTCTTCATTGCTCTTAAAGATTCGCCCAACTATGTCAAGGTTTTGTTGTCCCTCCATGTAACTCTGTTTATGGTAG

>ML0291_24498_24617_+
GTCAGTTCTTTTTCATCTCTTCTGAGTTACCTATAAGTTTTATAAGTGTTTCTGCCTTTTAAAGAATACAAATTTCCACAGTTTCTTCCCAGATTCTCGTAACAATCCTCACAACGCCAG

>ML0295_15806_15905_+
GTAAATTCTGTCTTCTTGTCTACACTTATTCTGGAGTTGAGTAAAACAGTTGCTTCATGTCATGGATTTAACATTTTTTAAAACCATATTTCCCATTCAG

>ML0295_26097_26206_+
GTAGGCCATGAGATGATTCTGCCGTCTTTAAACCCAAATGATTAAAAAGATAAATTTAAAATCCTGGGCTGTGTTTACAGCTGTTTATACTAATCAATCAAAATCCGCAG

>ML0295_28589_28691_+
GTTTGAAATACCATGATAAATTCCATGTTCATTGATTAATAGATCAGCCCGGTAGGATCTAAACTTCCAAGAACAATGCGCCTAAAAAACGTCACCTCCGCAG

>ML0295_43581_43650_-
GTGTATTGTCCTCCAGCCCCAAATAGATACACCTGCACTGATCAAGGACAAAACAATGTCTTCAAAACAG

>ML0295_43839_43917_-
GTGAGTTTTACGATACAGTATAGGTTGACGAGCTGTGATACCTACTTTACAGGTTTAGGATGTAACTCTTGTGTTACAG

>ML0295_157735_157827_+
GTTTGTTAACTTGTGATTGTTTCTCTGTTTTTACATTATCAAAATATTTTTATTTTAAAAATAGATAATCACAAGATAATCACAACAATCCAG

>ML0296_107619_107733_+
GTGGGTTAAGTCTCAAAATCCAGCATCTAGTTAACATTAAGCTCGATCCGATTTAAACTTTTATTCTATGAATCAGATCCATTTCACTTGTATGGTATAATTGTACCCCTTGCAG

>ML0296_108549_108660_+
GTGTGTGATAGCCCTTCTCTAAATTAGTTCAACATCGATTGAAAATCAAATTTTTTAGTGTCAATGATATGCAATCAATATTCGAAAATCTTGACATTTTTACATTCCCTAG

>ML0296_147042_147141_+
GTAAGATTTTCTTTAGATTGTCTTGAGTCATCACGTAGATTTAGTTGATTATATCAGGATCCTTTAAAATAGTTTTAAACAACTATAACATTTATTTCAG

>ML0297_6817_6927_+
GTAAACTACCGACAAACGAAAGTGTTATTTTTTGATAACTTTCTCGCCGATGATTATTGTGTTTAAGATTCTAGTTATAGATGTTTAAAAAACTTTTCCTTGTGTTTGTAG

>ML0297_25696_25808_+
GTATTGTTACTTAAATTCCTCAGAGTCATTCCTACAAAAGTTAGATTTTACATGACATTCGAATTACAACTAATATTACAGTTCGGAGATTCTGATAAGTTCTAAATTTGCAG

>ML0297_34849_34963_+
GTAATTCTTGTTGATCCTAAATCTTGTTGAAAATATGTAAATGTTAAATTTGGGAACTTCTTTTTTATCTGAAGAGTTTAAAATTGATAATCCAGCCCAACATAATCTCATCCAG

>ML0297_36625_36680_+
GTATGTGGTTAAGAGTGTAATTTTAGATTTATATGACGTTAATTTTAACCTTAAAG

>ML0299_30990_31093_+
GTTCGTCTGTCTGCTAGTACTCGGGTTTTTTTCAAATTTCTTGTGAAAATTTTCAGAAAATTTTGCCAAAATGTTAACAGCCCCTTCTAAGAAAATCGTTGCAG

>ML0299_58984_59075_-
GTAAGTACTCACTATTTCACTTCCTGAATCAGAATTTTCACATTATTTTGGCTATTTTAGCATTACTAGATAACGTCATGATAAAATTTCAG

>ML0299_65566_65657_-
GTAAGTGCTCACTATTTCACTTCCTGAATCACAATCTTCACATTATTTTGGCTATTTTAGCATTACTAGATAACGTCATGATAAAATTTCAG

>ML0300_5806_5921_+
GTTTGTCAATGAAACGTTCCATATTCATTTAATTTAATATACTTTCAAACCATTGTCTATATAATATTTGTCAGTATGAAATATTTGAGTAGATATGACAATTTCAAATACCTCAG

>ML0300_12238_12346_+
GTAAGTCCTACTTAATTATATTTTCAGATTTCTTGCTTGTGACTCAGAGTGACAGTCTATCTATATACTTCCAGCTTTAACTTTCCCTGTCTGATCCATGAAATTTCAG

>ML0300_31692_31798_-
GTGAGTTTCTACCATCCCAGATGTTCCCGAACTTTGTATACCTGGAATATCTGGAATACCTGGTATACTTGGTATACCTGGTATTCTAACACACTACCCTCTACCAG

>ML0302_44548_44666_+
GTCAGAATATTCTCGTCCACCATATACAAATCGATAATGCAGTTAACAAATCAATAATGCAATCAATCTTGTCATTGCGGTCATAAAAATGGATTCTTCAAAATGGAACATTCTTTCAG

>ML0302_63189_63291_+
GTTTGGTTTTGTACAAGTTTAAAAAACATGTTATTTAGCATTTTCGATAGAATGTGAATTCAAATTAAAATGAATTGTGACAGCTGACACTTGAAATGTTCAG

>ML0302_68049_68146_+
GTTTGTTTTCACCGACTTTTCATGAAGAAAAAACTTATCAACGATTAACGGAATAATGTTTGATTTCTGACTTGGTAAAAAACAGTCTAAAAATTCAG

>ML0302_80206_80325_-
GTACAGAAGAATTGTCTCATTCGAGCATAAATAGGACCATAGTTCATAAGCGCCAGGATATTTATTTCATTCTCATTACTGACTTTTTCCATCAAGTTTTCAGTATGCTAATAAACTTAG

>ML0302_155864_155956_-
GTAGCATCTCTGAAAATCTAGCAAACTCACATCNNNNNNNNNNNNNNTACTTTGGTAGCATCTCTGAAAATCTGCAAACTCACATCTCTTCAG

>ML0302_176522_176633_+
GTAATTATCACATTATCAGTTAATTTGCATGTTTGGTTTTTCTTATCAATCATATCATCCTAGCTGTAAATAACCTTGTGATTATTGGACATTTAACATATATATTGTGTAG

>ML0302_181514_181617_+
GTTGGTGAGACTTGATAATTTGAGTGTATCTTTAATATCTAGATTCTTGCATCATCTGTCCCTGTCGGTTTTCTTAAAACTACAATTCATCCCAACATTCATAG

>ML0302_278730_278847_+
GTAAATAAAGCGGTTTTTGTTAATATGTATCCAAATTAGAAAAAACCATATATGCTGTCTTCATCTGCACCAAGCCCGTCCATGAAGAAGTCTTTCTTTCCTAATCAAAACTTTTCAG

>ML0302_356071_356189_-
GTAGTAACGAGACTCAGCACAGGTCCAGATATCATTCTGAGGGCAAGAAGGACAGTCCGCAAAACAAGAATTTTTTAGAAATCCGGCCTCTTCTGACAAACTTCCAAACCAACTTTCAG

>ML0303_33591_33701_-
GTATCGGCAATTGCTGGTAATATTGAGTTTCTTTTTGATACCACTTGGTAGTAAATTGAAAGTATTTTTCTTCCTCTTTGTCTCCCCTAAATTTCCCTACCCCTCCATCAG

>ML0303_45564_45682_-
GTTAGATTAATTCTACAGTGTGTTTTTATGTGCTGTTCTAAATTCTTAAATTACAGCTGTCTGATTAACTGTTAGCTAAGTTAGCTATAATTTAGCTAAGTCTGACCCAGGATGTTCAG

>ML0304_128527_128636_-
GTTTGTTGACTAGAAAATCAAATACCGAGTCTATATTATAATTATAGTCTACTTGTTTTCAAAAATAGAACTCAGCCGGAACTCAGGAACTCACAATGATTTCTTTCCAG

>ML0305_48665_48781_+
GTAGGTATACCAGTTGTATTTTGATATACAATATACATTTATACATATTGTACATACCGTGGTCATAAATTTGTACACAAAGTGTACTGTACTGTGTATGCATATTGGATTTTTCAG

>ML0305_69728_69827_-
GTGAGTCCGACTTTACAGTTACGCAATACTCGGCTACACTTTCGGCCATCCTCCTGGTTTCTTTATCAGTCAGTTTTCTTACCTATGAGTGTTCCTACAG

>ML0305_75954_76057_-
GTAAGTGGAAACTGTGTTTGTTTTAAAGCTTGTAAGTATAGAAGAATGCTCGATTGTTATTAATGAGTGAAGCTGTGTTCACGTTTAAGACTCAAATTTTCTAG

>ML0305_77349_77467_-
GTCAGCGAACAACAAAACACCTGTATCGAATTATAATTTTGTAATGTTTAGATATTTCTAGTAACTAGATATTTCTAGTTACTGGAAACAGGAAAAAGTAAAACAGAGCCTTTTTTTAG

>ML0305_77564_77679_-
GTTAGATATTTATTGCTTTACTTCGTTGTTCTCTCTAGCTTCAAGACTGATAACTTGGCGTCTTATCCTTCCATGTATTTGATTAAATTATTTTGACTTGATACCTCCCACATCAG

>ML0305_110067_110178_+
GTATGTTATAAGTTAAATTGTTGTAACTCCGGAAAATCAACAATTTTACTATCGCTATGGAGAAAGATCAGGTTGATTAACAATAGGTTCGTAAATAACGTCTAACTTTCAG

>ML0305_141486_141603_-
GTAAGTTGAAAGACACGTCATTTTCTAGCATTTACTTATTTTTGAATCAATATGACTATGAAATCATGAATAAATTTTCTGCCAAGGTGAACCAGTAATTAACACACACACCTCTCAG

>ML0305_181568_181626_-
GTCGGGAGACAGAACTTATTTTCGGACCACAGACCTCTCCACTTCTCACTTCAAACGAG

>ML0305_216989_217108_+
GTAATTTCTTTCGGTGTGAAAGTAAGAATTACATTTATCCATTTAAACAAACATTTCAGCTAGCTAGCTGGCTAGAAGGACTTTGATATTTCTATATATTTAAAAGATACCTTATAACAG

>ML0305_237062_237177_+
GTACAACGAGTTTTTACAGCTCAAGAAAGTTCGAGTTTTAAAAAAGTTGAATTTTTCTAGTTTTCAGTAATATTGATTTTTTATTTGAGAGTTAACCATCGATCACCACCTTCCAG

>ML0305_306276_306375_+
GTCAGTTGCTCCTCTGTCTTAACTTTAACCTGTTCGACTTTTTTCAGTTTCCTCCTATCTTCAGACTTAGTAGCAGTAACTAACCGCACAATTTCCTCAG

>ML0306_14415_14519_+
GTATTTATGTTAATTAGTTTGACTATTTAGTTAGTTATCTCGACTATTGAAACGTTTGTAAAATTTATAATTTTTAAGGAACTTACACTTTAACTTTGCTGTCAG

>ML0309_187292_187380_+
GTGGGGCCAACCGCTTTCCTGCACTGCATCAGCATGCATTTGGTTTTCTTGCACTTGAGTACTCTAAGTAGTCTATGTGTTCATTCCAG

>ML0309_239354_239466_-
GTAAGTGTTATCTTAGTTTTAGTTTATCTCAATTAGTTTATCTCAATATTATTAACTTTTGAGATTTTGTGTGTATTTTTAAGTTGAACTTTTGCATCATGTCATATTCTCAG

>ML0309_240359_240477_-
GTAAATTTGTTTTCAAGATTAGTTAGTGTTTCATTAAGCCTTAAAAACATTAAAAAGTACGATCAAAAACTCACTTATTACTAGTCCTGTTACCTCTACTTACTAACAATGTCCGCCAG

>ML0310_12909_13018_-
GTAAATTTGAGTGAATCATTCTTTTGTGCTCATGAAAAATGAACTAGCATCTAACTAGCATCTAACAACGTTTCGATAACCTTCAACAATTGAGAGCAATCACGTTTCAG

>ML0312_24602_24712_+
GTGTGAATTTCTCTTTAAAATCGTTGTCCAAAATCATATAACTTTTATTAGTTGAATCTCCTCTTGTTGACCTAAATAATGGGTACACGAAATGTGATGTAAATGTTACAG

>ML0313_15202_15305_-
GTAAAAATTTTCGAGTCAAAATTCATTCGATTTTCATTAAATCATGATAAGAACTTTTCTGTTTAAATTCTTTTGATTCGTATTCTGAAAATGACATGTTTCAG

>ML0313_21432_21541_-
GTATCAACAATAAAATTTCATAGGGTTTGATATTTTACTAATCAGTGCATGATCAAACATAACAGTCCTGTTGATAAGAGAGTTCAATAAGAACTGTTTAATTTTCGCAG

>ML0317_30423_30524_-
GTTTGTACTACTGCTCAGAATTTTTTCAAAAATCCTCCCAACAATTCAAAGCTCTAAAAAGAGTTCCCGTATGTAGAAGACCAGTTCACATTAACCTCTCAG

>ML0317_30613_30708_-
GTGCGGCAGTTGTTCTTGTTTTTATATCTCATTTTAGTAATTTCTATTGTCTATAATTTCCAATTTTGAAGTAGAATTTAACACTCAACTATTCAG

>ML0317_30907_31026_-
GTATGTTTGTAATATTTGTTGTATAGAATCGTGATGGGAACTGTGGTAATTAAGTATAAACTACCTGATTTAAGACTGTGGTCTACACATTGTTACAGTATTAACCTCTTCACTCTTCAG

>ML0317_31221_31335_-
GTACGTCTCGTTCCTATTATAAACACCTGTTCGAAACTTCCCCCGATTTTACTTGCATTAAATAAAATAAACAAAAATGTTTCTTTACATCCTTTAACGTAATCTTCTTGTTTAG

>ML0317_92059_92171_+
GTAAGCTGGGGATGTTTCACTCGACTTTTATTGACGAGTTTAGACTTAAGACGGGAACTCAGGATTCTTGAAATAAAGAATCAGAGAAAATTATTACACTTCAATATTTTCAG

>ML0317_115672_115788_-
GTGAGTTATTCTACTTTTGATACAACAGTTATGATATCTGTCCAAAAACAAGTTTCTCATTTTCAAATCTCGCCCAATGTACTTCTCTTTGTGTTCTAACCCTGAGTTGTTCTGCAG

>ML0317_156732_156840_+
GTCTGTACTCTTCAACTTTGTAAAAATTGTTTCAATCGAGTAAACAAACCTTCCCTTTACAAATATCTGTGTTATACTGACAGTCATGAGACTTACATTAACGTTCCAG

>ML0319_60260_60372_-
GTAACACAAATGCACCCGTTGGAGATCTCAGTGACCTTTCAGGCTCGTCTATGTTATCAACAGCGCGAGCAGAAAAATGTCAAATCAGTGTTGTGTTGTTAGTCAAACGGCAG

>ML0322_11178_11267_+
GTGAGATTCGACCGATGGAATGGGGTGTAGTCGCCGTATTTAAAATTAAGTCAGAGGAGCGGATAATGAGCTCATGACTGGCACCTTTAG

>ML0322_32434_32543_-
GTTCGAATTTTGTCATTTTTATTGACCGCCATCTGTTAGATGATTCTGTTAAACGTGAAATATCACCGAATTATTTGCCAAAACATGACTTTAATCATGCTTGTTTTCAG

>ML0322_41883_41966_+
GTGTTGGAGTTCTCGTCGTTGTCGAGGATTGTGATGTTGTCGATGATGAAGTTGTTGATGACGTAGACGTAGTTGATGTTTGAG

>ML0322_44415_44488_+
GTGNNNNNNNNNNNATGAGCTTGAAGGAGTTGTTGTTGAGGAGGTGGTAGTACTAGATGAGCTTGATGGAGTAG

>ML0322_44847_44963_+
GTGTTGTCGTTGTAGAGGTTGAGGTAATTGATGGTGTAGGTGTTCTTGTCGTTGTTGAGGATTGTGAAGTTGTCGATGATGAAGTTGTTGATGTTGTAGACGTAGTTGATGTTTGAG

>ML0322_86591_86650_-
GTGNNNNNNNNNNNNNNTGAACTTGATGGCGTTGTTGTTGTTGAACTTGTTGTGCTTGAG

>ML0322_88604_88662_-
GTGTAGTTGTTGAGGATGTTGTTGTGCTAGATGAGCTAGATGGGTTGTTGATGATGTAG

>ML0322_89509_89606_-
GTGTTGTCGTTGAGGATGATGTAGTGCTAGATGAACTTGAAGGAGTTGTGGTTGATGATGTTGTGTGCTTGATGAGCTTGATGGTGTAGTTGTTGTAG

>ML0322_96810_96865_-
GTGTAGTTGTTGAGGATGTTGTTGTGCTAGATGAGCTAGATGGGTTGTTGTGCTAG

>ML0322_100696_100807_+
GTAAGTTGGAAGCTTTGATTTCAATCTTTTTTGTCGATTGCTTTTTCGGAGTTTTGGAATTCCTTTTAAGAAACCTTGGTTGTAATTTAACTGATTTCATAACTAATTTCAG

>ML0322_106892_106995_-
GTAATTTGAATTTTTCCGGGTTTTTATCTTTTAAGCAAATCGAATGTCAAAGTCCTCGTATGAATTTCTTTTCTCTCAAGTCAACACTACCCCGCTATTTCCAG

>ML0322_224027_224141_-
GTATGTCAGCGTTATTGGGTTTAGCATATTTGTCGCATTTGACCCATTTAAAAGATATCATCGTCTAAAAATATATAATTTGCATATAATTTTAACGATTTACTTGTCGTTGCAG

>ML0322_225876_225979_-
GTAAGTAACATTTTTGCAAGTTTTTTTGAAAATAATTTGATTTCTCCGCTGCTTTCAATTAGTATCGCTGCACAATAATAAACAAGTTTCGATGATAATTTCAG

>ML0323_6033_6144_-
GTTAGTAAATCAATACTTTAAGGTATTCGAGGAATCGACATTTGTATGATTTGAGTTTCTAATCCCTAGTACCGCTCGCATTGTGTTTTAAATCTCAATAGCACGTTTTCAG

>ML0323_6230_6331_-
GTGGGGACAGCTTATTTTATCATTTTCTATATTCCGAAATTCCAGTCAAATCTCTTGCTTTTTAATTTAATCAATCCGTGATTGCTTTATGATGCTCAACAG

>ML0323_6828_6945_-
GTAGGTCACTACTGCTTGCAGTTGTAGAATATCTATCTTCAGAATCTGTACAGTGTACATTTACAGTAATCAAAAACAAGCCAATAAACTGGAAAAATAGTTCGAAAATGGCTTTCAG

>ML0323_14780_14890_-
GTATGTGGTTTTAAAACTTAATTCCGTTAGTTTATTTCAACAAATAAAGAAATTACTGAAACGCTGAGTAATATAAAACAACGACACTTCAGATATAATTTCTCGTTTCAG

>ML0323_42634_42745_-
GTTGACAATTTACAGCAAGTTTGGAAGTTCAATATTTGGGATTTTATGCTGATTAATAACAGCTATATAAATCATATCTTGTCAGCATTGCTATATATGTGCTTGTTTTCAG

>ML0323_155539_155647_+
GTACTTTCAGATTATTATTAATAATGGCTAAAGCCTGGTAAACCTATTTAATAAATTGTACTATTTTAAAATAGGGAAATAAATTTCATCTGCAAATCCCTCAATCCAG

>ML0323_209505_209615_+
GTAGCTAATTAGTAATTAACTGTTCAGTTAGTCGGGTACCCTGAGGTAAATCGTATTAAGTAATTAGATGTGATAGTTTTTATAATGGGGCTATTAGATGAACGCCCCCAG

>ML0323_219261_219367_-
GTAACGTCAAAGTTATGATAACGTAACATTAAGATAACATTAAGGTGATATCAATCGAGCTTTAGCCGTTGAACCTCTCCTATCAATTTAACAACTCCGATATATAG

>ML0323_252078_252197_+
GTAATGAAACTTGCATCAGTGTTTGGTTTTTATTGTATATACTAAACTTAAGATCTGGATTTGTTAGAATTTCTGTGATAATTGAAATAATAGTTTAGATAACAAATGTTTCTTCTTCAG

>ML0324_16073_16175_+
GTAAGTCAGTTTTTAAAGTAGATGTTTTTGGACTGAGGAAATTTTCGATATTGAATTACTTTTTTCAACTAACAGATCAACTCAAACCAAACATTTTTTATAG

>ML0325_72233_72351_-
GTTTGAAATTCATTTTCACTTTGTAAAAGGTTTAGTTTATGTGTTCTTGTTGTTATTGCTCTTGACTTCCTAAGAACAATCAAGTTACATGTTTATGCTATACATGCAATAAATCTCAG

>ML0325_82096_82215_-
GTAGTATGCATTGCGGCTCAAAACAATTTCACCAAAATTTATAACTAGTAATCTTATGTTTTTGGTATTTTATACTGTATCATTCATAAATCTAAATTTGTACTCATTCACCTCCTCTAG

>ML0325_85039_85157_-
GTAAACGTTTTTAAATAGCTTGTATTTAGGTTTTTCAATCGTGCTAGCATGTCTTTAATTAGTTCAGTTGACAAATTTTACGCTCTTTCGTTTTCTAAAGTACTATTTATCTTTTGCAG

>ML0325_124622_124737_+
GTGAGTAACTCAAGTGTTAGATACGCTCACTTACGTCAATGAAAAATCCTGAGATATTTGAGCTTATGGTAATAACGACAAATAGACAAACTTTTTAATTACTGTGTTTATTGCAG

>ML0325_158750_158864_+
GTGAGTTCATTTTGTTGTTTTTCAGAACATCAGGCCAACCCAACACTTTATAAATGGCAAATTATGATTCCAAAGCCAACGTAATGATAATTAATTGAGTGTCCTTACCTTGCAG

>ML0326_64521_64631_-
GTGAAATGAATAACTGTCATGAAAGTTTAAAGAAACTTAAATCGTTTATTTTTTATTTACTCAGCTGCAACAACTAGACAAAATCTTCATATTTAACAAAACTTTTTCCAG

>ML0326_64779_64893_-
GTTAGACTATTTAGGTTAGACTATTCAAGCCCAGCGTGTCTGGAGAAAATACCTTGCACCGTTTAGTCGTAACAAACTTTTAGATACCATCTAAATTGATTTTGATTTTTTTCAG

>ML0326_44538_44653_+
GTAAGTAATAAACTTTTACTAAATTTCTGATACAAATTTTACTTCATAGTTCTAAATGTTATAGTTCTAAATGGTATATATACTGCCATATCGACCTCTATTCCTGTTTTCCCCAG

>ML0326_44812_44918_+
GTAAGTCATGGGAATCGTGTAAAATTACTGTTAAGTTGTAAAATGGTGTCAATAGAATTCATGAACTGTTTGATTTTCATTAAACTTTATACCTTCTTAATTTTCAG

>ML0326_112248_112345_-
GTAAGAACACCTAGATCCTTTTCCTGTGCAGTGTTTTTCAATATACTATCATCTAATACATAATTTAAATGATCATTGCTATTACATTCTAACTGTAG

>ML0327_19854_19964_+
GTCATTGTCTTTTAATATTACCAGTCGTCAAACTTGTCGATTCTCCTTTTCTTCTGTTTAAATATTCGAAAAGCCTGTTTCTTGTTGTATTAACGTAAAACTCACTATCAG

>ML0329_76084_76194_-
GTATAAATTCTAACATTTCATCCCTTTTTATTGCTGTTCTTCAATGAATGAACCTTACAGTACTTGGACGTGTATATGTTCTGTGGTTACTTAATTGGATAAATACTTCAG

>ML0329_76600_76713_-
GTTAGTGCTCCTTGATTGTTTTTTACCAATTTCGAAATTTTTGCTTGCTGCTTTTGCTTGATTAGTTTCCACTTTTCACATCTCAGCCGACCTGTATCAATTCGACCTTTTCAG

>ML0329_82129_82210_+
GTAAGCTTTCAAGTTTCTCAAAGTTTTTTTAGATACCTTAACAAATTGATTGTATAATTTGGTATTAAATCTGTATTTTCAG

>ML0329_91162_91271_+
GTTGGTCTTTATCTGAATTGACTTTGACAACAAAATCTGTTAACCTATCTTTTCTTTTTCGATTAAATCTAAATTGTCTGCATCCCAAGTTAAAACCCCTTTACTTTCAG

>ML0329_93727_93839_+
GTAAGTTGAAATCATAGTGTCGTCTTGATTCTATTTGATATTTTTACGGCTTGTATTGTGAACCATCACTTTGTCTCCTAATATCAATCAAACTCCTAATTTTACTTCTAAAG

>ML0332_2388_2505_+
GTGAGGCTAACGTTACATCAGAGCCTTTTTTCATCTTCACACTGTATTTTCTTGCAAAGATTGCACTTAAGATAGGACTAGAACTGAACTGTTACGTTGTGTTTTTCCCTTTTTTTAG

>ML0332_5343_5460_+
GTAGTAAGTTTATTTCCTTTATTTATGATTTAAACAAGCTAGGCCAGGCATTATGGCTCTGTGATTATTTGGACTAGAAAACAATATTTAACTCAGTATGACTATGATATTTCCGCAG

>ML0332_5523_5624_+
GTAAGTAAAATTCTAGACATTTTTGTGAAACCACTTTACTCTGCAATAAATCAATGTTCAATTCACTTGACGTTGGTTCAATAATAAAATCAATCCCTAAAG

>ML0332_46424_46527_+
GTTTGTCATGACCACTTAAAATTTATCTTGTCTTAAGTCTTTCTTTTGTATAATCAAAACTCACACACTTGATAATTTTATGCAAGCTACAGATCTTCTTTCAG

>ML0332_167099_167212_+
GTTTTTAAACAATAATCTGAGTTCCGTACAACTTAACCTGTTAATTTATTCCTCTTTAATTGCAATCTTCTACTGATAATATCTGATAAATTTGACTAATGTTCTTTTTTTCAG

>ML0332_192270_192323_+
GTAAGAGCAATTTAAAATCTTTTCTTACGATTTTGATTGTAATTTGAATTTCAG

>ML0332_195643_195696_+
GTAAGAGCAATTGGAAATCTTTCCTAACGACTTTGATTGTAATTTGAATTTCAG

>ML0332_250839_250954_+
GTACGTTTTCTTTTGTGCATCTTTGCAACTTTGTAGTTTGCCACCTAAATTTCTTCAACAGTTTTCCGATAAAATCACGTGCCTACATTGCAACCAATAACACCTCACTATCACAG

>ML0332_277705_277820_-
GTAAATTTAAAGATATTTTATTTTGTAAATAATTCCATCCATTCATTTTCGTAGAATGTCGGTTAAAATACTCGAATGCAAAATATCTATTTTCAATTATACATATAAACGCTCAG

>ML0332_323880_323995_-
GTAGGATTCCAAGTTTGTGACTTAGTGCAATCGATTAAAGAAAATAGAATGTAAGCCCTGTCAAATCCACAAAGATGTTAAGATAAACTGTTTAAATGCTTAATCACAATTGTCAG

>ML0334_45804_45895_+
GTGAGTCTTGTATGTCGGTCGAATTGGCATGTTCGGTGTATTTGCAATCCCAGTGTATTATATATATTATGGCTAATGTACACTTCTTTCAG

>ML0334_56911_57018_-
GTAAGACAAAAATGATTTTAAACTATCGGTCACTACAATTATCCATTGAACTATTTACTACAATTTATATGGCTTTATTATTATCTTAGTAATAGTCCCAATTTTTAG

>ML0334_57489_57589_-
GTAAGCACCAGAAGAACATAAAAAATCTAAGCTTTTTTCCAAAGTATGGTTCCTTACAATTGATTCATACTTAAACAAACATTCAATCATGTTCAATTCAG

>ML0334_57884_57988_-
GTAAATAACATCTTATACTGGATAATTTCGTTGAGATATGAATGATTCATGGCCGACTATTTGAATGAAATAGATTAGCACTAAGAAATACAGACTTCATCTTAG

>ML0334_63063_63171_+
GTATGTGTGTTATCTTCTGGTTTTTCTGTTTCATTCTGGAAATTGATATCAGACATAATCGAAGTACGAAAACAAGAAAAATTCAATAATTCTACTAACAATTTTTCAG

>ML0335_21720_21827_+
GTGAGTACATACTCACTACACAGCACACGCCCAGCGCTCAACATACTACAAACCATATTCAGGGCCAAACTTCAACACCTTAAACCACTCACAATCTCCAACTTGCAG

>ML0336_41974_42071_+
GTAATTCTCTTTCTTTCATTTCTACCCCACTTAGAGGCTTGTGAATTTCAGGTTTTTAACTATACGATTTTTGAAATGTCAAGTTTTTATGACTTCAG

>ML0336_54172_54287_+
GTGAATACGTTTTCCCTTGTTTAGTAATTAAGTGTCTAGTTTCTGGTGCTGCTTGAAATGGGTCGTGTCATGAGACGATTTTTTCGAATTCATAACTGAATGATGATTCTCTTCAG

>ML0336_91688_91800_+
GTTTGTTACATGAACTTCGAAAATTAAGCTTGACAGTTCAAGATTTGGGTACTCAGAAAACTTTAGAGAATACCATCATTGTGCCTTCATTTAACTTTGATTTCTGTACTCAG

>ML0336_119727_119842_-
GTTGTTATTTGGTTTTACTATTGCTGCTTTTTCCTAATCTAAATTTGTTTGTCAACAATGATTACCACGTGACCAGTCATTGATATACTAAGCAATCCTCACACTCGTGATGTCAG

>ML0336_135152_135257_+
GTAGGTTCATCATCGCAGCATCACGAGCTAGTTACAGTTTTCTATTCTAAACACAAATCTTTTTCCGAACTTCAGAAGTAGTTAACATAACCAAACATCCCAATAG

>ML0336_141389_141492_+
GTGAGACCTCCTCCCATTCCTTTTTTCTGATGTATCAAATAAAATAAATATGTTAATTTAATCATCTATTTTAAATAATCAAACTTAAAGGCAATAAATTTCAG

>ML0336_156856_156970_+
GTAACCTTTTTCTGCTGAAATCTGGTCTTTTCAGTTCTATGACAAGAATTATCGTATAGGTTCAAATCAGAATGACTATTGACTAAACAACGCATGTAATTTTAATGTTTTTCAG

>ML0336_157163_157273_+
GTCGGTCTTCGCAACCCGGATTTCGATTTAGCGTTTTTATATGTGATAGTGTAAGTAAAAATGAAGGAAATTAACTGGCCGGGAAAAAATAACAATCAACTTCACTTTCAG

>ML0336_163454_163572_+
GTTCGTCTTTATTGATTGGCTCATCGCGCTACTGTGTCCGCTGAATAACGAGACAAAATTTCGAGAAAAATCTGGTCCACTCATTTGAGCCATCGTTTAACAACGTTACTGTTTTACAG

>ML0336_199001_199107_+
GTATGTTTTATTTTTATACAGACAGAATTCCTTAAATCGCTACAATGAGGATTTCTTAAATACTAATCAGGAATCTCTGTGAAACATGACCAAACTTCCCTACCCAG

>ML0336_207427_207546_+
GTAAGTGTACCTTTCGGGTGGCAATCCAAAGATACTGTAGTCATAGTGTTTATCTTACTTCTACCTCGGGTTACTATGAAATCGCTCGCGAATCTTACCTCATATCTTGCTACTCTTCAG

>ML0336_215007_215113_-
GTACGACTTACCTGAAATGTATTCTTCCTTATCGTACATTTCTATTTTTAGACTATTATTGTCTTGTATCTGAAAACTAATCGTCGTTTCATTATGATACCTCTCAG

>ML0336_227347_227459_-
GTGAGTAAATTCTGATACAAATTGCGCTTTTTAAAACTCTATTTTCTTAACTGCAGAAAATTAACGGCTCTTTCAACAATTGAAACAACAATTCGAACAACTGTGTTTCTCAG

>ML0343_101811_101920_+
GTAGGTTTAGACATCAGAGATTCTAATCAGTAGAGAAATTAAATATTTGCCACCATGTAGTTGTCCGATTGAGTAATTTGATTTGCGTTAACCATTCCATGCCATTTCAG

>ML0343_191723_191828_+
GTAAACCAATTTTACAAATTTAAAGACTGGACTACAATTACTTACTTTGACCTGGTAAACACAAAACTTCCCAAACTTCGATAACAAAACTTCCCTTTTGTTCCAG

>ML0343_222840_222958_-
GTAGTTTATTATGAGTCTGACTTGAAATAAAAGGAAAAGGTTTGCTCAGGTGTATTGTATAACCTTAAATTGATACCGACAGAGTCATCCATGAAACAAAAGCTAACATTTTTAATCAG

>ML0343_330554_330670_+
GTTTGTTTGTCCATAATTTAGCTAGTAATGTATGTCTTAAATCGTGTCAGCAACAGCCGCCAAACAAATCTTACCTCCCTCAATGAGCGAATCGCAATCGTGTTATAACCTTTCTAG

>ML0343_332836_332945_+
GTTAGTTTTTTGACAAACTCATTGAAACATCAAAACCATTTCTAAGGACGTTGGATCATATTGGTGGCAATTTCATCAGATTAAGTACATTAACTAAACTCATATTGCAG

>ML0343_333129_333228_+
GTATTTACTTAATTAAATTTGTATCGATCGATTGTCTTTAAATGGTTATACATACACTGATTTTACGTGAGAACTAAGGAATTGCTAAATAATTTTTTAG

>ML0343_334123_334224_+
GTAATTAACGATTTTATTGCTTATTTTATAACTAATTCTTCTTCCCTGATATCTTCAGCGAAATCATCTGCAACGTCCATTCAAACGAGCTTTTCATTACAG

>ML0343_336335_336454_+
GTAAGGACTTAGTTTTTCACTTATGACTCAAGCTTTTTGTTCAAATTCGTGATTATTTGTTGTTTTACATAATATGACAAATGTATACATGACACGAGAAATGTTATGTTATTATGTTAG

>ML0343_337411_337524_+
GTAACCTAGTTTGAATTTAAATTTGATTCACTCGTTTGAGAAAGAAACTCAACAATCACCATTGATCACATAATTTTTCATTTCCCAATAAACAGTCGTATTTTCTTTCAACAG

>ML0343_340417_340523_+
GTAAACATAGCATTTGCTTTCAGGGGTCAAAAAATTGTTTTTGTGTAAACTAAGAAGATTTTCTTAATCCATAGTCCCCAAATACTTAAATCGAACCATTTTTCAAG

>ML0343_340686_340803_+
GTTTGTTCTTGTTCCCTATTAAGCTTAAACTCGTGAAAATGAACTTAATCTCTGCAAAAATAGTGAAATTCATTACGCGATGCCCGATGGCTCATAATTTGACATTGCACCTTTGTAG

>ML0343_341568_341682_+
GTATGTTCTTTTCATATTACCATTGACCATCCTCTCAATCAAACACCAAGCAAATTTCCACAGAAGATCTTTCAGAGCTTGATTTCCATAAATCTGATAATACTCTTATTCACAG

>ML0343_349797_349907_+
GTGAGTCCTCCTTAGAAATTTGAAACATTTTTACCTCTTTTATACTATCAATTGGTAAGTTTTCAATAAAGTATCAATGAACGAGTTTTGCAAAATAATCCAAAATTGCAG

>ML0343_352302_352417_+
GTACATGTCGATTTCGTGTGTCTAAACAAACACGTGTAAATTAGGCTAGGTATGTGACTCTATTTGATATTTATCGTTTAAAACTAATCCACACGTAATCTGGAAAATAACTTCAG

>ML0344_58294_58401_-
GTAAACAGCTTTTTCCTACCTTTTACAAGTACCATGACGTGATTACCGATTCAGATTAGTAGAAAAATAGAAAGTTTGACATTTAATAACATTTGGAAACTACAACAG

>ML0345_36186_36292_+
GTAAGTACAATCATTTACAAGTAGATTCACCGATATGCCAACTAACTACCTAGTGTATTTATTTTGGCATTGCAAGGTTTTGTCTGCATCAAATCCTTTCATTTTAG

>ML0345_37529_37637_+
GTAAGTGTTTGGAGTTAAACTTGAATTCAAATTAAAGTTTTACAAAGCTATTCAATTTGCATAAAAAGACTTATTATTTTCCCATTTTTTACCCTCACAAAAATTTCAG

>ML0345_37781_37882_+
GTCAGTTTTTTAAACTATTTCTAGGTCTTTCTTAGCTTTTTTGTCATTGAAGTGCTTGTCGTCTCCAAGATTGATAGTTTTACCTAAAACACTGACCCCCAG

>ML0345_45605_45711_+
GTCGGTGTTTATGTTTTTGTTATCCTCAGGTTGATCTAATAATTACGACCTGCTGAAGAGAAAGATGGCTCATAAAGTTGTCGTATGTTACAATTCATTTCCACCAG

>ML0346_65067_65184_+
GCATGTAATTTGTGTGTTATTATTGCTACAGCTAAACAAGCAACTATCGTTCATGTGAAATCTTACTTTTATTCTATTTGTACATTTATTTTTATATCAATATGTCCCCTTTTTACAG

>ML0346_70360_70478_-
GTGAGTATCAGTATATTTTGAAATTTGAAGTACATTTATATCGGTGGGAACTATAATCAGCAATAGCTATCTGCTATCAATAGCTATCTGCTAACTGTATTCATCTCTTTATATTTCAG

>ML0346_82688_82790_-
GTTGGTGCTTTATTTATAGCGAGCTAATAATTATTATTCTTCGAATTTCGAATCAAAGTTGTTTTTTTAAGTCGAGGTATAATACTTAGCAATACCTTTTCAG

>ML0346_146938_147056_+
GTACACCTTTCAGATTCCAGTTCTTATCATGTGTTTTTTTCTGTTGTGGCTCAATGTCAAGGAAGTTTTTTTCTTTTTAGGTCATTTGTTTATTCCATTAAAACTAAAACTAAATCCAG

>ML0346_240590_240692_-
GTACATATGCACTGTTAATTCAAATATTTCAATTTCCAAACTAAGTTGGTGCCAACTTTCTTCTACTTATCATATTTACCATAAACAGAAGCTGTCCTTTCAG

>ML0346_250974_251073_-
GTATCACAGTGTCACTTCATTAAAACATTTTTAACCACTTGTTTTTCATTTGATATTGCAGGTAGGTATTGTTGAATCTAACAACGGATATTTATCCCAG

>ML0346_251232_251342_-
GTAACATAATAGCTAGACCCCTGGACTTAACTTTTGGCTCTTTATTAATGTCTTTTTTATGAAATTAGTAATAAATTGTGTAACCAAACCTTGTAACCTTTGTATCTGCAG

>ML0346_312091_312181_-
GTAACTAACTAAAGGGGTTCTCCCTTATGTTTTCGATTGTTTTTGTTTTTCACGATTCTTTGCAAATAACAAAATATATTATCGTTTTCAG

>ML0346_323041_323143_-
GTAAGTCCTCTCATTGATCCAGCTAGTAAGGTTTCTGACATCCCAGGGACCACTTTTACACATGACAATCTACTAATCTCACTACAACCGTCCCCGCCACCAG

>ML0346_396594_396701_-
GTAAGCTTTTCTCTGCTTATAATTCACTTGTTGTTCGCATTTTTGTGTCTAACGCTTGCTAATGATCAAATAAAACTCAACCAATAAATGAAAACCATATATCAACAG

>ML0346_396763_396878_-
GTAAAGTTCCTACATTTCGTACGCTTGTTGTTTACTTAACTTTATAATTTACAGTAGCAGTCCATCTATCTTTACTCCAAGTCCTTCCATATCATTTTAACTGGAGAAACTTTCAG

>ML0346_433724_433819_+
GTTAGAATTTGTAAATATTGTTAACCCAACCAATCAAACCAAAATCTTTGATATGTATTTAATTCTAAACATTGGCCCTGATCTCCACTCTCCCAG

>ML0346_434030_434140_+
GTATTCGAATTATTACTGTTTAGCAGTTTTACTTTCTGTAAAGCTGAGAATTTCTTCACTAGATAATTGCTTTGGAGATATTGAAGAATCTTGTTATAATTTCACCCTCAG

>ML0346_444920_445018_+
GTAAGAATGCCTCATTGCCTGTTATTTTGTTCTCTCATACCAATTTCTGTTCTATCATCTGAAATTCTGTCATCTACAATTCTGTACGATCTGTTTCAG

>ML0346_509849_509925_+
GTCCTGGATTCCAACACAACCAACACCGATTTTTTTAAATAGGGCCTCTTTGCCTGAAGAGGCCGCCGCGTGTATAG

>ML0346_586187_586241_-
GTACTGACTGAAAACCATCAGATAGAGCAGGAGCTGTTTGACACTTTTTTTTAAG

>ML0346_617601_617717_+
GTAATCTTCCTGTCAACTCTTCTAACTATTTAGATCAAGTTTTGAAAGTTTACAGTAAAAGTACAATGATAGATTTACCTTTATTATAGTTTCTAATGATTGTTCCTATCTCTCTAG

>ML0346_665038_665147_-
GTACGTTCTAACATGAGTCTTTCTTCTCTTCACTGGTTTTCGTTTGTCCTTTTCAAATTTTTAGAATCAGACAAATCTCAAATATCAATAACATTGTTATGCTCTAACAG

>ML0346_666190_666306_-
GTGAGTTAAATTATTCTTTGACTTTTAAAAATATGTCCAATTCATCTCTAGATTTTGATAAATTACTATAAAATAAACATAGAATTATCACCACGATAAAATAGATATAACTTGTAG

>ML0350_13543_13653_+
GTAAAATTTCGTCGAATTGCTTGAATTAAACTAATAGAATTAAAGTTAATACATTACCTAGGTATTTGTGTACTAGCACAGACTTGATTAAAATAATAACTCGATTTTCAG

>ML0350_14962_15070_+
GTAATTTCGTAAACAATTTAACAAATAAATCAAATAAGTTGCTGATAAACAGTAGAACAGAAATGTAAGATTTGATTAGACAATTGTATTTAATACTGCCTAATTCCAG

>ML0350_15231_15347_+
GTAAGATTTCGAAAAATCTACAATTCACGTTAGTACAAACAGCCAGTAGAGATTATATGCTATGCTTTTTAGCAAAGCTTTTTATGACAAACAGTAAGAAAAATAAAAATCCTCCAG

>ML0350_16541_16645_+
GTATCTAAATATGTGACTGTATACATGCATTTTTTCTTTTGTTAATCAAATTCTGCAAATGATAAGCTATTTAGTGGTTGTGAGATAACAAATAACAATTTGCAG

>ML0350_28910_29013_+
GTCTGTTTAGATAATAGTCATTTTTAGTTTTTTAATGTCCTATTGAAATTCTCTAGATGCTTCATATTTTAATGCTAATCGTTTGATGACAGCAAAATATTTAG

>ML0350_72334_72449_-
GTTTGTTTTGTGTTCTGCCAGAAAGGCGCTCACTTTGAGGTGAAACCATGAAATTTATTATTTAATTATTACTTCCATTAAATCACAAACTTATTACTGATACTTCCTAACCCCAG

>ML0350_72590_72690_-
GTAAGTCTTTACTTATGAGTACTTTAGTTTACTTATAAGCACTTCTTATTAGTTGTCTCCTTAGTGTAAAGTTTGTCTTAACCTAATAGTTTGTCTCCCAG

>ML0350_76505_76622_-
GTTTGTTGTTTAAATTAAGATCTAAATCTGCACGGTAAACGCACGGAAGTTCGGCAGCCAAACTTCGATTAAGATCTTAAGCTGGACATGCCGAACTTCTAACGAAACTCCATCTCAG

>ML0352_4953_5072_-
GTAAACCTGGGAAGAAATAGATTTATCTTTTGACGTTTCGATAAGTTTAGAAAGTCAAAACAAGAATTCAAAATTCTTTATACAATCTCGAATATGCAGACTCTACTTTTTCTTGTCCAG

>ML0352_5195_5302_-
GTCAGAACTCAGACGTATAGTTCAATTGTGTAGCCTTATAATAGCTGCTCTATTATCTTAATGTTCGTGCACGCCCAATATCAATAAAACAACTGGAAACTATTTCAG

>ML0352_10538_10645_-
GTCTTATAGATTCTTTATAACATACTCCACTCTAAATATGTCTTTGAGAGTGAATGAGATGTGAAATTCGTGTTCTTGTGAGTAATGCCGAATACTAACATTCTACAG

>ML0352_10781_10874_-
GTAAGTTTTTCTGTCTCTTGCTTGGTTTACTTCAACCTCTTGTTTCATTTCATCATTCACGCCTTACTATTTCCCTTAACTAAGTGTTTTTCAG

>ML0352_11659_11775_-
GTGAAAATCTCGTTGTCATGGAGATTAGATATTTGTTGTCATGGTTACAGATCTGAAATCAGTCTTCACAGTCACAACATGGAAGTTGTCGATATATTTCTAACAGTTCATGGCCAG

>ML0352_12294_12396_-
GTATTTAATCTTTGGATTTTATGCTTAGAGCTTGATTTCTAAGGTACTTTTCTTATCCTTTGGATTAAACTGCTGTTGTTGTTTTAAATTCAAACTCCTGCAG

>ML0352_38965_39084_+
GTAAGCTAAATTGATCTAATCTAACCATTTTTATATTTTTTTCTATCAATCAAATTTGCCTGAAATATGATCAAAATTTTGATGTGATTCATAATCGTGGCTAAGCTGGTCAAACTGCAG

>ML0353_53326_53438_-
GTGTGTTCAGATGTCTTTTTTCATAACAAACGCCAGCTTTCAGTCCCTTGGCTAATTATTTTATCACGTTTCCATGGTTAAATTTTTGCAAAGAATTCAAGGCCTTATCCTAG

>ML0354_30163_30280_-
GTTTTTGAGTTGTCATTATTATCGAGATAATTGTGTGAAGAAAGAGCAGTGCTTACATAGGTTTTGAGAACGAGCGGTGCACACGAAATTGTGCTCTCTTAACTGACTCTCTATTTAG

>ML0354_30913_31028_-
GTATTGACGATGCTTCGTCGGAATTCAGTTAAATTTTAGTGTAACCTAAAACCAGTCACAATTCTGCTGTACTATACTTTAGGTTACAGGTCGTTACATGTGGGGCGCTATTTCAG

>ML0354_42516_42621_-
GTTAGTTTTATATACATTGTCGCGAACTTTTGCTTGCTTAAGAGTAAGGTAGTGCTTGCTTGCTATGCAGGTGTTGAATAATTTTCCTTACATTATACATTTCCAG

>ML0354_43486_43602_-
GTCAGTGAATTTTCAAAACAATTTTAATTTTTAAGAAATAACTTTTTTCCATTTTGTATGAGCTTTTCTGATTATGAACAATACACGGCAAGCTCCATTTATCATATTTGTTTTCAG

>ML0355_19647_19741_+
GTAACTGTGCTAAAATAGACCTAACATATTGGATCACACAGGATTTGATTAAAGTGCCTACTTTCTAGTTCCTGTTTTAAAGGTTCTCATTTCAG

>ML0355_30427_30541_+
GTATGTTTATTACCAAGTATTTCTTTTTTTCTTTCTTTTCGTGCACATTCCTTAATGAAATTTATGATTTCTTGAAAAATTCATGTCAAGTTCTGACACGATTCTTGTCCATCAG

>ML0358_35390_35505_+
GTAAGCTGAGCTTGTCGCTTTCTTTCATCTGTTAACTTAAGTAAACTGCATACTGCTCATAGATAGCTCAAGTGTATTGCTTTAATTTTGTTTATTTTACCTTCCTTTCTATTCAG

>ML0358_54441_54560_-
GTAAAGTTATCCTAGCATTCATTTTTCACTCTTTCGAATATTAGCCAAAAATTTTTTATTTTGTATTTATTATTTCGCCCCATTTTTCCCTCACCTTTCTGTAACACTCAACTTTTTCAG

>ML0358_106285_106402_-
GTATATGATGGCATGTAAACTATAAACTTCGAAAGTTACTTATTGCCTTGGAAATACATGTAAGTTAGGTATGATATTCGAAGTTATGTTAAAGCCCACTTAAAAGTAAACTTTTCAG

>ML0359_18098_18213_+
GTATGTTAGCACTTTCTTACTCGTGTTTTTTATTTAATTTTTTGGAATTACACAGTATTGATTTAGCCAGTGTGTAATTAAGACTACCAGAATGCTAATTGAATGTTTTGTCTAAG

>ML0359_147629_147730_-
GTAAGCAGGTTAACTTAGGCTCAATTTCAATTTTCAATTTCATGATTGGATGAATCTGGTTGATCTCTCTTATAGTCGTGAAATATAACAACATAATTTCAG

>ML0359_164923_165024_-
GTGAGTATACAAAGTTTGTAAGACTGCAATTGAAATTTTTCACTTCCTCGATCTCGATTTCAAACAAAATTGGGACGTTTTGCTAACTTTGCTGTGTTTTAG

>ML0359_165401_165509_-
GTAAGACTTATCAATTATTGAGTTTTACCAAAAATGTTGTTCTTTTTCGCTAATTGTTATAGGTATACCCATTCCCTAAAATCGCAAATTAACAATTTTCTATTTTCAG

>ML0359_171046_171159_-
GTCAGTACCTTGTAACTGACCGATTTAGCCAACTGCACTTGCAAATTATAACTTAGCTAAAATAATTAGTTTTAGTTTATGATTTATGAACTAATTGTAATTACAAATTGTCAG

>ML0359_176349_176460_+
GTTTGTGAAATATAAAGAGGTCTTCCAAATCCTTGATCAACTTTTAATTTAACCGGGTACTTTGTAAGTGCATTTTTCATTTAAGCTTGTGTATTAACAATGAATTCTACAG

>ML0361_64712_64827_+
GTACGCGTAGTACAATTTTGTTGAAATTGAATGCAATTTGTTGATAAAAGTCTTGCCCATTATTGCCATGAGTGTTTAATGTTTGTGTGTCATTCTGAAATCAATGCTAAATTCAG

>ML0361_74404_74511_+
GTTTGTCGTCTTTTGGGAATGATGACACTTCAAGTTTACTTCAAATTGTTCAATTTAATTTCACAACAATCCCACGTGACAACATCTAACGATCAACTTTTACTTCAG

>ML0361_99469_99588_-
GTAAGCAGCATTTAAAGTTTTATCTGAACCTGTGTTTCTTATTCGTTCTAGATCTAAGGATCTTTGTATTGATTTTAAAAATGGGATAAACATGTTTTACCAATTTTCTGACTATTTCAG

>ML0361_99742_99861_-
GTCTGTATCAAACTTCATGCACAGTTCACAATACTGAATTGTATCATTTAATTCATTTCTTTTATTTCGATGAAAATTATTTAATTTTAAGTATTCCACTTGTACCAAGACAGTTAACAG

>ML0365_19186_19292_+
GTTTTCTTTTAAGAAATAAGGAAAGTTCGCTCGTGTCCCTTGATAGTCAAATGAGAACCAATTAAAGTAAATTGCTGGCTGTCTATCTTTATTTCATTGTGTTTCAG

>ML0365_89972_90065_+
GTAAGTTTCCGTTCCAGTCTAATCCAAATCTGGCTGCATATATTCACCAATCTGTCTGGCAACGGTCATGACCGCTATGTCCTATTGTCCTCAG

>ML0366_68304_68388_+
GTAAAGTTAGTCTTTCGTGCAGTATTACTTTTTGGTAGGTGCTGTTAGGTTTCATCATATCAAAACTACTCAGCTCCTTTTTTAG

>ML0366_74627_74742_+
GTAAGTATTTTTTGTCTGAATTCGTAAAAACTTACTTGAACGTGCAAGACTTGTTTCTTAGTTAGTTTATTATTTTCTTAGTTAGTTATTTTCTAAGTTAGTTATTATTTCCTCAG

>ML0370_16378_16445_+
GTGAAGCCACCGAGGCGCCAGACGAAGTTTCAAATAAAGAGGCTGCAGAAGTCACTGAATCAAAAAAG

>ML0370_18475_18539_+
GTAACTAGAAAAAGAAGCAACTGAAGAGGTTGGTCACTGAATCCAAGGATGCTGAAGCCACCAAG

>ML0370_49059_49167_+
GTTAGTTTTGTTCAACGACTACTATTGAAGCAGTATCAGTTATATCTTTTGATTGCAAATGTTTGTAAGTTTTTTGTCGAATTGGAATTTAAAACAATACAACATCCAG

>ML0370_87091_87195_-
GTAAGGGCGCGACAGGGGAGTTGTTGAATAAACCTCATCATGTCGAATCTTTGGTGTTTATTGATTTAAAAAAAAAGTTTAAACAATGAATATTAATTATTCCAG

>ML0370_104030_104135_-
GTATTTTGCAATATTGGATTAAGATTGATATATCAAAGTTAAATTCCAAAGAACTCTGTGGTCATTACCAACTTTAGTGATACTGAGAGTTGATCCTTCACAACAG

>ML0371_17766_17870_-
GTGAGTTCTCTCTCACACACCAGTTGACGTTTCTGAAATTATTGGTGCTTCTTCATGCATTATTGTTTGTTTGGTCTTAAATCTTACTCGAGTTTTCTTCCGCAG

>ML0371_93737_93795_+
GTAGGTTTTATAGAATTATAGATATGATTGTCAGAGTCACGCTATCTCCTTCCATGCAG

>ML0371_134767_134869_-
GTAAGTACTTTTGTACGAAAATGTTTTCCAAGATGAAGTCGAATAAATCCATAAAACATCCTCTACTGGACATTCATGCATTCTAATAAAATTACACCTTCAG

>ML0371_182532_182645_-
GTTAGTTTAGTTTTTTAGCCAACTACCACATGCAAGCAGCCCCTAGCATTACTCAACCAATATTACATAGAATTCTAGCATAAACCCTTTGTCATATAAATTTCCATTTTTCAG

>ML0371_182721_182831_-
GTATTGGCTGTGAACTGCTATGTGTTGTATTTTTTCTCTAAAGCATGAATAATCAGTAAATATACTTCATCGATAATTAAGATAATCTTTTGACATACTTTTGATATTCAG

>ML0378_78179_78285_+
GTAAGATATTTTCTGATAGTTTTTCTGGATTTTTGAGTTTTTGATGTAATTGATTTGGTAAGACAGAACCTTCAAGTGTGCAAAAAATGAAAGTTTAATTTCAACAG

>ML0380_26834_26952_+
GTAAGGATCATTTTTTCTTCTTCCTCTTTATGCCTTAGTGACATGTAAGTTTTTAACAGTTCCCTCTAATTATAAATCAGTAGCAATTCAACCAAAAAACCAATTACTTGTAACCTCAG

>ML0380_32340_32455_+
GTACACATCGCCATACTCAGATAATCTTCTTTCTGTTCTTTATCCCTGGGTTACAGTCTACAAAGGCTTGTTTAAAACTTCCCAAAACGGTTTAGAGGTCCTTACAAAATCTTCAG

>ML0380_42675_42773_+
GTGACGAGAAACTGTATGGTGTTGAAAAATACTTCCTGCCTGAATTTTCCGGTTTTGTAACAACGGTTCTTTTTTCCCTTTCTAAATTTTACTTTTCAG

>ML0380_43102_43187_+
GTAAGAACACTGTCATTTTATCGATTTTTTCAAGTTTCCGGGTCTTGTATTCTGACAGATGTCTACTGTGTATTCTATATCTTCAG

>ML0380_112243_112352_+
GTACGTTTAAAATTAGATTGAAAATTTGACTTTTGGTTCTCCTTTAATTTCACATAGTTGATATCTTAGGCGCATGATATATAGTACATATAGTTATTTGTGTTTTTCAG

>ML0380_113351_113460_+
GTAAGAAATTACATGTATTATCTACTCTGTAGTCTACTCTAATGAGCATGTGTTAACCGTCGTCAACTCAATCACCAGGAGAAATCCTTATCTAATCAAACCTCCTTTAG

>ML0380_115883_116001_+
GTGAGGAAACTGTTCAACTCGTTATGCATCTCAACTGAAACAAACTAAAGATACCATCAACCATGTAACACTCCCTTCAAATTAAACGTAGACAATAATGTGGACTTCTATATTTTCAG

>ML0380_212912_213003_+
GTAAGTCTCCCCAGTAATTTTGGGTGTTTTTTCACAATCGACACACTTTTCTGCATTCTTTGAGTATTAATGTAAACTTACCCTTTCTTCAG

>ML0381_30357_30465_+
GTAATAATTATCTGTTTATTTAATTACATGTCAAGTTTAGATTGGTGTTCTCGCTATTATATTACAATGTTATTTAATGTTATGTTCTCGCTAACTACGAGTTTTACAG

>ML0381_44689_44805_+
GTTATTTTAGTGGGACCGAGGGGGCCATTGTACTTCTTATTAGCACTTGATTCTTAGGAAAACAATCGTGTCATCAATTTGTATTTACTGGAATTCCATTAATGGTTTTATCGGCAG

>ML0381_91409_91502_+
GTAGTGTACCAAACATCCCATCCCGCTAGCGCGGGATGGTCTGTTATTTAAGCCTCTTCGCGTGTCGTGTTTATGTTATTATGATCTTTTCCAG

>ML0381_91607_91693_+
GTAAGATTATGGAGCGTTTTTCTTCACTTTTAGGTGATCTCCCACATTTGTTGTCTAATTGCTGCTAATTTCCTCAAAACCGGACAG

>ML0381_70597_70656_-
GTATGGANNNNNNNNNNNAGAACACTGGATATAACCGTTGATGGTAACCCTGTAAAGCAG

>ML0383_51011_51107_-
GTAAGTAATAACTTCTCTACTTTACTCTTACCTCTCTTTACTATCTCTTTTACTCTGGAGGAAGTGAACACAGTTCCTTATTTCTGAATTTTTACAG

>ML0383_51286_51386_-
GTGAGAAATTCTTTCGTTTTGCTAAACTCAGCGTCAAATCTAGTACAATGCAAGTGACACACATAGCAATACTTGAGATATTAATCATGGTTAAATTCCAG

>ML0387_9541_9659_+
GTAAGTTCAATTGCTTGAACAGTCAAATGTCCCAAATTTTTATGTTTATCAGACATGACAGTTACATAATTATGAGATTTTTTATATTATCCGCAGTTAATGAAAATTTATGTTTGTAG

>ML0387_10426_10533_+
GTAAGGATCTGAATTGTGATAAATTTACCTTGTAAACTGAAAGGACGACTATGTCACATCTGGGCTTTAGCTCTGTATCTGAACAATTTTAATGAAGTAACTTTCCAG

>ML0387_13292_13384_+
GTTTCTATGCCTGACATTTTGTTTTTTGTTTCTTGGTGAAGTTTTTAGTTTGTTTCTCTGCACTTTGCTGTTATGTAACTGTTTTCTCTTCAG

>ML0387_14468_14567_+
GTAAGTAAGTTATTTTCTATTTTGAGACGTCAATTTAATTTGAAATTCCACAGTTACTGTTCAATAAGCGCAAAATTACATTTACTAATGTGTAACACAG

>ML0387_15109_15203_+
GTATTTAACTTAAAATCGAAAATCTCATTTCGAATAAAATCTTGAGAGTATATTCTTGTTTCGTTCAATCTCAATTCTAGCTTAATGAACCTTAG

>ML0387_15810_15910_+
GTACTCTATTTTTCATCTGTATGGAAAGTTTCTTGAAAAACTTGTGATCGGCGACGCGTTTTCAATTTGTCTTGGAAATTTTACTTACACTGCTTTTACAG

>ML0387_41787_41901_-
GTTAGTAGAACATTGCAATTTTTACATGCGATGCTTGCTTCAGTTTGTGTACTAGAAACTTTGACTGTAGTCAGCTCATGAGCTTGTAAACATTCTCAACAGCAAAATTCTTCAG

>ML0388_206542_206646_-
GTGAGGAAACTACAATCATTCTGCACGTGTAGGTTTGCTGCGATAGTTTTGCACACTTTTATCACCAAACCGTATCACGAGTGTCAGTAAGTTCTTTCCTCCCAG

>ML0388_207029_207141_-
GTCAGTCCTCTCTTATCTCACATTTCTTTCCCGGTATTTTAAATGCGTCCCGAAAAATTCTCTGAAAATAAGTTGAAATCGAAAAATTCTGCCATGCAACCCAACTTCTTCAG

>ML0388_253147_253244_+
GTTTTTATTATTACAGCTCTACGCTTTCAATACAAGATTTAAATAATGATGATAAATTGTCTCCAATCTGCCTTACAAGTTAGCTTAAAACATTTCAG

>ML0388_310298_310410_+
GTAAGTCTTCAAAAGACTGTCTTCAAAAGTAGTATGTTCCCGGAAGAATGTAACAATTATATCTTGTGGCAATTTCTGCTGGTTTAGATAAGTTAAAATATATTTTCTTGTAG

>ML0388_310511_310628_+
GTGAAGACATTCGGCTAATTTACATTTTCCTCTCCGTAGGTATCATATAAACTGGGGGGTGATCCTTCGACCGTCCTGGCGAATCACTGCACCACAATTCAGTTGTTTAATATTTCAG

>ML0388_332604_332707_-
GTAATCTACGTGCGAAGCTGTATAGTCAAGACTCATTTAGACTAACTTGTAAGCACATGTATGTTCTAGGTGTGGGTGGCGATTATTGTGAACTATAATTTCAG

>ML0388_384802_384897_-
GTAGTTATTGATTTAACGTTCTCTTTTACTAATTAGCTTTTTCTTCTATAACAGACTTTTCACAATTTTATAACAATAAAATTTTAATTGTTTAAG

>ML0388_389697_389797_-
GTAGGAATATTCTCGACACTTTGTTTTCATATTTTCTTGGAATTTTGCTTTAAAAAGTTTAAAGTATTTTGCCGGATGAAAGTAACGATGGTATTTCTCAG

>ML0397_39830_39929_+
GTAAGCAAACTTTAGAATTAAGGCAACAGCTCAAGGGTCGATTAACAATTCCGATGCCACAGAAAGTAGGAATTAATCTCACCACTTCTTCTACTTACAG

>ML0397_58865_58935_-
GTAGGTGCACTGTCCACATTTCAGCAAAAAATATCGCCCTCAAAACTTTTACTTTGCAATTTTTCTCATAG

>ML0397_123847_123945_-
GTGAGTTATTGTTTATCTCTGCCAACCTCCTATCAATAAACTTTATCAAAAATTTGTTCAAACTAAACGAATTTCCAATGACTGGGATGATATTCTCAG

>ML0397_140696_140809_+
GTGAGAAGATTTGTCCTTATTCATGTTCCCTTGGCCCTTCCCACTTTAGTTTCGTCCGTATTGTGTTTTCAAATACAACCGACTGTACAGTCGCTGTTAAACTTATTTCCTCAG

>ML0397_141040_141134_+
GTAAGCAGCATAATCGTTGTGCATCCGTTTTTGAACATGCATCTCCACTGACAATTTGCATACAAATCTGTCCACCATTACTTTTGTTTTCCTAG

>ML0397_141953_142072_+
GTATTTTAGTTTAAGGAAAGAAGGCGTGGATAAATATGAAAATCGGTGCAATTTGATCGCTTCATAAGGTTTGGATGTAGCCCATCACGACCTAATCATGTAACTGATACACTGTTACAG

>ML0397_142468_142584_+
GTTAGTTATTTACTCGCTTTAATCCATTTAATTAATTTTAGTACCCAAGGGTCACCTAAATTTGTTTGTCCTTAGTCCATCGCTGCTCTGAGTATTCCTGACTGAACACTATTACAG

>ML0397_168599_168693_-
GTAAGATATGATTCAAATAGTTAAAGAGTACCGTTCTTTATCATATGCATAAATATAACAAATGATAACAATTTACAACAATTTAAAAAATTCAG

>ML0397_171605_171718_+
GTATAGAAAAGAAAGATAAAGAATAAGATCGCACTTTCAAGTTGCATTTGTGTGGGAAATTTTTAAATAACATTTGCTTTTCTGCTGGTTCGCTGATTGAGTTCGTTTTTGCAG

>ML0397_183042_183141_+
GTATGTTTAAGTTCCCTAAATACGTAATATCTTCTGTTCTGAACTAAACCAATTTCCAGACAAGTTCTGCTAAATTCTCAATAATAAACGTCATCTTCAG

>ML0398_22594_22695_-
GTACTAAATGTAAAAGAAAGAATGATTGCAAATTAGAATCCACACTTTGAGTTTGAAATTGTTACTGTATTTATCAGACGTATCATCATTAGTTATTGGCAG

>ML0398_36095_36178_-
GTTCGGANNNNNNNNNNNNNNGACTCAGACACCAAGTAGAGGAACATTCGGTAAATGCTTGCGATGGTCACGTGTATCTTGAAG

>ML0398_93102_93212_-
GTAGGCTCATTAATGGCTGAATGTTTCAGAATAATATAATGTTTCATTTTGCAATATGAATGGCATTAATCCATTCACACCGAAACTGGCCTGACTCGAATAAAATCCCAG

>ML0400_26453_26559_-
GTAAGTTGTTTAAGTGAACTTCCCTTGTAAACTCCGACTTTTAGCTCTTGTCACTCAATGCTCAATAACTTCCTCTACTTTTCGATCTAAATGACTGATATTGTCAG

>ML0400_26954_27062_-
GTATTTCTCGTTTGTATTGAGAAGTTTAAATGTGGGTCTTTGCGTCTCAATTATATTTCACTTACCACAAAGAGAAAGCTTGACGAATAAAAACTCCGTGAATACTCAG

>ML0400_28449_28558_-
GTAAAGGCTTTTATATATTTGTGTATTTGTCATGATCGTTAACCGTGCTTCGAGAATTCAAACCCCTTCAATAAATTGTATGTTTTGCGAATAACTTTAACCTATTTCAG

>ML0400_88151_88259_-
GTTTGCCTTTAAAAATAGTGCGCATTATTTTTTATCCAACTTTGCAAACTTTTCGGTTACGATCAGATAGTATTCTGTACTAACCCATCAACAGACTCTCTTTCACCAG

>ML0400_88604_88719_-
GTGAGAAATGAATGGCACCTTGCAGGGCCATAGTTTTTGAAAAACCAACCTCATCTGGTTTAATAATAATAGATAGCTACACGACAATCAAACTTTTTACGGTCTTTTCTCTGCAG

>ML0400_106416_106531_-
GTCAGTACAATCATTTACTAATACAGTGGTGATCTTAGGGTTTTTCTAAGGTTTCAGATAAATTAGTATTTTGTTTAGGAGAGCTGCTCGTGTAACCTAATTCTAAACCCCCTCAG

>ML0400_135126_135233_-
GTGAGTGATTTTCTGGTTGTCCCTCTTGTAATTTCAACATTTTACGTAAGATTTCTTGTTTCTCACTCAATGAAACCCACAACTCTGTTCTGACTCTCACTCCACTAG

>ML0400_139471_139582_+
GTACGGTATGAGAAGTTTAGGAAGTAAGAAAATGTTCTGTAAGAAAAATTTTTCTGTATCAACGAATAAATTAAAATTGAGCAAAGTCGCCAAACAATATCTTTCATTTCAG

>ML0400_143542_143644_+
GTGGGTACATTTTGATATTAGAGGCAGAATTTCGGTGTTCGGAGTCTATAAACTATTATTATGTTGGCACTCAACTTTAACTTAACATTTCTATATTTTGCAG

>ML0400_150302_150351_+
GTCAGTAGCACCAGTGAACAGTTCTGACATTCAATATGAACCACACCCAG

>ML0400_152641_152753_-
GTTTATTTGGGTGCCAAACTGACAAATTTGCATGGATTTTACTCTGTTTACTTAATTTTCTGTCTCCCGATGAAAAGTAGCCAACTTCCCAGACTCATATTCCTCCCTATCAG

>ML0404_116108_116220_-
GTAATAAGCTATTTTTGACCTGCTGAAAAAACTTTTTGTGTAGACTCCGTTTTGAAAGCCCCGAACACCAGCCCATTTTTTACAAACCTTGTCCCTAAAACTCGAATTTACAG

>ML0404_141993_142106_+
GTATTGCTCTCGACCAATCGTGTTCTCATGTTATATCATGTGACCTGTTCTAAGCAAATTACGTACTATCTCGTTTTTATACCAATCTAAACTATTGAACTGTAACCCCGCCAG

>ML0404_158338_158447_-
GTTTGTTCTTCAAGTAATTCAATGATGTTTACGCCGTTGTTTTAATACCTTAATTACAAGAATAAGCTACAGTTATATGAAATTAACAATTTCTTACTCGGTAATTTCAG

>ML0405_37139_37252_-
GTGAGTGCTGTTGGAATTATTGTTTACTGTACTGTCTACTTTCTTTTTAAATTGCTTCAATTGACTGGATATTTTCCGATTTCAAAATAGCATATTAAGCGTAATTACTTACAG

>ML0405_53203_53313_-
GTAAGCTCAAAAATTATTTGTTTTTTTTTCTTAAGTCTAGATCCACTAAATAACATCCATTTCTTGACTGATTATCATCAATTATTTTTCTAATCTTTCATTTATTTGCAG

>ML0405_176474_176579_+
GTATTCAATTTTGTGCTTTAACTTCTGATTTTCTTAAGTTATCTTCAAAGTTTAAGTTGAACATTTCGAGGATTTGTATTTTGATAGATCATGATGTTGTTGACAG

>ML0405_208897_209006_-
GTGAGTTATATTTTGAATTACATTTTCTTGTGATCATATCTATAACAAGATACTTGTATATGTATATTATTTGTGTATCCCGATTCTGACCTTCACAAATGTACCTACAG

>ML0405_211514_211629_-
GTACGATGTATACATATCATTGTCTTGATGTTATTAATTTCAGGATGTGTTTTGATTGCATTCATTGTGACCATTCTTTTAATAATGGAACTTATTGTTTCATCTCATCTTTGCAG

>ML0406_14216_14314_+
GTGAGGATCTAAAACACGATCACGTGCTTTCACGTCAGTTTGTAGTTAAGTCTAGGAAGATGTTTTACGTACTTACTAACTGATTCTGGAATATTTCAG

>ML0407_20623_20715_-
GTACCTTCAGGCGATGATTTTTGAAAATTTTATGATTTAGAAACTGTTCAGCCCACAGATGGTTCCCAATTAACTAAAACAAACGTCTCGCAG

>ML0407_27004_27121_-
GTGAATTGTTTCGATATTTTTCTGTTACCAAACAAACGCTGATGTTGCATTGTTGAGTTCCTCTTTAAGCTTTATGTATCGGTTAACATGTGACATGCTCATGTGTCTTACTTGTCAG

>ML0407_35123_35225_-
GTAAGACTGTACTTCTTTAAAAGGTGTGTGAATCTTAGGGGTGAATAATTCTGGGTTCTAGACAGTCAAACCTTGTGTAAATAATCCTACCTTTACACTTCAG

>ML0407_36267_36383_-
GTAACTGCTTCTATTCACTATGCGATGTGGCGTTGTATTTCTAATTTTTTGGGAATTTCCGCTTTTTTTACAGAAATTTCTATACAGTCACATGACACGTTCATTTGTCTTTCGCAG

>ML0407_52994_53105_-
GTCAGTAATCTATCGTTTTAGCAATTTTAGCAACGTCTTTACGTTCTTGTCGGCTGTTCCTGGCAGCTTAGTATAGCCATAGGAGTTTTCATAATAATCTTTAAATTTCTAG

>ML0407_54528_54636_-
GTAAGTAAAATTATCATCAAAATCGTAGAAGGTACATATGAATAAAAGAACATATCCAAAAACAGCACTGAATTTGGTTTTTGTTTATCTAAGTGAATTGCATCACCAG

>ML0407_55968_56082_-
GTAAGTTATTTGTCTAAACATGACATATCATATCTTCACTAGTTGAGCCTAGATTTGGTTGATGTAATATGCATAGAAAGTTTTGCAAGTGAGAAACCAATGTTTCACTTTTCAG

>ML0407_88075_88190_-
GTAGGAGAAATCTAGTTTTTAAGGGGAAATACGCCCGTTTAATTCTGCTATTTAGCCATAACTGTAGCTGCAATTAATGTAAAATCAACCCCCCATGAGCCCGCCCCCTTCATCAG

>ML0407_126581_126694_+
GTTTGTTATTTACTGAGGAGGTTCATCTGTGACGTCATCTATATATGCATTGGTGAAGCTTCAAATTTAACAAGGTCTAGTGTAAAGTTTAAAGTTAAACCAACTGTTTTTCAG

>ML0407_129704_129811_+
GTAACCCGTGAAATCCTTTTATTACCATATCTGCTTGGTCTGCAAGTGACGATAAATTCTATCATTTCATAAAATAGTCTTTGTCTAAATATAATACTTTATTTTCAG

>ML0407_154265_154362_+
GTAAGTGCAACGAAATGTTCAGCTAACCCTTTTCTTCGATGTATTGTTATCGTTATGTTTTTGCAGGAAATCTATCCCTTATCTCCATTTGCTTTCAG

>ML0407_157009_157126_+
GTTATAATCTCTTGCTATAGTTGTTCTTTTTCCTTCAGTTTGCTGTTAACTAACTTGCATTAACAATTAAAAATCTGAAATTTCTGTAACATTCCAGACTTATCGTTTTGCACTTCAG

>ML0407_167511_167620_+
GTCAGTATATTATTATCTCACTACAAATCATGTTAATGTGTCTATCAAGCATATATTCTGCAAGAAGGATGCTAATTGAACCCAACTTGACACCCTTAAATTTTTTTCAG

>ML0407_167683_167796_+
GTTAGTGTCAATTTCATTCTTTTATCATATGAGATGTTGACTATTATAATACTATTGAAGTATTGGGGAGTAAATTAATGTAAAGCAGATTTCATAACCGAATCTCCTTTTCAG

>ML0414_34402_34503_+
GTCAGTGGTAAAGCCGTCTTTCTCAACTTTTCCTTTCATACGTTCCTCTTACTCCAAACAATGATTTATCTTTGCGACCAACTAAAATGTAGCAATTCCCAG

>ML0414_39037_39134_-
GTACGTTACTTAAATTTGAAATTTGATTATTGAAATATATTCTGGTATGTAAGTAGTCTAGTCCTGTTCGGTGTGGTCTATATCACATCACTACTCAG

>ML0421_54898_55000_-
GTGCAATTATGACATTATTTATTTTGAAATTTGTCATTGATTTTTGATATCAATTCTTAAATTGTCACTGTGCAAGTTTTATAATGATTATCATAACGATCAG

>ML0421_102087_102204_+
GTACTGTCACGTGTCTCTCTTGAATGTTTCCACACGTACCATTTTGATATTCTCCTTGTGTTGACAATCCCTTCTCTCAGTCTAAATTTCGAATTTTTATTAACCATCCCGTTTTCAG

>ML0426_6242_6359_+
GTTTGCGAGGTTGTAATATATCTTGAACTGACCGACAATTGTTTGATGTGAATTGTGAATGATTGATCAAAATTGATTGTCATTGGTTTTGGAAGATTCGTCCAGTTTCCGTTTTCAG

>ML0427_55129_55224_+
GTCAGATAATGACAGAGGACAACAAACCTGGTCTATTCCTGGCATTTCTCTGGAATTTTTGAAATGTGCCTTCAAGACTTGACTCTCTTTTTACAG

>ML0427_57487_57548_+
GTAACGTTCAGTGTGTAACTGTACCATGTTTCTCAGCTCTATCGTCTGTTCTTGTCACCCAG

>ML0427_190169_190281_+
GTGAGTTATCATATAAGATGCTTTTAAGATGAGTTTAACTTTTCAATCATTTTTAAGAGCAAACAATCTATTTTAGGTTTTTGAATGGCTCCTCATTAAATTTTAACCATCAG

>ML0427_191058_191171_+
GTTTGTGTGTCTGTGTCTGTGTCTGCCATAACTGCAGTTTCTTGTTTGATTGGGTAATATATGCCAAACAGAAACATTGATTTTTTAACTTACTGCACTTGTTCTTTTAAACAG

>ML0427_228289_228390_-
GTAGATTTTGTATTTAACATTTATCTTGAACTTTGTTTGTTAATATAAATATACTTGTAAGAGTATAATTTCTTCTGGAAATTTTAATTATTGTTTCCACAG

>ML0434_9253_9366_-
GTGTACTTTTACACTTTGTTTAAACACTCAAAAGAAGTTACTGTTGTTGCTGATATCTGCTATTGCATAGACCAATGAATTGCGTTCAATTTCAGAAAATTCATGTCCTTTCAG

>ML0434_47201_47316_+
GTGAAAATGTTTTCTTGTCAGGGTCTTATCTGCAAACCTCTTGTCAAATCTTAGTTCCTCCTTTGCTGAGAGATAAGTTATACAACACTTAATTAACACTTCAACAACACTTTCAG

>ML0435_21926_22028_-
GTAGAAATAACCGCTCTTTATCGTTTAAAAACTGGATGTAAAAGATTGTGCCATCACTCTAACCACACTTTTGACCACCAATCGAACCGCCAATTTTCCCCAG

>ML0435_150435_150535_+
GTAAGTACTGAGTCCGCAGTAATGAATGTAAACCATCCAATTGTAAACCGTCCGGTTAAAGCATACGTCAGAATAACTTTGTTTTTCAGTTTCCACCACAG

>ML0435_150608_150718_+
GTAAGTAAGCAATATCCGTTAGTACAATTTCAAGACAGCAGTAACTAGACTGATAACAAACTTTCCCGTCTCCGACACAACCTCCACAACCTTGCTTACTGTCTCTACCAG

>ML0435_151215_151320_+
GTAACCAGTTAATAACTATTAAGTTTGTAGATCTAGGCAGTAGTGGCTGTCTTATTTGCTTCATTTTCACCCTCCTCCCAATAATTCCCACGCCTTACCTCCGCAG

>ML0438_55798_55916_-
GTATTTAGCCCGTTATCAGAGTCAAAGCGGATTTGAGGAGGATGACTGATCCGGTTACTGCTTCAATATTATGGTTGACTCGTACATTTTCAAAAGAGTTTATTCAATTCCGCTTGCAG

>ML0438_56495_56605_-
GTATCAACGTTTTTTAAATCATTACTCTTGCTTGACCCTAGTACCTTGCTATCATTAAAGCACGGCTCAGTTACCTCTGAACAACTTACATTATCATGATAACCTACTCAG

>ML0438_106682_106799_+
GTGCTGACTTTCTTGTATTTACTAATAGAACAAAAAATTCATAAGCTAGAAATTTTGTAAACGGAGTTCAACGTTATTTGGATTCAAAATCAAACTATTTCTTAACATAAACCCTCAG

>ML0441_48734_48843_+
GTAAGTCTGTTTCTTAAAAACCTGGTGATTGAATACAGCTTGGCGGCTCGGTGCAACCCGATTGCATGATTAACTCGGTGACTATATTGACCAAGAAACTTTTTTTCCAG

>ML0441_49362_49479_+
GTTAGTAAAAAAAGAACAACTCCTTTCTCTGTTCAATAAAGACAGAACACATTTGAAAATATTGTTGCAATGCAGATCTAAACTAAATTGAAAATGACCTAATTATAATCTTTTTCAG

>ML0441_51336_51452_+
GTTCTTGACCAATTTTTGTCAGAAATGATTTTACGTTTGTCTGCAGCACAATAAAAGGAGATTATTCTGAAAATCTTCACGCCTAGGAATTTAATTTATATATCAATAACTTTGCAG

>ML0441_80236_80350_-
GTACGTTCAGAGTTGTGTGGTCCAATCCAACAAAAAAAGAAAGAAATTGCTTCCTTGTACGACCCTAGATTTATTTAGCCGATAGTTTTGACACTTGAGGTTTGTTGTTTTGCAG

>ML0441_202224_202333_+
GTGAGTTGAGATGATATGATGAATTTTGGCAAGCTCATATTTACTTTACTAGGGCAATTGGCATTATCCTATTCGTAAAATCAAAAGTTCGGACTTCCTAATTTCTACAG

>ML0441_206769_206869_+
GTTTTAACCATACTTACTAAATATTCTACCAAATCCTGTTTGTGACATTCCCATAACTCCCTGATTGGTTATTGCTGGTTTTACTGAGCTAACTTTTTCAG

>ML0441_226094_226205_-
GTCAAAAACCCTCAAAGACATATTTGCACATTCCTGAATATGCCCTTCCTGCTTGAGACCGCTGTCTCAAACTTACAGTTCACGTTTCCCCGTCTAATCCCCGTCGTTACAG

>ML0441_265261_265368_+
GTTTAATTTGTTGATAATAAATCAAGGCTATAGTATTTAAACCAATGCTGAGTACTTAGATATTGTAAAATGAATATAATGCTATTTCAAAACTACCAATTTTCCAAG

>ML0441_266385_266471_+
GTATGGCTGGTAGATAGTATGAGGGCCTTTATATTTAAATCCTTATCCATTAAAAACACTTTCCATTTGATGATGTGATATTTCCAG

>ML0446_68117_68236_-
GTGAGTTACCATCTTTCTCAAATGGACAAAGAAATGCTTTTACTGAAATAATTTGGCAAGAAAACAGCTCAGCATCTCTTTGCATTGACATGTATCTATTATCTTTACTATTTTAATCAG

>ML0446_108686_108788_-
GTACGTAAACGTAAATTACTACTTTGTTCAATAAAATAATTTCTATTCTCCAATTTGGATCTTGAAATTTTGCTCATTAAGTTGCACTCTGATTCTCTTTCAG

>ML0447_37606_37719_+
GTTAGTTTTTAGGTTTCTAATGGGGATGCTGCATAAGTTTTAATTCTTTTACATGGAATAATGTTGACTGGACAATGAAACAGGAATAGTCATGTAATTGTAATGACGTTTCAG

>ML0449_13094_13200_-
GTAGCTCGCTGGAATTTAAATTGAAATTCAAACCATGATTGTGTGATACCATTCAGAAAAAAGTCGTATCAAATCAAACCATTTAATCAGAAATCAATCTGTTCCAG

>ML0449_131422_131525_+
GTAATGATTCAATACTGTCGAGCTGCACTCTGCCATGCACAAGTTCCATGCTGCCAAAATGCCATCATAACTTACAAAACATAACATGAAACTAAACTATTTAG

>ML0449_134539_134657_+
GTACGTTCTTATATATTAAATGTATGCAAGTTTTTTTTAGAGACTCGTCCTTGTTTCCCGGAAATTACTTTCGCTCACATCTCTATAAGATTAAACTAAACATATACTTCTCACTTCAG

>ML0452_17855_17960_-
GTTCGTTAGGGTGTTTGTTGTGTTTTGTCGAGATGTTGTATGATACAGCTGAAGTGATACATTGTATTTGCTTATATTTGTGATGATTAACGAGAATGTCCTTCAG

>ML0452_70198_70317_+
GTAGATTTTACTCCTTAATGATTACACTTTTCTCTGTCTTTACTCTGATCTAAATTTTCTTAATTATTCTCTTGTTCAATTATACATCATTAAGTATCATGTAACATAACTTCACTGCAG

>ML0452_100953_101065_+
GTTAATGTTTAGATAACTTGCAATCTTATGAATTGATGGAAGAATAGAATAGTTAAGAAATGGAAATTTCTAAAAATGGTTCTTTCCTGAATTTTCACTGTTTTATATTTCAG

>ML0452_167541_167652_+
GTTCTCTTCCGAAAACCAAGACAAGCTCGCATTTTGTGACAATATTTCTTATTGGCCGACTTTCTATAGGTTTCGAGCACCATTTAGCCATGGTGATATTTATCACTTTCAG

>ML0452_181356_181465_-
GTTTATTTACTTGCTGGCGTGAGGTAACATCTTTAAATCTGTCGATCGACTTTCTTCTTCTCGGGCCGAGCTAGGTCTCAAATTTTGATGCTTATTGCTTCACATTTTAG

>ML0452_209421_209532_-
GTAAGTGAGCTAACTTTTACATAAGCTGGCAAAATTTGTATCCTCAAGTTGGTGAAATTTTTAGAGACCAATCATAAGCGTTGTCCGGTTTTCTCAACATCGTAACCCACAG

>ML0452_230589_230702_+
GTGAGCTCTCCATTTCTTCCATCAATATTTCCAGTTCTGGGTTTAGTTGGTCTTTCTACCCTGTAGTTTTTAGATTCAAACTTCAATTGATTATAACTGATTGTTTTTTTGCAG

>ML0452_235814_235913_+
GTTAATCATAATTTTATATAAAATTGAATGATATTCCGTTTATGATCTAAATACTAGGGCAGTAGATTTTTTGACAGTCGACTACAGCCCATTTCTTCAG

>ML0452_240098_240210_+
GTATGCGTTATTTTGGGTGTCTGCTTACAAATGATTTTATTACATTCAAAACCCTCCGAATAAATTTTTTTTCTGAATTTTTTGTATAAGGCGCTAACTATTTTCTATTTCAG

>ML0452_342699_342808_+
GTAAGCTTGAAGTTGGATTTATTGGCAATAACATTAACGGACTTTACGATAATCCATTTGTTGCGTAGATTTCCTTAACGATTCAGACCTAACATTTCGAACCGTTTCAG

>ML0452_343324_343430_+
GTAACAACCAACTAAATCCAAGCCTGAATCGCGAATTAGTTTTTGAGATTGAAGTTTGAAATTAGTCATTGGATTCCTAAACTGCTGCTATTATTTAACTTTTCCAG

>ML0452_381890_381997_+
GTAAGTTTTACTTATGTTTTTTTACTTTCACAAATAGATTGGTATCGCAACTGAATTATCAATGATAACCTTTGAAATTTTAAACCTTTGAATTATTTTATGTTTCAG

>ML0452_382619_382736_+
GTAGAATATCAACATTGAGTTTTAAAAATTTGAAATGAACAGCTTTTGTTATCTGTTAAGCTTGAAAACTTGTTTGAGTTTGGTCTAATCATTCCTAAAGCAAGTGATCTTATTCAAG

>ML0452_393792_393896_-
GTGTGTGCCAATTTGCTGATTAAAGATATCAATATTAAATCAGATTTAGCCCAAAGTTAAAGATTTATTGAGTCATTTCTCAGGGCTAACAACCTAATCTTTCAG

>ML0452_422561_422666_-
GTTTTTAGACAATCGCTAGATTGAACATTTTCTTGGCACAGAATTTCCTTTTAAATTCAAATCTTCCAACAGCTCATGATCGACTCTAACACTCCGCACCCGCAAG

>ML0452_431030_431143_-
GTAAGTTCTAACTGTTTGAATAGTGCCGCTTGTTAAATGAGTTTACTGTACGATATCAGCGTTATCTCTTATCTGGACACGTGACTCTGACATCTAAAACAAGTTTGCCTGCAG

>ML0452_432137_432239_-
GTAGAAACTTGGTGCTTATTTTATATACTGAAACTTTGCTGCTGTTAAAGCATGACAATTGAAATATGAAATCATTATTTTAAAACCCAGTTCTACCTTCCAG

>ML0452_432684_432801_-
GTATCTTATTTATTTTTATATGCCAGGCTTTTTATCCTAATAACCATTATCTACGTTATTTGATTTAATGAATTTTTTCAACAATATAACACTATGATCTTAATAAAACATTCACCAG

>ML0452_434166_434283_-
GTAAATTTAATGATTAAATAACCTAGTTTTTGTCGGCAGAGTGCTTAGAATAACGAAATGAAATGAGTCTACTCAAAACAAATTTAACAAGAATTAATTGTCTAATTTTATGTTTCAG

>ML0452_493517_493616_-
GTAAATGACTTTACATTACATATCTGAATTAATTTATCACATGAATTGATCGCCCGGCAGAATGACAAAATTTGTTTCACTGACATTTTCTTCTAATCAG

>ML0453_15523_15634_+
GTAAGTATTTTGTGTCGTGTACTCGGTAGTCGGCGTTGTTGGAGCTGTAAGATATTCGACTTATAGACTCAATCGTTTTGTATGATGAGAGTTTTACCACTCCAATTTTCAG

>ML0453_19099_19211_+
GTACTAGCTTCATTTCTGCATACCAGACTTATGCATGAGTAAATCGTGTTTCTCAAATCACTCGTAGCTGGTTAGTTGTTATTTTAGCGCAGAAAATAAACCCTTGTCTTTAG

>ML0461_10394_10509_+
GTAAAGAGTTTTGTCTATAGATTGTTCGTTTGAAGTTTACACAACTGCTTTGTAGAGGTGTTTGTAAATTGTAACTTCGTATTTAGACCGCAGCTTTAACAATCCTCCTGTCTCAG

>ML0461_19726_19832_-
GTGAGAAGTATTATTGTTTCCACTACTTTATTGTACTTTCGAACGAATTTTTTTTTGCTTTTAAGGATGTTAACAAGCCATGCACTACCAAATTAATCCCAATTCAG

>ML0461_19931_20050_-
GTAAGAAACTATATTTCATAACAAATCACTCAAAATTATTTTCTTCATGGTAGACATTAAATAATCTTGTTCAATAGCCATTTAAATTTAACCATATCTTGATAAATTCAACATTTTCAG

>ML0461_39653_39762_+
GTAAATAATCCTATAAATTTAATTTGGCTTGTATTATTAAAAGTACAGTTTTTAAAAGTCGTCACATAATCTTTTAAATGCGGCATTTCATCTACGTTTTTCTTCCTCAG

>ML0461_40061_40157_+
GTTCGTAAAATAATGTAAACTGTCTAACTTTTTGTTTATGTTCAAGGAGATTAAGGAAATTGCACTACTGTCTGTATTAAATTGACTCTCATTTCAG

>ML0461_47910_48012_-
GTAATCTCGCTTCCCTTTTCAAGGTCTTGCGCCTTCATAATTAGAAATTTTCAAGGATTTCGAATCAAAAATTTTCCCCCACTTATAACACGCAACACCTCAG

>ML0461_64696_64815_-
GTTGAGCGAGTCGTTTTAAACTTAGTAGAGTGTTGGTATCATGATAACCCTAGCACATTGTGTAACTTTAGTTGGCCGTTGAGCTTCATTGTGAGATTTCACAACTTGGAAATTCGCCAG

>ML0461_66873_66984_-
GTGCGTAAATCAGTTTTTGATTTTATCGTCATTTTAGCGCATATTCTTCATTTAAGAAGTTACCGAAATTTGATTTTTGTCGACACTAGACTCTACAACCCCCCTAAAATAG

>ML0461_69384_69491_-
GTAAGACTTTTTACCTCACTGAGGTTCAACTCCTACAAGGTACGAATTACAAACCTATCTGACCGGTGCCATTAGCAATTCGTTAATCTCACTGCCTGGAATTAGCAG

>ML0461_69543_69642_-
GTTTGTGTCATTTATTTTGGTTACAAAGATCTTGGTATAATGATCGATTGGCTCGTAAGAAGACAAAGCTCGTAATTTGTTATTCATCTTAATATTTCAG

>ML0461_99262_99375_+
GTAATATATTTTACAATTGTACTCCACGCGAGTACAAAGTATACAGTGTGGCAATATTATTATTCACACTGAGATTTCACTGGTGGGGATATTATATTTCCACAATCTATTCAG

>ML0461_101864_101969_-
GTTGCCGCTTCTTACAAATTTTTAGACAGCTTTAATTTACTTTCCATTGGCCTTATATTTGATAAATCACACCAAATATTTGAGCGGTGAACACAAAATATTTCAG

>ML0463_9931_10048_+
GTAAGTTGAAATATAAAGTACCGCCTTAGAAATGCAAGTAGAGTAGCGAAGTTTGTGCCTCACCATGCTTTGCAGCTGTTCTGTGCAATCTTGTCGGTTGATAAATTGAAAACTGCAG

>ML0463_11095_11205_+
GTAAATTTTCTTAGTTTGTTGAGTTGTTGGCAATCACATCTCCTTGTTTATTGACCAAATTCATTGAGCTTCTAAGCATATAACAAACAACTTTTAAGCTTAATTTTTCAG

>ML0463_15385_15490_+
GTTATCTTTTTATTCGAGATGTTTATTTAACATGTTTACTTCATACTTCTTGCTTGCATTTTGTATCGAGAAAGCCCGAAAAATTTAGTGATATTTTGCTTTTTAG

>ML0463_16761_16877_+
GTAAGTAGGAATCCAGATGCAGTTCATTCTCGCAAATCGCAATTCTCGTGAGTTCTCCTTGCTCCTCAGGAATTCTTCTTTGAAGAAAAAGTTAATTTTTGATATTATTATTTTTAG

>ML0463_17048_17144_+
GTGAGTTTCTTTACAGTCTACATTTTCTATCAGATCGCCTCGTGATTAAGTGAATACTATCAAATCTAGCCTCAGTTATCTATGTTTCATTTTTTAG

>ML0463_17311_17406_+
GTAAGTCGAATTTCTGATTTGATTTGTAATAAAATTAAGAATTTAGGGTATTGTTATGAATTGAATCGGCCAATCAGGAAGTGTTCCATGTTTCAG

>ML0463_18907_19011_+
GTTAGTTTATTTGGATGTGATTCATCTGATGGAACTGTTCACATTAATGTACTAGATAGCACCATTTCCATATTGTGCCTATCGTTAATATTTTCTCCTTCTCAG

>ML0463_19764_19873_+
GTGAGATTATGTTGTTCAGTGGCGAGTTTTGAAGTTTTTACTCAAATTAAGGAAAGAATTTACAACTTGACGATATTTGATATACAATGCAAAGTAAAGCACTTTCCCAG

>ML0463_32945_33060_+
GTAAGTGTTCTTTGCACTTTCTTTGAATCGCAAATTACCGTCAGTCCCTTTTTCTATTTAAACATTGCGTCAGATTTTGCTTTTGACATAAACCTCTTGACAATTCTATTATTTAG

>ML0463_61962_62066_-
GTAAACTAGCCTGATTAGATGGTTTTACAGACTGAAAGCAATCATCATTCTGATAATAGAAATAATTAAGTTTGTCTTTCCCACTTTGATCGCACAGTTTTTCAG

>ML0463_81109_81216_-
GTGCGTAGTACTCTAGTTACAGCGTGTTTTTTGTTTTCTCATAAGTTCCGATGAACTATTAACGTGTCATTGTTAAACAAACAGTTTAGTTGACTGTTCTCTCTTCAG

>ML0463_82504_82608_-
GTAAATTTCATATACTCAGTCATGAATTAGTGATTTTAAACATTACTTAAGCGGGTCTGGCCCCAATGGACCATTTCAAAAGTTCCTAACACTAAAACTACATAG

>ML0463_91493_91610_-
GTGAGATTTACAAGTTTCTGGATTGTAGGAGCTCAACTTTGTAGTGCCACTTGCCAGCCTACTTGAAATCTGCATGATTATTGCATGTGGCGGCCACGTGATCTAGTCTTGCTTGCAG

>ML0463_107238_107354_-
GTTTGTCCTAATTTTTGTTCGCTCTTACATAATAGCAATTTCATTAATTATCCCTGTCTTAAAGCCGCTACATTATTGTCTTGCAGTGATTAGTGAAGTAACAGTTACCAATCGCAG

>ML0463_107761_107867_-
GTAATTAAATCCTTATGTTATCTTCTGCTATCAGTTTTAAACCCCTCTGCTAGAATTATTATATTAACTGAAATAAACTGCCCTGCTGACCGAGTTTCACATTTCAG

>ML0463_117757_117866_-
GTGAGTTTTTTATCGAGTTTGTGCCAGAACCCTTATCCATATTTAAGTGTCAAGGTTTTTAGATCAAGGCCAGGATTGTAAAAAAGTATATACTTAATGATTTTCTTCAG

>ML0463_117976_118092_-
GTACGTTTTAGTTAGTTAAGTTACGTGAAGTTCATAAGAAGTAGGTATTTGATTTGATTTTAAGTTATTTAGGTTATAGCCATGTTCGTGCATGTCAGTAATGAATGTTATGTTTAG

>ML0463_118875_118982_-
GTAATTATAATAATCGCACGTTCACCACAACTCCTACATTTCAACTTTTAAAAAACTTATAGATTGAATCTGTTGTTATTGAGGTTTATTTGATGAATTGATTTTTAG

>ML0463_119051_119168_-
GTACGTGAGGTTTATTTTGTAACTACTGAACTGCTATGGATATGTAGAAATTATTTGGGTTATTCAAAATCAATTTTGTCCATGGCGCTATTTTATCTTGAAATTCTTTTATTTTCAG

>ML0463_135870_135986_-
GTATGCACTATGCATACATGAATGAATAAATGAAACTTCAAATTAGGCAACACGAATAAGTTAAATAGGGGAGTTGTTCATAAAACAAGTAAAAATTCACAGATTAAATCATTTCAG

>ML0463_137265_137366_-
GTAAGACATACAAGATTTGAAAATAATTCCATAATATCCTTAGGTACACGAAATTATTGTCCCTTCAAAGTCCCGCAGCGAAATAAATTTAAACTATTTCAG

>ML0463_137858_137958_-
GTAAGAGAGCGAATTTGTGTTGTAAGACAGAAGCTATAAACGGTATGATGACATTGTAATGTAGAAGTTCAGAAGCCAGTAGGTAACTAAGAACCTTACAG

>ML0463_151626_151735_-
GTTAGTGAACGATTGTTGTCCTAAACTTGCTCACATCAACGATCAAAATTTATTTCTTTGTTATTTGTTTTTAAGAGATTAACGGGCTTGATGAGCTGATTTTTCTGCAG

>ML0463_204006_204107_+
GTCCGATTTTAATTATTCTTATTTTTCTCACAATTTTTTTGCGAAAAAATTCATGTTATTGTAAGATTTTGTTGCACCTTTCAAGATAACCAATAATTTCAG

>ML0463_204215_204328_+
GTTTGTCATTACATCTTCAGCATTTTTTCTGTGTTGTTACCTGGTTGCTCAATCAAGATTCGAATTATGATAATCGGCGCTCTGACTAGGAATGTTAATACACCATCCTATCAG

>ML0463_257993_258069_-
GTATGTAAGTTATCTTGCTAAATACTGATTCCTTGCTTTCATAATCACAGCCTCTTTCCCCTGAAACATTTTCACAG

>ML0463_270781_270898_-
GTTGATAGCCATATATGGTTAATTCTACAGCCATTTATAGCCAATAATAGATTTCAATTAAAGTTCTCAACTTAACAAGTTCAAGTTCTATAGCGATAAAAACCTTCATAAATTTCAG

>ML0463_282008_282102_+
GTGAGACACGTAGTTGGGACTGTGATAGAGACACTGGTTGATTTCATAAAATAGGGGGGGCGTAAGGCTCTTGCCATGACACCACTCTCCCACAG

>ML0464_97519_97631_-
GTAAGAAATCGCCATTTCTTGAAGCAAAGTTTGATTAATGTCACCCGAAAACAACATCGTTCAAAATTGACAAGTTCGTAGCGTGCGACTTGATGTTTAAAGCTGTGCTGCAG

>ML0464_114701_114802_-
GTTTGTTTAAATCGAGCAGATCTGGTCGTAATCTTGTGTCATCCAATAGGTGTTGTAAGAGTGTTACTAAAGTTAGGAATCTTCACTGTTCTTTTCTCCCAG

>ML0464_188833_188902_-
GTGGGGGGAAAACTTTCGGTATCAAATCCAAGAAGGTTCAAACTCCCTGCCACAACTTACACTGTTGCAG

>ML0464_223170_223276_-
GTACGTCCTCCCACTGCAACAGATTCTTTATAACTACATTTGTTTGCAACAGTCATCAACTGAACAACTCTCCGACATTTCTCCTAAATAATCTCAATAAATCGCAG

>ML0464_248144_248216_-
GTAAGTGTCTGTCAGAGCAAATTCGGTCTTACAAGGCTTTGTATTATAATTAAAGTGCCATCTACTATCTTAG

>ML0464_249392_249495_-
GTAAGTGTCAAGGTTAATTAGAACCAGGAGATTTTCACAACTATTGGGTCTAAAAGAAATGTATTATTTCTACATTATCAATGACTCGATGATCTTCCTCACAG

>ML0464_263609_263721_-
GTAACTACATTTATCGGTTATGACTTTCTGCTGTGACGTCGAATAGTAGGATTACTACCACCTCCCTTTTCCTCTGTTGCAAAGACAAAGATAACCATGTATTTTACACCCAG

>ML0464_265111_265226_-
GTTAGTGTCCTAGATCTTTAATATTTAAATTGGCATAAACATAATGAACAAAAGAGCCTATTTCTTCTACTATTTAGGGTAAATTGTAAGATTCAGAAACCTATATGTTCTTTCAG

>ML0464_271949_271999_+
GTAGGGGGGGCTCCAAATTAATATAATAGTATGGGACAATTTTGTGGCTAG

>ML0465_136_237_+
GTGAGTGATTGTTTGCTTAGTAACTACCTAGTAACAACTTTATTTCTGTCCCATGTGACATCTTCATTGCTAACTACAGACTGCTTACAATGAAACACTCAG

>ML0465_64842_64955_-
GTTAGTCCGAGATGAGAAATCCGTTAACCGAGAACTCTTCAATCTTCATTTCGTGGTTGATTTGCTAGAAACACTCTTGTTCGTGGTCCAGCCTCTGAAACCTTCTCCAAACAG

>ML0465_97508_97625_-
GTTTGTTAGATTGTAGTGCGATGTTGGCCTGTCCACTTTTTTTCCGAATCATTTTAGTGCGGTGTTTGCCTGTCCATACCATGATTTGAGGGTTCCGCCTGATTATTGTTTTGCCCAG

>ML0465_97795_97912_-
GTAAGTCCACCCCCACCTTATAACTCACCTTTCCCTTTAAACTTCCTTAAATCCTCATTTTCTCTTTGAATTTGTGTTCGAAACAAGGCTTTATTTAACATATCATGGTACTTCAAAG

>ML0465_98404_98497_-
GTAGGTATTTCTCTAATTTCACTGATTTTAATTTTATCCTAGGAAAATTTTAATCATTTTCCCGAAATAACCTTATCAAATTCAATTTATCCAG

>ML0465_102397_102479_-
GTTAGCGACTTCTAATTCTCCCTAGCAATCAATTTTTTTGAATTATGTTAAACCCACAAATCCCTCAAACTTCTATCTCTCAG

>ML0466_3583_3656_-
GTAAGAGGAAAGCAGATAAACCTAGTAAATCTGCAAAGCCAACTCCCCCAACATCAGAAAATCATTTTTTAGAG

>ML0467_147974_148073_+
GTCAGTATCTGCCAAACATGCAATGTTTAGTAGCAATGCAATTTTATATATTCTTTAAAGAGAAAAGCATTAGCTCCATGATCTTTATCGATTTTGTCAG

>ML0467_158681_158790_+
GTCTCTGGTTGCACGGAAGAATACACCAATGAGATCAAAACAACTTGGTCTGATCTGATGGAGCTCCATCTTGCCATGACTACCATACAAATGTGGGATCTGGACTTCAG

>ML0471_45322_45433_+
GTTTTTAGCAAAAAAGCATAACTTTAGATCTATTTCTATTTTGATTATAGATCAAGAGACGAATTAAATCATCAAAGTTACAAACAACAAATCAATAAATCCGATATCCCAG

>ML0471_55310_55421_-
GTAAAAGCCAACTTTAGAAATAACCTGCTTCCACCACTACTCTTGCTACGAGATCTTGTTGAGTATTACAGAACATGATTAAATTTAACGGCTGATACTTCTTTCTAAATAG

>ML0472_4401_4520_+
GTTGGCAATTTTCATTCAAGTATTCCCTTTTTCCTTTTTTTGTTGAGTTTGGGTACCAATTCTTTGCTGCAATTGCTTAGTTCCATTTTGAATAAAAACCTGGTTATGCTTAATTTTCAG

>ML0473_18649_18752_+
GTTAGTTGATATATTGACATAGGATTTCAAGAGCCGTTTTTCTTCTTTTCCGTTACACATTACCCTTTTAGGTGAAATTAATTGATTTACACGATCGTTTTCAG

>ML0473_23601_23656_+
GCTGTAGAAGAAGCTGTACTCAAGTAGAAGAAGCTGTGGCTGTAGAAGAAGCTGAG

>ML0473_27189_27284_+
GTGCCTGTAAATGAAGAAGTACCTGTAAATGAAGAGGCTGTTGAAGAAGCTCTTGAAGTTAAAGAAGCAGCTGAGGACGCTCCTGCTGCCGAAGAG

>ML0473_28255_28363_+
GTACCTCTAGACTTAATGCATGAACGTACCCTTTTCTATGAAAGTTCTGACTTTTCGTTCGAATAAGTCCGACGGTTTGACCATTTTGTTAATTGTGTTCTCGTTTCAG

>ML0473_34868_34968_-
GTATGTGATTTAGCCACTTCTTGCTATTTTACTATTCCCCAAACACATAAAACTCGAGATTCATTTCTCATATCTATTTGTCACATTATCCGAACTCTCAG

>ML0473_36819_36932_-
GTTAGATCAAGTCTGCTATTCGAAACTTACTTACTTCCCAAAACCTATCCCCGTTCGCTTTATTAAAACAAGATTTTTGTGGCTGAAAATTTTAAAACACAAACTTTAATGTAG

>ML0473_37037_37136_-
GTGAGCACCTGACTGTTACATTTAATAAGAGCACATGAAAACTATTTGAATTGATCTTACGGAGCGCACACTAAGAAGTTGTAAACTTGATTTATTTCAG

>ML0473_39393_39507_-
GTATGTAGATTTTTACCTTAAAGTTAAACTTTTCCGCTCTGTCAAATTTCGATTTCAGTAACTGCATACTGTTCATATGTAATCAATAGTTATTTTTAAATTCACCCTATACCAG

>ML0473_67961_68073_+
GTTTCTTTCTCTTCCTGTAAGTTTGCGAAGCGGTTCAAATTTGGGACAAAGTTTTTCGCTTGATGTGTAATTTGTAACCAAAAATGAGGAAAAGTAATTACGTTTATTCTCAG

>ML0473_68207_68321_+
GTTGGTAAACTTCGTAAAAGATCTGGCCTTTTATAGGTCTTTTAAAGGAATGATTTACTACATATTTCTGACCAGAATACAAATCTGTTTTAAAATTACGATATGCTTATTTCAG

>ML0473_70346_70464_+
GTTTGTTTTAAATATAAACAATGATATTAATTGTTGTCTTTTACAGAGTTTTAGACAGTTAAAGGAAGAGTTGAATATGTTTGCGTACTAATAAAATATCAAATAGCGGTTCTCCTCAG

>ML0473_87799_87905_-
GTACAAACAGACACACAGACATACACAAAAACAACACACACACGCACACACACACACACACGCACACACACACACACCCACGCAATGACACTGTTCTAATTGTTCAG

>ML0476_75816_75933_+
GTAACATCGACAGTAGAAATTTGTACGTGTTATTCATGATCCAAGATGTAGTGATTTTCAAAAATACAGATGGTAAGGACGTACAATATAAGGTAAATAATAAATACACAATCTGTAG

>ML0476_76665_76782_+
GTATTTTGAAAGCATTGTTAGCATTTCAGATACATATGTTTTATACAACTTAAACTTAGATGTTTCACATGTCAACTAAAAGCTAGAAATTTCCCAAATTTACCACAACATCTTTCAG

>ML0479_9445_9538_+
GTAAGTTACTCTACACTATCAGAATACCTTTCTTTTAGACCAGCATATTAACGGAGATACTAAAGATTTCATTATTAAAATATTCTCATTTTAG

>ML0479_33828_33930_-
GTAAATGGGTTAAATGTTTAAGTCTGGTTTGTTACACACTTCCACTTGTCTAGCTTTTTTGAAGCTGTGTATTATTGTACAATTAGATAAATTTGCAATTCAG

>ML0479_49074_49193_+
GTGAGTAATAATTTCGTCTCCGTGAGAAAATAACCATCAACATATAAATCATGTTAAAGCTTAATTCACAAAAAATAAATCGTAAAGCAGATTTGAAAAACTTCACACCCAAATCCTCAG

>ML0479_62275_62383_+
GTAAGCAGCTCTAACACTATTTCAATAATATCAATTATTCAATTTTCGTTGTGTTCTCGTGAAAAATTGCACATTTTCGATGAAAAGTCAAGTGATTATAATCTTGCAG

>ML0479_92376_92478_+
GTAAATGTACTAAAATCGCACCTTTCCGACAATTCGTACACATTTAAGCCTCATGATTGATAATTCAAAAACAGAGTTGAACTAATAAACCGCCCCTTCCTAG

>ML0479_95811_95917_-
GTAAATACGATAGCCCTATTATATCAGAAGTGTTAATCGCAGCTTATTTAAAACTTTTACGGTTGTAGCTACCAAGACTACGTGGTTGTGAAGCTGACTATTTTCAG

>ML0479_119849_119966_+
GTGTGATATCTGAACAATTCCTATTTCCAATGCTGTTCAATGCTATGGAGAGTGTTCTTTAACATGATACAACTTGCACATTCCACCATCAATACGCTAATACCCCTTCCCTTTCCAG

>ML0479_120243_120345_+
GTTTGTGGTCGGCTTGTATTAGTTGAGCCCAGTTCACACTTAATCAGTACCGCGTCAGATGGCGTGTTATCAGTATTTTGTAATGAACACTACCCTTTTTCAG

>ML0479_131029_131118_+
GTGCCGTAACCAGCTTTTTTATTTTGGATTTAATCAATTTTGAATGAGTCAGGCAGTTTTTTCCATTTCATTGATGCCACTTTACCACAG

>ML0479_331894_331978_-
GTACAATTTAAGTGAAGATGAATTCTGTTTAAAATTTCTGAACTTATATGTCCCTAACGGGCAACGTTCCTTAGTCCTTGTACAG

>ML0479_459061_459175_-
GTAAGTTATGTCGGCGATAATTCATAGCTGCTATACATGAATCCCCTGAATAGAGAAAAATAGAATACCAACGAGGCCCAACGAGCAGTATATTGTTCTTACTTATATGTTTCAG

>ML0479_463143_463242_-
GTAAGGGCAATGTCTTTTGAAGTTTTCATAAGGGAAAAAACAGTTTCTTCCTCTAAGCTTTTCTTACAATAATGAATAATAGTTCTTTTCGTTCTTTCAG

>ML0479_496653_496750_+
GTGGGTATTTCGGCATCTTTCAACTCTTCAACTCTCATAAATCACCGAGATTTAAAGTTTCGAGAATCTATCTTCGAGAACCCTGTATTTACACAGAG

>ML0479_518622_518729_+
GTAGGGTGCTGCAGATTACTAAATCATTTTAGTTATTTTTATCTTTCCTCGTAGTCATTTTATAGCCGAGCTACGTTGTGTACATGTTCACATTTCATTATATTTCAG

>ML0479_527348_527460_+
GTTTTTGTTTACCTGCATTTTTCTGTAGCTTCTAAAGTCTACAAGTGATCTTGTAGCTGAACGACAATTCATGACGAGACCGGTAAAACATTTTGACGCCAACATTTTCCCAG

>ML0481_12301_12418_+
GTAGTTTAATAAGTTTATACTTGAAGCGCCTTGCGACCTATGTTTTTCATTGACTACCCTTGAGGAAATTATTGAATACGTCTAAATAAGAGTATATGTAACATTTTATCTTTAACAG

>ML0481_3274_3391_+
GTAATTTAATAAATTTATATTTGAAGCGCCTTGCAGCCTATGTTTTTCAGTGACTATCCTTGAGGAAATTATTGAATACGTCTAAATAAAAGTATATGTAACACTTTTTCTTTAACAG

>ML0481_3466_3581_+
GTGAGTGACCCAGGAAATTCGTATAACTTCCGGTTTCTAGAAAAATAAACATTTCATCGCAATTGATTATTACTGAAACTAAAACTGGCTATTAACACAAATACATTGCTTAACAG

>ML0481_104614_104730_+
GTGAGATATTTGGACAATTGTCTTATTGTCATATAACTGATTGTCGGTATTTTAGAAATTTTAGGTGTCCGAAAAACTTTCCTGTCCTTTCTCATTTTTACAGATATCTTTTTCCAG

>ML0481_136735_136852_+
GTTAGTTTTAACCTATCTTGCCGGCTAACTGATCACACATTTGCGACGCCCGCGTCTCTGATAAATCCAGGACGAAAGTTTAAAACCTCCCTCCCCGTCACGACGTAACACCCTCCAG

>ML0481_146815_146916_+
GTGAGCAGAGTACTGGAGAACTCTGGACCTGGAAGACCAAACAGGGAGAATGAGAACCAAAACAACCTGGTCTTCTCAGTACAGCACTCTCAGGACAACTAG

>ML0481_170864_170977_-
GCAAGGAATATAGATCTTCTTAATCTGGAATTTAACGTGCTATTTATTTATGTTCATAATAAGAATTACAGTCAAATTAATGAAGGTGACAAATAACTAGGTCTCCTCCTTCAG

>ML0483_1822_1931_-
GTAAGTTTCTACTTCTATATTTGTCTATATCAAGTGTTATTTAGATAGTTTCAAACCAACATTTGAAGTCTAAACACGACAAACCGTTATCATTACACGACTATTTTCAG

>ML0486_10407_10506_-
GTAAGGCTCGGGTTTATCAGAACAAGCTGTTCCTTTGTATAGTCCTCTACTTTGTCTGTTTTTGTGCTATCTACTTTTGTGTAAAAAGTCTACCCCTCAG

>ML0486_139422_139493_+
GTCAGCAACTTTATCTCTTTATACTTGATATTTGTCTTTCGCCAAATAATCAAATATTTCTTTAACTTTTAG

>ML0486_145959_146073_+
GTAAGTGATTTGATGTGGTAAGGATAGGAAAAGTGTAGATTGGAGCATTCCAGGCTTAAGTAGTAGAATGTCTCAACTGAAAGCTCTTGAACCAGTCACTACAACTCTCTTTCAG

>ML0486_148783_148896_+
GTAAGTCGAGATCTGGCAAATTTCATTGTTTCGTTCATTTGGAGAGTTGCAGGTGATTCAAATAAATGTTCTGTTTTTTATGAGATACATAAAAAGGATTTCAAAACCTTGCAG

>ML0486_151497_151601_+
GTAAGTTCTTTATAATTTATCAGTTGAAAGTTGATGTTTCAATGTATATCCCTAGAGTTGGCCGGTAAAGAGTGTCATGTTTTTTCTCACATTTGAATTTCTCAG

>ML0486_157790_157903_+
GTTAGATTGGGGTTAAGTATAATAATTTGGTGTGAAATCGATTGACCAAAATTTTCGCTGAACTTATAAATCTAAAGATTTAGACTCAGTAGTATGACGCTCCATCTCTTTCAG

>ML0486_158359_158474_+
GTAAGGATTCAGTTTTGTGAGTTAAATTTTTTGTTCAAACATGCAGAATTTTAAGTAATATTACGACTATTTAGGTTGTAGTATAGACAAAATCTTTGAACCACCCCGCCCTCCAG

>ML0486_181184_181293_+
GTAAGTCTTGTTGAGATATTTGGTTTACAAGAATGCCAAAGTGCTCATTTTCACCGTATTCCAAGTCCTAGATAAGGAACTATTTGGTTGTTATCTAGTCTTCATTTCAG

>ML0486_181491_181590_+
GTATAATAATTAGGTTTACCTACTGCTAAGTCAACCCTTTAATAGCTCGAAAATTGTCAAAGAATTCAATCTGTTGATCATACCATTGAACTCATAACAG

>ML0486_185091_185157_+
GTACGGCTGTCAGATGCAGATCGCATACCACATGCGGGGGTATCATATCGGTACTCTGGCTGTCGAG

>ML0486_185380_185497_+
GTAAGTTTATCTTTATTAAGCAAATCAAACCTTCGCTTATTGTCTCAAGTCTCGTAAAACACAATGTTTTTACTGTATACTCTTATTTCAATGGTGTCCTGACCCGAATTCCCCCCAG

>ML0486_196749_196848_+
GTGAGTTTTTCGGGAACTCTTTAACTTGTTTAGTTGAATATAAGTCACTTGATAGGACTGAAGTTTTGACTGGGTTCACTTAACGTTAATCTCAATTCAG

>ML0490_68445_68555_-
GTAAGGAGTAAATTCATGTCAATAACTTGGAGGATCCTCTTTAATATTAATAAAAGTAAATTTTCACGTAAGTAAATTTTCTCGTTAACACAAAATATTTACGCATTTCAG

>ML0490_85634_85732_-
GTAAGATAATTATAATTTTTAAATTTAGATCACTCAAAACAAACGATACAAGATACAAGATAAAAATGAAAGATTTTCCCTGACCGACACGGCGATCAG

>ML0490_120596_120693_-
GTAAGTCAAGTATTGATTGTTCACATTTTATTTTTCTTGTAAAATTGAAAACAAATAACACTGTTTTCTTAGTGACAGTGCAAATTATATTTCCTCAG

>ML0493_77459_77571_-
GTAAGCTTTAGAGGAAGGACAGATTTGACATTAGATATGATTATCTTTCATACATTGTCAGTTGCTCGAGCTTGTCCTATCGCCAGAGGAAATAAAGACTGACTCTTCTACAG

>ML0493_147999_148111_-
GTAAATAGGCCGATCAGAAATAAAATTTGTATGCCGAAATCTGTACTGCATGGCACAAACTGATACGGTTATAAAAACTTTAAAACGTTTGGTAATAATTTGTTTGTACCCAG

>ML0493_148943_149038_-
GTTCGCATTTTTATGATTTTTATATTTTAATCACTAATGCCTTGGCGCCTACCCTGTTGATTTAAATTTATCAGATATTTAAAAATCCCCCTTCAG

>ML0496_1243_1337_-
GTAATTGTCAAATTAAACGATAGTAAATGTTAAATAGCAAAAGTAGATAAAATGTATAGATGACTGATTGTTTTACTGTCACATAAATATTTCAG

>ML0496_37801_37894_+
GTAAGAAGTGGTTAGTGTGTCGCGCTGTGAAGATGCTGTTACCAGAGGTTACCTTATACCTATGTTTTAGCTCACTAAATAATCTTCCCCTCAG

>ML0496_44003_44109_+
GTAAGTTCCATTGTCTTAACTGAGCAGTGAAATTGGAAATGTCGAAGCAATAGCAATTTATTCTTTTTATAAATACCAAAACGATACGTAACCAGGCAATCTTTCAG

>ML0496_50079_50196_-
GTAAGTCAAATATTTGTAAATTTGAATTTTGACTTTTAAGTTGATATCTATAAAGTTTAGTCAAACGAATTTGATAAGCACCATTTTTGCTGTGTTAAACTGACATGACTTTTTTCAG

>ML0496_72391_72505_-
GTAAGTGTATTTCTGTCATTGTTTTTGTGTTTAGTCACAGGAAGAAATATCTGATTCTCCTTTTTTATTTGTCCAGTTGTTCATAGTTTTTCTCACACTATCTCTTTCCAACCAG

>ML0496_85025_85144_-
GTATGAGGTCGCTTCATTTATAAACATGTGCTGCGAGTACTGCAATTAATATCAACATATTCGAAAGTAAACATCGTTTAAATGATCACTGTTAATGTTAAATGAAACGGTTTCATTCAG

>ML0496_86079_86187_-
GTTCGAAGAGTAAGAAACACTATTGAGTATCTCGATTTGGACGATATAAAACTTAAGATCCTATTGTTAATACAATATGTAACACGTGATTTTGAATGTATATTTGCAG

>ML0496_88797_88916_-
GTAAGTAATCGACCCCTTAACTTTTATCTTTTATTTCTTATGATTTTCTTAAGTGATGTAAGAGACACCAATCAAAATTTTGCATTGTAAAACAACTCATACCATTAGCTTTTCCCACAG

>ML0496_89075_89187_-
GTTTTTTTATTCAAACACTTTAGTCCGTGTATTGTTGTTTGAATGAAGTTACGAAATTGCAAATCTCTGATCTCGATAAGTTTAGTAGAACTTCTAACTACCTTACAATTCAG

>ML0496_96578_96672_-
GTAATAAAATAAACGTTGAGTCTACTGTGGAGGAAAACTTTTAGATGGTTATTTGTTACTGTTTCTTTTGTAGCTGATTCTCAACATTGCACCAG

>ML0500_39374_39490_-
GTACTAGTATTCTGGATTTGGTAAAGAAAACTTGAAAGTAGACTTTAATAAGTTCTTCTGTGCTCTTGAGATTCATATCTGTTTTCATGACAACGTTACCATTTCCCCCTCTTTCAG

>ML0502_32455_32574_+
GTATATGTTCAAACCAATTTTTAGATACACTTGTACCTACAAGTTACAACTGCTTAGAAGCTCAAAAGTTCAGATGATTAAATTATGTATTCAGTATAATATATATAATCTCATCCTCAG

>ML0504_4876_4980_+
GTATGCAACTTTTAAGCTTCTCAGGGTTTTTTATTTTAAAACTATTTTTTGTTAAATGAATTCTATTCAAACTCTTGAGCATAGTTATAATTGTAACCATTTTAG

>ML0504_12421_12531_+
GTAAATCTCATAGGTTTCTCACTTTTAATTGAGAAGTTAAAACCAGACTCATGCTCTCAAATTACTACAGTCTGCAAAACACATTCCTGATACAGCACTTCCCCCCGCCAG

>ML0504_67990_68107_+
GTTATTACTTTTTACTCTGGTTGAGTTCTTTGACTGTTAGATGTTTAGGGAATTTGTAACTATTTTCCTCGGAACACCATTATGCCCATGTTGTAGTCTTCTCAACAAAACCCTCCAG

>ML0504_69027_69140_+
GTGAACCAACATTTATAAGGAGGGTTGTAGACACTTGCCGTCGTCCTAAACTCACAAATCATAAAGTACAGTCGTCGGTTTAATCAAAATAAACTTACGAAAATTATCCCTCAG

>ML0504_70117_70219_+
GTTAGAGAAGTTTTGGTTAAGTTTCTCTGCTATCTAGTGTATGATTTCTTCTTTCCTACAAATTAAACGTCAGATAATATTACCATTAACCATAACATTTCAG

>ML0507_32521_32633_-
GTTTGGTTTAAGTTGGCTAAACATTTCCACAATTTTAACCTTGATTTTTGCAGTTATTAAATTATTTAGAGCCCTAACTAACTGCAAATTTTTACACTTTCAATGCTTGACAG

>ML0507_58192_58309_-
GTGGAGAATTTTTCTATTGTTTTTCTCTTTTTTATGACGAGCGGACTTTGTTCTGTTTTTTCTTTCCACATCGTCTAGAAGGTAACTCCCCCTCTTCTAACACTACTTCTCCCCACAG

>ML0507_93966_94074_-
GTATGTTTTTTTTGATAATGTACTTAATTCTTTTTCTTCTTCAATCTTCCTGTAAAATACAAATATGTTTAAGTTAGTGGAGCTGTTTGTATGATGATGAACATTGCAG

>ML0507_163948_164063_+
GTAAGACTTATTCAGTAAGGTAACATCAAGAGAAAAGTATAAGCTATAATTAGCTGAAATTTCAATGATAAAAACTTGCCCCAAGTCAAACGTTTGAAATGCTTCTATTCAACCAG

>ML0507_182467_182572_+
GTGAGCCTTTTCCTTTCCTATGTTGGCAATAGATTTCAGCCAATGGCTTTAAACAACCACTTGTCTTTACTTTAAGTGCCATTACTTAACACAAGCAAATTTCCAG

>ML0508_14087_14182_+
GTTTGTTATGATAGAGTTAACTGCACAAGGTTATCTTCCATGCTGTTCTTCTCAGTTTTTATCTTCGTAAATTTCTTTAACTTGGATCCACTACAG

>ML0508_73104_73208_+
GTTTGTCTTAGAAATAGTCTGTAAATCACTCTACTGTCTACCTCTGAATATCTTTGTTGCTTTATTTAAATCGGGAATTTTTCATCCTACTTGCTTATCTTTCAG

>ML0508_138046_138150_-
GTACGTTATTGGTTTATCTGCATCACGTGACTTAAATACAGCTCCCTGATTGGTTACCTTGTTTCTCGTGACATAACTGATCCCTTATTGGTTGTCTCCATTCAG

>ML0508_162713_162826_-
GTGATGATCTTGTCTCCTGACTTTCAAACATAGCTTAGAATTATCATTGAAATATTTATTTGTAAATTGATCACGTTTTGGTTCTTCTTTTCAATTGAGAATATTTTTTTGCAG

>ML0508_207515_207609_-
GTGAAATTTACAGAAACTATTAAACATTGACTATTGGCTAATTATTAACGATAATTATACAAAATTAAGCAGCTATTTAATAGTTTCCTATTCAG

>ML0509_16968_17066_+
GTTAGAAGAGCTCCAGAAGCAGATTGACGCAGCCAACACTCTCGTTTCGGACATGACCAAGCTACACATCCCTCCGGATCCATCTGCCCCTCGTCTCAG

>ML0509_84015_84079_-
GTGTCGTCTAGTAACATCCGGACCGAACTCTCCGCCTCCTCCAACACCACCCTGCTCCTCGACAG

>ML0512_15917_16015_-
GTAGTTCCCAAGACGAACGGATTCGCCGGATTGGGGACGCGTTGGGATTCCTATACCCGCTGAATCCTGACCCCGGCTGATTGGCGCTATGGCGTTTAG

>ML0512_16227_16307_-
GTAAGTCAACTGGAACCCAGTAATATTATGATTACGTTGGATAAATTAAATTAAATGTCTTCTGACTCTCCACCTCACGAG

>ML0512_45273_45364_+
GTATTGTTTCAGTTAAATTGTTTAAGAGCTTACCATCAATTAGTTAACAATTACACAACTATAATTAAATCGCAACTCAAATTCTTTCACAG

>ML0512_56596_56707_+
GTAAATAAATCCAGCGTTACTATTAACTTTTTTTAACCGTAAAAAATCTATAATCATCTACAATTATTGAGTTCATGGAAATTAAATAATCCTCTCATTGACATCATCTCAG

>ML0513_34409_34507_+
GTAAGTTTCCAAATGTTGTAAACATGGATTTAGAAAATTATCCCTGGAATATGTGTAATTTATCAATGCTTTCCCATTTTTATCGACTGTATCTCTCAG

>ML0513_34670_34787_+
GTGGGTATAAACATTTTATTTTTCTACTGTGACGACAACCCATTACCTAAATAGATTGATCACTATAATAATTAATAATTGATACGGCTATCAAGCATTATAAAAATATCTTTTTCAG

>ML0513_42241_42357_+
GTAGAGCTTGGCTATTGAAGTGTCTTTTGTATTGTAAGTTTGATTCTAATGCAGAACGGTCGATATGTTGTTAGTTTTTTATACTAACTTTCGATAAAACAGTACTATACATTCCAG

>ML0513_153162_153270_+
GTAAGATTATTTGATAACTAACGGTAGGATGAATTGGAAACTTTCTCGATCAAAAATGAAATTTTTTATAGACGTAATTTATTTAATCTCAAATTCCTAAAACTGGCAG

>ML0513_248830_248942_-
GTTAGTGATAGCGCCTTTATTCGTGTATTTGGATCCTTTAAGCCCTTTAATTCATAACAAATTTGCAGTCATTGAGCAACCTTTGATTTTTAATTTCTTTCATTGAAATTCAG

>ML0513_249225_249314_-
GTAAGTCTCATGATCACGACCTGAAAATATAACACATCAGCCATGTGTTCCACAACTACAATACAAACACTGACATTGTTAATAATTCAG

>ML0513_253615_253714_-
GTTTGTCTGATTGAAGCAATTCAAAAACTATCTATTGTCAGTTTTTTACCTATTAACTTCATTCAACTGATGCGACTGAGATGCTGATAGTTTCTTTCAG

>ML0513_254209_254306_-
GCAAGAAATTTTTAGTGTCTTCTCGAGAAAAGCATAAAAAAAACAACATTAGGACATATAAATCATTGTGACTTGGCATTGAGTTTTATTCATTTCAG

>ML0513_275443_275562_-
GTAGGTCTATAAAAACTGCGTATTGTTTCTTACAAGCTGCTGGGAATAAACAGTACAACGATTATCTAAACAAGTATTTATACCCAAGGTACTGTTCGAGTAAAACACCCCACATTCCAG

>ML0513_275713_275806_-
GTAAGCCCCTCATTTCAATATAAATTACAAGTGTAATTCAACCTGAAACCCCTCAGACATTTTGTATCTTCACGTCTAATCAACAACGCTACAG

>ML0514_8116_8225_-
GTAAGTCCCGTAGCTATCCAATTTAGCTCCTCCAAGTCTTTCAGATTCTTTTTCGTTGAGAAGACTTCGTCTATAACACCGTTAAAGAGAACGAAGTTCTCCTCCCTCAG

>ML0514_57953_58055_+
GTAACATTTTAGATTCATTGCATTATTTCATCTCATTGGTCAATCGCTATCAAATGTGTGACACCGTTCATCTATTCGTCTTTAAAACGAATCCTCTGCCCAG

>ML0514_91093_91199_-
GTTAGGTCGCCTTGTTTTCAGTTGTACATTATAAAAGAGTCCTCTGTCGGTTTCAGCAAAGCCAGCCTCACTCTACCTCTCATCTATAATTTAGTCCAACTTTTCAG

>ML0514_91366_91484_-
GTTTTTACATGACCCAACTTTTACACGTCATTTAATAACCCTTGTATATTACCTTAATCTATTCCTAGTAACAAACCATGTATCCACGTGCTTTCTCCATTAATTTCAAATCACTCCAG

>ML0516_2647_2759_-
GTAAGATCGTAGTTCCAATTCTCGAAAATTCTCGAAAATTCTCTTGTTATTATTCTGTTTTGTCATACTTTTCTAGCTCACCCTGTAGAATCAATAACATTTTCTCCATGCAG

>ML0517_2092_2162_-
GTGATATCTTTGGAGAGTACACCTCTGTGAACTACAATGGAGCTAGCGTAGTCGACTACNNNNNNNNNNAG

>ML0517_2861_2936_-
GTGTCTATCCCAGGCTGTCCATAGAAAGCAGAGACCAGGAAAACAATACTCTCACAACAGTCGAACTCTCCCACAG

>ML0517_6989_7080_-
GTAACATTGTACCCAAGAAACGCGACTGGGTCCGCCCCAACGTTCACGATATACATATGGAGAACTTTTCCCTCCTAACAATATTCCCCGAG

>ML0517_19504_19622_-
GTTCATAGTTTGTTCTATTTCTCCCAAAAAATGATTTGACATCTCTGTTATAACAATTGCCATTTTTCTATGTACAACAAAGAAATACAATAAGAAGAATACAATAACTGTTCTCATAG

>ML0517_19912_20026_-
GTAAACAGTTTTACTCAATAGAAGTTATCAATGATGTAAAAATCAATTGATATATAATTAGATAACAAATAGTGACATCACACTTAATTAATAAGTGATAAACAATATCCTTCAG

>ML0517_20117_20226_-
GTAAGATTTATTGATTCTTTTATCAATAAGTCATTATATTATGTTATTGCTACTAAGCTAAATTGTATTATTCTGCTCATGTAACTTGTGACATTAAAACATATCGTCAG

>ML0517_26815_26886_+
GTAAGCAGTTTGTTATATAGGGGAATGATTAGACTGGTTCTTCTCTTACCTAACTGATTCCTTTTTTGATAG

>ML0517_28208_28316_+
GTAAATTTTGATGATTATTGATGTGAAGTAACTGATGAACAATCCGTACATATATCAGGAATATGTTGTCACAAAAATTGTCTCATCCTGTCAGTGGTGACCATTCCAG

>ML0517_38954_39061_-
GTTAGCTAGAGACAGGAAATAAAGGCGATCCCTTATTCTGTTTTTTGTCGACCCTTCCCCCTGCTGGCCGCAAAGTCTATCTAATTCTAACTTCGCACCAATCTCCAG

>ML0517_52406_52505_-
GTATGTATTCAAATTTCTAGGATTCGATGAAGTTTCATGCTGTTTAATATTGAAGAGCAGAGAGACATTTAATTACGTTCTCATAAGTGATATTTCCCAG

>ML0517_60890_61009_-
GTACGGGGATCTCGTTTGAAGTTGTCTTTCAGACATTACTTGATAGCTTAATAGTTGGAATTTTGAGTTTTTCATTTTCATATTGGTCAATGTTCATTCAATTATACCTATGTTCCTTAG

>ML0517_62137_62255_-
GTTAGTTTACCGTCAAACTGTATAGCTGATCAAGGTGGTTCATATACATTCCTCAACAATATGTGGGAAAATCAGGAGATATAAAACTGCCAAAAGTTATCAATAATTTCACCCTCCAG

>ML0517_67073_67179_-
GTCTTTTATCATAGTCATTATATTTACTAAACTTAGTAGAATTTTATTGGTGTGATGTATCAATTGCAATCAGATTACTTTAAAAATAAGTAATAATATTCTGGTAG

>ML0517_105501_105610_+
GTTGAAACATTTTGTTTAAAAAAGTGAAATTCCCATTCCTGAAACATTTTAATATTTATTTTTTTGACTTAATCAATTTAATGAGTTATATTTTACAACTGTTCTCGCAG

>ML0517_120752_120870_+
GTGAAGCTTGTTAAACTGTTTCTTAACCATCATTAAAATCTTGTTACTTGAAATATGCAAGAACTCTTCCGAGGTCAGCTTGTACACATGACTCACTTATACATTCTTATATATTCCAG

>ML0517_149984_150082_-
GTAAGTGCAAATAGTTGTACATTAACTAGAAATTCGGATTTCTTTAAAGAAAGTTCTGCTTTTAAGCTTGAAAAAATTGACATAACGCCTCATTTTCAG

>ML0519_61937_62056_+
GTTTCACATTTTATTAAGCAAAGAAATTTGTGTGATATTCCAATCTACAGTTTAATGGCTCAAACTATCCCAGAATTCGCCCTCCAACTGACTGCTACATTACTCAATCTTTCTTTTCAG

>ML0519_75635_75732_-
GTAGGAACCGACCTTGATCTCCCACGTTTCTCTTTTCAATAAAGAGGACTCAGTTGATGTATGATTATCACCTTTATATTATAACGTGATTTTTCCAG

>ML0520_15719_15829_+
GTGAGTGGAAACTTGTGAAGTGACAATGTTCAACTGTCCTTGATTAGTTGTTATTACCCAGCCCTTTAAAGAAGTTCGCCCAGTGAAGCACACTAACTGCCTTCATCCCAG

>ML0520_45836_45954_+
GTTAGTTAATCTTGATTGATATTTTAGTTATGAGATTAGCTATAGTTAAGTAAAGGTTGAGTTAAGTTAAGTCTAGTTAAAGTTAAGTTACGTTTAACTAAGCTGCTGCCCTACTCCAG

>ML0520_66741_66838_+
GTAAACATTTCGTCCCAACTTTGAACAGAAATTATCGTTACTATCTAATATCTATACTGATAGTAATAAGTGAATCAATTGATATTTCATTATTTCAG

>ML0520_74256_74372_-
GTAAGTCTCTTTTCCTCAAATATTTCAACTTTCCAAATCCCAATGTCTTTAGCTGCCACTTTTATTCAACCGTGATTCACTATCATCTAGAATTTCTTTAAAACTTGCGAATTTCAG

>ML0523_37715_37832_-
GTATCATTCAGCGAGTACTGGGTTTCGCGTCGTTGTGTTTCTATTATATATCTTTAGAGTTAAGCTAAGTCTAACTTCTAAGAAGCGTTGTTGTGTATCTCAACCCTCAAAATTTCAG

>ML0523_39791_39877_-
GTGTGTATCTTGAGGTGGAGAAGTTTAAGTAAGTGTTTTGTAAGTAAGTAAGTGTTTTGTAAGTAAGTGTTTTGTTGTGTTTCTTAG

>ML0523_40104_40220_-
GTAAATTGTATCGTTTACTTAGTATTCTAGCAAACATAGTATGCGACATAGTTTTTCCGAACTACGACTTCAACGTTTCATACTTCCTCCCCGATTTTACAAAACAACAACCTCCAG

>ML0523_46227_46326_-
GTAAGTACTCTCTTCCTTTGTCCAGCTAGGTAAGCCTTAATCGCTGAAACAGTCCCATGATTTATGTCATTTGACCAATTTTTGTTATTCAATGCTTCAG

>ML0523_46540_46641_-
GTACGTGGCTGTTCAGTTGAAAAATTAGTTAACTCGCATCATGGAATTTATAAGTTTCATCACCTCTGCGTGCATTATTCCCGTTTACCAAAAAACGCCCAG

>ML0523_46861_46965_-
GTATTTATATTCATTCTTTAGATACAGATTCTGAACGCCCTGTTATAAAGTTTCTCTTTGTAAGGAATTTAATACCGGTCTGTTTTTATTCACTGATAATTGCAG

>ML0523_74480_74590_+
GTAAGTGCACTCCCACTTTCTTTCTCAGTTCAGTTCAGATTTCCAAGTTCCTCTTCAGTTGTCTACCGTTAAATAGAATAAAAACAGGTTCAAGTTTTGTGCCCTTTACAG

>ML0523_83073_83185_+
GTGACAATTTAAGCCATGCTTTTGGAAATGTGAGTTGAAGTTTCTTCATTGAAAAGTTGTTCCGGAATCTACTGTAATGTAAAGTTTGTTGTTGATGAGTTTGTTGCACTCAG

>ML0523_121217_121334_+
GTGAGTAGATTTTGAAAAAGAAAGGTGAAATCATACCACGATTTGAGTTAGAATTAATAAACTAAGTGAAAGTAAATGTTTGCCATACAGCAGCAGCTGAACAGTCCCTCATTAACAG

>ML0526_11539_11653_-
GTAACCGACTCATGTACTAGGTATTTTTTTTTATTTCTCCGCTTGAAAAAATTTTTACGTAATTCCTAAATACATCGCTCAGTGAACTTGACTTTCAGTTGTTTTCACTTTTTAG

>ML0526_35391_35489_+
GTAAGTATAGGTCTCAATATCTAGATTTGAGCTTGCTAAGTCAATAGTTCTGTTGAAAACGTTTCATGTACTCTAACAGATAACCTACCCAACTTTTAG

>ML0526_36836_36952_+
GTTAGTTTTCTGACTGTCTTCCTTTCTAGCCATATGTAATATGTTTGTCGCTGCAATAGATATGATGACAGATCGATATGATGACAAGACCTTAACTTGCAAATATGTTTTCTGCAG

>ML0529_9303_9406_+
GTCTGTTCTTAAGATTGCTCTTTTGACAAAATAATCCCTTTTTTGTTTCCAAGTCACGAACTGTCCAATACTAACTTTCTGTTCATCACCAAACTCTCTCACAG

>ML0529_42238_42352_+
GTTAATCATTATCATCAAACTTTCATAATTGTCTGGGAATACGGTATACGAACAGTACTCAAAACTTTAGATGCGAATTGTAAGATGTAGTTACGATTGATTTTCTCGAATCCAG

>ML0529_63012_63127_+
GTAACAGAGTTTAATCATTCAAACTTGCCAAATTGTGTACAGTGCAAGCTCCTTTTTCTAAATTTAAACAAATTTGTTAGTGTGAAAATCCACGACAATCCTCAATTGTTTTTTAG

>ML0529_63251_63367_+
GTATATAAAGCAGCTCATTCATACGACCATACGCTTACCGTTAAATGAACGTAACTTATTCTATTTTTTATTTCTTCAGTAATTATTTGATTTTGTTTAACTTTATTCTCGTTTCAG

>ML0529_64094_64208_+
GTAATTATTTTTCGTACGGATATTTTATGATTATGATGTGAAGGATGTATATAGTGTGAAATGTACATCTGTTTTATGCCAGTATATAACTACGTTCTTTTTTCCAATAATTTAG

>ML0529_73269_73384_+
GTAATAGTCAGATCTATTCTTGACCCATGAAGCCTCAGTGCATCATTTTTGTGACACCTTGCTCCTAAAAATTGTAAACATACTCAGGACTCTCTTTTCAACACAGTTCATTACAG

>ML0529_73469_73573_+
GTGAGATAGTTTTTGGTTCAGTCAATAGAGATTTACAATTGTCACAAGTGTAAGGTCTTACCAAAATTACTGACTTTTATTGTACTAAATAATCGTTAATCTCAG

>ML0530_16543_16642_+
GTAAGCATAGTAAAAAAGTGCTCCTCATATACATTCATTTGTTCCTCACTTGGTTTTATTGCTGGGATGTGATTCTGGCACATAAAACTTGATATTTCAG

>ML0530_17682_17791_+
GTGAGTTGAGTTTTCTGTTTCGTTTTATATTAGCATAACCAGTCGTCAAGGTACCTTACATTGCGTTATTATTTGTACCTTGGTATATGATCTGATTTCCCAACACTCAG

>ML0530_18220_18337_+
GTAAGTCTGTAGATCTTGACTTTTAAATTTATTTCAGTCTTCACTCGAAAAGATAAAATATTATGTGATCACAGTGTTGATGTTCTTGCCATCGTATAAAGTATTAAATTTTGTTCAG

>ML0530_90349_90462_+
GTGGGATTTCATTTCCGCCATTTGAAATTATTCATTGAAATATATTCCTTATTATTAGCCGGCTATAATCGATGTGTCAGTTTTGAATGGGCAATGACACTGAATTTTACTCAG

>ML0530_91621_91723_+
GTAAGAAACTAATTCTTAATCATTAACTCAATTTCAACAAGCTGACGAGGAATTTCTGTCTAAACATAAGTTTACCCCTCTTAGACAACACTTAAATTATTAG

>ML0530_93749_93864_+
GTGATTCTAGTCTCTTATCTCCCTTTCTGGTTTTCGGTTATCTCAACCCCTTTTTATTTTACACTTATCCTCCGACGTCATCAGTTTCAAGTATCATAAGTGTTATTTCTGTTCAG

>ML0530_100815_100924_+
GTAGAGGTTCCTTTTGTTAGTACATAAAATGATTGCCTATTGGTAGTAAAATTATACTTATAAGAAGACGATCAAGACTATAATTGTCTGACAGAATATCCATATTTCAG

>ML0530_116957_117050_-
GTATCACTGAGCGACCGAGGACAAAGAAAACTATGGCTCCACCTCAGAGATGGCCTAAGCCGAGCCTTAGACCAGCGTCCACGTCATACCTCAG

>ML0532_34084_34190_-
GTAAGTTTTCTGTCGACAACCCAGAGGATCAGTTCGGATATTTCCTTTCTTAGAAGCGTGTGCTAAGTGCCAATATTTCTATCAGTGACTTATTTGTGTCAAATCAG

>ML0532_40064_40164_-
GTACGTTTATAAGGTTGATCTCTGTTTTTTATTTTGAATCAGTTGAATATTACATACATTGGATTCTATCACGTGCTCACAGTTGACAAATATTTTCTCAG

>ML0534_7324_7439_+
GTAAAAATGTCTTCTACCATTTATTACTTACGGTAAAAGTTATAAAGATGTTTTTATGTTCGCTACTTACATATTGCATGTTAAGCTACACTGACTCAAACCTATCGTCGTCTCAG

>ML0534_12712_12818_+
GTAAAAAATCAACTTGATTAGGTACTTCTGATAACATTATTAAAAGATGATAAGGAATGATTAAATTGCATTTTTTCATCTAAAAACTATTAAGATTTATGTTTTAG

>ML0534_56980_57094_-
GTGAGTTTATGAAGAGCTGTGATTGTCGCTATTTTCCCTTGATGTTGCCCTCCTGGCAATTTATAATACTTACTCTAATGTTTTGAATTTAAAATTATCTGATAACACCCGTCAG

>ML0534_77206_77319_+
GTATTATAAGAAAACTATAAACCGAATATGTAAAGTGGTAGTAAAGAAAAGGTAACAATGACTGAGAAAAAAGTTAGCCAAAACGATACAAACGTAAAAAACTTCCAATTTCAG

>ML0534_33637_33702_-
GTAAGTGCTGACAGTACTTGACAGATCAATTAACTATTTGCCTTTCATTTTTACTTCCTTTCATAG

>ML0536_54616_54711_+
GTAGGGAAATTCCAAAAGTAATAGAACGATCTAGTGTAGCTGAAATGTTATCATTGAAACGTTGAATAATAACATGTAAGAATTACGATATTACAG

>ML0536_65914_66028_+
GTTACTCAATCATTTTATTTTGCTTCAGATAAATTGCCAGATCATTTCTGCTCTTTTTCTCAGAACAAATTTCCCTTTGAATCAAAAACTTTCCATGCACTGAACTGAATTTCAG

>ML0536_150048_150150_-
GTAGTTTATTTCTATTTTTTAGAAGCTCCTTTCGATTGATTTTCTAATTAATGGAAAAACATTTTTGCAAAAAAGATCTAAGTAAAACCATTTCCCTTTTCAG

>ML0536_170627_170699_-
GTGGGCATAAGGACCTGAAATAGGTTCCCTCTGTGTTACACTGTGTTGTATCCTAATGATGTTCTATTTTCAG

>ML0536_197590_197701_-
GTTAGATTCTCCTTCCACAAGTATAATCGTGATTTTCAATCTTAGATGAACTTTTTGATGAATGGTATACCATCCTATTTTTAGATTACTGAAAATAACTAGAACGATCTAG

>ML0537_5687_5806_+
GTAAGTTCTGATGCAGATTTACTCATTTTAAGTTGTTTTAGGAAAAAAGCTGACTTTTAAATCACAGACAGAATCACCTTTATGTTAACGTAATCTCTTCAACAAATTTCTTTTTTTTAG

>ML0537_7915_8012_+
GTAACGAAGTGGCTCATTATAAATTTAGGATAAAGCACTTGTTTAATAGTCATGTGTAGGCTATAGGCTTCTACAGTGTTTTACAGATTTGATTTTAG

>ML0538_33872_33990_+
GTACAATTGTCAAATTTCCTTCTTAAAGTTTGTATGTTCTACCGTACTAAACAAAGTCTCGATAGTTATCCAATCTGACGTCGTTGAGATATAGCCAGATGTTCATGAACCAATTTTAG

>ML0538_34280_34378_+
GTAAGAGATCGATCTGTTCTGGGTTGCACTCCTGTCTTGCTATTATACTTGAAATTCGTATTGTTTGGGACTGTACATTGTTTTAACAGAGGTTTTCAG

>ML0538_40596_40715_-
GTTCGGTTTATATTTCTGTTATGGGGATAATTTTTTGTTGGAGCTTTAGTTTATTTTGGATTTTTCTTTGAGCTATACGATTAGTTACAATTAAGTTCTGTATCTTTACATGGAAAACAG

>ML0540_27421_27521_-
GTAAGATTACGTTGGTTGTTTTTTAGGTATTTTTCATTGACCTGATTATTCTTATATTTTCTTTTCGTTTAGGACAGAATTTTGAACTCGATCGCCCACAG

>ML0544_5549_5663_-
GTATGTTACGCTCACCAAATGTTGAATTTGCATCCTCCACGCTTTAAAGTTTACATGACTATTTTGATGTTTTGATTCTTCCAAGACAACAACTGTATATCGTGCTATGTTTCAG

>ML0544_6346_6456_-
GTAATTGCCAGGCTCTCCTGTCTGAAGACACATTCCAACGTGTACTGCTTACTTGACAGTGTATTTGGAAAGCCCGCTCAATTATCAATATCCAATTTCTTCTTATTTCAG

>ML0544_17572_17684_-
GTAAGTTTGTCCTCCAGAAAAATCATCATCATTTTAATCTGTTGCTAAATTAATATTTTAATTTCACATTCAAAGTGCCCACTGATTGAAACTTACGCCAACTTAACGTCCAG

>ML0544_102836_102953_-
GTAAGTAGCATACTCTAACGCTACAGAGCAAATTTTACTCAGATGTATGGTTTCAATTCTTGGTTGATAGAGACATAGACAAACAAGATATGTCGTCATACATTCCTACAACATGCAG

>ML0544_103049_103154_-
GTAAGTTTGAAATGTTGAGTAGATGTGTCAATTTGCTGGTAGGAAGTGTCTCACTGTTCCGGGCTTAAATACCGCAGCTATTTTCATGTTATTTTCCCTTTTTCAG

>ML0547_19389_19487_-
GTACGTGCTTACAGATAATCCTATTGATAAATGCAAAACGATTTATAGTAGCATGAAACTCTGAATTTAATTCGATACCAAAATTATTATTTATTTCAG

>ML0549_66673_66768_-
GTAATTATCAGTGTATTTATATGTTTTACAGTACTTGAGACTAATCATATTACCTGCTTACTGATCCTTTATAAATAAAAACTATCTATACTTCAG

>ML0550_197469_197584_-
GTACCTAGTTGCTAAGGAAATTGTACAAAATTCTCGTTGCTAGGGAAATTGTACAAGATTCTTGTTCCAGTCCAGTAACCTCCAGCAAGCTATTATCTAACTTTGCTCCTCCGCAG

>ML0550_245799_245917_+
GTGCACTGTTTTTATGTTTTTCTTTAACCCATTTAAGCTACCACATCATAAAGTTCACAACTTTTCAAATTTCCAAGCTAAGTGGAGAAGGATTGAGACTACTCGCTCTATCTTCTCAG

>ML0550_253934_254037_+
GTACGCAATATCCCTACACACACTGGTTTTTGTAGAAGTTACTTTCAACAAATCACAATTTAAGGTACAATAGATAAGTAGATAAGAGTCTGATTATCTATCAG

>ML0550_256067_256172_+
GTAAATTTTTACTTTCTAATTTATGTTGAGGGCAGTATATCGGATGCCGGCCAAGATATTTTCCTAATGTCGAAGTAGGCGTATTTGTGAAAATTGATACTTTCAG

>ML0550_269450_269557_+
GTTAGTCTTTTTACACCTTTTTCATGATTCAAGTCAAATAATCATATTAAGAATATGGAATTGGAATATTGTCAATTTCTACAATTTTAATCTTTACCCCTCTCTCAG

>ML0551_5704_5785_+
GTGACACTTTTAGATCTAAGTTTAGTTCTTTGCCCCATAACTTTGGGTTTTTCATATTTCTCTGTAACTTGTGGTTATTTAG

>ML0551_32352_32470_-
GTAACATTGATAGATTGTTGTGGGCTTGAATACCTTTATTTGCAAGTTGTTGATAAGATTACAAAGGTTGCAATCCCGAATTTTCTGTTCCTACCTCATTAAATTATGAATTTTCCCAG

>ML0559_7182_7296_-
GTAGGGAAAACTTTATGTCACTTCTACTCCAAGGTACTCAAACTAATGATAATCAAAATATTAAACAAGCGTTTCAAACAAGCAATGAACTTAAAGTTACAATAAGATTAATCAG

>ML0559_24993_25112_+
GTAAGAAATGATCTATACCTTCAAGTTTAGTAAAACATAAACTAGAATATTTCTTTGTCTGAGACAAAGTGAAATCTATCTTTAAGTTAACACAAGGTAGCAAACACTTATGTTTTACAG

>ML0559_43507_43602_-
GTAACTTTTGTTTCTACAGCCAGACCAATATGATTTTTTTAGATCAACTTATACATATTCATTGTGAATGGAACTTATCAAAGTATTGCGTTCTAG

>ML0559_117854_117970_-
GTGAGGATTTTGTCAGCTTCTTTTTCTTAAAGTTTTTAGGGTGGCCACTCCACCCCATCTATCTCTTCATGACTCTTCCCCCATTCAAAACAACAAAACCACGTGATTCATCTCCAG

>ML0559_120230_120346_-
GTATACAATTGATTACTAGAGTATGTGTTGTTGATGTTTCAGGATGATTAAATTTTTTAACTATTTGATTTAAATCTCGTCCTCCTAATTTCTAATATTTATCCACCAAATTCTTAG

>ML0559_121082_121194_-
GTAAGTTGTGAAGTTGTGGAAATCTTCTTTGGTTCTGCGTGTTTTGTAAAAGATCACATATTACAATCACATCACTGGCCTTAACTCAATTAGATTTAATGCTTATTTTGTAG

>ML0559_124060_124174_-
GTAAATATAGCATAGAAAAAAGAGTTTCAAATATTTACAGAATAGTTATTTACATAATTTCGATATTATTTATGAGTATCTCTTTAACTGTAAGCTGTAATGTATATCTATTCAG

>ML0559_116053_116149_+
GTAAGTTACCGAAGCTGTTCATTTCTAAAAAATATTTACCGATTGTCTAGGCTTACAATAATAAGAACAAATAAGGTCATGACATTTCAATACCCAG

>ML0559_164618_164726_-
GTTAGTTAACATATTTGGTTTCCTGTGAAGAATTAGTTGATAAAAGTTGTGAGATATTTGTACATTTTTAAAATCAACTTATTCTCTTGACTAAAAGGAAAATTTGCAG

>ML0565_142516_142594_+
GTACTCCTCAAGAAAGGAATTAGAAACGGACACTTGTATTAAATCTATTGATGTACCAGAACTGCCTCCTAAAAAAAAG

>ML0565_169270_169382_-
GTTATATACATATTTTTTAAATCCTCTATGAGTATAATTCTACAGAATATACCCTAAAGTAGAATTGCTCCTTGTAAATACAAATTCTCTTCAAGACCAATTCACATCATCAG

>ML0567_20666_20778_-
GTATTTTTCAGTTTTTTATGCTTTTTGTAACTCGAGAAGCTCTGTAATTACATATCTGTTTTATATCGATATATCGCTGCATTTACTAAAGCTGATCTTATTTTCCTGTCCAG

>ML0567_20845_20962_-
GTATGTGTGTGATCTATTTAGCTAATATTCGTTCTCTTTCATTTCAACTCACAGCACATTTGTGATCTGACATTGTACGCAGATAATCGTAAATGAACAAATAACCCATACTTTTCAG

>ML0567_42211_42325_+
GTTTGTAAGTCCAAACTAAAAGAAATAGGCTAGGAGTATCTGTGTTCTTGAGTGCCAGCCAGTTGTGAATAGGGTTCATAGAGTTCAAGTTGTTCTATAGTTTAATTGATTTCAG

>ML0567_65604_65717_+
GTTAGTGCTACCTTGTCAGAACATTCTCGAAATAGACCAAAACAATATTTTAAAAAATCATGCATAATCAATAATTTTTAAGTGTCAATGAGTTAATATGATTTTACTTTTCAG

>ML0567_87168_87233_-
GTATGTATACTATTTTATTCTGAAGTATAACTCTTTCAACTGCGAAACTTTAACGCTTTTCATCAG

>ML0567_95183_95266_-
GTAATGCAGTTAATAACTCGAGCTGCAAGATGGATTGAATTATATTTAAGTTTCAAATAAAAGCAAAATATCGTTTTTTACCAG

>ML0569_44998_45092_-
GTAAGTTTTGTGTGTGTAATCTTTCTGGAGGCATTGTTAAGTCTCAGGTAAGTTTTGTGTCTCCACTCTTTCTGGGAGGCATTCTTAAATCTCAG

>ML0569_120755_120859_+
GTAAACTGTTTTAGGGTCTCAACGACTCAACACGACATTAATCTAGGAACTTAATCTCACATGTCTGAACTGGACATATACCAGGATCTTTTTTCTAAAATTCAG

>ML0569_196827_196945_+
GTTTGTTTTCGAGATGTTTAGTACACATCAGTAAAGTTAGGAGGAGTGTTATTGGACTATGTGTTACACAATATGAAGATATTAAGAGTTTGCAATTCCGCTTACATTTTCAAATTCAG

>ML0569_223327_223430_+
GTCAGTGAAAATTAAAGTGAATTACAATCTACGATAGATTTTCAGGAAAATTATCATGCTAATAATCAGAACGTTGCAATGATAGATAATCCTTGAACATACAG

>ML0569_273533_273608_-
GCAAGGCAGAGTGCGGTCCGTGACTTCAATAACTGATCGGGGATGGAACTTGTCTAGGGTTATCAACATGAACCAG

>ML0569_327419_327534_-
GTTCGATAGTTTATGTAGTTAAAATTGTTGCAAAAAGCATAATTTGGTCAATTGTAATTCCTTACTGAGACATCTATGCATATTGTCTATTTCACACTAATATTCTCTCTCTGCAG

>ML0569_327855_327960_-
GTAAGATTTTCTTCGCTTCTTTAAATTGTGAAATGCAAATGATTTAAGCTTCCTCGATCCTCATATGAATGCTAGGTTAAGTAAATTCAGACGGATCGGTTTTCAG

>ML0569_382541_382660_-
GTAAGTTTCTGTTTCTTTGCATGCATTTTATGCTGTTTTTTGTGCTGTTTTTTTCTATCTGTTTTTTGTGCACCTTGGGTTAATTTTTATTGATTCACAACCGGAATATGGTATCTTCAG

>ML0569_382777_382874_-
GTAAGTTTTAAATTGATGGAGGGAGGGAGGGAGGGAGGTGGAGATTATTAACAAAACTATGCAACTTGCGTTACAATATTATGATTTCCACCCTTCAG

>ML0569_408407_408509_-
GTGAGAGAGTAGATAATAAAAACAATAAAACGACAAGATCTCCTGTTGAACTGTGATATGTATCTAACTTTCCAACGAGACTGATTACACGATGTGTTCCCAG

>ML0569_468083_468191_+
GTGAGGGTTTACTAAATTCCTTCTCCCATCATTTTCTTTTTAATTGATAAATTGTTGAATACATTTGAGTATTTGTAAACTAAACTCGTTGAGACGTTGACCTCCCTAG

>ML0569_513138_513245_+
GTTGGCAAACTTTTGAAGTATGGATTTCTTTCAAGAATTATTCTTTCTAAAATGTGTGTTGAACTTATTAATATCTTGCATCATGTTATCAAGTCATCATGGTTTCAG

>ML0569_560440_560549_+
GTAAGTTAAAAATTTAGTGTTGTTAACTCACCTGTTGTGTAACTGTTTCTGATAACTTCGTAGTTTGTTCATTACTTCTCTAGTTCCCATTAACGGAAGATATTATCCAG

>ML0569_584621_584734_-
GTAAAAGTTAGATCTGTCCTAATTTTTATGATTCATGATTCATGTAAATTTTGGTCGTGAAATTTAACTGTTTTCCATTCAAACCGAAGCCTGACCCAGTACTCCGGTTTTCAG

>ML0569_585811_585924_-
GTGATTTTTCGTATTTTATTTTTCAAAAGCCTTAACATTTTTCTTGAGCAAATTGTACAAATTGAAGTTCTGAGCTTATAAGCAAACTATAAATGTTGTAACTTGTAATTGCAG

>ML0569_615372_615486_-
GTGATTATGATACGTTTTGTCTTTTCAATTTTTATACGGATTTTGTATATTCTTTGTGTTTTTCTTTCGACGGATTTTTGGTCCAATAGCTTGTCTCTGATCGAATTTTTCGCAG

>ML0569_620943_621052_-
GTATGAGTTGCTTTTTCTAATTGGATTTTCTTTGCTTTTGTAAAGATTTATTTTACTATCGAAGTTTCACATCCTCACTTTCTCTTAAAACTGAAATAATAATGTTTCAG

>ML0569_624347_624461_-
GTAAGGTTAACTTTCGAGAAGTAACACATTGCGTTATAATTTCATAAGAATGCAGTATAGAGTATAGATTTATGTTAGAGATGAAATTTCCTAAACTAACGATGGTATCCTGCAG

>ML0569_611201_611309_+
GTGGGTTTCAAGCAGCTGCTTGTCAAATCTGATTTTTGTGCGATTTTCAAATTTTGTCATATTATCGATGTTTTGTAATACAGTTCTTATTGTTTGAATCTGTCTTCAG

>ML0569_643426_643534_-
GTGTGTTAATTGTTTATTCTTATCTATTTTATCAAAATTTATTGAGGTTTTATCCAAATAATTGCTTATTTTTTGCAATCTGGTTCTTTAAACAGTGAATTATTTTCAG

>ML0569_645292_645386_-
GTGAATATTTAAAATTTTGTTTCAATAAGCTTTCAATAGTGATTCGAGATTTTTAGTCTTTTTGATATTTCATAGCAGAAATCATTGTCTTTCAG

>ML0569_646146_646262_-
GTAGTTTGATGTATAACTATGTTGTTGCTGCTAATTCTGGTTCTTAATTTATTCCTCTTTTTACCCTTTTGATTTGAGTTTATATCTTAATATTAACAATTTGCATATGTATTTCAG

>ML0569_647069_647178_-
GTTTGAATGATGATATTTTTGTGTTCTATGATGCAACTGACAATTTGAAAAATTCATCTAGTACAGTATAGAAAATTCAACCTTGAATTGATCGTAATTTTTACTACTAG

>ML0569_648230_648340_-
GTCGGGTGTTTGATTCGCAACTCTGCAGTCCGCCTAGAATTTTGATAATTTAATCCGTTTAAATATTCCGTTAAGTACTTTTCAATTAATTAAAGATTAATAAAATTTCAG

>ML0569_656255_656345_-
GTAAGCCACTTTAAATGTTCCATGACACAATCTCGTGTTATATAACATTTATGAACATAAGTGTTCATGTTTGCGATGCATCTTTTCATAG

>ML0569_656582_656698_-
GTAAAGTACTTGTTTACTCTAGAGCTCAGTGAATATCAATATTACTTCAGTATTTCTCGCCGAAACTTTTCCGTATTCCTCTGAGTCTCTGTGTAATTTATATTGTCTTTGACGAAG

>ML0569_658531_658646_-
GTGAGTCAACAGAATTTCAGACTCGTATACTTGAGTTACTGCTACGGTAAATGAAAAAGTTATTTTGTTAAACTTTCTGAGTTTCCTTAAAACTGCTCCGTGTATAAATTTTCCAG

>ML0569_660895_661014_-
GTAAGTCTATGTCTGGTCTGGTAAAAGTGGTTCTGGTTGTCGTGGATAAAGTTTCTACTTTCATACTTTCTGCGTTTTTCAATGTTGTAGTTTAAACCTTCTTAAAACGTGTTTTCTCAG

>ML0569_664583_664697_-
GTAAATGACAAACGATCATTCCTATGAACACAAAAAATCACAATCTTACTATATTATGCATGAACTATCAACTGTTTTTTCTATGTAGATCTGATAACCCTAAATTTTCTCCCAG

>ML0569_665617_665729_-
GTAAGTTATAAACTTTTTGTTGAGACTGTATAACACTCGATTCACATCATGCCACCGTTGAATAAGTTTAACCGTTGATCCCTCGACTCTGTTAAATCTAAATATATTATCAG

>ML0569_666301_666396_-
GTAAGTTTAAACTCATTGAATGAAACATCGGAATTCAATTTTAGAAAGCTAGCTAAGCCGCTCAAGCTAGTAAAATGATATTTGTATGTTTTTCAG

>ML0569_672278_672391_-
GTACATATTATACCAAATTTTCATTATTTTTGTAGAATATAGATTCCTGTGTTTTCTGAACGTTTCATCAAATATATATTTCGTTTCTAATAGCTTGTTAGTACATAACTTCAG

>ML0569_676067_676176_-
GTGGGTAGAATAATTATAGTCTAGTACCTAGAAGATTTTGTGAAATAGTCCTGATAGATTTATTGACCCAGGGCCTGTGTAACAGATTATTGTAGATTTTTGTCCTTTAG

>ML0569_685801_685913_-
GTAACAATGTTGAATTTGATCATTCACTTTTATTTTGTCAATAACTATTTAAGTGACAGTTAAGATGCCAGCGATTCTTTCAAGAAGCAAAAAAGTTATGTCAGTATTTTCAG

>ML0569_687548_687661_-
GTATGTCAACTTTTTTTATGTTTTGATCACATCATCGGGTAGCTTTTCGAATTTTACAAAAAAATTGGTCCGTTTCTTTATTTTAATGCCACATCAATCATATGACCTCCGCAG

>ML0571_13403_13510_-
GTCCGTATTTTTTACAGCGAGGGTTTGGGCCTTGACCCCTGTTTTACACAACTTTTACACAACTCTTTCGCACAACTCTTACACACAAATCTTACACGAATCTTACAG

>ML0571_16292_16411_+
GTTAGTCTATATGAGTTAAAAAACCAGATTACAAATAATAATATTGTCATTTTGAGCCAATTTTTTAGTTGAAAGATGATTTATTGCATGGAATTGGATTTCGTTACTGCAATTTTTCAG

>ML0573_7306_7415_+
GTGAGTTTAGGTTGAAATAACAAACGTAACAGAGCAGTCAAATGTCAGCCAGTACAAAATGTGTCATCTTATAAAACGCTTAGTTGCATGATAAATCAAACATTTACCAG

>ML0573_10606_10724_+
GTAAGCCTCATTATGCAATAATACGTTTATTACATCAGAGTACCAGAGTCATTTTTACATTATACGTGCGAAAGTTGTGCTCTTTTTCACAAGGCTTTCTAAAACTCATTTCCCATCAG

>ML0573_20511_20619_+
GTAAGTTCGATGTTCGTCAGGTTTAGGAAGATGTAGGAAAGCCTTGTGAGATTGTCTAGAATTGAATGACAATAAGTTAGAACTGCTTCTCATAAACCGTTATTTTCAG

>ML0573_22713_22821_+
GTCAGTGATTCAATCCTATTGACCTCTTTTTGTACTGATGTGTGACATTTTACCTCAAATTTGAAGTGAAAGCAGACACTCTCTGGGCATCTTCTCATCTCACACACAG

>ML0573_24037_24140_+
GTGAACAATGAACATCAACTTACATTTGTCGCAACAAAAGTTTTACTTACTTCGTCTGAAAAGGTTAATTCTAATTTAAGCTGATTGCATCGTGCTATTTTTAG

>ML0573_50316_50415_+
GTTCGGGAAATTCCCATTTCTTACCCGTCAAAAGTTACGTGCATTTAGTGGAGTTCCCATCATGACACATGTTTTTTATCTAACCGATCTCTCTATTTAG

>ML0573_50509_50622_+
GTGAGTACACATCCTAACACAACAACGTGATCACTTTTCTCATCAGTAAAACATATTATTTGGTAAATCTTCCTGGGTATAACAAAGTTTTGCTAGCTTATTGCTCTCTCCCAG

>ML0573_54329_54434_+
GTAAATAGTATTAGTTCGCCATCTTTATTGGGGGTTTAATTGAATTTCTGGTTTTATCCTGCTTCCTTTTAACAGTTTAATGAGGTCCTGAAACGTCCACCTCCAG

>ML0573_55403_55520_+
GTGAGTTGCACATTTTTATCTTACATCAAGTTTTATTTTTAACCTGCTTTTTGGAAATAAACGAGAGAGAGAAAGTAGCTTATGAAGTAAGAGACCCACTGTAATCCTAACTTTGCAG

>ML0573_81512_81625_-
GTAATTTCCAGAAAAAAGAAAGCTTGCATGTCATATTCTAAAAGTTGCCCAATAATTCCATCATTGACTCTGCCTTTAGAAACCAAATTAATAATTGCATGCGCATACCACCAG

>ML0576_56940_57055_+
GTGAGTATTGTCAATAGGGCAAGACTGAATATGAGTTTTACAACAATACTTTCCTAACTCCTAAGTCAGGAACATGGCTTGTTGCACAAGAAAAGGGTTAAACTCTTGTGTTTCAG

>ML0576_59949_60042_-
GTGAGTTACAATGAGCTGAGGTTTTTAAAACTATGGTTTTTACATTTCTAGATTGATATCTAAAGTATTTAACTCGGTGCTTATCTTTCTGCAG

>ML0576_60179_60274_-
GTAGGTTCTAGACAATATTCCTGTCGACCTGGCCGAGTCTCTTTGTTTATCATACCCTGTGATTTGCGATATCTCCTGTTAAGTTTATCAATTCAG

>ML0576_70131_70249_+
GTAAACGTAACCAAATTCGGTGATTACCGATTAAAAACAAGCTCATCATGATAAGTAATGATATACAAGAAACAACCAACAGCACATCCTAAACACTACATAATTCACAACTCCTCCAG

>ML0576_103587_103692_-
GTAGGAGTCCTTTAGGTATTCTTTTTAGGAAAATCTGTCTTGCCGTGTAATATTAGTGATTGTTACTAAAGTATTTGGACAAAAATACCGAGTAACCTTATTACAG

>ML0576_103828_103940_-
GTAAAATAATCTGCTTTCCTTTTGGGCCCATGATATCTCACAATTCAATTCTAAGCGCGATTATCTAAAAAGTTAAACCATGATGCGTTCATTTTATTGGCTGTGAACGACAG

>ML0576_104095_104214_-
GTAAGTTAAATTTGTGAAAATAACTCTCAACGTTTATGACTTTACCAAAAAACCATTCTCATCATGATTTTCATGTTTATAACTGTGCTTTGTCACTCATTACGCTAAATTTTATTTCAG

>ML0576_115768_115853_+
GTAAGCTATATCAGCCGAACCTGAAGTTTCTTACTGTCTTATTTTAACAGGGATTATTCTGAATGTTTCCCTCAAAACAATTTCAG

>ML0576_115962_116062_+
GTAAAAAATTGATACGTTTAATCTCTGGTTTTATCAATCAGGAATTCTTCGAGGCGGCCTCCTTGCTTCTATGTTTAATACTTATAGTGTCAACTTTTCAG

>ML0576_116174_116262_+
GTTAGGTTTTAAGGATACAGGCAGTGGTCAGCGGCCTTGAGCCAATCAGGCCTTCTGTTTCCCTGTTTTATTGCCCCTTTTGGTCACAG

>ML0576_126075_126193_-
GTGGGTGAAATTCGGTAAAAGTGGAAAGTCTGGGCACAACGAAAAATTTACTGCTATTGGACCATTAGATAATGATTATGCGAAGCTGCTGAATCCGTATCTAACTCCGTCTTCCCCAG

>ML0579_57562_57667_+
GTATAAACTATTTCTCGCTAAACTGCTGTTGGTAATTTTCCTGTTTTTTGGAGAAAGGAAACACTTTTCGTTCTGAATCCTGCCTACTGTAGCATCTCCCCGCAAG

>ML0579_68645_68756_-
GTAATTTATAAATTTCTACTGATGAAAATACTTTTTCGACAGAAAAAAATCCGGTTAGACTGATATGTTTTACTTAGTTCCCAATATTTGACTCAACCCCAACTTACCACAG

>ML0580_68313_68422_-
GTAAGCACTTAACGTTCATTTTAAGTTACATAAGCACTGAACACATATTCGTTTTCCTGCTGATACTTGACTAACAAATTGAAGATTTAAGGTAACACTGACAAACCTAG

>ML0580_68493_68610_-
GTTTGTCTCTTTTTTGTTTACGTAAAGATGAAAAATGACAGAGACTCTAATGTCAAGTTTAGTAAGGAAGCGGGAAAATGTTTCAAACTTTTCGTTAACGGAAATTTGCTCATTTTAG

>ML0580_110635_110750_+
GTGCGCACCATCAGGGAGCACTACAAGCGTGTTGAGTTGGCAAAACTCTTTCTTGATAGTAACATTGCAGTGCTTGGAGTTCAGGAGCATAGGATTGTCCATNNNNNNNNNNNCAG

>ML0585_54733_54851_+
GTGAGACAGCATATCCACTTGTTTACTGTTTACATATTCATAATCTCAACCAGTGCTAGATGAATATCAGAGGGCACTTTAAGGAGAAAAATATGATAAAATGTCAACTTGCCTTTCAG

>ML0585_70324_70436_+
GTCTGTTTCCGGGTTTCCCCCTTACTTTTCCTTCCGGGGAACTCTAAGAAGCACAAATAGTAGTCTCGTTGGGTCACTAACTTAGCCGTATTTGGACAAACTGTTCATTTCAG

>ML0585_75175_75289_+
GTAAATAGATTTATTGTCTTTTGTGCATGGAGGTTTTTACGATGTTTCAATTATATAACTGTCAAATATCATTTCCAGACTATGAAAATTCTCCCTTGCCAACAAACTTTTCCAG

>ML0586_72414_72501_-
GTAAGAAACGATTGTTGAATTTATAGCACAGAGCTTCATGTCAGCCGTTAGGGAACCAGTCATATCAACCTCACTCCAAATCTCGCAG

>ML0586_90333_90442_+
GTAATATGTCCAAAAATCCTACTGAAGATCTTTTAGATAATTAGATAGGAAAACCTGCGATACAGTTAGAGGTAAGCTTACGGCGGTAATCCCAAATCCATCTGCAACAG

>ML0590_5962_6071_-
GTATAGTCGTGTATATATGTGTATAACTATGTATAGATGTGTACAGGTGTGTATAGTTGTGTATAGGTGTGTATAACTGTGTATAGTGAATTAGCAATTAACGTCACCAG

>ML0590_108528_108625_-
GTGAGTTTAAGTAACGCACTGTTTGATTGTTGGCATTGAAGTTGGTAAATAGTCTACGTCTAGCTAGTATGCACGGTTACCATTACAACCTAACTCAG

>ML0592_14188_14295_+
GTGATTAGCTACTGTTAGCTTTCTAGTTTCTTGCTGTTGTCTTTAGTCGCAATTTCAAAGTACTTCAGTTAAAGAAGAACACGGAAGTGACCCACAAATCCCCCACAG

>ML0592_14764_14880_+
GTAAGTGGCAGTGGAACAATTGCATTTTCATGTCATTTTCTAATTGTATTGTTGGTAGATAACAAAGTTGTTGCCAAATGTATGTTTACAAGAATGTTAACACGTTCAAACACTCAG

>ML0592_94305_94413_-
GTTTGTTATTGATTCAATACAATTGAAAATAAGCAGACAGCGATTGGTACATCGGACAATCGGAGTATAATTCATCTATTTTTTCTCGATTTCGACACATTAACTGCAG

>ML0596_34039_34124_+
GTAAGATTTTTATTTAGAAGGACGTGCGAGAATTTTTTTAAGAAGCGCGGGAAAGTACACTAGTAAGTAGCACATATATCTTGCAG

>ML0597_10864_10970_-
GTTAGTCTGCTTGGTGGTGTGATTTAACAAAACATTATGACATTTATATAGTTTTTATAGGTAGTTTTTATAGTTTTTATAATTTTTATAGTTCTAATCCTCCTCAG

>ML0597_16905_16996_-
GTACAACTACAATGATATAGATTCTTACATCTTAACTTGTACGTTTCGAGAATCGAGATGAAAGAAACGGTTACTAAATAGTATTATTTCAG

>ML0598_45899_45998_-
GTCAGTGCTATGTAAATTGTGAATGAAACCTGACATTTCGGCAGGTAGAATGCTGTGAAAACCGTCCTGTACACTTATTATTATTATCACTCTTTTTCAG

>ML0598_103069_103181_+
GTAAGTACAATTTGATGTAATGGAGCAAAGGTTATCACATAATTAAATTGCTTACTTGGGCTCATAATAAAACACATAACTCTAATTTTATTTATAATCAAAAATTTTTACAG

>ML0598_119617_119720_+
GTAACGTTTATACTTGGTAGTTCATTATGTCATACCTTAATTTTTCACAAACTTTGTAATTAATTTCTCTCCTAACAATTAATACAGACAAAAATCCACACCAG

>ML0603_79848_79953_-
GTGAGTTTTTAGCACATACACTATTTTTCACAATATTAACGACAAGATATGCGGTATGTCATTTTTTGTTTGATTTGTACATAAATACATAAAAATGAACTTTCAG

>ML0604_1013_1113_-
GTTTATTGGTAGTAGATGAGTTTGGTCGGGATGAGACTCTGAGGAGACCTGAACCTGATAAGCCAGTCAGTCAGAAATCTGTCGGTCTTCATCCTAATCAG

>ML0605_4312_4413_-
GTAGCTACCGGCTTTGACCGAGACTTTACCTGGAGGGTTGGGAAATTTAATTCTCGATGTTTTGTTTTTTCTGTGATTTAAATTAAAACTGTACATTTTCAG

>ML0607_8137_8242_+
GTAAGACGTGGTTAATAAAAACTGTACACAAATTTGTCTTATCATTTCTTAGTGTATCAAATTTACCATTATTTAAACCGTAACGTTCCAATTTTCCACTTTCCAG

>ML0607_10644_10749_+
GTGAGTTTGTTTGTTTCTATGTGTATTAAATATATTTGTTCCGGTTGTGTTATCCTCTCGATCATCAGGAAAAGACTTTTGTCTGACATCCATTTTCTTTCCACAG

>ML0607_15992_16091_+
GTAAATTTTTGTTTTGTTGCACAGTTTATTAGTATTAACTATAAAATACCTAATTAGTGATTTCTGGCTTCATCAACTTGAGTTCTCTATGACTGATCAG

>ML0607_21968_22074_+
GTAAGTCTCGCTCTCTGATGTCATCATTTTAACTTTTCGGGTATTATTGACCGCTTTCAAACCACGTGAGTTGCTTTATTTCGAACGGTGAGTCCAACTTATCTCAG

>ML0607_23892_24008_+
GTTTGATTTTTGAAATGTGAAACATTTTTCCGAATTTTTCACCGATCATAAAACCATGGCAACCGTATGTCCTTTTATGTTCCGACTCAAATAGTAACATCGACTTTGTCCCCGTAG

>ML0609_14514_14618_+
GTACGTTTATCAAATGTGTGAAAACGCTAAAATCTTTTCTTTTTCTGACATATTTTAAAAGCTATTTCAATATTCGCTCCCTCCGTCCACACCCTTTATCTTCAG

>ML0609_16052_16162_+
GTGAGTTTATTCATTTTAATAGCAAACTTTTGTTAAATCAAAATTTAAGACTGATATTTTGCAAAAAGTGTGTCGCCTCGTGACCGTGATACTAAACGGAATTTTTTGCAG

>ML0609_22021_22137_-
GTAAACATTTGTTGATTTGTTTCTTTTCAAAATATCGTGGCTTAGAGAAAGATTCTTTAGAAACAACTAAACAATTAATTTAATGTTGTAAGCTAATCCATCTTGCTGTTCTTTCAG

>ML0609_22226_22335_-
GTAAGTTCTTTAAGCTTTTTAGTGATTAGGTTAGGTTGTGCCAGGACCTTTCAGGTAAATGAAACATAAGTTATTTTTGTAACGCCGGGTAAAACTAATCCTTGCTTCAG

>ML0609_36329_36444_-
GTAAGTTCAAGGGTGTTTTAATTTGGGACCATTTTGACATTTTTGTTAGTAGAGAAAGTGCAACAATACATCGCATACATTTGATTAGGTTCGATGTTTCAGTAAATCTGTCCCAG

>ML0609_40214_40332_-
GTAACACTTCCTTGCATTTTGATTTTCTCTAATTTTGTCTACATCTTGGCATTTTGTCTTACCTAGTAATGTAATAATAATATGTTTTTTGAATAGGTAAACAAAATTATTGCTTCCAG

>ML0615_39173_39270_-
GTAATGTGCACTGGATGAGTTTTTTCTTCAACAAATTCACCTCTTTAATTGAACATACATACCGAACAACAGAACAACTGTAACAGACATATCCACAG

>ML0615_196342_196460_+
GTCATTCCAGTTAAACGTTCATGAAAATGACGGATAAATTATGGATTTAGAAAAAATTTTTTGCACAAATTTGTTCGATGTGATTTGATGAAGTTCTAACAGAACATCATTAAATTCAG

>ML0616_12582_12698_+
GTAAGTAATGCCATATTGGAGTCGTTAACACGTTAAGGGCAACATCTTATAAATACTACTTAATACAAATAACAATACTTTACTAAAACCAGGTAGCTATTAACAGAACTTTCTCAG

>ML0616_23990_24106_-
GTTGGTAGTTTTTGGCCAATTTGATATAACCTTGTCAAGAAAGAAGTTTTTGACTATTAATCCAAAGTTGTTCAAAATTATAATATTTTAGATTTCACTATTTCTTAATCTCATAAG

>ML0617_78065_78161_-
GTGAGTAAAACTATAAACTGAAAGAAAGATCGAATTAATTTAGTAACTATGCTACTTACCGGATGCAACATTTTGCTGAAACCAAAACGAATTTCAG

>ML0617_92185_92303_-
GTACGTATCTCGGTTTTCTCCCTCTGGTTTGATTTAAAATTTATACTTCGTGACTGAATGCCTTATCTTCTCAGTTCTCTGTCACAAGATAATATCTCAATAACACCTCCATATCTCAG

>ML0617_92724_92831_-
GTAATTTGACCTTTTAGCTCTCCGTTTTCTACTTTATATCTGTAAGGATGTCACATGTTCTTCAATGAAAAAGTAAAACCAATCACGTGATTAAACGCCGACTTACAG

>ML0622_53999_54065_+
GTATGTTCGTTGTGTTTGTCTACCTGAACTCTGAAGTCCTGGTTTACTGCTTCTTCTCTTACTTCAG

>ML0622_143590_143688_-
GTGAGTTCTCTAGGTCTTACTGATTAATATTGATTTCACAACTTCCTGATGTCAATCTGCAGCACTTTATTCTTAGTCCCTCATACCATTTATTTTTAG

>ML0622_144790_144902_-
GTACCACTAACACCGGCCCTGTTTCTCTGTAATTATTTCTCCGTCCTGTCCAACTTCGGGAATTCGGTTGTTGCCTCATTTCCGACATCAATTCAAAAGTTACATTTCCTTAG

>ML0622_186552_186654_-
GTATCATTTTTAGGATCATGTGTCGCGCAACCACTTTCACACATAATTGTCTAGTAATTAAGTTTTTTAGAGTTGAATAAAAATGTAAGATAATTCTCCCCAG

>ML0622_203994_204112_-
GTAAGTCAATGAGGGTCATGTTGTTACCTTAGTCTATATTTTTCTAGCACAAACAAACACACAAACAAAGTAACACGCAGGCGAGGAGGTTGACATCGACTTGTCTCATTCCGACCAAG

>ML0622_235696_235799_+
GTTAGTGCCTTACCATCTATGTCCCCTCCTTAATTTATTTTTGAATTTATGGAGAGGGTTAAGGGTGGTTATTGACAGATTCAGCAATTTTCCTTACTTGCCAG

>ML0622_260282_260387_-
GTAAGTCACGCGGTTTTAATCTTTAGCCTTCTTGTCACGATAACATTCTCAATCAGAGAATTTCGGTCTTCTTGTGAGACGAAAAAGTGAACCAACTTGCCCCCAG

>ML0622_304000_304104_+
GTCTGGAGGCAGATTCAGCTTTCCCCCTTCTCTTTGTTGCTGGTCTTGCTCATTCATTTCCCAGGCACTTGTACACGTTTTCCCGTAACACTTCAAAAACCTCAG

>ML0622_338695_338778_-
GTACGAGCCGCTGTTCATTCTGATCTCCCCGCGTATTGAGTTCATCCCTACCGGCACTGAGAGCAGCAGGATCACGCACCACAG

>ML0622_366634_366745_+
GTACACTATTATAATATCATTTTCCATTATAATTACACCTAACACAGTATTCATATTTTTGATATTGCAAGTGGAGAAATCGACTGCATGTCTATATTGTGTGCCACCTCAG

>ML0622_397742_397853_-
GTAAGAACTTGTTTTGAGGATGTATTTTGTGGTGGTGAAAGGAATTATCGAAACAATGTTCCCACGGCGATTATTTTTCCTAACTTTTTAACTTAACCCCCTCCCAAAACAG

>ML0622_401453_401570_-
GTATGTTTTCTCAGATTAGACATCAAATGTTATGAAAGATCTTTGACGTATGGAATTGAATTTTCAATTTCCCCTTTAAAGCAATAACCACCACCCACTTACCATGCTTATCCCACAG

>ML0626_51004_51122_+
GTAACTGCTTAAATAAGTTTTATTACTTGAATCATTTCGCATCCTCGATATCAGTTACAATTAACGTTTGACCTGTAGAAATTTTAAAAAATATTGTAAATGAGCCCTTCATTCCTCAG

>ML0627_24272_24379_+
GTAAGTAACCACAGTAACCGAGTTTGTAACGATACGTATTTGTTTTATCTTACTGTAATTGTATGTAACCATTGTTACTGAGTATTGTATGATTCAATGAATTTTCAG

>ML0632_11230_11338_-
GTAATTATTTTGTCATCATCAAAATTTCTGACGACTCACAATTTCACTTACAACTTCCGCAGAAATAATTGACCGCTTAAAAGCGCGACAATTACTCATTACTCCGCAG

>ML0632_16659_16768_-
GTTCGTTGTGTCCTTGCTATAGATATCCTTCAATTATTGGGGGCTGGGTAGTATAATGAACGTGGTCAACATTACCCCCACCCCCAGATAACACTGTGACACTATCCCAG

>ML0632_27461_27554_+
GTGAGACTCATTTTTTCTGGTCGATCTAAAGTTTGCAGGATATCCACAAAACGTAAGACAGTGCTTTTGATCTTCTTATTTGAATTTGATTCAG

>ML0633_32566_32673_-
GTACGCAGATACAGATCAGATCTCCAACTATACTAATACAGATTATAAGACATGATTAACCTAATTTGGTCGCCCTGCTACCCCCTTTAAAATATCACTGTTATTCAG

>ML0633_75057_75174_+
GTAAGTCTGAGTAGGAAAATCACAACTGCAATAAGTTTTTACCGCTTACTGGTCAGATTCCCGGTATTCATTTGCTTTGCACCAACTTGTATTTGATTTGAAATAATTATATTTAAAG

>ML0633_80693_80795_+
GTGAGTGTGGTGTGTTTGAATTCGTGTATCTATCGAACTTTCCAATGTTCATGTTCCTTTCACTGGCGACTAAAAGTAGGGATATTTTAAGACTCGCTCCCAG

>ML0633_85061_85160_+
GTACTTGGAGTCAGTCAAATGTTTGTTGGCTTGAATCCATCTAGTTGGCTTGAAAATGGTGAGCACTGCTGCACTATGTGAAAATAAGAAATTGTTTCAG

>ML0633_85234_85352_+
GTATGTACTATAAAGCTGAGCTACTACTTGTAGTTATATCAATTACCGAAATTCCAAATCATTCTGACAGAAGTCGGCTGTGTCAGGCTGATGGACATCACCCAACCCCATCCTCCTAG

>ML0633_134467_134585_-
GTAAGGGGCACAATTTACAGGAGTAGAAATAATTTATCTGTCCCATTTTGAGAGCTGTATTAAAATATTTTGACATGGATAATGGATATGGAAAACAGTCAGACGTAGCATATTTTCAG

>ML0633_160666_160781_-
GTTCGTTAAAATCTAATAGAGAATTCTTGATGCTTTTACTTTTATTTGGTGTACATTCTTAGTTCCTGACTATTTTAACTTTATATTTTACTGAACTGAACAAGCCCTAATCCCAG

>ML0633_258074_258188_-
GTATGTCAGCAACCAGATCTGCACCATATCTTGTAAAACAGCCAGAACATACCCTCACCACTGCCATGGTATTATGTAGTCTGTATCATGATTAACTGTACCATATTCTCTACAG

>ML0633_280046_280146_+
GTAAATGTTACAGTCAAATCCTGTCATTTTGAAAACAAGATGGTTTGTCCTGCACATACGGCGGAATTTAACAATGATTGAACTTAAGTTTTGTCTTTCAG

>ML0633_316663_316762_+
GTAAGTGTAATCTCTATATAACATTAAACTTAGTGATTAGTGACCCACAATTAGTTAGACTGAAATATAGGTGAAAAGGTGAATTAGACACAATTTTCAG

>ML0636_18376_18475_-
GTGACTTTAGACATTGTTTTTCAAACTGAAAGTCAAGGTTTTCAAAGCCCTGTCAGAATTGATAACACTAAATCAACTAATCGACCATAAACTATTTCAG

>ML0636_19489_19591_-
GTCAGTTCAGGCTACATGAGTTTCACAGTGGACTTTTATAATCCATGAATAACGCCTCATTGGAAGCTAGAAATTGTCCCTTAAGAGGTTGTTTTCTTTTCAG

>ML0636_95537_95647_-
GTGAGCGCGAGATCGGAGAAAGAAGGGATGAAGAGAGCTGAGGGGATACCTATTTCTGTCCTCAACTTTTTTATCTCAGGGTAACTTAATGAGTTAATTATCCTCTTTCAG

>ML0639_26142_26259_-
GTACCGATAATTACAACTATCTAGTCTGGAGAGTGTATAGACCGTTCTTATATGTCCTGCGTTGGTTAAACCAAGGGCAAACTATCAGTAGAGTTCTCACGGCAAACTTAATTTTCAG

>ML0640_77628_77741_+
GTTGGTAGAATGATACAGTTTTGTTGCTGCTTAAAATTTGTTACACTTGCTAGAAGATTTATTTTACTTTACTCCTGATATAACTGGTCACGTGACTTAACATAAATTTACCAG

>ML0640_102328_102442_-
GTGTCTTTTTTAAAATTTCAGCTAAGTCGCGGGAAAAGTTTCATATTTAATCATATCAGAAGACAGAAACTAGAACTGCCATTTTGCTGTAAGTCAATGACTCATTCCCTGTCAG

>ML0645_5357_5473_+
GTATCTTCAACATTCTCAACAATTAACTATCGAGGTTTAATTCGAATATCAATTTTAGTCTCATGAAATTGAATGACCATACTGATGAACTATTTATAAAAATGTGTTACTTTCCAG

>ML0649_28754_28873_-
GTAATCTCATCCTACAAAATTCTTTATTCTTACCTAATCTTTTAATTAATTCATGTACAAAATATGAACTATCGCTGATGTCTATTTACTGTTGATTTTAACAGAAACAATTCGCCTCAG

>ML0649_35061_35180_-
GTAAAGGGGCATATTTCAGGTTCTATTCGTCATGTTAAAGACTATAAATTGTATTGTTTTAAGTTTCCAATTGTCCGATATAATCTCTTTCGAAACCCTTTAACTCCTACTACATTTCAG

>ML0649_38386_38502_-
GTTCGTGTTCTGTTTTTCTGTGTGATCAGCAGTACTTTTCTCAGTTACACAGTATTAGCGTAGAGTTCTAACAATAGAATTGGTTGAAGTACGTAAATGCAAACTTATACTTTGCAG

>ML0649_56387_56500_+
GTGAGAAATGGATGTTACAACTCCGATTTGTCTGGCACACGTTGAATTCACCGGGATGTTTTGTCTGCTATATACTTCCTAGATGCTCCTTAATCATGCTCCGTTTTACATCAG

>ML0649_79700_79811_+
GTAAGTTAACTCCAGCACTCATTTATTATCTCCTTTTCAGCTTCAGCTATCGTAGTCTTTTCTTTTAGATAAGGACATCTATATGGAGTCGTTTCTAACTTTTCATTTTCAG

>ML0649_100935_101039_+
GTAAGTTGTGTTACCGAGTTTTTAATCGGTGATGGGCTTTAATAAATTTTCTATAGACAGTGTAAGCCGTTCTTAAATAATTTGTAAATACATACCTTCCACCAG

>ML0649_106270_106389_+
GTTACTTTGCTGACCATACTTATTACTAAGTTTTTCGTGTTAAGTTAGAAACCTGAGATAAACCTGTACTTTGTCTACACCGACTAAGGTCCGGTCATGAAATTCCCATTCTTCGCCCAG

>ML0649_107304_107408_+
GTTAGTCGAGGAACCGTAAGTATTGCCTAAGTGCGTCAGTTACATGATCACTAAAGCTGATAATGCCACATAGCCCCCTAAACTAACACCTACTTACCCCCGCAG

>ML0649_107712_107824_+
GTAAGTTTTGTTTCGGATTTAGGAGGTCTGTATCATAGTTTTGAAACTGAGACAAGAAAATTCATGTTAAGGACGACTTTTGTTTTCGGTATTTCAGTATTGAATTCTTTCAG

>ML0649_120057_120162_+
GTAAGTCTGTCATCTACTGACGGTAGAGGTGAACATGATAAGCTGCTTTAATACTTTGATATGTCTCCATTTTTTACTGTCTCATTACCTGTAGCTACTTACACAG

>ML0649_232898_233015_+
GTTTGGAGATGGAGAAGAGGTGAAATCATATGAGAATCAAGATTCCTGGTTGCATTGGAAAAAGTAGAATACGCATTGAAGCCAATATTGTGGACAAAGACCTCCCCTTACTACTCAG

>ML0649_294079_294180_+
GTAAGTTAAGATTCACTTTTTCTATCTTCAACTCATAACGTATTTCATATATCAATGAATTCAATCATAGCAGGTGAAATGACTTAATTTATTACCGCGCAG

>ML0649_352959_353074_+
GTGAGTGGTACTTCAACAGCTCTGCGTAAAAACGATTTTTATGGCGATTCATCTCCAAATTTTGATACATTATCACGTGATTCAGGGAGTAAATAAAATAAGTGTAATTACTGCAG

>ML0649_374796_374907_-
GTAAATCTAAAGATATCACACCATAATTTTGCTGTCTTGGAACTTTCCAAAATGACGATTTATTGAATTATAATCCTGTTTTCAAGTTAGATACTTTCACGTTTCCTTTCAG

>ML0649_508275_508392_+
GTAAGACTCAAACTTATTCTAATCGTTAAACTTTTCTAGGGGAGATGCTAACCGTACAAATTTCATTACAGCCGCTCAATCGTAGTTCTATCCGACACTAATTGAATAATTGCACCAG

>ML0649_514869_514980_+
GTACGTATAAACGTTTGTGAAGGTTGTTGACAAAGGAAGAGGGGGGACTGCACCATTCCCCAGACGGCCAGACAAGAACTTTTTTGAATTCATACATGAATGATGTCTGCAG

>ML0649_522627_522727_+
GTATGAATTATTTAGTCGCAGTTTCTCTTCGAAAAATTCATATATTGGAGATTAACATTTCACGCTATGGATTGCTTAACATTAAAGCTTGTTAACCCCAG

>ML0649_525731_525831_+
GTAAGTTTCTGTTCGTGAGACCTCGAGAAGGACCTGTATTGTTCTAAAATTGAAATTAATCAGCAGTTGTTGTAGCTTATAATCAGCAATCTCCTCTTCAG

>ML0649_541617_541736_-
GTAGGTTTTCTGTTTGTTCGGTAGCGCTCGGGACTCTTTCATTCAACATAATCTAGATGGTGTTGCTATGTAGTACCTTATTTGCTTTTGATCAGGTTAAATCAAACGCCCTAAATTTAG

>ML0653_137538_137651_-
GTGAGTGATGTTCGGTTTATCATAGTCGTTTTGTTGTTTGATTTTTCCATTGTTGTTGTTTATCACTTTCTGATATTTCTCGACTAGGAGAACTGAAACTGTTTGTATTTCTAG

>ML0653_174220_174317_-
GTAAAAATATTTCTAAAATTGTGGTCAAAGAAAATGTTTTTGTACCCGCACTTTGTCATTGAAATCATGGAATAAGTCTTGATGAACCTATTCCACAG

>ML0657_17169_17275_+
GTGAGTCGGGAAAATTACTTTATTTTACGATGTTACATTTTACAGTGTTATTCCTTTTCATTATCATACTTGTCCTGTACGCTGAAACTGATATTTCTCTTTTCCAG

>ML0657_37857_37972_+
GTAAGCACTCGGAAGGTTGAAACTTTTCAAGGCTTGGATTATCATTTCATTGAATGAGAGTTTTGTTCCTCTTCAAGGTCCATCAACAATTGATTTATTGCCATATTATTCTACAG

>ML0657_124267_124379_-
GTGAGACTTCTTTTCCTATTTTCTGTAGTGTTTTTGTGAAAGTTCAAATGAACCAAGTTTTTTATTCAAACCACCTTGGATTTAAAGAGAAAGCAAGCCACATTCTTTTTCAG

>ML0657_124505_124597_-
GTGGGCTCCTAGCAACTTTGATTGTCTTTAGAGTTTTTGATTTTGTGTTTTTATATTATATGATATTATACTCTTCTTCACAATGCTTTACAG

>ML0657_140728_140836_-
GTACGTCCAGTTTATTTTTTATGCTCCTTCAGATTTCGTGTTAAACCTTTATTCAGATATTCGGTAGTTTTAAGTCGTTATGAGTGACAACTTAAACTTTTACTTTCAG

>ML0657_150028_150138_-
GTTACTCTAGCACTGACAACCAGTTTTTTGTTTGATTTAGTTCTTGTAAACGTGACAGTTTTCCTCGTTCAGCTGAAAATCCACAACCTGACGAACTTTGTCCATCTTCAG

>ML0657_153195_153299_-
GTTTCTTTCCTGAGCTTACTTCACATTTCCACTCTGCAAGTATAACTGAAGCTCTATTATTGTGTATAACTCTATAGTGTAAGTATAACTCTGTCCCCGCTCTAG

>ML0657_202313_202414_-
GTTTGTTCTTCAAATAAATTTTCATTTATCTTACATAAACTTTGAATTTACGTTTGACATTTTCAGAAACACAGAATGTTTCTCAAATTGATAATTCCTCAG

>ML0657_238341_238433_+
GTAAGTCTTGTGTTGATTAACTTTCTACTTCTAAACTCTTCCTTTAAAACATTTTCACCAACTTTAAGTGTCTACCAAATCAAATATTTACAG

>ML0657_267035_267098_-
GTGATAGTGCTAACTCCTTCACACATTCAGCTGGCTAACAACATCTTCAGACCCTCGCCTGTAG

>ML0658_4496_4588_+
GTGAGAGCGGTCTAATTCTATGCTAACGGAACTCTCTGCAGGAAAGTTCCGGACGAGTTTTGGAAAGCAGGACAAGTCATGCTCGCCTACAAG

>ML0663_14162_14258_-
GTAAGTTGAACATTCATCATCTTTCAATCTTCTTTGCCTTGGGTAAAGCATTTGTATCAGTTAGATTATGTGGCTGTTATCAATGTTTGCCTATTAG

>ML0663_17536_17649_-
GTAAGTCTTCCTAAGGACACCTGATAACAATTTTATAAACTAAACTAAACTAATCTAAACTAAACTAAACTAAGTTAAACTTAACTAAACTAATCTAAACTGAACACTCCTCAG

>ML0663_49136_49247_+
GTGAACAAAAAATATATTTTATTTCGAAGTTCTTCTAGAGACCTAGAGTTCTTGAATGGATTCCTACCATATCGATTCTTCAACTCCGATTAAACTTATTTTTCCTTCGCAG

>ML0665_9887_9995_+
GTAAGTTGATATGTTTTGCTGTGACTATGGTTGGTATAGGGCCGACAATTGTCACAATATATCCTTGTAGCACCTGTTTCCTTTAATAACGTGGTATAATTCTCCTCAG

>ML0665_32532_32643_+
GTGTGCTCGAAACAATTTAATCCTTTTTCAAGTCTGATCAAAAAAACATGATCTAAGCTCTTCACGTCTTCTCAAAAAGGTTTTTTGCATCTACGATATTATCTCTTTCCAG

>ML0665_125207_125312_-
GTAAATATAATCTTCACTTTATCCTCCAACTTTTAGCTATTCTTCCTTTGTTTGCCACGTGTTTCGTCTGTCAATCATCTCGGATGAATAACCTGGTCAACTTCAG

>ML0665_153545_153662_-
GTAAGTTCCTATTCTCCGGATTGAGATCTTAAGAGGATCAATAAGCAAGTCCTCGCGATCAATTTCGACCTTCAAACAATGTTTTGTAATTTGTCGTAGAAAATATTTTGTTTTTCAG

>ML0670_92752_92865_-
GTAATTTGGTTGATTGTTCTAAGCTACCATTAATATTAAAAAGAATCGGTCGATTTCAAGTTTGTTAAAGATTGTCCTAATATTCTCTCTACATTTTCTCCTATTGTGTTTCAG

>ML0670_109979_110091_+
GTGTGTGACTATCTTTAAATTCAATAAACTCTCATTAGTCGATACAATTAACAACGTTTTCAATTTTATTTCTTTGTAACGTGTTTCTCTTCTCACTATGTTTAACTTTACAG

>ML0670_110621_110721_+
GTTTATCATTCTACGTTCTGCTCGTATGAATTAGTATTTTTCTTCCAACATAATAGACCTAGGGTTGACTATGCCCGGTTTAAAACCTGAAATATTTTCAG

>ML0670_113175_113261_+
GTATATATTTCTCGTCTTTATTGATATTTCTGTCTATCATTGTTAACTAAGTTAATCGGAAAATTAACCACTTGTTTTGATTGCCAG

>ML0670_123171_123244_+
GTAAGATTCAGCTGAGCTAATTATTCGCATGATTTCTGTTTACCTTGAATGTAGTTTGCACGTTTTTTTCTCAG

>ML0670_196044_196150_-
GTACGTATCCTTTATGGGATTTGACTTATTTAAGTATATACAGCCTGTCCAACTTATTTTCAGAGCTTGTTCCATATCATGATTAATAAAATAAGTCACGTTTTCAG

>ML0671_13063_13173_+
GTTAGAAAATACTAAATTTGTTCTAATCTGACATTTCATATTTTAATATTTTCCTTATCTGTATATCTATCAATGAAAAAACAACCCCCAACCTTCACATTATTATTTCAG

>ML0671_23802_23918_-
GTGGGAAGTTGTCAATAAGCTGTCTTGTTAGTTTTTAGTCATTTTTACTTCACTTCAGAAAGATTGATTGTTTGAAAAATCATTGACCTCATTCTTATATCTTGGCTCTTCTTGCAG

>ML0671_24308_24424_-
GTAAATTTAAGACTATACTTTAAATTAAATTGATTTAATGTCTGCGATATAGAACTTTTGAACAGGATAATTGAACCATTTTTAACACATACCTGGCTGAATAATCACAACTTTCAG

>ML0671_54344_54402_+
GTAAGTACCCTCCCTCCCTNNNNNNNNNNNNNNCCCTCCCTAACAGTTCACACTCCCAG

>ML0671_75394_75496_-
GTAAAAGCTTACCCTAAAGTGGTGTAGTCATTTAATTGCAGAATTTTATATTTTTCTAAATCACAAGCTCAACGTTTTTTGTATAAATGCTCTAATGCTCTAG

>ML0671_75835_75949_-
GTACAAAATTTTCATATTTTTATTTTATTCATTGATAGTAACCTTCCTGAATTCTGGGCTGTCAAATCCTGCTCTTGACAGATATTCAATCATTAATTCACATCAAATCCTGCAG

>ML0671_89845_89945_+
GTCAGTCTCAGTTACCTGTACAAAATGTTGGCTAAATAAATCTGAATTATACTATTTTTGTGCGATCTAAAAATGCGACCTTCTAACATACCTAAATAAAG

>ML0671_92870_92987_+
GTTTGGAGAACGTCACGTGTAAAGTAGTGTTGTCACGTGACTACCTGTCTTGTCACGTGACCAACTAACGAAAATATTATTGATCAAAACTGTACATGGGTTCACATCATACCTCTAG

>ML0671_108241_108346_-
GTGAGGCAGAGAAAGTTAGATTGTCATTCTAGTAATTACTAACAGAATTTCATAAATGCTAATACAATTATCCACTCGACCATTTCGTAACATCTACCGCTCTCAG

>ML0671_200937_201039_-
GTAAAGTTAGTTAGCAACTCTATATTATCTTAATGTTTGTCTTCAACTTTATTTATGTGTCTATGTCAGTTTTGAGCACCATGATAATAGTTCTCAATTTCAG

>ML0673_75951_76058_+
GTAAGTTCTGCTTGTGATTTTCAGTGTCTTGATATTGTATCATATTTCATCTTTCACTCATTAATCAACAGGAAAAACTTCCCGAATCCAAACGTTCCCAAATTCCAG

>ML0674_2023_2137_-
GTAACTTCTTTTAAATCCTCGTGTAAAATGCTATGTGTAAAATGCTATGCTCCTTCTCATCTTCGTTTCATGATTGCCGTTTGATAAACTCATTTACTTCAATACATTTATTCAG

>ML0674_2329_2421_-
GTAGCAATCTTTGATGGTTTCAGTTGGTGGAGACGAATTTCACTAAATTATCGTAATTTAGACTATACTGAGTATACTGAACATTCCTTTCAG

>ML0674_11454_11544_-
GTTTGTTGGTTCTCGGTTTCTTGCAGATAACAATACGAAGTTTTTAATCAAACTTACAGGATTTACCCCTTTTTTACTTCCACTTTTTCAG

>ML0681_21354_21450_-
GTATATCTTTTTCCAAGTCGTCTTAAATTTTGAACGCTGAATTTTGGCATTGAAGTAAATTGTGATTTCACATTTAATGACAACATTGATCGTTTAG

>ML0681_33055_33171_+
GTAAATATTTTGTAATTTTCTGTTTATTTTCTAGTAGATCTGCTTTTATGCTTGATAAAAATACACATTTTTATCCAAACTTTAAGAACGAAATACATCACTTCTAATTTTCGTCAG

>ML0681_36072_36191_+
GTATGTATTCTTTTCTTCTTGGCAGCTTTATTTTGTTTTCATTTCCTAACATGTATGTGTCATGTTATGGTGCTCTTTTTACACATATTCATTGCCACATAATATATGGTATCGTTTTAG

>ML0681_144689_144807_-
GTTAGTCGTTAAATATGAATCTTATGCAAAAATTGCTATAACCTTTGAACTTTCCAAATTATTCAACTGAACTCTCCATTTCTTTAAGTGTTAAAGTTTTAACACCGCCCTTATTCCAG

>ML0681_230265_230384_-
GTGAGGATCAAATAAAGGATTGGACTTTTTTGTAACTATCGAAATATTTGCGAATAAAAGGATCAAGCAGACTAAAAGTTAACCACTAAAACATGTGAGTGAAAAATCACACACCCCCAG

>ML0681_252067_252178_-
GTTTCAATCTTGTCTCATTGAAATTTTTCGGAGAATTGTTGTGGAACGGAATAATTAAGTTTTTGAGAAGTGTAATCGTGTTGTAAATGTGAACCTCTGAAAACTGCTTCAG

>ML0681_383699_383802_+
GTAAAGCTATGTTCTTCGAGAAATTTCTGTTTTTAGATTTGTCTGAAATTCATATTTCTTGTGATTTATTTCTGGACTTTTGAGTTTTAACAATAATTTTTTAG

>ML0681_384713_384830_+
GTAAAAGCGATATTTAAAATGGCTGATCTAAAAATAACGTTAAACTTAATTGTTTGAGATCATGATTTTGAGGTTCTTTAATTTTTTACACATTTTATTTGTTCTTTCTCCCCTTCAG

>ML0681_479030_479099_-
GTAAGCAACAATCATATTACAGAATTTTATAGCTTGATTTTCGTGACTAAAACATTTGATTAACTTTCAG

>ML0683_3452_3547_+
GTAATAAAAGTTTTACTCAAATATTTATCACCAAATATAACGAAATTCCATGTGCAATGCAGTACAACAAAGAATATGTATAGCTTCATTTGTCAG

>ML0683_6697_6813_+
GTATGCACAGTGCACATTCTTCACGAGCATGCTATGTTTGAGACTCGAGTTAAATCTTTTGTGTGTCCTTAGATCGATCTTGAACCTGACAAGCTAACTTAAATTACCCTCTTTCAG

>ML0683_15123_15222_-
GTAAGTAACAAGGTTTCTAGAACATTGTCTGTAGCTTTAGGACAGCCAAGAGTTATAGAACTTGAGTTCTCCCTGCTTTGTTTCTAATTATACTTTTCAG

>ML0683_38371_38476_-
GTTAGTTGAAGAGTTAACGAGTATCTAATATGTGTTCTCTAAAAGAAATTATACAATTTGATGTTGTGATACCGTACATTTCGTTTCATGACCACTCAACCTTCAG

>ML0683_39734_39834_-
GTACACCCTCCCTCGTCTATTGGCACACTCGACGTTCTTGATAGAATATCTCGTGTTTAGTTTAAATCAATAACCTGATATTGACTCGAAATCTCCCCCAG

>ML0683_58190_58280_-
GTTCGTTACATGTTTGTTCTTCTTCCTGTTTAGTTAGTTCTTGTTAACTTATCTCCTGTTTAGTTTGTTCTTGTTAACTTATCTACTGCAG

>ML0683_73206_73306_-
GTAAACAAAATTTATATGCAAATTACTCCCATGCTTTTGGACTGAAATCATATAATACATTAACAATTTCTTTGTATAAAAATACCTATTGTCTCTTTCAG

>ML0683_117183_117289_+
GTATGTTCCCAATTTCCAATTTCCTATTCTCTTAAGAGCATATTTCTGATTCTTTGAGTTTTCGTTGCAAACCTGATTGATCACTGACCAATTATAAAACTTTATAG

>ML0683_154800_154906_-
GTTTGTGTTTTAAAATATTTGTAAGTTTTACCAATCCTCGCAAACTTCATTAAAAATTCAGCTATTACTACCTAAGTAAGTAATCACGTGACTTGAACTCGGCTCAG

>ML0683_177640_177751_-
GTTAGGCGGAAAGTTCTCCATTTACAGTCGCTACTTGTTTCTACCAATGTATTTATTGTATTTCATTTTCAGTTTCTAATTTCAGTAGTTCTCTTGACTGATTACTTCGCAG

>ML0683_184678_184785_-
GTTAGTTTTTAATTCTCAGTGGTTGACAATCAGGCCTCCAGTCGAGGTATTCGAGAAAAGCAGATTTTCCCAAATTAGCCTGTTAAGCTTATTTTTCCCAATTTTCAG

>ML0691_52089_52152_+
GTATTTATTCCGAAAACTTGCCGGTATTTTAACTCATTGATAAGGCAATTATTCTATGCAACAG

>ML0691_102808_102925_-
GTAAGTCTTTAAAGTTTTGTACGCTTTAGGTACTTTACAAGGCTCTGTTATTCTGTTATATAACCGCAATGTATTTAGGCTTTACTATTAAGTTATTTTCTAAATTAAAATTTTTCAG

>ML0691_103314_103426_-
GTACGTGTTAGATGTGTTGCTTTTAGGGGAGTTGTCGGGTTCATTTATGTCGATCTGTATAAATTAGTTAGTTGTAAATTAATAGTGGTGAATGATAATTCAATCTGTCTCAG

>ML0691_111486_111596_-
GTAGGTTCGAAATTTTCTTATGAAAAATGCGCCAGATAACATTATCTTTTTGCCTTTCTAAAGTTCTCATGACATTTTCCCTACAACCGATTTTTAATTTATTATTTTCAG

>ML0691_112163_112272_-
GTAAGTTCGCTTTCACACAAAGAAGGGTACGTTAAAAATAAGCAATTATTTTGTTGATGATGGTAACAAGTTATAAAATTTCCTTTTCATAAAGAATTCCATAATCACAG

>ML0691_119741_119845_-
GTAAGTTTTAGATCTTTTTTTCATTGACTGGGAGCTTTTATTATTTCTTAAGCTTTCAAGTCGGTTTACTGCCTATTAAAGTATTAATTTGAAATCTAATACCAG

>ML0691_121607_121722_-
GTAAATACCAATACAATTTTTACTAATTTCTCTTTTGGATATAAGAAAATGTGGTTTTACAGAACAAACTTAGCTGTTTGTTAACCACTAGACAAAATTCCATCTTTTACTTACAG

>ML0691_181793_181896_+
GTTTGTAAGATATTTAGAATCTAAAAGTTCGAGTTTGAGTTTCAAACTTTAACTGATTTGCCGAAAATTCTGTACGATACATCTAGTAACCTCAACACTCTTAG

>ML0693_11382_11492_-
GTGAGGAACTTATCATCGCTTAAAAGTTTAAAATTCTTCGGAAATCAAATTGGCAGAAATTATTGCTTTTTTATCTTCCAACACAAATTCTTTAACAAAACTTCGCTCCAG

>ML0693_43468_43578_-
GTAAGTTCACATTTTATGTTTGATTCGTTTACATTTGGTGGTTTTATTAAAGTCACTTTTCTAAGAATGAATTCCTGGAATAATATAAGTAATACCTGCACAAATACTTAG

>ML0697_86318_86432_-
GTTAGTTACTTGATCATTCTCAAACACAAGGAAATATTTCATTCCCCTAAAAGGTAGGATGTTCTTAAGTTTACAATGATTTAAATTGTGACAACTCTTGATTACCATTCTCCAG

>ML0697_112484_112597_-
GTAAGCAAACCGGGGAAAGGCTTACATATCACGTCACTTGTACAATGTGTGTACACTGTACACTATACATACATCTTCTACATTTCTCATCTTCTTATCCTCTACATTTTCCAG

>ML0697_165672_165785_-
GTGAGATTGTTAAATCTGCCTTTTTCAATGATTTTATGAATTTTAAGTTCACCTAAAAAAGTTCTAGTGATATTTAAATTCAAATTTGTTTCGTGAATAATCTCTCGAACTCAG

>ML0697_198427_198531_+
GTAATTAAATATGTAAATCTGATGCTTACATTACCATGAGCACCAATCAGGAATAAAGAAATAAGTGTGGTGTAGTGAGATGCATTGATGATCTTGATGTTTCAG

>ML0697_199198_199314_+
GTTGTGTTATGAGTTAAACTTTCTTTGAAATCCCTAGCAAATTTTTTAAATTAAAAATAATCGATCAATGATAAAGTATTTGTATTTGTTAACACTCTCTTACCAGTATTCACACAG

>ML0701_17512_17621_+
GTATGTTTATCTTATTTTTTACTGTTTATTGAGTTTATGGAGTTGCTGCTGACACCCGTGGCATTGTTAGCGGTACCTGTGCTTTCGAAACTCAAAATTCTACCTGTCAG

>ML0701_22196_22312_+
GTACGGCTGAATCTTCTTGTTTGAGTGGGAAAATAACGATAATTTTAATTTAGAGAAGACTTAAATGTTTGATTTTTGTTACCGTAATTTTCCGATAAACTTAATTCTAAATTTCAG

>ML0701_39890_40004_+
GTATGACATATGACAAGAATTGTTATGACATAATTGAATGGGATTGGAGATTTAGTCTGGGGTTTGAAAGGACCCATTTCACAGGTCGTGGTTTATAATTTTTCTCATTAACCAG

>ML0702_26853_26960_+
GTAAGGAGAAAAAACTTTTATATATTTTTCGAAAATTTTATATATGAAACGCTAGTCCTTCGTCCTTCTTCTATACAGCAATATAGCAACATCGGTTCAATATTTCAG

>ML0702_66836_66945_+
GTCAGTGAGCATGACATTTGATATGAAGTGAAAATTGCAATCGAAATGAGCAGTGTCAGATGACGGGTATTGGGTAGAATAATAAGGTGGTAATGTGATTTAATTTGCAG

>ML0702_72186_72298_-
GTAAGTTTGTTATGGAGGACTGAAATTATAATTATTATTTATAAATAGCAAATTGAGCTTTCTGCAGTTAAAATTTAATCGATCCAGCTGATTTGCTGATCAATTATTTTCAG

>ML0702_79073_79174_-
GTTAGTCCCTATAAGCAACAGCATAAGTTATGACAATGGTAATCTATGACAATGACGAATTATAAACTTACAATGTCTATCAGATGTATTCTTACTTTTCAG

>ML0702_198717_198822_-
GTAACACTTTATCTCTCAAATCACAAATTTATCATACATGATATTCTAACTCTGCTTTTCCTCTAAAACTGTAACTCAACTATTCTTTTACTTTAAACTATTTCAG

>ML0702_208773_208884_-
GTTAGTGAATGACTTTGTGAGTTTGAGTATGATTTGACAGAATCTTGATTTTTTATTCAACGTCAATATATTTATATTTTTGAGAATAACATTGCTTAATCCTAATTTTCAG

>ML0702_210790_210899_-
GTAAATATATAAAATCATCTTTTGTAAGTAAATTAAATTGAATCTAGACTTCGTTAGTAAACATGTGATAAGTACATTGTCATTACATTACTGATCGGAATATTTTCCAG

>ML0702_301755_301865_-
GTGTCTACCACAGTTCTCACAGCAGAGCTTGAATTATTTTAATCGCACTGTTTTAGAACTCAGTAGTGCTATCAACGGTGCACAGCGATCTAATAGATCAACATTTTTCAG

>ML0702_342261_342363_-
GTGAGTTTTTAAGGGGTTTTAGTTTGATCTTTTTCAATCCTGATGTTCTTCGTCAATCATTCCCATAATTTTTCAATGTTTTAATTCCACTCTTTACCCACAG

>ML0702_367893_367999_-
GTGAGTGAACGTTTTAAGCCACTGTTGCAGTTCCAACTCAAAAAACGAAACTGTCTAATCGCGGGTACTGAAGTATTGTTTTTTAATTTTAACGTGATTATTTTCAG

>ML0702_372142_372252_-
GTTCGTTCAATATCATCTAATTCAGAATACATGTAAGCGTGATTACAGCGAAAATAACCAGGTACAAAACCGCCTCTCATTACTAATCATCAAATCTCGTTCCCCGTACAG

>ML0702_419524_419639_-
GTATGTTACCAGAGTGTTTTTTGGGTTTTTGACGCGACCTGAACCTAATTTCGAATTATGTTGTACAGAAATAGGATTCCGCCTCTCAATGTTGAATAAAATCTTTCCTATTACAG

>ML0702_454049_454157_-
GTAAGAATATTTGTAATGTTAAGTTTTAGCAGATGAAAATCAGTTTTCACAGGGAAACTATTCTGATAAACATGTCTGCTAGGATTAAACCACTTATTCACATTAGCAG

>ML0702_505113_505223_-
GTAATTCTTCAGTATCTATTATGTTCGGATAGAATGATCTAGATTTACTGAATTTTACAGATTATTGAACAAATTATGTTAGTTCATGTTCATTGACCATATTAATACCAG

>ML0702_526692_526804_+
GTAAGTTTTATCGCTAATTTTCATGAATTTCAAATTGTTTCAAATGTTTAAGTGATAGATATAGAAGAGAAACAGTTGTAATAGAATGTGCCCGAAAAAGATAATACCAACAG

>ML0708_13353_13457_+
GTGAGTTTGATCTCGTCCAGCTCGTTTTATGCTTTTATTCAGAAAGGGATAACTTGTGCTCATGATCCTAGTCGCTCTGTTACTCATTTTTTCTTTCTTCTTCAG

>ML0708_14519_14636_+
GTAGGTATTTAAGTGTACCTAGTCAACGGTGCTGACAAACAGCGATGGATTACTTTTGCCTTGTTAAACTTCTTAATACGTTATGTAAAGCCGATATTTGATTATTCAAATCAACAAG

>ML0708_14760_14851_+
GTAAGATATGATTATAAAGTGTATACACATATCCTTTTTTTATTTATCACGTTACATTGAGAATGAAAAACTGAACATTTCTTCTGTCTCAG

>ML0708_16125_16235_+
GTTTGCTCAAGGACTAAAAGGTCTTTTTCATAGGATAAGCATTGCTTTTGATCGTCTGAGCATATGAACTTTCCAGCGAGTCTTGTACGTATGACAGTTTATCCCCCACAG

>ML0708_17251_17366_+
GTTAGTGAAAATATCCGCAAAAGTTGTGGTAATTGCTGGGGCCCTTAATCCCTGAAAGCACATAACTTTCTCATCTTTACTATCATAATTCAGGCTGTTAACTTACTTTAACCCAG

>ML0708_17801_17919_+
GTAGGAAATGATCGTAAATCATCATATTCCCGACATTATTTGGCAGTGTTTTAATGTCAAATAATTTTCTCTACCTTGATCAACTGTCTATTTGACCAGTAACGTAATGTCGTCTGCAG

>ML0708_18377_18495_+
GTAGCGGTCCTTTCAAAGCTTTAAACCAGCCTGTCTTAAAAGCTGTTTAAATTTTAAAAATTTTTTGGAGTTCTGAAAAATTCAATGTTACAGAAATAAGCAATAATCAAAATTTTCAG

>ML0708_20470_20575_+
GTATAGCAGCAATTTAGATTGTTCTATGCTATCTATTATTGGTATTAATCACTAGTGACTGGATGACCAAACTTATTTTCACTTACTGATCTTCGAATATTCTCAG

>ML0708_22854_22955_+
GTATGTCGACAATTAGTATATTCTAACTGCTTTGTCGAGTCCATATTAGTACACTTTATAGTGTTCTTTGTTCTTCACAACATTAAACAGTTTCTAATCTAG

>ML0708_49653_49720_+
GTACTGAAGACGCTAGTAACGTTTGGAGATGCAGTAGAGATCTATCTGCCAGGCGTGATTACCCAAAG

>ML0708_66546_66655_-
GTATATATTTCGTGTTGATTAAAAGTCTTTTCATTTTATCGGCATATCAAATAGGCTGTTAAATTTATCTTATGCCTATCAGTACACAGTAGTATCAGTTTAACACTCAG

>ML0708_97233_97350_+
GTGAGTTTGAAAAAGGGGGATATTTTGTGTCACTCTGTTTTATTTTTTCCTTTATTTCAATCTCACTGGTTGCAGTAAATGTTTTTTACGAAATATTGAGAAGAACTTACTTTGGCAG

>ML0708_122078_122171_+
GTGGACCATCTGTGTGTAATAAGGATGCATGAGATCGATGGTAAAGAAGTTGAAGTGAAAAAAGCTGTTTCCAAGACCGGTGGTGGTGGCGGAG

>ML0708_140267_140382_+
GTGTTTTGACTTTCTTTTGTTTGAATTCGCGTGAAGCATCTAATTGCTAACAGTGAATAAGGGATCAAAAATGTGATTTAAACTTCATCAAATACAGGGTTATCCTACTGTTTCAG

>ML0708_170414_170524_+
GTACATATGATTAATCAATAATCGGCTCCTGATTTCTGTTGTCCATACTTGCTGCTTGTGTAGCTGTTTTTTCTTTGTGTGGTGACCCCCCCCCCCCCCCCGCCTTTTCAG

>ML0708_238258_238360_+
GTAAGTATGATATACAATTTATATTTTATTAGTATATAATATTCTCACAAACGTTTATTAAAAAACAAACTTTACAGTAAACATTAAACAACTCTTATTGCAG

>ML0709_25523_25637_-
GTGAGAAGAATAAAGAAATTATCTATTTATTTCGTATTAATAATAACAACAAGTTAAGTACTCTAGCGGAAATAAACAAAACATTTATAGTAACAAAACAATGACTCCGTGTCAG

>ML0710_27150_27258_+
GTGGGTCAGGAAGAGACATTCATAAAATAATTTTACACTATGAAAATATAGAACCAGGTTTTTTCTTACACGCCCCTCTCTAAAAATGGCGTTAACTGATGGTTTTCAG

>ML0711_19751_19836_-
GTGAGCAGCTGGGGACCTGTCAGAATACAGAGGGAGACTACAAAGCTACAAATGTGGTTGCTTGTCAGGGTCCTACTCCAACGCAG

>ML0711_42582_42682_+
GTGAGTATCTTGCTCTTCATCAAATATGGTATTGGTACCTTCTACAATTTTTCTCTACGGGAACACAGGATTGCATAGCTTTAATTACGGGCTCTTCGCAG

>ML0711_98300_98416_-
GTAAGTAGAATATGTTGCTCAATCAATGATAATTGGAATTCCATCGATCAATGCCTCTCAAGCCTAATTTCACACCGCTAGAGATTGTGAAATATTTTAGTTATTTTTAATCTTCAG

>ML0711_114523_114639_-
GTAAGAGCATTACTTGAATTAATATCTTTCGGTACTCTAATACGCTTGAGTAATATCAGGTATGCTCATTTTTAGATTCTTCCAGCCTTGTCATCAAAACTGACCCAAAGTTTTCAG

>ML0711_163313_163422_+
GTTAGTTTCTGAACGTTTCTCCTATTTTGCTTTCAGACGACATCTCTTTTGTAATTCTACCAAATTACTTCCACATGCCACACTTTATTGATAGCATCACGCAATTTCAG

>ML0711_172210_172319_-
GTTCGTAAACAATTTGTCTCCGCTTCGAATTCATGTTTTTCACTGATCCAGTCTCACGCGATGTGGTATCGAATTACCGTGATGTATAAACTAACAATTTCTGTCTTTAG

>ML0711_192684_192778_+
GTACGATATTCATCTCGGTTTATGATAACGTTTTAAAACATCTCAAATATTTACAAAAATAAAACGACCTCCGTGAAAGCTAACATTCTTCTCAG

>ML0711_272634_272743_-
GTAATTCAGATCTTAGATCTCTCAAAGGGTACTCTTTGTCTAACCAATGTTTTATTGCCATTTAATAGTATGTGAACAGTTGGTGATAATAATAATTGATTTCTCTACAG

>ML0711_276644_276755_-
GTAATGCCTGTGTAGCTGTCATATCTTTCCAATTTCACATGGCTGTAATCAAGATTAACCGACTACTAACAAGAAAAAGAATTCACATGCCTTAACGGTAATTCACACATAG

>ML0711_313074_313187_-
GTAGGAGCAGGGTTCATTGTTATGTAAATCTTGTAAACGTAGTGCGTATTGGTTTATATTTCCTCCTGATCTGCCAGGAAAATTAAGTTATTAAAATCTGCCCCCCACCATCAG

>ML0711_335916_335980_-
GTAAGTTAGGATCGATTCTCTCAAATTCACTGTCAGTTCATCTCGAGCTCTAACTTCATTTCCAG

>ML0711_358994_359079_-
GTGGAGGATGGAAAAATGGAAATCGCTGCCAAAAAGAAGATGGCACCCCAATTAGTCTTTCAGTTAACATAGACAACATAATCAAG

>ML0711_359869_359927_-
GTACCTGAAGAACCAGTTGACCAAAGAAAGTTCCTGCTACTGAAGATATTAAATCCCAG

>ML0711_510150_510255_-
GTAAGAGTTTATTGAAACTTGAATCAAAATGTTATTACTCTGTTCGAAATTTGAACAAAATTCGAGACTTTAGTTATGAAGTAGATCTTGAGTTCTGATTTTCCAG

>ML0713_12432_12545_+
GTTTGTGACCAACATTAGAATCACACGCTAGTAAAAGTTTTGTCTAGCAAAAGTTAAGATTGTGGTACTACTAAAGCGTACTGTCAGAAGTCTGAACAAATTCTCTTTTTTCAG

>ML0713_50150_50246_-
GTAAGTGCTAAATATTCATTTAAGATATAACTTGATAATTTTCAAAATGCTGACAATTAATATTTGAAGTCATCTTAATGTTCATTATTTCCCTCAG

>ML0713_168131_168241_+
GTGGGCCTTCTCCGAAACCATTTGGTAGAAGTTATGTATCTTATCAGATTTGTTAATTACTCCACTACTGCATCCCAAAAGCGAAACTAATGCTCTTTATCCCCCACTCAG

>ML0714_26742_26848_+
GTGAGTATTTTCTAGGTTTTTCGTCTTGCCGAATCTGCTAGTTCTTGCGCTCTATCTTATACGCTGAACGTTTACCAAATTTAGTTTGTTTACTCTCTTTTTGGTAG

>ML0714_30342_30449_+
GTTAGTTAACACTTTTAGTCCCGGCCCTGTTGATTACCTAGGGCCCAGTTTGACGCTCCCCGGCCCCCAGTTTGAGACTCCACCAACTAGACCTCAACGTCACATCAG

>ML0714_30980_31094_+
GTACGTAGCAACAGCGTGCTGCTTTCTGTTTTCTGTTTTCTGGATATATTTATTAACCTCCTATTTAGAATCAATCTGTTGATCTGTGTTTACTAACCTAGTTGCTCAAACCCAG

>ML0714_36835_36954_+
GTACAGTAGGCCAGAAGAGCGGCTCTACAAGATATTGGTTGATAAAAGATTGTACCCAATCTTTTTTTATTACATCTAACTGAGTTATAAAATAGGCCTCTCATAAAGACTGCTTTTCAG

>ML0714_47902_47999_+
GTGAGCGTTTAACTGTTTTATACCAGTTCTTTAGCAAGCCTGAATAACAGATATCTTCTGAATTAGCGTGTTGAAACCTCAGTATCCGTCCCTTTCAG

>ML0714_50943_51049_+
GTAAGTTCAGCAATTTGTTCTATCGGAAGAGGTTTTATCTCACCTATTCTTATGGTGAATTGCTATGTCCTAATGCGAAGGTCTAGTTCTAAACCCCTTGTTTTCAG

>ML0714_51579_51695_+
GTGATCTCTTTAACCTGCCCTCCTGACTCCTACAGACTCTTTGACATTGAACTACAGTCACCACCTTGACTCAGCTCTGACTCCACCCTGACTCCACTCTGACTCCACATATTGCAG

>ML0721_71617_71668_+
GCCTGCGATCCCAGACACGGCCGATACCTGACCGTGGCTGCTATGTTCAGAG

>ML0721_96269_96388_+
GTAAATATTTAATCCGAACTTTTCTCTGTTTCGTAATTGTAAACTTTCAGTACATTTGGACGTTCTATTTGAAGTTTTAGTGCAGTTTACGGGACAAATCCAAAAACTACAACTTTTCAG

>ML0724_14441_14550_-
GTATGTATGATGCTGCAGTAGAAGGCGTTTTCAAGCTCAGCGTTGCCATCAACAATCTTTATTCGCCCGATCTGTGCTCGGTAAAGGACTTTAACATTTTCTTCGATCAG

>ML0724_18196_18290_-
GTGGGTTTTTAAATCACTCCAAATCCAAAAGTAGTTATTTTAATCAAATATAATTTTTTTCAATGTGGGCTGATTCAAAGTTTTTTTGATCGCAG

>ML0728_6197_6301_+
GTTGGTTTCGGTAGAAAGTCTCCGACAGAAAATATACTGCTCTTTCAGGCCTTCGTTTGACTGACTTTAGATTTTAAGTCTTGAGCTAAATTTTTTTCTTTTCAG

>ML0728_68192_68311_+
GTAAGTTTTCCCATTTCAGAATATCAGATTGTTTTGAATAGTTAAAAAATATCTTTCAAAAATTTGTTCTGTTGCTTAGATCTGTAGGTTTCATGACTAAACAAATTATTTCTGCCGCAG

>ML0728_45473_45530_+
GTGCCCCAGATAAGAATGTTACTTCCAGAAAGTGCCTCAGAAAAGAATGCTACTTCAG

>ML0728_106378_106494_-
GTGAGTTTGTTTAATCTTTTCACTTATCCCAGCTATACTGACATGCTTGATCCTTTTCTACTTAATAAGTTAAGAGGTTTCTTATATGATGTAAAAATAGTCTCTCCATAATTTCAG

>ML0730_28423_28526_+
GTAAGAATTCACAGTAATGTTCATGATAATTTAAATTTTTCTTCACAACTACCATAACAATCTAAAAATCGCTATCCTATAATTAATTCCTTGAACTATCTCAG

>ML0730_72293_72404_+
GTGAAACAAGCTTTTTAGATTTTGGTAAATAAAAACCTGCTAAATTCTTTAATATCACAGCAGAATGTTATAATTGTACATGTTTGTTATCAAGAGGAATGTTGGCAGGAAG

>ML0730_85882_85997_-
GTGTGGATACATCTATTCTAAATTAAATATTTTTTTGTCACAATAATCATCGTCTCCATTATTCCTATAAGTACTAGCCGAGACATGATTGAAACTACATTGTTGAAATTCCTCAG

>ML0730_140066_140163_+
GTGAGTTTTTGTCACGTGATCTTGGCCAATCCTTGCTTCTTCACGATAACTTGAAGTGAGTGGAAGTTTGATTTCTAGTTAATCCGTGTTATATCCAG

>ML0730_146427_146528_+
GTTAATTAAATTCTCTTTTTTTCGAAACGATTTTCTCGTCCTCCTAGATAATCTTTATTACAATATTTCAAATGCCTGCAGTGAAAAAACTCTTCTTTGCAG

>ML0730_155829_155923_+
GTAAGTGACCGATTTTCTGCAATAAAGCATTTCTCTTGTATTAGAAGTATTTTTATCTTGTCAGTATCGTCATGCTTGAACTACCACATACCCAG

>ML0730_188599_188710_-
GTGAGTTGAATTGGGAATGAAACTGCAGCTGATTTAATATTGTGAAACTCTGACTTGTATTTTAGGAACAATTTACTCTCTTGTATATTCTTGTTAATCAAAATTACTGCAG

>ML0730_190746_190854_-
GTGGGTCTTTTTCTTTTATTTGACAATCGTTTTGTCAGTTGTCACTATTGATTTTAAATTAAGTAATGATTGAAAAACAAATCCTTGTGTTTAACAAAGTTTACGCCAG

>ML0730_200151_200265_-
GTAAACGATCTCAAGTACTATAATGCCCTTGTATGAAAACCCTATAGTTTCATATCAATAGAAGCAGGTAAAAATTACAAACCAAAGAACACATATATGTTATCACTTCCCCCAG

>ML0730_220649_220768_+
GTAAGTTTTACTTTGATCGTTCCCAAATCCAAGATTCTTTATTCGGTTGATCTGACGTTATTGAACGTGTCAGAGTCTAGTCTTTAGGAAAATTGTGTAAAAATATGACAAATTTTGCAG

>ML0730_289178_289251_+
GTAATCGATTTATCAAAAGTCTTGCAGTTATAGGTTTGACGTCTTACCATTGATATAAAGCTGCTATTTTTCAG

>ML0731_23229_23344_+
GTTTGTCTAAATGGTTGAATTCGTGTTGGCTGAGTTGAATCTAGGTTTGATTTCTGTCGTTTTTCTTTTGACATTGTGCCAGAAGAATGTACTAATTTTCATATGAACTTTTTCAG

>ML0732_48143_48233_-
GTAACCAACATGTAGAATTAACAAAACGTGGCAAAATGGTTATGTGGACAAAGCTAAATGATGGACTCCGCAAAACTTTACGGCTCCCAAG

>ML0732_52190_52271_-
GTACATACCCCAAAGAAAGAAATACACGAAGGGAACTGCGACGAATTCACAACCCCCNNNNNNNNNNCAGTCTATCTCACAG

>ML0732_97580_97687_-
GTAATTACACTTAAAGTTAAAATTTTCTTTATATTATCTAAATTTTGGATTGATAAGTTATACTCGATACCTTAGCATTGATGTTCGTTGAAGATTCTAAACTTCCAG

>ML0732_106997_107110_-
GTACGTCAAAAATGACTGTCCCCTATGATCACTGCCTTGCTCTGTTTTGTAACGTTCTAAACTTACGGAAACATTCACTATTATGCACAAACAATACATACCTCCCTTACTCAG

>ML0732_115454_115538_-
GTTTGTTTTGCTTAAGATACAATCTTGGAAAATCCTAGAGCACTACAAGTTTCTAATTTCGGCTTAAACAAACATATAATTTCAG

>ML0732_236992_237088_-
GTTCGATAGACTTTTACTGTTTTGACCATTCATAAAGAAGATTCGCGGAATTATCAAATTACTGAGCATAACTTTTTTCAAAATCTTTATAATTCAG

>ML0732_238307_238417_-
GTGAGATTCATGAATATTTTAGAGTAGCTTCTAGGCATATATGTTTCTAGTTACTCGGATTAAGGAGATGAGCTACGGGGACAAACTAGTAAAACAGTTGACATTTCCTAG

>ML0732_253769_253871_-
GTAAATAGTTATTTGTCTCTTTAAGCTGCCGCTGGGAAACGATGTTTTTTGTTATAAAATGTATAAAATCTAGGTATATAATCCTAACATTTCATCTCGCTAG

>ML0732_324295_324407_-
GTCAGTATTAATCTTGTCATTTTGCCTACATTACGCTAAGTTAGCTCTTCAGGATACTTCAAACTATCAACAGAATTGTATTTTTGGGATCATCCACACTAATTCATTTTCAG

>ML0732_352315_352409_-
GTGAGTCACCAGTAGTAACATTTAAGCTGGGTCTTTTTTGCTGTTTTCGTATCTTTCAAGCTAAATGAATCGTCATATTTTTCAATGCCCAAGAG

>ML0732_370992_371073_+
GTAAGTTTTGACCCCCTGACTAAAGCTGTATAGTGAAAATCATGGTTGCCTTTCAGTTTTAGTAAATACCCCATTAATATAG

>ML0732_395033_395145_+
GTTTGTTTGATATTACATCTCAAAATTTTTAAGTTTTTATATAAATATTTGATGTCTCTTTTTGTTCAATATAATCTAAAATGGCGGTACATACATAAATCCATTCTCTGCAG

>ML0732_396532_396620_+
GTTTGGTTTTCTCTGCTTTGACTGCCAGACTGCTTATTTTATTTGAATTTTGTAACTGTGGTCACTAAAAAATTATCTTCTTAATATAG

>ML0732_501928_502045_-
GTAAGTTAGATCTGGTACCGCATTTAATTTTGAAATATCTGCTGAAAAATTACTAACAACTTCTTGAATGTCAGAAAATTAAACATTCGTTATGACCTCTAACTTCCTTTCCTCCCAG

>ML0732_579363_579467_-
GTTTTTTGTTTGTTTGTTTGTTTGTGTTTTTTTGTTCGTTAATTAGTTTGTATATTATTTGTTTTCCCGCGTAATCATTGACTACTGCATTTTTTCAATTCGCAG

>ML0732_579621_579717_-
GTTTGTTATTCGTTAATTTAACTACACGTCCCTCATCTTCAGTCTGGAATATACGCTGAAAAGATCAGTATCTCGAGACATAGTTATTACCTTACAG

>ML0734_54772_54885_+
GTCAGTTTTTTCTAAACGTCATATTATAATTAAACCAAATTGGTAAATCATTAGGCTCTCTTAAAGAAGTCAGATTGAAACAATGTAACTGTAACTTATCCCACCTCCCTCTAG

>ML0739_53585_53692_-
GTATATAAATACTAGTACTTAATGAAATTGGTATTCTAGGTGGCTACACTCTTTGCTCTTTGTGACATAACTCACTTATAATATTTCTTACCAAGTCATTCATTTCAG

>ML0739_56389_56490_-
GTAAGTTTTATCATCTGTTTGTTAATTCAACTAATTCGAATTTTGTTTATATTTGACCATAAGGTCAGTCACCAGAATTCCTGACCAAAATACCCCTACCAG

>ML0742_9920_10039_-
GTACGTGAAGTCATCGTTTTCTGTAGGAAATTAAGACCCGTTTTTGTGTCGCGCTGAAGGGCTTTTCATAAAGAAATTCATTTTTAGATTTATGAAAATTTAAATTAAGTTGCTTTTCAG

>ML0742_60562_60679_-
GTAAGTCTATTTTCTAGAGTTGCCTCCTTATTTCTCTTTTTCAATTAATTTATTTTTTCCGAATAAATTCACTGTGCGATCACCTTGTAATGAGAATTACATTAACATTTTACATCAG

>ML0742_149645_149750_-
GTAAGCTTTAAATGGTTGTAATCATACTTTTAGAATTATAAAACACCATTCTACGATGCTGATGCCTTATTAACAATCTAAGTTCATAAGTTAAAATTATTTGCAG

>ML0742_191983_192096_+
GTTTGTTTGGTTGAAACTCACAACACGTTTACTGATGACAAAGATTGATTAAACACACATGATTAAAGAAATCTGAAGTAAAATATTCTGACTAAATAACAACTATTTTCACAG

>ML0742_214353_214467_-
GTAAGTTATCTTGTAATTTTATTTTTTGTTTGAGATACCAATAACTTATAAATTACTCGCATCAGTCTGATAACATACTTAAAAGAACCACTATGCGAATGAAATATTGTTTCAG

>ML0742_226531_226638_+
GTATGTAGATTTGTGTTCTGAATCTTGTACTTAATTTTGTTTTCAGCCTCTTCTGTTTGAACCTACCATTCTGTTTTAAATCTCTCTGTTACTTAAAACCACCATCAG

>ML0742_285549_285662_+
GTTAGTTTTAGTCAAGTTGAAGCTATCTCACTCTCACGTACAACATACTGTTGTTTATTTACTTGGTACTCAAAGTTTTAACAAGCATCCTACAAAAAATATACCCTCCCCCAG

>ML0742_285849_285956_+
GTATGATGTATTGACTGTGTACTCTTCACGTTCTCCTTTATCTCTGTATCTACTGCAAGATCATGTAAAAATGTCTTGTTGTCAAGTTCCTAATGTTTGTAATTGCAG

>ML0742_286078_286179_+
GTAATTATAATTTCCCTCTACCCTAACTTTAAGCTGTGTTTTCACTCCGTCTGGCCAAACAGGACAGTTATTATTATCCCACCCTTAAGCGAATCTCTACAG

>ML0742_328494_328606_+
GTCGGTGCTTCCAACACAGTTGCTATATTTTAGTTAAGTTTTGTAGTTCAGACTTAAGTGTGAAATCCTGATTTTGAAATGAAGCCATCATTTTAAGACTTATTTTTCTCCAG

>ML0742_328494_328606_+
GTCGGTGCTTCCAACACAGTTGCTATATTTTAGTTAAGTTTTGTAGTTCAGACTTAAGTGTGAAATCCTGATTTTGAAATGAAGCCATCATTTTAAGACTTATTTTTCTCCAG

>ML0742_421674_421784_-
GTACGGTTGCTTGACGTCAAAAAATGAACACCTCTCATTTTCATGTTCCCTCGTTATGCAGTACCGCCCTGGATTCTCGTGAGAATGTCGCTGACATCCACCTCTCGACAG

>ML0742_436443_436540_-
GTTTGTGATTTGGACTGTTGTTTTGTTAAGTCGTAACCCATGATTTATTGCATTGTTCTTGTACGTAGTTATAGACTTTAACAAATATCTTGTTTCAG

>ML0742_445206_445320_-
GCATGTTTTTAAGTTCTATTCAGATACACAAGATAATGTTATGTTTTCCATTTTCTATATCAAATATCGAAGTAAATATACTTTCTGAGCTCATGTATCACTTTGTCATCTAAAG

>ML0743_8828_8934_+
GTAAGTCCGAAAACAAAACCGTCAAAGTATCAGTATCACATGTGGTCTATAATTATCTCTAGGAAGTTTACATTGGTTGTTTGTCCGACTAAATTATCTATCTTCAG

>ML0743_11817_11928_-
GTCGGTCTACTGGTTCTTGTCTTCAGCTTTTAACAAATTAAAGAAAAATTTGGTCGCGGGTTAAGTGAAGGAATTTTTGCATAATAAAGTAATTAACATGACTATCTTTCAG

>ML0743_12024_12128_-
GTGGGTTAACAATTTCTTGTCCTACACTTTTCAGTCCCGGCTATGAGTATTATTTTTTTCGTAAATTCATGCTACAGTCTGCTTAATATAAATAAATAATTTCAG

>ML0744_6831_6929_+
GTAGTTAGATTGGTTTTATAACTAAACTCAGTTAAATCGGTTATATTGGTTAAATTTAGACTTAGAAATAAGCCCTAAAAACACATTGCTCAATCTCAG

>ML0744_7137_7243_+
GTTAGTCATTTCAAATATAATCTATTCTATGCAGCATCAAAACTTTCTGTTACAAGATATCAATCACACTAGTGACTAGACTAATACTTACGTTATCATTCCCTCAG

>ML0744_7333_7448_+
GTAAGCATTAATAATTTAGTAAAGTGTTTTAAGGTTATTATTTGTGTTCGATGTTAAGTATTCATTGAAATGTGTATATATAATACGGTTAAATGCGATAATGAGAAACAATTCAG

>ML0745_14108_14215_-
GTAAGATTCCATTTATGGACTTTGCTCCGGGCCAAGAAAGTAGGCCAATACCATTTCTTGGTAATCCAGCTTCTGAACCTACATCTTTCCCTGATTTATTTCCCCTAG

>ML0745_14453_14556_-
GTATTGTTGGAGTTCAGATAAAACGCAAACTTGATTACAAGTCTGTCGTTATGTCCGATGTTGTTAATCCTGATAAGTGCTGGTCGTTACTTGTCTGGTTAAAG

>ML0745_16618_16691_-
GTACTGCTCCTCCTACCCCTCCTGATACTCCGGCTCAGACTGCTCCTACTCCCCCTCCTGCTACTCCGGCTCAG

>ML0745_23813_23929_+
GTAGGTTAATATAATTAGAAGCTCTATAACTTCGTGTTTTTCTGTATCTGTATTGTTGAAATACGGCATAGTATTGTGGGTTATTCACATCTATAAATAATTAATTCTCTCCTTCAG

>ML0745_55257_55363_-
GTAGGAGGAGTGTGCGCAGTAGTAACCCTAGTTTTGCGTTCAACTCCAAAATATATTTTCAATTGCACAAATAATATTCAACGTCCAAACTTTTCAACAAATTTCAG

>ML0745_93399_93511_-
GTAATATTTCATGAAAGTCAATACTTCATTGCTCAATCTTATTAACAATAAAATTTGATTCAATTTACAAGATCATATTTAAAGATCATATTTAAAGATCTTATACCTTGCAG

>ML0746_18280_18381_+
GTACTGTTTGTGTGTTGTTTTATCATCTTTGTAATTACCTTTACCATATATGGGCATCTGTATCTAAACTATATTCATTCCGATCATACCGTAACCAATCAG

>ML0748_29818_29887_+
GTATGGTGCAATGGAGTTTATGTTTTTGGTTGTATTTCTTCCATCTTCTTCTTATTACCACATCACCCAG

>ML0748_54539_54646_-
GTTCATTGAGTCAAGTTTTTATCTTTTATGCATTTTTGTTGGCAACTGCGTCCCCCTTTTGGGCGGAAATGTCGCACTGCATTGGAATAAAACAACCTCGTTTCACAG

>ML0748_55759_55855_-
GTAACTACATTTTAACGTCTTCAGCGTGTGTGGGATGTCTACTGAGTTTCGCCAGCCATAACCTAGACAAGCTTACTCACGGCGGAATTACCTCCAG

>ML0748_58580_58686_-
GTAAGTGTCAGAAGGGTAGATTAACTTTTGGAATATGCATGGGTCTTAAACATGATTATAAAGCATGCATGTCGTATTGATTCAGCTTCCACTCCTTTTTGCTTTAG

>ML0748_71605_71695_-
GTAAATTTAATACATTTTTCCTGTAGATTTGGGAATTTGGATAATAATTATAAGACTTAAAGCCACTCATCATATTGTCCGAATTTATCAG

>ML0749_37260_37374_+
GTAAGTTAATACATACTTTCCTCTTGTTCCTCCGATGATTGACGCAATTAAGTGTTGGTGTTCAGTTTTGTTTTAATTAAAAGTTCAGTTTATTTCTGACATGGTCAGTGTTCAG

>ML0749_75636_75747_+
GTGATTTTTTATCGTTTATCCAAACTCTCTAATGAAATTCAGTTAGTGGTCATGAATGCACTACGATTAAGGCAATTTTCATATCCGTAATTTTACTGTTTTCCCTACTCAG

>ML0749_81120_81238_-
GTTTGTCCAAACACAAGGCAATATTTTCTTTTAACTGCCATAACAAGCATTTTCTTCATACGATCAAACTCTTGTCCAGTCGGTATAACGCGCACCCTGAATATTACCGAACTCGTCAG

>ML0749_97447_97560_+
GTAAGCTGAATTTTGTTTATTCAAAGTTTGTAATACGAAATCAAGACATCCGAAAAGTATAACTGTTTGAATAATGCAGGTTACTTTCAGCAAGTCATCATTTAAATTTTTCAG

>ML0749_114680_114789_+
GTTTGCATTCATCTTTCTTCAAAGAGAAATTATAGGTTTGTCCTTTCAATTTTCCATTACCTTTATCTTGAGGCAGTTCTCTTCAGTTTGACAACATTGTCTTTATATAG

>ML0751_7735_7827_+
GTCAGTTCTTTAGTTGATTAGAAGTTCCTTCAAAAAGTTCTGGTATGATAAGTATAATTTATTTTGAAAGAAACTTAATCTTATTGGTTTCAG

>ML0751_7996_8089_+
GTATCTCAAAACAGAATCGCTATCCGCCTGTCTAATCTTAGCTTGCTGATAAAAGCTGTTGATAAAACCACCGACCATGACAAACTTTATCCAG

>ML0751_8626_8724_+
GTAGGTTTTTTGGATATTCTCGGAATGTTTTAATTTCAGGGCCACTCACAGCAAACTTGAGTTGTTTTTCCTATTTAATTCTGACATACCCTTCCTCAG

>ML0751_9250_9345_+
GTATGTTTAATGGTGTATATATTGTGAAATTGCTATATCTATTTATGTTAAAGGTTTAGACTTGAGAAACCTGCCAAATAAGCAATAATTCGTCAG

>ML0751_10985_11101_+
GTTAGAATTTTCTTACAAGTATAACCGTCTTTAATAGAAACATTTCATCACATTGATCTTATTGCAATCTGCTGCGATTTAGTTGAGCTTGTTTTTAGCGTGAAACTTCGCTCCCAG

>ML0751_23187_23291_-
GTTCATATATTGTTATGTTTTTTCTGTTGTTTTGTTTACAGAACGTCACATTCTCCCTAACGTGACGTCATAATCTTCCTCACGTGTTGTAATACTTCCCAACAG

>ML0752_16565_16665_-
GTGAGTATTATCTACCTCTTTCTACGTCCTCTCTGTTTGTCTCTTTTCACATCTCTTCTTCATCCTCTTTTGCAAATACACTGTCATGATTCCTTACTCAG

>ML0752_22747_22861_-
GTTGGTGAATTTTGAAAATCCTGACATTCAGTTTAGAGGTCTGTGTTCATAACAAATGGATACCTTTTTGGACATGTTGACATACCTTTTGCAAGCATTTAAATCCTCTTCACAG

>ML0752_23013_23119_-
GTTAGTTGTTTAAATTTAAGATGAAAAGTATGATTTTAAAAATATTATGTAAATCACTTGCATTGCATGTTCAAAAATTGATAGGATTTATGATAGGATTTTCTCAG

>ML0752_19480_19571_-
GTAAGACACACTGTCTGCTGAGTTCTAGAGTTTTCTTGGTGCTTCCCAAGGTGACTGCCTGTCTGGATGTTTGTTCACACTTGTCTTGGCAG

>ML0752_44619_44728_+
GTGTGTTTCTAGTATCGACAAAATGAAATAAACAAATGTTTAGACAACTGACTCTTTGCTTGGTTAAGGTCAATTAGGAAAAAGGAGACTATTTTTGACCTGCATTTCAG

>ML0752_61580_61697_+
GTAAATCATTGACAAATTCAAATTTGCTTTGGGAAATAAGGCATTCAGTTGACTAATTACAATTGACTATAACAGTTGTCTAATTAAAAGTTCTGCAAATAATGCATTTCTTACACAG

>ML0752_82363_82466_+
GTAAGACAAGACATCCCCTTTTTCTGGACATGCTTTATACTTACCAAACATTCCTCCACAAAATGTTATGTCGGACGTCTCCATGTCAACCAACTGCTTCGTAG

>ML0752_124544_124650_-
GTAAGTATTTCTCTCCATTTGCAAGTGTTATGTACGTGATTATAAAACTCGTTCATGAACTTTTAGAGAATACTTACCTTAAACTCTTCAACTCACCTTTCTTTCAG

>ML0752_134572_134670_-
GTTAGTTCTGGAGATATTTCATAAGGGACCTTTGGCACTAAAAGTGTTCATTTAATGAACAATAATATTCACTATTCCCACCCCTGTCTACCGCTTCAG

>ML0753_76897_77015_-
GTAAGTGAAAGTCGCTTATATGCTTGAGTACTGGTAGAGCTCTGTTGAAGTATACATAAATACTTGCTACATGACATACAAGTACACTGCATGTAGCCACTTCAGTCTATTCTGTGCAG

>ML0753_92908_93024_+
GTAAGCAACATTCAGTATGCATACTCAATCTCATTTTCGTAATTTGACGCAACATTATCAACATCTATTGTGTTTTTGGAACCGCAATCTATTTCTACTCAACATTGACTCCTTCAG

>ML0755_69363_69470_+
GTAAAACCAAGATTAATAAAATTTAAATCTATGACCTCTGGGCTTAAGATTACTGTCTAAAAAATGGGATATTTTACTAAACTTGCAATAAAAACTGCTAACTCTCAG

>ML0755_82933_83051_+
GTTGGATTACAATGTTTATAAACATGTAGTTTTAAATTTCCTTGTGCATCTCGTTGTAATTAACGAATCAGTGCTATACTTTGAGAGTGTACGTTCTTTACGACTGCAAATACCTTCAG

>ML0757_8997_9107_-
GTTTGAAATTAATTTTTTCAAGTATTATGATTTTTGTGCCTTGACATACTTATTGTTCCTGGGGTCGTTAAATATACTTCAATCATTCAAGACTATATTCTTCCATTCTAG

>ML0760_7854_7932_-
GTAACTATGACGATGAGTAAAACCACCTATAACCACAACGATTTGATTTCAGTATACTGAAGTATACTATATATTTCAG

>ML0760_53313_53381_+
GTAAGAAGCATGCTGAGGTGGTATGTTTGGAACTGAGAAAGCTGTAGTTGATATTGCTTACTGTTTCAG

>ML0760_130065_130174_-
GTAAGTCTAGGTTGTAGTGCCTTGACGTACAATTTAAAGGTAAGTCCACAATCAAAGTAAGTAAAAACATAGGAGAAGAAAAAGAGCTTTCTACAAACTGTTAATTTCAG

>ML0760_239203_239320_+
GTAAGACTTCTGTCCAGTTTGTGTGCGTGTGAATCTCAACTCTTATCACTGTTTTCTGGATTGTAGTCATATTTAACGCCATTAACCTTCCCCTATCCAACCTTCCCCTATCCAACAG

>ML0760_239685_239785_+
GTAAGTAAATTTATCTTTTTTCTGTTAACCCCTTCGAACAAAATTCACTACTCGATGATAGCTCCTCTAATCAAACTTAAACTGATTATTTAATCTTGCAG

>ML0760_290457_290564_-
GTTAGTAAGATAGATAACGTCCAACATATGTGATCATATCTCCTGATTATCTTATCAAAAGTGATCATTTCTTTCTTCAGTGTGTTTAATTAAATATTTCTGTTTCAG

>ML0760_296320_296434_-
GTGGGTATGGTTTAGTTTCTAACTATTTTTTGATTGATCCATTGATTTCTTATCTCACTTTCTTTTCCACCTATCTTCTTAATTGTAATTTACAAATTCATGCATGCTATTTCAG

>ML0763_9747_9842_+
GTAAACCTTTATGTGTAGTTTTGGGAATTTGAGTGTAGTACAGTATTTGACGACATGACACCGACTTTGTCTGGTTTTTAGTCTTCAATATTTCAG

>ML0763_92993_93098_-
GTTTGTTTTTCTGTTTTAATTTCAAGTTTGCGTCTGATCACTTCAATGCCGATGTTTAACTGGTTTTTGTTATTAATCAAATCAATAATGATTATCATTGTTGCAG

>ML0763_93220_93325_-
GTAATACAGTTCCTGGTTCTGAAATTACAGTGCATTGCATTTACTCGGTCATTCCTTATGATGAATAACTCACTGTTTGGAGATTTTAACATACTTGTACTTTCAG

>ML0763_93454_93572_-
GTAAATTTTGATATTTTTTTATTCATAAATTTGTAATTGTGTACAACTTGTAATATCGGGTTTCATGTTGCACGTTCAACCGCCAAGAAGAATCATCCTACAATCTTTATCCTCTACAG

>ML0763_93791_93906_-
GTAAGTGATAAGAGTGGCTGAATCCTCATCACATTTCCCGTGTACCTTTTACCGTTTTCTTAACAATAGCTACAGTGTTGTTAATAGTTATTGAATTTTAACCTCTTCGTTCCCAG

>ML0763_98336_98446_-
GTGAGAAATAAGCGTTTATCGTTTTCATATCACGAATAAACATTTTGCATTCGTAGAACCAAAGAACATGTTTAAGTTTTGGCCGAGTATATAATTTCCGTGTTTTTGCAG

>ML0763_99582_99671_-
GTAACAGGGTTTATATCGCTTCTGACTTTTGTCTATATAGTTACTATATAGCTACTTATAGTTGTATACTTATTTCGATTTAAATTTCAG

>ML0763_102601_102712_-
GTCAGAATATTTCATCACAATATTTTGATCAATTTGATTACTAAAATTTGTTTTAGAAAATTAGTGTCCAAAACCTCTGACCAGGAAAGATCGTCACCGTAGTATATTTCAG

>ML0763_112158_112264_-
GTATGCCCCAAAATTTACATATTAATAAAACATTTAAATATCTCGGATCTGTATGATTTTTTTATTCAGTGTTGTCGATTTTGTTCGAATGAAATAAAATGTTTCAG

>ML0763_112510_112629_-
GTTCGTCTTTGACCCCTATTTTATCACTAGAGTAACCTTTTATTTCCAACAGGCTTTGTACAAAAAATAAAGTCTTGACTGAATTCCAAATCTTTCGTTTATTCGCGTTCTGTTCTTCAG

>ML0763_116310_116424_-
GTAAAATTTTAATTTGGCCTGGTTTTATGTAGCTTATAAGTTTCACTGGAGCACTGAGCTTCAATTGATATGTAAATAATTCTTATCTTAAATCATTTATTAATCATTATCCCAG

>ML0763_129761_129855_-
GTGAGTTTTTGGTTATAATTGGAATTGATGAGTAACTTATTATATAGAGAATCGTTGAAATTGGATTATGGAGATGCGAAATATTACTATTTCAG

>ML0763_163906_164024_-
GTGCTTTTTGCTTTACTTACGCAATGAAAATAATATTTGATTAAGCTATTATTTCCATTATGATTCAAACAGAAAATAGTGAAGTATATTAAATTGTTGATCCAATATCAATTTCTCAG

>ML0763_164701_164819_-
GTAAGTTGGTTCGTTAAATATTTCTATACGAATGTTTTAAGATTATTTTCGTGCTTCAACTTTTGTGAATTCACACAGGATTGTTACCGAGCAAACTTATACAAATCTGCCCTCATCAG

>ML0769_21687_21796_+
GTAAGTTACAGTTCCTTCTGACTTTGTAAACTTTCTTCATAATTGATCCTTTTTAAGCAATATTATTAGAGCTAAAAGCTAACAGCTAAACTTATCTTGCTCTCTTTCAG

>ML0769_30699_30795_+
GTAAGTCAGTGTCAGCATTGCGAAATTGTACATGTCCTTGGTGCTTCATGACAAGGTTTTCGTTTTTACTCTACTATTGTTTATCGTGTTTGTTCAG

>ML0769_34272_34390_+
GTAAGCGCCTTGTTACTTCCGAAATTATAAGACTCGTTTGTTACCCTACAAATCTTGAATTTTGTTATGCTAAGCTCTATTAACCGTTCATACCAATAAGTACTGATATTTCTTCCCAG

>ML0769_71201_71314_-
GTCTGATATTTGTAAAATTGAATTAGTACTCGTGTTGGGAATTAAACACCTGAATCAAACTAAGTTGAGTTATGCTTTTCTTATACATCATAATAGCTATTTTTTCCCTCTCAG

>ML0771_9532_9619_-
GTTGGTTTAAACGTTAAGTTAATGAGTAATCACCCAGCATAAGTGTATAGGGCTTGATAAGGATCTGATTAAACTAACTTATCTCCAG

>ML0771_22770_22884_-
GTTGGTGTTGAAATTTTGTAATTCTACCTCAACTATGTTGTGCTTTTGAAGTTTACCTCAATATTTCCACTGTTATTGTAGATAAATCGAATGTCTGATTGTAGTTTCTTTCAAG

>ML0771_23325_23425_-
GTTAGCATCCACCTGGGTATCTTCTACGTTTGTCAGCACATTGCGTTTGTCCCTAAGTGGTCTTTCTAGTAATTTTACCGATCTAAATGAACTAAAACCAG

>ML0772_11407_11516_+
GTGAGTGTAGATTTTGCAGTCCTAAAAATTCGTTATCAAAATTACCAATAACTTTTATTTAAGGACAGATTTTTGTATTGGACAAAACTTAATTTTCTATTCCTGGACAG

>ML0772_41957_42076_+
GTAAGTTGTAATTTAATCGCTATATTCTTATGTCCAATTGTAAATGATTTTAAATCTTTTACACATGAAATTAGACAAAAATTTGTTGAAAGTAACCAATTTGATGTGTACGCCATTTAG

>ML0772_85507_85619_-
GTAAGTAATCTGGTAACCATGGTTACTGACTTGGTTGTCATGGTAACTGTCAAGCTGTTTATATTAAAGAAATCACCGTGTGTAATCAATGTAAACAAGAAGGTATTTTGCAG

>ML0772_165548_165645_-
GTAAGCAAAAATGATAATTTACCTTAATTTGGTGTCTTGTAGTATACTTTATGTTTAGCGCATTGCTCAACTAATTCATGTTCACTATAAATATACAG

>ML0772_165735_165853_-
GTAAGTCGGAATTTGGCTAAAATTCAGATTATGTACACAACCTGCGTTAAAGGTTGACAAGTTTAGTTTCAATGTTATCGTTGAAGCGTATAGAATTTCAAAAACATAATTACTTTCAG

>ML0772_188194_188304_-
GTAAGGTTTATTTTTCTTCAGTAAAGCGTCACATTTGCACTGAAAACATATCTACAGAAATAAAATCATTTGTAATTTTCAAAAAGCTTGTTCACAGATTAATCTTAACAG

>ML0772_216770_216887_+
GTGGGTACTTAGCCAGATTGAAAACCACACATACTGATTGAAAATCTTTTCGTACCGAAATAATGACTGTACATTTGGTGAACAATCTTGTACTATTTTACCTTACCCCTCCCGACAG

>ML0772_218698_218817_+
GTACGTTTATACAGCCCTTTTTTTAGTTTATTTCCTGAGACCTTTGTTGGTTCGAAAGTAGAATGTAATAAACTTTGAAGATGTTATTTTCCTCATAAAAAACGAACACAAATCCCACAG

>ML0772_222888_222988_+
GTAAGTTCCTATTTTCAATTTTTGAAGAATTTGTTATATGTCGCTCTGATGTATGCTGCTCTTTTTTTCCAAAATGCTAAATTGAAATCAAAACTGCTCAG

>ML0774_6812_6916_+
GTAAGTAGAATATTCTCAAACTGGGAATAAATATTTAAATCTTTGCAGATAAGTTCTTGACAAGTTTACTCTTCCCAGTCTCATAATATTTCTGTTCCTCTCCAG

>ML0776_2674_2788_+
GTAAGTAACGAATAGATTTATAACATTAAGGGATTGTGATATCACACAATTTAATAAATTTTGAAACCCAAATGTAACATTAACACTAATACTTTATTACTTTATTTGTTAACAG

>ML0776_71455_71558_-
GTAGGTGATTGTTAGTTGTTAGTTTTTAGTTGTAAAATAATCCTGATATTGGTCGTGTCGGTTAGTCAGCACGTTATATATGGTTTACATCTCACGCATTCCAG

>ML0776_73053_73167_-
GTCAAAATTTAAGAACATTCTGCTCAATACTGATATTGTATCATATAATTCAGTGATTTTAAATTAAGTAACTATGCATTCCCTTGTATGTTTTAACGAAGCATCTCTTTTATAG

>ML0776_79508_79605_-
GTAACGTTTCTTTCTTGATACAACACGTGACATGACGTCACACACTTGACGTCACACTAACGTCACACTACATGTGACATTATCAAGTTTACTTTCAG

>ML0776_80009_80126_-
GTAAGTTACTCAAATTGAGCCCAAATATTGTAATTTTTAACACTTTCCAATTCTGGCGACTAGGCTCTCGGTCAAGGTCACAATCATAATCACCACCATCAATCATTTAATCTCCTAG

>ML0776_138052_138162_+
GTAAACAAAGACTGATTCAAATTTCTCAGCTCTAAAATTGTATTTACGTTCCTGGCTAGACTTCAATTAATTGATGATTACGTCAAACTTCACGCTCAATTGTAACTTCAG

>ML0776_138730_138847_+
GTTTGTATGCTTTACATCGTAGGATTGATGTTATTTTGTCAGTCACTTTTCTATTTTCTGTCACAGTCAAATATGTGAGTTACTGAGTATCGATCTTTACAAGACAGTTTATTTACAG

>ML0776_139849_139968_+
GTAAGTCTGAACCTAGATTTGTATCTTTTTAGTGTTTACTTTTCTATTAACAATAAAACTTATTGCTATGAAATTCATTTAATTTCACGATTTCTCTTTATAAGCCAACTCCCTTCTTAG

>ML0776_164837_164951_-
GTACCAAGAGTTCATTCGAAAACAGGTTTTCTTCCTGCCCGTTATCATCTTCTATCTCAGGCTTGATATAGATACAAACTCAAGTCCATTATCTGAATCTGAGCAAATCTTTCAG

>ML0776_165344_165431_-
GTGAGTGTCGGTGGGAGGCATGGTTTTTCTTAATGTACAGGACTTACACAACGTGTAAATGGGATGAAATGATTTTCAAATGACAAAG

>ML0776_185302_185421_-
GTAGGTGGACGGTTCTGGGGTACTGGGAAGGTATTTGGGCCGGGGAAACTTTCATCTTTATCGCAACAACAACAACAGCAACCCTTTCATTGCACTTTCTCATAACACTATCCCTTGCAG

>ML0776_198903_199010_-
GTGAGTAGTGAGAATTAATTATACTTTGCTTCGATTTGTAGACTGTTTAAAATATTTTTGACTAAATTATAGGTCAAAATCAGGAGTATAACTACCATACTTTCCCAG

>ML0776_326405_326488_+
GTAAGTAAAGTTACTACTGCTAGTCATTTCTACTTCTTATAAAAACGCTCTCACCAGTTGTATAATTGTTATATCACTTATCAG

>ML0776_385915_386025_-
GTCATTTTTCTCTTTGGTTCTTTTTCAAATCTTCCTATAAGTCTAGTTGTACACGAAAGTGTTGCAGTAACTACACTTGAATGTAACTCACATCTAAGAAACCACATTCAG

>ML0776_388955_389070_-
GTAACCGTTAAACATTTAACATGAGTTGCAACCCATAGTTTTTCAAGGCCCTTTTCTTTAGTGTCAGTGGCAGGATCTTAACTTAACAGGTATTAACAAAATCTTTTTTTTTTCAG

>ML0776_399071_399182_+
GTAGAGTAGTTGTATCAGTAATAAATTTCTATAATATATGCTGCTGGTTGGTGAACGTTGTCAGTAAAGCCTGTGTAAATCCAATATTTGTGTAACAACTCTTAATCAAAAG

>ML0776_417195_417302_+
GTAAGAAACCCTGAATATCAGCAAACATGATGTAGGAGAAGCTTATGAAATCCTGTGCGAACGGCCGAAAAGTTCAGCAGATTGAGTAACTGACACGTTATGTTCTAG

>ML0776_417985_418091_+
GTAAGTTCCATCTTTAAATGTGTCGACATCAATATTGGTGGATTTAATAGAGTACTTCACTATGACAACGTTAATGGCGTCACCCTAAATCTAATGGTTTAACTCAG

>ML0776_436954_437059_-
GTAAGTAGCAAAATCAACTGCGTTCGTTCCCTGACTTATGCCTCACTATTGAACTAAACAGATAATCAAAAGTAAATTCCCGCGTTTTACTTTTGACTATTTTCAG

>ML0778_26137_26239_-
GTAGGTGATTGCCAATGAAATTATTGTTAACTTAGAATATATTTTAAATTTGATTTTATCGCTAACCAGTGGTATTTTGTCAAGATTAAATTTTTATCCTCAG

>ML0780_3296_3407_+
GTAAACTTTGTTCCCGTTTTCCTCCCTATTGCCAATATCACGTAAATTAAAAAAACATGTAAAATCATGGCACGATGTTTAAAAGAACTTTTAGAAAGAATGTATAATTCAG

>ML0780_3507_3622_+
GTCAGTACATAGACAGTTTCATTTCGCCATGTATCTGACTAGAACTACTTATTATCTAGTTCGTATCTAGGCATTTACGTTAATTGATCTGATCAATAATCATTTAATTGTCCCAG

>ML0780_23814_23931_+
GTAACAGTCTTAATGCGTTTGTTTATTGTAATAATGAAAATAAGCTTAAGAAGAAAAGTGTTTCTGTTCCACTTCTTTTTCATCATGTCCATTGTATAACAGTTATGTTTCATCTCAG

>ML0780_37474_37570_+
GTAAACAAATTGACGGCTGCTACACTAGGATGCTTAGGATGGCCTTGGANNNNNNNNNNTAGGAGAAGTATGAAGATCAGACTCTTCGTTGCAACAG

>ML0780_121137_121250_-
GTGTGTTGGGATGAAATTTCAATATTCAATTTATTTGATACAATTACACGTTGTAAATTACAGGCGTTGCAGAAAGCATCATATCAGATTTATTGACCTTTGACTGCTTTTTAG

>ML0780_121391_121487_-
GTACGAAGAAGTTATTAGCTTTGACTACGAAATACATTGCTTTCTCCGCTTCGTTATTGATTGTAGTGTGAAGCATTACATTGTTTCATTTCCTCAG

>ML0780_123246_123346_-
GTAATTGACAAATGCTGGATGGATGCTTGAATCACGTCACTCGTTATAGTTTCAAAACGTAAACATCTTTTTTTCGTAACTATTGACAATCTTATTTTCAG

>ML0782_21341_21435_+
GTAAGTGCTTTTAGAGGTCCTGCTGGTTTTTTAATGTAATGTACTCTTGCTGTGAAAGTTTAAAAGCAGGTTGAATACACTGTAAATATTTTCAG

>ML0782_21543_21644_+
GTAAGCCTGGCTTCTTATTGCTGTTTTAAAGAAAGTGTCTATTTACGCAATAATTTGTGTACTGCCCTATGAACAAGTTTATTCTTATCGTTCTCCTACCAG

>ML0782_23077_23164_+
GTTAGTCGTAAGTTTGTAGACGGGCGAGAGAACAAAGTTCTATGTCACGATGTTCCAGACAACTATAACTTCACACATGTTATTGCAG

>ML0788_59718_59820_+
GTATTGTACATACCAAATGACTTAAAGTTATTCTAAACTTGTTGAACACTGCTTTGAACACTGCTTCAAAATAAGATAAATGAAAATGTTGTCTGCTTCTCAG

>ML0788_68703_68801_+
GTAAATCACATTTTTTGTCATTTTAAATCCAACTTGTTGTTGGCTGATATTACTTGACTTATATTTCCGACTTGCTAGAACTGATAAAACTCTTTACAG

>ML0788_68901_69008_+
GTTTTTTTAGTAAAAACTTGTCATATATCACTTTTAGAACAATTTTCCTTTCCTTGATCGACCAATAACCAATCTCTCTCATAAACTAACAAATTTGGAAATTTCCAG

>ML0788_106862_106966_+
GTGAGTAATTTCATCAAGAAATTGGCGATACGGATTTTCTGGAACTAATCAAATTTCTCGTTTCCCGAATACAATTATAGTTTCTGATAATATCCCTCGTCCCAG

>ML0788_114478_114581_-
GTAAACAGGACAAAACTAATTCGTCAAGTCTGCTTTGAAATAAGTGTTTTCCTGGTGGAAACAAGGATTATTTCTTAAGTAATTATTTATTACCGTGTTTTCAG

>ML0788_134606_134710_-
GTAAGTCACTTGGTTTTACATTTCTTGAAATTGAAATTGATAACTGAAGTTATGACTTAGGGACCAATTAAATTGTGCAGATTTTCAGTAGTTATTTTTATTCAG

>ML0789_45255_45363_-
GTGCGTGCTTGGTTACCTGTAATGTTTTGAACGTTTTTGACGTCAATTATTTAATGGCTTGAATGTTTGATCTGGCACCTTCAATTATATCAAATCTATAAAATTTCAG

>ML0789_49691_49791_-
GTATCGTATCATACCAAGTACCATACTTTGTAGTATTGGGATCCGAGATGTCTTGTGAGTCAAGGATATAAACACCGCGAAGTCCAACTCTTCTCTCCTAG

>ML0789_55212_55325_-
GTCAGTTACTTTGAAATTTCTAATACCTCTTTTTCCTTATTATTATGTAATAAATTAGTATTTTTGGTCCTGGATCGATCCATTGAAGATTTTCATTTAAATTTCATGTTTTAG

>ML0789_85210_85318_-
GTAATGTAGTCTTTTTCACTGTACAAAGTTGAAATATCGGTTTACTCCATGCCTATCGTACTTTCAGGACAGGTTATCCACATCTTATCAACCTTTCCCCGTCTTGCAG

>ML0789_91771_91884_-
GTAGGACTGACCTGCAATTCCCGTTTGTAGCAACAATCTGAATTGTGGTGGTTTATTATTTATTACCGTCATTTCTAAAAATTAGATGAAACGACTCTGACAAACCCGTTTCAG

>ML0789_92424_92526_-
GTAAGAGAACTTTAAAAACTTGGAAGAACAAATTTACAAAGTTTCAACCTTGCATAATCTTTATCTAAGTGTTTAAATGATGTTGATTGCAATTTCCCACAAG

>ML0789_111844_111956_+
GTTAGTTTACTTCTCTATTCGTAACATGCTAGAAAACCACAAGTGACCATTTTTTCCTGGCTGTCATGACAAAGTTAAAGATTACAATAACTCCAAGAAAATTTGTCCCACAG

>ML0789_112090_112198_+
GTAAGTCCATAGTTGTTAGTAAATCGCAAAAGTCAAAGATTTGAACTCCAGTCAAGTTTTATCCCATCTCTTGTGATCTCGTTTTTGTCTGATATCATCTCGTTTACAG

>ML0789_120405_120507_+
GTAACATCGACATTTCCTAAGTGTCTCCTCATGATTTGATTTTGTTACTTGACTATTAAGAAAAAACTATTTGCAATGTTACTTAACATTGTTCTTGTTCCAG

>ML0789_123387_123505_+
GTTTGGGCAAGTCCGCGAGTTTTTGTAGATTATTTTGCTTGTTAAATTGTATGTTACCAGTGATTTTAACAGAGAAATGCTTAAAATCAATATTTGTGTACATATCATGTCTTGTTCAG

>ML0789_151689_151773_-
GTAAAAATGTAAACCACACATCGCGATAAATTTCTAGTTCGTATGTCTTGCTATCATCTCGGAATATTGCTTGTACATGCCGCAG

>ML0789_165232_165328_-
GTTCAAACTTTTGAGCATGATTCATTAATTCAAACTCGTTAACAAAGTTAACTTATATCCAAAATATCTATCGGTAGATATATAGAAAATATTTCAG

>ML0789_166335_166434_-
GTGAGTTTTTGTTAATTGTGAGTTGATGTTAAATTCTTTTAGGAAAGACTTTGACCTTTTTCACCCTTGATATTTCAATTTCCAGTTATTTCCTCTTCAG

>ML0789_161148_161266_+
GTGGGTACATATGAACTCGATACAACTAATGGAGTAGTAAGTGCGGACGATTAAGAAAATGTAAACCCGTACTAAAATATTGACATGTTATGACAAGCTATAACTTGAGTACGTTCTAG

>ML0789_183158_183236_-
GTATGTTTGCTTATATAAACTGTTTTTTGATATTTCAACTTAAAACCTTAACCGTAGCGGTGAATCCTTTTCTTTCCAG

>ML0789_184231_184335_-
GTAGGATAAGAATAGGGCAAGAACTGCCAATTTTACGCGTATAAGGTCTTTTTCTTTCATCAAACAAGTCAAACATACCAGACTATCACACTTTTTTCACACCAG

>ML0789_194747_194826_-
GTATGTTTGCTTATATAGACTGTTTTTTTTATATTTCAACTTTAAACCTAAAGCGTAGCGGTGAATCCTTTACTTTCCAG

>ML0789_195855_195949_-
GTAAGACAATAACTGACATTTTTACGTTCGAGATCTTTCACATTCAGTTTTAAACCAACTGGTTCATTCTTACACTTAATTGATCCCAAAACCAG

>ML0789_285112_285210_-
GTAAGACTTTTGTAAACTTGAAAAAATTTTATATTTTTGACGTTTAATCGACTGCGAATTTAAGCGATTCTGCTGCAATGTTCACCAATAAACCCGCAG

>ML0789_285474_285586_-
GTATGTTGGGGTGTTTGAGCTGAATATGATTCCTAAATAAATTTAAAAAACTTTATTATATCAGAAGTCATTATCGTGATCTGATTCTATCTTATTATACTTTCACTTTTTAG

>ML0789_300854_300963_-
GTATGAAAACTCTGATATCAAATTTCAATGTTATTTTCCTTAAACTTCCGGAGCTTATCATTCATGAGCGACTTTCAAGGTTTACATCTAGAGTGTACAATTTCTTTCAG

>ML0789_329634_329747_-
GTAAGCTTCTCTAGATCAAGTGTACGATCAGTGTATTTTCTCACTTAAAGTTATGTAAAATTTCTTGAAACACACGGCCCACGTGCCCCACTAACACGTTACATACTGACACAG

>ML0791_70522_70591_+
GTAAGTTTTTTTGATTTTCCTTTGGAGTCAAAATTAACTGTAGTAAGTGGTTTCTTTAATTTTCCTTCAG

>ML0794_19580_19690_-
GTAAGTGTCAATCAACCCATACAATGTCAGTTTTTTCCTTGTCTCCTGGGTTGCTCCTTTGATAAAGTTAAGAGCATTAAGCCTTTTCTCCTGGAGTTTTTCTATTTTCAG

>ML0797_1741_1848_+
GTTAATATCTCTCTGATAAACTTGTAACCTCTTTTAGTTTTCTGTCACGCTTCAAATTTAAATTCTTTATTCGTTATTATTGATAACTTTAACCTTAACTTTATACAG

>ML0797_22890_23002_-
GTAATAATCTCCGTGTGAAACTGTTTTCAAGCTGGAGCGTAGTGAAGTACTTGTAATAATGTAATGTATAAGACTACATGTATTTAGTGATAGCTGACTTGCTACGCTTGCAG

>ML0797_35069_35173_-
GTGCTAATTTTCACAAATATAAAGTTCAAGTCAAATTATAGAAGTTTTGATTTGCCAAATTGGTTAAAAAATTGTACGCCATAAAATCTTAAAAACAATTTTCAG

>ML0797_53228_53342_+
GTGAGGTCAACTTTTAAAAGTAGTTAAGTTTATGGGATAAAGTAAGTGAATTTACTTATTTCAAAATACTCTTACATTTCAGTGCCCTTGTGTCTAATTTGATTTTTCTGTCCAG

>ML0797_121320_121435_-
GTTGGTTATATCACGTGCTTCTTGAAATGCTTATAAACTTCATTTGGTCCAATCATGAATCATGGAGTTATTTCGGTCATCAGTGATGCTATTTAATTGATGTGATTTGTTAACAG

>ML0797_202949_203062_-
GTATACTAAGATTTATAAAGTCTTGTTAAGAGCTTTTTTGTAATGCCTGATTTAAATTAGCTGTAATTTCAATTCAACATTCTCATTTGAAATCGTTTGTTCAACAATCAACAG

>ML0797_203537_203652_-
GTAAAATTCAATTATATTTTGCTTATTTCAGCAACATTGACATAACTTAACCGTGCGCTAAAAAGGCAAAATAAAACACACACTTCTGTCACTTAAATTATAAAATTATATTTCAG

>ML0797_204113_204222_-
GTCGGTAGATATATCTTCATATAGTCTTCAATGAGCATTCTTACATGCATTCGTTTACAATTTGTTAAGCAATCCTTGTAATTATAAAAAAGTTACATTTTTTCTAACAG

>ML0797_224563_224675_+
GTGGTTAGAATCTTATATGTAATATATATACGCTTTATTTCAATTTAACCCTAACATGGCATCGAATGTATGTAAAAGTTAATATACTTAATTCTAACCCCTTTCTCTCCCAG

>ML0797_228586_228700_-
GTAAGTTTTTATGTTCTGCATTGAAATTTGACTAAATTTTCATTCGTCCAATTTAATCAGTTATAGCAGATTCCCGACAAGGTGAGCATGGTGTTCTAATTGCCAGTAATTACAG

>ML0797_230595_230684_-
GTTAGTCGGCATTTTATAGACTTGGATACTCAGCGAAAAATCTAAATACTCAGTGACAAGTCTTTATTACTTTGTAAATCTACCCCCTAG

>ML0797_272515_272617_-
GTAAGGCGCGTTTTTCTTCTTACAACTAGGCGGCCCTTTTTGAAGATGATTAGCTCCATTTATCGTGGTTGATTCTGAATATTTATGGTCTTAAACACTTCAG

>ML0798_60988_61089_-
GTAAATATAAACCGGCTTATCTCACTGTTTTGTGACGATCTGAGATGCATTATATTGCACGCACAGTAATAATGTGTGATCTAACCCGGTTTTATTTTTCAG

>ML0798_101334_101450_-
GTTCGTCATCATAGCTTTAAAAACTTGATATATTCAATAAATTTGTTACTTTGCTATTTCGTATTATGGACAAATTTAAAATCCCAAAACACATGTGTTACAATTTTATGACAATAG

>ML0798_124948_125054_-
GTAAATTCTATTTGTTTTGCTGGGAAAAAGGTTTAATATGAAACACAATTTTATTCTGCATTTTTCTATGCAATGCAGCAAATTAACTAGCATATTTTTTCATCCAG

>ML0799_32338_32435_-
GTAAGTTACGAAAATGTTTTCATGGTAACGGAAAAATCCCTCGAAATGAGTACCACTGGGAATTATTAACTTGGTCGTATCACATTGTTACATTGCAG

>ML0799_34001_34120_-
GTTAGCAACTATCTCATTATCTCAGATATTAGTACCCTCCTCTATTGGAACCTGTAAATTAGCTCAGAAATTCAAAACAAGAGTTTGTCCTGGTAATCACTTTCTAAGCTTTCGTTCCAG

>ML0799_43483_43601_-
GTATGGATAGTAAGAATTAATCTCTTAAGAAAAAGAACATTTTCACTAATTAAAAGTCAAGTTAGACTTTTCCTATTCAAGTTTGAAATGATTCATTGTGAGATTGCTTACCATTTCAG

>ML0803_25126_25235_-
GTAAGTTAATCAAGTTAATTTGAAATCGCGTTTTACGTTTTGTCTCTCTATAATACATGGTATATTAATTCATGATCATCACAAATACCAGATTTGTAAAAATCCCACAG

>ML0803_53532_53630_-
GTTAGTGTGCAGTGATATTGTTTTGTTGTGAACTCAGAAGTTACTATTCTTGACCGATACAACCGTACCACATCTTTCAATACAGCATCAACATTTCAG

>ML0805_16677_16790_+
GTTAGGGCTTGTTTCTTTGTTTTAGCAGCTAGTCCCTTTTTGTGTAATTAAAGAATTCATTATTCGTCCACAATCCATGCATAACAAGTTATGCAATGTTTTCTAAACTTGCAG

>ML0805_24780_24890_-
GTCGGCCCATTTCTCGCTTTAATCGTGTATGTAAAACTAAAAGTCTAGCGGTAGTTTTATGGCGTTCGTGCTCGAGGAGAAGAAACGGCTCTTTAAAACAGACATTTTCAG

>ML0805_25439_25549_-
GTAAGTCGGCTATCGTATATTTAAAGCTGAGTCCCGTCTTCGTGAACACTTTTGTGGTCTTTCAATAAAACTCAAAACAAATAAATCTTCGCAAACAATAGTTCTTCTCAG

>ML0805_25763_25872_-
GTAAGATGAATTTTATTTTTAAACAGATCTACCTTTAAATTTTAAAATAGATCATGACATGTTGTTTCGAACTTAAACTTTTTTGTTTAACCCATGTAACCCTTTCTCAG

>ML0808_8090_8192_+
GTAAAAGGCTACTCTGGCTCACACTGAAGGACTCCATTCACAGATGTCTAGCCCCAACCATTCAAAAGAAATTAAGGCCAGAAGAACGAAATTCCCATAACAG

>ML0809_22512_22626_-
GTGCGTCTTTATAAAAGTCTTGATATGTATAATGTTGTTAACCCGTCGTTGTTTTTGTTTACGACGTTGTTTTCTCTATTCCTAAAACTAATACCAATAATTGGCTGTGTTTCAG

>ML0809_111581_111699_+
GTAAGAATGTCGACTAATCTGCTATTAAAAATCACTCAATTCTTAACCGGAACCCTACACAATCTTTAACAAGGATAACAATTACCATCCTTGGCATCATTAACAAATCCGACCTGTAG

>ML0809_123025_123119_+
GTAATTACAATTCTCTGGTTTGTTCAAAGTACTGTTCTCGTCTGATCCTGGTGGAGAAAGGAAGGTACAATGCCGCTAATGGTGTCTTGTTTCAG

>ML0810_16336_16452_+
GTTCTTTCCTTTAAAAATTAAGTGGGAAATACGACATTTTGTAGAAAGAAAATATCAGTAAACTTCACAGTAAAATAGCTTGAGATGTTCACATTTAACGATAGGTTTATTTTCCAG

>ML0810_16581_16697_+
GTGAGCCGTTTTGACCAAAATTGTTAACCAAGAAATTCTAAATCGTGTCACCAGTTTCGTTTTTTCCTTAAACATCCAACCCAAAATCTAATGTTTGTAATTTAATCATAACCACAG

>ML0810_21410_21528_+
GTTGGAAAAATATTACATATATTGTTTTTGTTGTCTTTTAACCATAAAATCATCATTGTTTGTCAAGAATGTAGGTAGTGCTTTTGGGTACACTATGGTAAATTTTGATGGAATTTCAG

>ML0810_53079_53193_+
GTAACAGAGAAGATTTTCATACTTAAACCTATACAATAATTTCAAAAAAGCTTTTATAGTATAATGAATGAGATACGATCATGAACTTCAAGAAGTAAACTTTCTGCATTAACAG

>ML0810_58666_58775_+
GTAAACGCAAATGATAATAGTAAATCTGAATTAGCCATCGTCTTGACGATTGACATACGTAACTTTTCATCAAAGCAATTCTTGCTGCATATTAAAAATAATATTTTCAG

>ML0810_62123_62176_+
GCGATTTAACTTTTAGGCCAACAGATCAAGCTTCAACGCCTAGACCTACAGGAG

>ML0810_64931_65049_+
GTTATTTACACTTTTCAACTTCCAGAATACTTCCGTTTGTACTATACATTTTCGTTTGCTGAAGAAAGTTTGAAGAAGATTGTTTATAACGATTCTTTGCTTATATACACACTTTTCAG

>ML0813_2625_2698_-
GTAAACTTAGCGGGCATTTAAAAAAGGGGGAAAGCTGTCGAGGAGGTGTTTTTCAACGGTGACTGGTGTTTTAG

>ML0813_36170_36281_+
GTAAGTCACCTTTTGTCTGCTCAATATCTACCAAAACTTTACTTTTTAGAGCTGATCATTTGTTTTAAAATGCTTTTATATATTTTTGTTATCCCTAAATTTTTCATACCAG

>ML0820_194004_194120_+
GTACCTTGCGCAAAAACCTTCCTCATAAACTTTCCCGTTTTCTGCCAGTATAGGCTCAAGCCTGGTTCGTATGCACCAAATTGTTCTTTTAGACGATAAACAATATTTTAATCTTAG

>ML0821_120540_120648_-
GTTTGTTGTAGCCGCCTAGAATATCATATTTTCTTAAAGTTCTATTCGCTTTTTAAATTCAAAACTCTCTATTTGACGATTTTAAAGCGGTATATGGCCTATTTTTCAG

>ML0823_14921_15039_+
GTAAGTTCCTGGTAATTCATCTGTGGATAAAGATGCTTTTAAATAAAGGCCAATTATAAAATCTTAATATGTCCACAAAATCGCTTTATTTTCACTTTCGTTGCTAACCTGCATTTCAG

>ML0823_27966_28070_+
GTATGTTTCAGTCCGTTATTTGTTCGTATCAAATGTAGGCGATTAAAAAAAGGTTTTTAATCGGTAATTATTGATAAAATTACTAAAAACCACGCTCCACAACAG

>ML0823_86022_86124_+
GTTTGTTAAATTACATCTTCCCTAAATCTGTCATTCTTCGTTACTTTGTATTTTTCTGATGAGGTCGCGAACTTCAACTGTCCTAAAATCAAGTTTTTCTCAG

>ML0824_2217_2305_+
GTACTAATCCTTCTGTTCTATCATGATTCTGAGTCAAAGTAACAAAGTTATTGAAAAATGTGTCTACTGTGATAAAGCTATACGTGCAG

>ML0826_31156_31275_-
GTATTAATTTTAAAATCCAATGCATTGCCAGATTGCTTTTGTTATATACCATGTTGAAACTGAACTCGCTTTACAAGAATCTAAAGAAGCTATCCTAATCTTTAAATTAAATGATCTCAG

>ML0826_62601_62716_+
GTAAGTTACTTCAACTCTTTACTTAAGTTTTCAGAAAAATGCATTAAGAAGTTTAAACCAGCAGATTAATTGCTCACAACGCTAAATGTTAATAACCATACGAAAATGTCCTCCAG

>ML0826_98806_98909_-
GTAACAATCTTCAGAACTAATTCGGTTGCTAAAAATAGATATTAACTCTAGATCTATCGAATCTAACTAAACAGACGATAAAAAGACGATTCCTCTACTTTTAG

>ML0827_78521_78631_-
GTAGGCGTCATAAAATACAATTTGAGTTTCCAGTAACAATAATTTTGAACCCGTGGGATTAAGAAATTTCAAACGAACAAACGCTATGAGGTGTTTATAATGTTTTTCTAG

>ML0827_96924_97026_-
GTAATCTCCTATGCAGGTACTTTTGATCACCGATCGTGGATATAGCTAATTGACCTGAGGGCTAATCGGACAGCTAACATGATTTTAATTTTTGATAATTTAG

>ML0827_114428_114526_+
GTGGGTATTTCTGGGAAATTAACGCCTCCAGCAGCCAGCTTAGATGAATAAAGTAAATGTAATCCTTTTCATGACTTTTTTACGTCTTCGTCTCCGCAG

>ML0827_134095_134204_+
GTTTTTTGTTATTACTATGCCGTTATGAGCGTATCTTCGACATGAAAGTTGTATATCAACGTTTTAGGAATTTTGACATCAATTTTTAAGATTTTTTCACATTTTATCAG

>ML0827_164555_164653_-
GTAAGTTTTTTTGCTTTTTTCTTTATTTTACATAACATAAGTCTACACTGTTTTGCTATATATTATTCAGCTTGCAACTTTCATATTATATCTTTGTAG

>ML0830_48138_48251_+
GTTCGGTTCAGTGCGACAATAATTTATTAATTCTTGAAATACCTCGATTAGAAATTAAACTAAAGTAGATAAATCAAGTTAACTCCACTTACAGAATGTTAAAAATGTCTGCAG

>ML0830_48384_48483_+
GTAACTATTTAATTCTGCAAATACACTTTTAATGACATTTTCTCCACTACTTTTTACTTTCATCTCGACTTCGTAGTTCGTAATTAATTTTCACTTTCAG

>ML0830_37341_37441_-
GTATTGCACTATTGTAACATTTGTAACATTTGTTCCACGTTTCCATGGTAACCCTGATTGGTCACGTGTCAGTGTGTCACATGTCATGTGATGCTTTACAG

>ML0830_144210_144329_-
GTGAATAAGCATATCTGTTATAGTTTCTCGTGTCTTGTTTGCTGTTTTGTTCGAAATATTTTTCAGAATAATCATACTAACATCTTTAACATTCGCATCAAATCTGTCTATCTATTGCAG

>ML0830_164116_164231_+
GTTAGTAACATTCCTGTAACGACCAAATACTGTAGAAAATGTAACCTGGAATTTCGTTATTCTGAATACGAGGACGGCTATTTCAACTTCAACAATTCATCATTTTTTCCTTAAAG

>ML0830_164906_164957_+
GTAAAAGTGGCGGATTGTTGTGTGGAGTATGCCTACATGGTAATACCTACAG

>ML0830_171576_171672_+
GTGAACGAAAATATGGTAAAAATTTCTAGTTTTACCCGTCAGTGGACTGACATTATATTCTTCTCGCCAATTATTGCACTAAAATTCCTATTTTCAG

>ML0830_171785_171894_+
GTAGCTGAAAATTTCTTCTCAATAAGGATCAAATCGACTTGGTAAAATGTAACATAATCATCAGCTGACATCCCAATTTTTCCCTTAAGCTCTTATTTTCTCTCTTCCAG

>ML0830_202588_202686_+
GTATGCTTGCAATAATCTTAATATTAAATTTTCAAACCGTCTAATTGTCTCTTTAATTCAGACGCACCTATGAAGTGCTTCAATGAGATTGAATTTCAG

>ML0830_212639_212742_-
GTATGTCGAACTGAAGTATCTCAGATCACCACCTTTTTATCAACGTTAAAGTCACGTGATAGAGGGTTAATATTTCGTGTTCTTCCTAACACTACTTCTTACAG

>ML0830_233326_233433_+
GTAATATTTAACCTGCTTTCTGATAAACTAACAAACGGGCATCTCCCAGACAAGGCTTGTCTGTCCAATAACGGTGAGATATCAGCTGAACACATATATCTTATTCAG

>ML0830_236885_236991_+
GTAAGGGCCAATTCAAACTGGAATACAGATTATTTAACCGACACTGAACTTTCCATATCACTCGATACATTGAATAATAAAAGAATTTTACACCATATAATTTTCAG

>ML0830_245910_246002_+
GTCAGTCCCTTTTTTTCACTTTAACTTTCAACTAATATAGACAGCCTTATATTTTGTTTCTGACAGGTGTCCAATTGATTACGACTTTATCAG

>ML0830_276619_276727_+
GTAAGAAGATAATATCAGTTGCCTTAATTATTGTGTAATTTCAAGTGTATGAGCTTATAATCCGTTTGTTGGGCTACTAAAGTCGTAATTCAAACAACGCTTATTGCAG

>ML0830_279782_279896_+
GTTAGTAAAAACTACGTCTATATCTGTAATTTGACGCAAGTCTTTCAAAGCTGTAATGGGTTAATGTTCATGGTAAACTGGAACATCGTCTTAAGTCATCTAAACAATCCCCCAG

>ML0830_280132_280244_+
GTAAGTTTGATTGTATGAATTATTTCAACAGAACAGAATGGTTTTAAAGTGATAACCTCGCAGGAACTAGATTAACATCAGTGTTGAACCAGTACTGAACGCTACCTGTGCAG

>ML0830_282043_282143_+
GTGAGTGGACAATTTAATTGCCTTATTTCAAATCACTTTTGTACAGATTCCTGAGATATTGTAGCTCTTCTCGACTTATCTATGCCATTTGATGTTTTCAG

>ML0830_282837_282955_+
GTGAGTATTTGATAAATAATTGGAAATATTAAAGTTTCAAGTGGTAGAAGTTTATACTGTAGTTACATGTAATATCCCGACCCTTTTTGAAGATTCCATGATCTAAGACTACCACACAG

>ML0830_283461_283579_+
GTATGTTGATCTTGATTTCTGGGATTTTTATTTGTAACCTCTGTTGAAGTTTGTTTCGTGCTGACATTTTTTGAATTTTTCAAACCTCAGACAAATTCTTCTAATCAGCTTTTGCTTAG

>ML0832_16588_16646_-
GTGCTGCGATGGTGAATATCAACTATCACTTCTCGGTGATTTTAATCTGCCCATTATAG

>ML0832_17822_17877_-
GTGCAAATACTCCTCGGCTTGACCAGCAAGTTTCCTTCTCTGTCGAACAACTCCAG

>ML0837_59086_59183_+
GTAAATTTTTGGTAAATTGCTGACCGACGTTTAATATCTTCAACTTTATTATCAGTGCCGTATTATATTCTTTGGTGATAAATATCCGTCCCTCACAG

>ML0837_97025_97139_+
GTGAGTGAAACAGTGGAACAAAGCTCTAATATACTTTTTTATGACCTGTTTAGCTGTACAGTTTTTTACCGCGGGTTACAGTCTGATCACGGTGCTGATGTTGAACTCACCTCAG

>ML0837_167165_167283_-
GTAATGATTTTTAAATATTGGCTTTCTCCTCTTTTTATGTCGATACAAGTTTATTCAGGAGCAAGCATAAATATTGATATCTAGTTTCTGCAATATCTAACGCTTGTGTACCTTTACAG

>ML0837_184600_184679_-
GTAAGTTCCTTCTTAATTACTTGCAGTTTTCGTGAACTTTTTTATGTTTTGTTTTTATTATTTCTTATTTATCCGATCAG

>ML0838_5045_5139_+
GTAAAACTTCAAGTGTTTTCTATGGTTAACTAGTACATGATTTTATGTATCATTCAACCTAACTTTACCGACTTTTCAGTTATATCAACTTTCAG

>ML0838_24608_24726_+
GTAAGACAAAGAAAATCTTGCTCTGATTTTACTCATGTTATAGAAACACTTTCCAAGTCTTGATCAATTTCGCATCAACATTTCCGCACTTGTCAGCTAGAAACATCCTCTACTTTCAG

>ML0841_4294_4403_+
GTACATTTTTTGAAGGACTTCTGAGTACTGACAAATTTTTGGCATATAGAAGCATTCTTTTTATGGTGTGAATATCATGTCTGGGTAAGGAAGATTTGTTTCTGTTTCAG

>ML0841_6899_7005_-
GTAAGTTCTAAATCGTAGCAGTGGAAAGTTTATCTCGAATCTCAAGATGTCCATCTTCCTTGACTTAATACATTTAAATTGATTAAAATATTTTAATTTTTACCCAG

>ML0841_18880_18996_-
GTAAAGTAGTTTTAGCATTGTGTATTCAAACTTCGATTTTTGACCCACCTTCGTACAAAAATTCCTACGACGATTCTCAGGAAATGAAATGTTAGTCAACTACAAGCTTTATCTCAG

>ML0842_163170_163282_-
GTACTGATGTTTGATTTGGAAGTTTAATTATGTTTCTCACCATCTGTACCAACTAATAAGCAGTTATGTATTTCCAGAGTTTGGTTGTTTCGTTTACCTATTTTCCATTTCAG

>ML0844_38058_38159_-
GTACCACCTTTTCCATTCCTGGCATTTTTTCCAACCCTATATTAGCATTTCACACTTTTTCACGAATTGGAGTTACTCTGAGATCTGTTTTCTCGTTGTCAG

>ML0844_71127_71230_+
GTATGTATAGTAGTATACTAGATAATGAGACTAGGATCAACGATTCACCGATCACCTATTAAATTGGCAAGCTTGTATCGAACTTAAATGCCACTCGTTTTCAG

>ML0844_82654_82773_+
GTTGGTATCAAAATGTCTATCTTACTTTCACGTGCGGTTTATGTTCAATAAGATTCCAATCGACTTAACTGCATTTTCAAGCCATAAAATGATTCCACTTCATTTCCAATATTCTCTCAG

>ML0844_97540_97650_-
GTATGTTACAATCTTATCTACTTCCATACTCTTATATGACATGTAAAAGTCTTAAAAGTTATTCGATAGATACCAAATTGATGGACACCAACTTAAACTCGATAATTTCAG

>ML0844_123194_123297_+
GTGAGTTGTCTAAGTAATTACTTTTCCGTCATTTTTTCGACATTATCAGCAAATTTTTTGTGGTTTGCAAGATATAGGATAGCAAACCAATCTCATAATTTCAG

>ML0844_123771_123876_+
GTCTCTACTTATTGGATATGGACATCTATTGCTTTTTCTTGACTGGAGTTATCAAGGCATCAAAATATAAATGTCTATATCACATAATGTTACACCGTATTCCCAG

>ML0844_184532_184648_+
GTATATTTTTAAATTGTACGTTTTGCTTATGTTTAATGTTTATCCCTATTTGTTTTAAGGTTTACAAGAGCTATGTATTTGTGAATAGTAGTATTCTTGATCGGTCATCAATCTCAG

>ML0844_217436_217537_-
GTAAGATATTACCTTTGTTCTGTTTTGGGTTACTCTTGTCTCGCGCATTGACACAAAATCCAATCAAAGACTTCGAGGAGAATAAGGAGATGATAATTTCAG

>ML0844_222255_222363_-
GTCTTTCAAACGAATTTTTACCAAGATAATGATTGTGAAGTTTTTTTTAAGTGAGCATACTTAGATCATGATCAATTTCGTCACTAAACACTGACTGTTTTTTTTTCAG

>ML0844_222463_222557_-
GTAATTTATTCACTTTTACTACTTTGTTGTGTTGTCATTTTCTTTCTTTATCTGACAAAATTCGGTAATCGCAATGATGATATATTGCTTTTCAG

>ML0844_241026_241144_+
GTAAGTTTAAATGCATCTGAAATGACTTTTCTATAAATAGGCATGTTTGGAAGAAAGCACTAAGATCCGATTTGCTGAAAACCACAATGTTGTAATAAACACTTTTATTAACGATACAG

>ML0844_244396_244498_+
GTTTGTTTTCTTTAAATGTTTAAAATAACTTTAAGATAACTTGAGATCCCAAGATCAAGTTCCTCTGTTATCTGTTTTTGACCATCTTATTTCTTTTTTTCAG

>ML0844_264153_264265_+
GTACTCGGAAGTTATACCTACAGACATTTTTCACCAGAACTGTCCGATTGTTTTTACCAGAACTGACTGTTACGTATATTACCGACAGAAGTTTCGCAAAATAAATGTCCCAG

>ML0845_11183_11291_-
GTTTGAGATATGGGCAAATTTTGTCAGTTTGGCGTAGATAGGCCGATTTGTGAGTTAAAAAGGGCAGAGTTTTAGTTTGCTTACCACCGGATTAAAACTCCATTTTCAG

>ML0845_12435_12539_-
GTGAGCACTTATTTCTTGAACCATTTTAGACTGACGATAATGGTCAATTACACCTAACATGTGTTCTATAAGTTAAAATATTAAGTAAACAATGGAACACAGCAG

>ML0848_14473_14588_+
GTTGATATTTCTATCTTTCTGAGTGCCTATAATACAACATCGGATATCTATATATCTGTATAATCTAACCTTAACCGCTAAAAAACTACATGTTTAACGTTCTTTTTTCAATTCAG

>ML0848_47340_47437_-
GTAAAATGTGAAGTAAATATTCTTGTCAATTTTATCAGTAACCTAGATCTGATAGTCAATACCCATACACAAGAATGTAAAAAATGTTTTTGTTTCAG

>ML0848_61684_61753_-
GTGGAGTGATCTGGAGGGCAATGATAGAAAGTTGGGACAATCACAACGTTGATACTTTCATCTACTCTAG

>ML0848_81677_81763_-
GTGAGTTAGAGTAGTCTAATAGGAAGTTTGTAAAAGATTGTAATTTAGTTTGAACATGACCTTAAATTAAGCTTCGTTTTCCCTCAG

>ML0848_84292_84411_+
GTGAATGGGATGTGTTTTAAAGCGGTTTTACCTCTCATGAATACTTCCACAAAATCAGGGTTATCTCGTGGTATGTCTACACAAACTAGTGTTAACTTACCACAATACCACAAATTCCAG

>ML0850_45500_45603_-
GTGAGTAATGTTTGTAATTTAAACCACAGTCCTTCGAAAGTTGATTTATAGAATTGTGAAATTGGGTTTAATCTTCATTAAAAAACAAACTAAAATCGCCGCAG

>ML0850_74966_75082_-
GTAGGACGCTTTTTTAGTTGGAAATTTCGAGGATTTGCTTTTTTCTTGTGGAGTAACATTTGTGTTGGATTTGTTAATCAATGAGTCTTAGACCGTCTATCGTGTGATGTTTCTCAG

>ML0850_80905_81024_-
GTGAGTGAAAATCAAGACTTTTTCTACTTCATTTTGTATCTTGTTGGTAACAGTGTGTGTTCTTGTTTCTGATTGCAATCTGACCAAATCGTTTGCTAGATGAAACGAGAAAACGACCAG

>ML0850_108667_108782_+
GTTAGCGAGTTGGCTAACGGAAGTTTTCACTTTTCAGAGTCTGAACTGGAAGATTTAAACTGCTGAAGCCCTGGCATATCAATCTTTGCCAGGGCAATGTCTTTATCTCGGCACAG

>ML0850_163837_163934_-
GTAGGTGTACAACTCTTCCCTTGTTCAATGTAGGTGTACAATATGTATTTCATTTTTCAATCTCGGTTCAAAGAATAATTAACTGTGATCTATTACAG

>ML0850_174347_174424_-
GTTTAATAAGTTTTTTGTTAAATGCTTGTCATGCCAATATTGACAAAGACTCACTGATGATAACATGACTGTTTTCAG

>ML0850_182796_182910_-
GTAAATCAAGAACTTTGGTGTGTGTAGGATTTCCGTTTTACACTGATTCCAGTGATAGATATCAATATAATGCACTCTCATCTGGATATGACCTACAAAAGACCCTCACTCTCAG

>ML0850_184459_184568_-
GTCCGGTGAGCTTTAAACGATACTGTTGATTTGATTTTATTGCATGAATATCGTTATCTTTCTGGAACTTTGTTTATCAACTATGTAACCCACCTATTTGTTTCCTCAAG

>ML0850_246656_246771_-
GTAAGTTGCTTATCTTCTCGTTCAATGCTGCATACCGCTTTCAATCGTATCCCGAGTTACCGTTTACCTCGATCTGCCATCGAATTCGTACCCGATTTACCCCCAAAGTGTTGCAG

>ML0854_4937_5039_+
GTTTGCATACGTTTTTTTACAATCTTATTTTCATACATATAAGAGCTTTGGATCCATCTGAATTTTAAATGTACGATTACTTCACTCTGATGTTTTTTTTCAG

>ML0854_28026_28108_+
GTAAGTTCTCAATCAAACTTTCATTTGATCTAACCTTTGTTTAGCTGCACTGTTTGATATACACTTTTCATTTTGTTTGATAG

>ML0857_33923_34037_-
GTACAATGGTCTGAGATTTGCCTTTTATGCTTTAATAAATTTCGGTAGTATTTCACCATTAAAACCGGCTGTTTCCATCCCCATCCGACTCCTTATCACTCTTATCCGTTTTCAG

>ML0857_87595_87691_+
GTCGGTGGCTCTTGTTCCGGACCCTCTCCTCAAACTCTCACCCTCTCCAGCGGAGATTCCGTGAAGGAAAGCACAACGATTGAGCTTCCTTGGACAG

>ML0857_216008_216112_+
GTTTGCAGCAAATTAAGTAGACCATTACTACATTTATCATGCGGACAGCTTTCATTGTTTGTTTTGTTTTACCCATAAGTAAGTAAGTAATAAGTATTGTTCTAG

>ML0859_15824_15941_+
GTTAGGGCATTATTTCTTATACACATGATATATTTGAGAGTAAAAATGGAATAACAGGCTAGTGCAATTAAGGTTAGATAGGTATGAAGTGGTGTTTCAAAAATTGATACTTTTCCAG

>ML0859_17478_17572_+
GTAAGTTCTAACACGGGAGTGAACATGATTTTATTTTCACCCCGTAAAGAATAAATATTTAACAAAACTTTCCACTCAAACAAATAATTCTTCAG

>ML0860_47101_47176_-
GTAAAACCTAGCAAGGAAATGGACAGAGGTCAGAAGAAGGCAGTGCAATCTGATGGTTTTTGGATCATTCGAACAG

>ML0861_2727_2833_-
GTAAGTGTTGGTAAATCTATAGAACTATCTTCAGGCTCTCAAGAGTGCAACATTCCTAGTAGTTTCTAAAGCATATATATCTAACTAATTAAAATCCGACCCTGTAG

>ML0861_14152_14271_+
GTTGGTTTTGTAATGGACTGTTTGAGTTTTTGAGATGAACGATTTTGTCATTTGCTCATTCTAAAACTAAAAAGTCTTTCTCATCGTCCTTAATTTTCAAAAGTGACCCTGTTATACCAG

>ML0864_3714_3821_+
GTTTGCAATTTTCTCAGTTAAGACTTAAGAGTATTTTGAAATGTTTTATAGGTTCAACTCAGTAAAATTGGTTTTCTTTAAGCATTGCTATTTTGTCTATCATTGCAG

>ML0864_66820_66924_+
GTTATTGCTTTAGTAGTACAGTCTTTCTCACTATGACTGTTTAGTTTCATCTTAAATTCGTTGTCTCCTGTTGTTTGGATGTTAATGTACCGTAATTGCTTTCAG

>ML0864_67326_67435_+
GTACTGATGCAGTGTAGAAATACAGATTTTTACTATTCTGAAAATTTGACTTCACTTTTTAAATAATCGGATTTCGCTGAGGCTTGCCTACTTTAGCATCTGATTTTCAG

>ML0864_109250_109331_-
GTAACAACTCTAAAAGGTCCTCGCAACAACAAGGAGGGTCCTCCAGCACCTCAAATCATCTACATCGTCTGAACATCCTTAG

>ML0864_111577_111628_-
GTGCGGACGATGGTGCAACATCTGCCTCCGCTGAATCTTCAACAGTGAACAG

>ML0864_112756_112809_-
GTCTGAGAGCCTCACCAGACCATACTAAGTTCCACCAGTTGACATCATCAAAAG

>ML0864_168999_169108_-
GTACAGAGATGCATATTTGAAAAAAAATGTCTACTGGAAACTGTGTAACTTTTAAAATTTATGTACCAACAATAATTTCCTAAAATGCAATCTTAACACGATTTTTTCAG

>ML0864_170588_170705_+
GTTTGTATTTTTCAAGTTAGAGTTTACTCGAAGTCAAAATAAGTTTTACAATCCTTTTCTATTTTGATGTTTTTTTAAGACTTCTTTACTATAGTTTGATAATCATGTGTTATTTCAG

>ML0864_217127_217241_-
GTACTTGGGCAGATTTGTTGTTCAGCCAATTTTTAAATTTTGGAGTTTTATGAGAAGATCTGATGAAGCAAATTAGATATCCGTGAACTGGCGTAAAACACTCACTATATTGCAG

>ML0864_335257_335351_-
GTAGGTCACAGATCGCAGATGCAAATTGCGGAATAAAAGTAACGGTTACGTTTAAGATGTGGTATATAAATAGGGAAGAATTTCTACCCCTACAG

>ML0866_11913_12021_-
GTGAGTTGGATGCTGAGAATAATCCAGAATTTAAGAAAAAATTCAGTGAATGGGATTTGGCTGAGAAGGATGGAGAATTAAAACAATCTCACCTTCCTGTTGGATCTAG

>ML0866_12541_12656_-
GTGAGTTTGGAAATATTTATCATTTCAGCACCCTTTATTTTCAAAATCTTGCTCCAGATCGCACAAGAAAGTTTATAGAAACAGAAAAACACTAACTCACCTGACTACACCCCCAG

>ML0866_19967_20079_+
GTATTTGGCTTAGTGTCACATTCGAAACACAAGGAAATATTTGGTTGTAATCAGTCACCGCTGTGACTTAGATATTAAATTATTTAACTGTCGTATATCTACCCACTACTCAG

>ML0866_29979_30079_-
GTTTGATATTTGGAAATGATTCAAGAAATTCATATTTTTAATTCTTTTGATAATACAAATTTTAAATAAATCAGTATCAAACATACATTGTTTATTTTCAG

>ML0866_66308_66405_+
GTAACATTGAATATACTGTAACGGGTGTGGAAGTCACGTGAAGGAATGCCACATTTTTAGATTCCTCAGTGTCTCAGTGGTCAGTTCCCATATCTCAG

>ML0866_111586_111702_-
GTAAGCTTAATCACTCGTTATCATTATATGTTGACTTTTCTTCTTTTGACCTCTTTGAAAATATTCAGCATATTTTACATTGATCGAGGAAAGTTTTGTAATACATTTCCTCTGTAG

>ML0866_132554_132658_+
GTTAGTTGTTGAACTCCGCTTAAATACTTTAAATGTTAATTTGGAACTTACCCCTTTAATACCATCGTATAAATTTTGATATTGACAATAAAACTTAATCAACAG

>ML0866_135304_135418_+
GTAAGTGTCGACAAGGAAATTGTCGAATCAGAACGCGACTTTTCATACACTAACATGTGGAAAAATATGGAGCTTAAATTGAACTGCTTTTTTGTAATAACAAAACCATCCCCAG

>ML0866_144197_144307_+
GTACTTAGAGTTAGATCGATAAACATTTTGTTTCAACTTCTGTAGACAGCAGTCTAAGTTAGTAAATCTCTTAACCTTTACTTCCAAAATTTAAAACTCGTGTCCCTTCAG

>ML0866_179290_179351_-
GTAAAACAAAAACTAAAGCTACCACTGCAGCCGATTTTTTCGGAAGTAATTTCTATACTAAG

>ML0866_185444_185556_-
GTAAGTTCCTAATGGCTAATCTGAGTAGCTAATATCAAGGTTCTATCCCCTCACGAAGTTTCAAAATTTATTGTTCAATGTCAATCACGTGATACCTAGTTTCGCTATATCAG

>ML0866_192136_192245_+
GTCAGCACGAGAAGGTTGTTATAGACTTTGGGGGCCATCGATCTCCTTTGAACATTGATAACATAAGCAAATCTGGGTTTGCTTGCTCCCTAACCCCCATGCACATACAG

>ML0866_193221_193288_+
GTAGACCCGTTGCCTTCTTCTCCAGAACACTCAATAACCACTGCACGAGAAGCACCACTCATCTGTAG

>ML0866_194100_194212_+
GTTAGAGGACTGTCACTGGGAAGTTGTCTTACCCGACGCTCTTCACTCAATACGTAGCTTACTAAGCACGGCTACCAATCAAACTCCTCATATGAGAGGTTTCTTGGCTACAG

>ML0866_194358_194420_+
GTATGTCTACCGAACGGAAGGGAGAAAACTGTTTCATTGAGGGATCTTGCTCCCGTACCACAG

>ML0866_223886_223993_-
GTTTATAAAAGTTTCTGAACTTGATGAAACTGATACTCTTTATTAACAATTCATGATAAAGAAAAAAACCTTCCTTGAAAAAATTATAACAATATCCCTTGTCTTCAG

>ML0866_270728_270818_+
GTATGATGATCTTCTCCTTAATTAAAGAAAAATGTAGTCACTGCCCTAAGAATATAAGTCTTGGCCAGAAGTTTTTTTTGAGTGCTTTAAG

>ML0866_300895_301006_+
GTGAGTCCTAGTTCATTTTATCTGCGGGGCTCTTTTTTTCTAATGGTATGTCGATAGCAAACACCACGTGCGGTAAAATACTGTCAGCAATGACAGGTTATTCTGTTGACAG

>ML0866_324411_324525_-
GTAAGCTTAAACGTTACAAAAATATAAACATATCGCCTGCCTCAATTAATCTCTCCGAATAGAATTTTTTGAGTATTGAGATTCCGGCTACTTAATTCACCTCTTCCAATTACAG

>ML0871_20614_20706_-
GTTTGTGGTTAATAATACTTAAAGAATTATTATTCGACGAGTGAATTGATAAATCCGATCAATATATAAGATATCTGACAAAATTGTTTCCAG

>ML0871_60313_60403_-
GTATGTGAAGTCACTTTTATAGTCAATACAGCAACAGTACTATACCAGGCCCAGGGGCTGCAGCCATCTAGATCCCATCTAGATCCCTTAG

>ML0871_127732_127849_-
GTTAGCGCCTTGTTTTTGGACTGTGCTTTATCTACTTCAGATCAATAAATAATTGTGTCTGGTGAGAATGGTCTGTAAAATTTTTCAACAAGATGATGTTCTATCCCTTATGTTTCAG

>ML0871_169097_169206_-
GTAAGAAGATTTTGTTCAGATGAAGTCGTCTATTCAACTTCTAGATCTAGTCATATGCGATTTAAAACCTCCGTTCCTAAAAATTCAATTAACTTGATTATCGTGTTCAG

>ML0872_963_1077_-
GTAAACTAAGACTTGAGCTTTTCTCCGAATTTCACGTCGCCAACATTAAATCCTGTCAGTTCCTTTTTAAACTTAGGATTTAAACTTTCGACTAATCTTACTAGCGACTCTGCAG

>ML0872_40932_41040_-
GTAAGTTGATTTATTTAACAAGTGTGTGTTAATTAGGGGAACTTTTATCTTAAGATAAAATGCATTGTTGAAAATCGCACAAATCATGGTTGATCTCTATTATTTTCAG

>ML0872_90557_90666_-
GTAACCATTTTAGATAAATTCGTAGTAACCTGGAAGTGGAAGTCAAACCCAAAGTTCACAAAACACCTCAACCAAATCACCAAAATAAATAACCAAACTTTCGTTTCCAG

>ML0875_6849_6960_-
GTAAATATCACGTTTTTAGAATAATTTATCAATGTACAGTAAGTACAAGTTTATAATGCTCTTAACTGTTAGGGGACTGCTTGCTCCTGTATTGACTTTTGTAAATTTCCAG

>ML0875_7164_7276_-
GTTTGTAGAATTAAATAATCATAAATCAAGACAAAAATTGAAGTGATTATGCAGTGAATATATACTTTGTCATGAAAACATGAATATCAAATTTCTTTGTTTCGAATTTACAG

>ML0882_40806_40908_+
GTCCAAACAGTATTGTCACTTTTGAATGACATATTATTCCTTGTGATAATTTAAACACTACTAATTCTATTTATTGAACAAGGTGGCTAAAAGCTATTTTCAG

>ML0882_52178_52279_-
GTAGCCTTCCTTTTACTACAATCTGTCGAATTTTGCACACCAATCGCAAATCTCACGGCCAAAACGCCTTCTGGCCCAAATAGACAATAAGTAATCTTTCAG

>ML0882_60944_61062_-
GTAAGTGTGATCGTAAACTGAAGGAGGATTTAACAACTAATTCGACGAGAATTTACTGATCTTAAAAGTCGTTGAAATCCAAACAAACTACTAGTGATTTTAAGACTGTCTTGTTTCAG

>ML0883_32170_32286_+
GTAAGTCTCGTGTTGTAGTCACGTGGTGTAGTCACGTTGTGTGTCGTAGTAAACAGTGTCGATACACTCAATATTCAATTTCAATATTATAATACTCAATCTCTCTACCCTCTGCAG

>ML0888_18661_18713_+
GTGAATTTTTAGAAGCTTTTTCTGCTGAGATAAAGAATTTTGTTTTAACTTAG

>ML0888_30377_30493_+
GTAAGTTATTAGATTGAACAGTCTGAAACTTCACATCGACATGAGGTGGTTCTTCCGCATTTTCCGCATACATTGCTACCTAACCAGATTTAAAGTTGAACGTCCCATTTCTTTCAG

>ML0888_43794_43904_+
GTAAGTAACTGATTGTATGTTATGGTAATTTAAATGTGAGTCAACGAGTCTGCTTTGAAATATACCTGAGTCGTATTGAGCAGCTCCTACCTAAATGTTGGTTTGTTTCAG

>ML0888_68247_68345_-
GTAGGTTCTGTCTTTAAAAAACCGCCGTCGAGCAATGAATATTGATATTTCTCAAACTCTTGATGAGCATAACACCGATCATAACACCTGTTTTGTCAG

>ML0888_77666_77777_-
GTTGAAAATTTTATTCTCAAATCTTACTAATTAGGTAGCTTTGCCAGACCACTGCATGTAATGTATCCAACGTATTTAAAGTCTAGTAGTCAGTTAATATCTCCACGTGTAG

>ML0891_38959_39059_+
GTGAGTAACTGAATCTTTATTGGACACATTGCTATGTTTAAACAAATACAATAGATGTAAAATTTAACGTTTATTTACTTAAAGTAACACACAAATTTCAG

>ML0892_6786_6890_+
GTAAGTATTATGTTGTTCATTAACTTGGATCCTGTCATAGTTTTTATTGATCTTTTGTGCTTTGTGAATAAGTGACCAATTCCCTGTTTACCCATGTGCTTGCAG

>ML0892_56066_56174_+
GTCAGTTTGGAGATTTGAACTCATTTACCTTTGCTCTTCTTCTATGTTATGCTGATTGTTTGCGTCAGCTAGTTTTTCTATCCGTCCTTAACTGCAACAAATACCCCAG

>ML0894_5984_6103_-
GTTTGTGCTCATATTATCTCTGCTTTTGACATTACTGATTTCCGATAAGATCTTTGATTTAATTGATACTCTATTTGTTGGAAAGAAGAAATATGAAATTGTTATCATTGAACTGTTCAG

>ML0894_62608_62712_-
GTTTCTTAACTGACTCAGTAGTTAAACATTTCTTCCGATAGTGTTCCTCTTTGCACGTACTGACCCGCAGAAATTAGTGCGAAGAAACTAACCCATTGTTTTCAG

>ML0894_63398_63508_-
GTAAGTTAAAATTGCGTCAGCTTAACATTTCTGTTACATAAAATTGTACAGGATTTTCGCCCTTTCAATCTATTTCAGTGATTGATATTGTTTACGATAACATTTTTGCAG

>ML0894_112020_112128_-
GTCGGTCTTTGTTTAGCGTTTTTCAATATTTTGGCTGATTTTACTTTTCAGTATATTGGTTTCAGCTTAATGCGCCTATTTCACGGGATAAATTCCAATGCTAATTCAG

>ML0894_199581_199698_-
GTGAGTTTTATTTGAAGGTTTTGTGAAATGTGAAAATAGTAAATTGAAGGTTGTAACTAGTATATGATTTAAATTAGATGAATTTATTTTATCCAATGAGCTACTTTTAAAATTTCAG

>ML0897_150352_150459_+
GTGAATTTGAGGCAAAATTAAGAAGTAAGACAATTCAAAATTAAATTTTTGATATATTCCTTTAGTATCCCATAGTAAAATAGTAAAGTGTGTTAACTTTTTACTCAG

>ML0897_152312_152428_+
GTAGATGAGAAGATAATTAGCTGTTTAGTCGACCATATGCAATTTTCCAATCTTGTTTTGATTTTGATCTCCAATGTTCTCTAGCGCCACCTGCACCCCAATTACTTGACTTTTCAG

>ML0897_154326_154438_+
GTAAGAGATCATGAAATTGGAGGGGATGGCATCTTGAATTCATATCGTTCATGTTTTGTTTTTCATCATTCAATTTGTTTGATCCATGTCTTATTACCGATTCGCTGTCTCAG

>ML0901_109278_109392_-
GTGAGACTTGTACCTTTTTCTATTTGATCAGATTGGAAATCTAGTAAATGCGGTTTGTTGAATTTAATATTTTTGTCATAGTTTGCGACTCTTAAGTAAAAATATTTCGTTTCAG

>ML0901_236023_236128_+
GTAAGTTGACATACGCAGATATCTTAAAATGCCCCTCAGATCCTGCAGTTCCTCCTCCCCCTGCTTCTGAAACACCCCCACAGAACCCCTCTCTACCTCGTAACAG

>ML0902_4655_4755_-
GTTTGTATGATATTGGGATGCTTTAAAGTGTTCGGAATTTAATTTTTGTTGTCCCCTTCGATGTTTTTTCGGAGCATTATAATATATTTTGTAAATTTCAG

>ML0902_61214_61293_+
GTATAAAATAACAAATTTTGAAAAACTTTTATTAGATAACAGGGATTTATCAATTAATAACCCTTTTTTTGACTTTGAAG

>ML0902_72005_72115_+
GTATGTAGTTGCAGTGTGCAGAGAAATGCATAAATACACAAACTCATATGTAATTCGAATCCACACCTCACAATTAGCAGGAAATCTATAAAAATCTAAATTCGATTTCAG

>ML0902_98634_98752_+
GTATTGGACAGAAATTTTTCTGTGATTGACTTGTGATTGATCCTGTTCCAACTGATTAAGAAGCTCTATTCTTCGGCCCGTGCTACATTTATCTAATTTGACGGCAGGACATTTTTCAG

>ML0902_118484_118579_+
GTTTGTTTAAAACTGGCATCAGCTATATGACGAGATGATATCGGCCGGCGAGCTGCGAGAGTCATCGCCACAAACTCAACTTATTTTTCTTCACAG

>ML0902_133723_133819_+
GTAAATCATTACTTTCATCGTTTCCATTTATTATTGACCGTATAATCAGACTTTGGTAACGGTTGAGATATCAACTCATTTAACTGACTTTTATCAG

>ML0902_272494_272597_+
GTAAGTTGCAAAAAATCACTAAAATTCGTGCAGTTCTTGTGATACATTCAGCGATACTTACAACTAAGTTAAATCACAACTTTGTCATCTGAAATTCCACATAG

>ML0902_293659_293767_+
GTTAGAAGTCTTCCTATTTGGCGAATCGGATTTATCAATTTCAAATTTGATTTTTTTAAATTTGTTTTTCATGCTTAATTTGTCGAATCACTAAACGATTCCAAATCAG

>ML0902_294643_294739_+
GTGGGTCTTTGTTTGATTACCAGTGAAGAAGATATTTTGAATACTCACCATCATACTCAGTGAAGCATCTCCCTTCAAACTAACTTATTTCCTGCAG

>ML0905_25983_26085_-
GTATGAAGACTTATGATGATTGCAAAGTTTTAATTACATGTACCACTACCAGTACTAAGTAAAACCTAACACAAGTTAAGTTCTTATGAGTATTTATCCGCAG

>ML0906_22642_22737_-
GTTAGTTTTAAAGTTACTTGCGGAATCTTGTCCGGATATGTTTAGATTATATTTATTTTCAGATTTGTACTAAATGATTAGTCCCAACAATTTCAG

>ML0906_49688_49796_-
GTTCGTTAAATTTTGTTAGATGTCTTGGAAAATCATGAAAATTGTTTGCCGAAATCTGTCGACTGCCTTTTAATTTCAAAATTTATTAACGCCTTTCTTATAACCCCAG

>ML0906_51518_51636_-
GTAATTTTTTTGTCTTTTGCATACTTTTAACGAATCCTTAATCAGAGAATCTCTTAGAAACTTTCCATTGATTACATGGACTTGAATATCTATTTTACTGAAGTCTGAAACTGTCCTAG

>ML0906_54166_54283_-
GTCTACACAGTTCCATTGCTTTGTTCTAACATAACGTATTGGTTTCAACCTTAAACTGCACTGGTAACTAGTTTCCATTCCCACCAGTAATCTCTGTTATACGAGCTATGTATTTCAG

>ML0907_13486_13596_-
GTAAATCTTTATCTTCAACACCTCATTATTACTCTTCAAACTAAAAGTCAGTTCGATTTTAAGGAGAAATGAGACCAAACAGTCCTGCTCTACACATACTATTGTTACCAG

>ML0907_13661_13744_-
GTTAGTAGAAGGTACAAACAAACAAACTTCTGATCATAGCAGTTTACTAAGAGTCTCAAAGCAGGCTAACCCTTGTGTCCTCAG

>ML0908_4376_4488_-
GTTAGTTTCTCAGGAAAATTTCTCATAAAATTGTAAATCTCATGTTCCTAACTATTTAGTAAATAGTATTTAGTAAATAGTATTTAAACTTCTTACTCTACTCACATTTCCAG

>ML0908_144396_144514_-
GTCAATATCATTCTAACTTTACGCCACCAAATTTTACTTTACACTAAACTTGATCTGCTTTGTTTCTGTTCCCACTCCTACGATCTATAACCTCAGATCCTGAATCTCTCATACTTCAG

>ML0910_70363_70472_+
GTTTCTCCTATTAAATGGAAGGAGTATTTCACCAATGGCAGGAAATAGTAGCCGATGGAAACTGCCTTTTATAAGGGAAACTCTTATAAACGACTCTACCTGCCCACCAG

>ML0912_93918_94023_-
GTGAAATTTTTAGCCAAACCAACGTTTCGTATAGAATCAGATGACTTCTTTTTATAAGCTGTTCTTGTTGTAAGCCAGTATGACATTTAATTGAAATACTCACTAG

>ML0912_94179_94289_-
GTACCTATTTTGTACTGCATTAAATTCGTTGCATTTGCTTTCTTAATCATTCCATCAAAGATTTGTTTTCTATATATTAGATGTAACAAGTATAAAAACACAACATCACAG

>ML0912_222618_222709_+
GTGAGAATGATAGGTTTTTTTATTCATTTGAGAAGAAATTCCATCCGCCAGACTTAAGATTCACTTTCTATTTGTAACCTAAATTTCTTCAG

>ML0912_254231_254337_+
GTAACTCAAGCTGGAACTTTTATCTTTTTGTCACAATTGTTGTTATCGTGGTGCAACCATCTTTTACGATAGCTTCGGCCATGTATAGCAATATTGATGTTTTGCAG

>ML0912_254766_254878_+
GTGAGGTTTTTTTAGGTTTTTAATTTTTCCTTTTTTAAAGTTTACTCTTTATGTTAACGTTGCATTTCAATCTTAATTTTGCGATAAATACTTATATATTATTTTCATTTCAG

>ML0912_265793_265902_+
GTAAGCCAAAGAGCTTGTTTTTCTTAGGCGATCATTCATCTATCTGAATATAATTGGTTTTTTGTCTGCAAGGTTTGGCGGTAACTTTAGTTTAACCTGTAAAACCCCAG

>ML0914_42093_42186_+
GTGAGTTATTTTTTAACTCTTTGAAATTTAAATTTGATAAAAGAATAATCAATACTCTTCATAATGAAACTCACACTTACATTTTATTCTCTAG

>ML0914_44730_44829_+
GTAAGTCAAGGAGAATTTTAGTGATTTAGCTACTGCTACAATAATCATTTTATTTCAACTCCTTATCGTTCTTATTCAACTGAAGCAACACTGATTTCAG

>ML0914_45028_45137_+
GTACAAAATTGACCTGTTTCTTTATCTGGATCATATCGTTATTGTTCAGTTTGCTGCTGTGAAATCTAATTGAAATCTAATTATCCAAGCTAATATGTTTACGGTTTCAG

>ML0917_6546_6659_+
GTTTAAATCTTTGTATTTTATCATTTTTAATAGAACTTATATGAATCATTATCTTACATGTTTTAAATCTAACATTACCATTTTACAATCGAATTTTTGACGTTAAATGCCCAG

>ML0917_51690_51788_+
GTTTAGAACCTTTTTTATAGTACTCTTGTAGTACCCCTTTATAGTCTCCCTGTATTACTTCTTGTACTAGTACCCTACATTCATATATTTTCCAGGAAG

>ML0917_64647_64757_-
GTTACTTATTCCTAATAACTGATGACTTCAACTCTTATTGCTTGATTTTTAAAGTTATTTAGTGAAATTGCAAAGATATAAATCAAAATGTGAACAACACAACCTCTGCAG

>ML0917_72205_72311_-
GTATTATTTCAACTTGACAAATATTTCAATTCTAAATGATTCCGTTGGAGAGTTCGTTATTTTCATATCCCAATAACTTGAATAACTAATTTAGGGTATTTTTATAG

>ML0917_73385_73481_-
GTCAGTCTTATTTAGCACTGTGTGTACTTGTCACACTTATATTGTTCCCCTCTCTGGACAACTCGACCTCACACATTGACCCACAACATCTCTCTAG

>ML0917_73980_74088_-
GTAATGCTATGGATCTGTATGTCTGCCTGTCTGTCTATCTGCCTGTATAGAGTCTGTATAGTGTATGTTTGTTCGGCTATATATCTGTTTACTAACGCACCCAAAACAG

>ML0922_16821_16940_-
GTTAAAAATTTACCTGGATTATTTACTGATCCTTTTGCGTGTGTGATACACTTTAGAAATCCGGGCCCGGTTTCAAACCAGTTAAAACATCCTTGCAAAAATCAATATATCTCGTTTCAG

>ML0922_22078_22179_+
GTAAACATGTTGCAGGCACAATTAAGTTTAAGATTATCACACAACTTGGTTCAATCTGAAATAAAACTTCTTACCTAAACTAAAATTAATCTGTCCTCTCAG

>ML0925_8580_8691_-
GTTAGTGCTTAAAATTTTGTCATTCCTATTCAACTTATAGAGGTATTCAGTGATTAAAGATACCCAGATCTTTTCCGTTGTCTAATTTAAATTCAATACATTAATTTTCTAG

>ML0925_18418_18519_-
GTTAAATTTCCCAAATTTGAATAGATCCGGCAAACTTCAGACAGAATCTTCCTTGTCACCGAAAATTGATCTATACAATCCTAGCCCTGACATTCCACACAG

>ML0926_17586_17701_-
GTAATCTTGTTTTATGGTGACAAGATAGTTTGCTGTATTTGCATTATCATATAATTCCCAAGAATACAAGTTATTTAAAATAAGCCATTGGCCACGTATGGAACAAAACATTTCAG

>ML0930_40918_41030_-
GTACGAGCACTTTCTCATATTTTCAACGCTATAGATTATGTTTTTGTCAGTTTTTCAACTGAAATTCGTGTTTATTCACAGATTTGAGGGTCACTCACGTTTCTACTTTTCAG

>ML0930_50281_50385_-
GTATGTCAAGTATTATGTTCTTTAAGTAAGTAACGTTTCTCGAATTTTGTCCTTAATTTTACCAAAGATTGATACTGCAACTAGACAACCTTAATCCCCTTCCAG

>ML0930_63590_63694_+
GTACCAAAACAATCTAACATGTGAGAATTATTTGCACTTTAAGAGTATTTAGTGTTGGAAAATTTGCGTTCACTTGCTTTATAATAATCTTTAATGTTTCTGCAG

>ML0930_144060_144176_+
GTAAGTATGGTGGAACACACATAGGACAACATATCTGTGGCCCTGCCAAGTCGGCAATATCAAGTGTCGAGCTGAAGAATGGAGGGCTTGTCTAAACTCTAACCCTCATTTTTACAG

>ML0930_169908_170012_+
GTGAGTGTGATGTTGCAATCTTGTGTTATCTGTACTTGTTAAAGAAGGTTGTTTAATCATACACATGATTACTAACCCAAGTAAAGACTAACCCGCACCCCCTAG

>ML0930_171483_171589_+
GTTATCTTGATTGTTTATTTTCAGGATCAGTTTGGACGATCTTCATTCTTACTGTATTTGTTAGCAATTAAAAGTTAAGATATCTCATTTCACTTATTACTCCGCAG

>ML0930_225637_225745_-
GTGAGTGCTACTTCTGGTAATGTATTACAGGATTGTACTCTATACACAATGTAATTTCTTAAATAATGTACGTGTATTTCTGAGATTCCTTAGCTGGGTTTCCTTCCAG

>ML0930_226931_227034_-
GTACTTAAACCTAAATTGATTTACATTATTGATGTTACTTTAAAATTTACAGACATCTATTACCACAATCAGCACGTCGATCTCTAACATACTGTCCCCTGCAG

>ML0930_368238_368348_+
GTAACAGTCATATGTCAAGTCTTAAGATTCGCAAAACTTAAACGAGACCATTAAAATGTTATTTGATTGCATGCAGCTACATTAGAATCTACGAGAACATCTATCTTTTAG

>ML0930_484148_484264_+
GTTCGTAACGTTTAATTTGACATTTGAATCAGGTCACCGGAATCCTGATCCTGAAATGATTCGTCTGAAAAAGCTGTAACAGTCGGTGGTTTAAATCAACTGATTTATCATGTACAG

>ML0930_488699_488808_+
GTAAATAATGACACTAATTGAAGAATGAATGTCGCTCTTCTTCGTGAGAACTTTTCTATGCGATGCTTCCTCTTCTGAGCTGAACCTTGTGTAATTCAAATGTTTTTCAG

>ML0930_491398_491506_+
GTTAGCGAATCTTTATTTCTATTGATTTGGGTGTATCGCCGTGAGGTCAACGTTAAGCTTCATTGTCCGTGGATTGCCCTTGTTGCATTCTAATTGCATTCTATTTCAG

>ML0935_2069_2157_+
GTACGCNNNNNNNNNNGCGATTTTAAACGTGAAGGTATCGTCAGACAGATATGGAAGTGAAGCGGTCATTGTGGGGAATCACTCCATAG

>ML0935_12677_12782_+
GTAAAACTTCCTCAGACTTCCATATCATTTTGATTATTGAAATTATTACAACATACTGACTCAATTTATACACTGTAGAAAACGTTCTTGAAAGTAATTTTCACAG

>ML0935_37513_37626_+
GTAAGTCATACAATTGATTTCTGATATCCTAATTTCCATTAAATTCCCCAAGAAGTGAAAGTACTTCTCAGCAGCTGCTATTTATCTCTAACTCCCGCTGCTACTTTCTACTAG

>ML0935_52851_52962_+
GTGGGTACAGCTCCTCAAGCCATAATTGTGGCTCCTTGAGAAGTTTGTTCCATTACGGGTGCATTAAAGCAATGTTCTGTTTAATAAGCGAACTTAATAATTTTAATTTCAG

>ML0935_58500_58612_+
GTAAGTCATGTAAAACTCATTAAGGCGGTAAATCCCAACAGAGTAAACTTTTTTCAAAGTTGAAAATAAATTGTCTAGTTATATTCTCAAGACTGGAACAATAATCTATTCAG

>ML0935_59446_59556_+
GTGAGATTTTATTGTAATTTTACTTTGCCCTCTCGTTGAACTTTTATGGTAAAAGCAAAACATGAAAGAGTGAAATGTACCGAACAATTTTCTGAGCTATTTCTGTTTCAG

>ML0935_62310_62424_-
GTATGGAACCAGCTACACCAGATTCCTTGACGGATCTTTNNNNNNNNNNNGTTTGTAGAAATCCCCCAAGAGAAGTCGACGTAGTTTCAGGAAAATCGTTTACTTTGACTTGCAG

>ML0935_104448_104548_+
GTAGGTGAAATATATTAAAGATCTTAACATTACCTCTTTTGACTGTGTATTCAAACCAAGGTTAAGCATGTTTAGGGTAAGCACAGTAAAATGTATTCCAG

>ML0942_7794_7906_-
GTATTTGCAATATGTCTGGTTTCTCATGCCACAAACTTCCACGTAATCAGGCTCAGATCTTCAGAGTTTTATTCGAAAACTTATTTCATAAAGTTATACCAACCCAATTTCAG

>ML0942_62368_62460_-
GTAAGAAATTTGTTTGAACTTATTCCTTGTCTTTTAAGCTCATTTTGTACGGCATAAGTTTTAGATTTAACATTGATCTTTCTAACGTTGCAG

>ML0942_75140_75249_-
GTTAGTATCGGTACTTCCATCAATACAATTTTTAGAAACCCTGAACATTTTTTCAGTACGTTTAAGAATTCCAATATGTATACGCCGTTAACTGTTTTCGTTTTTCTCAG

>ML0942_75366_75484_-
GTAATAAACTATTAATTAAGTACTCAGATAATCTGAAACCTTTTCATCGCTGTCAAAATTAAACTTGGAGTTGCATCTAGATTTCTATACAACACTTTGTTTACAGTCCTTTACTTCAG

>ML0943_16158_16262_-
GTAAGTTGTGGAAAAATTGATACATTAACTGTAAAAGGGAAGAGGTTAGAAATTTTCAGTTATATTTCAAGATTTTGCTTGCATTAAAACTTCTTGTTTTTGCAG

>ML0943_41532_41630_-
GTTACTTTTTGTCAAAACATCTTGCAACTGAACTGTACGATCTTTTAAAATGCACTCATGCTATTTTTGAACATTTTGGAATTACTTATTGGTTAACAG

>ML0943_54390_54488_+
GTGAGACTTACTGAGAAAACACATAGGACGTTGTTTATCTTCATAGGTCATTTAATCTGATGTCTTTCTGGGGACTGGCATAACACATACACTTCTCAG

>ML0943_54827_54946_+
GTATGCAATTGTGAAATTTCAAAAAGTCTTGTTGGTTTTTCTGGCATTTGGAATGTCATTAAGTTTTTGAATGACCAAACGATATTTAGTGGCAAAACATGATAACTAAATTCGTTTCAG

>ML0943_66681_66797_-
GTAAGTGTAAAAGAACCCGTTTATTAATCATTAATTGTCGGTATAAACCTAACATTCGACATTCAGAAAGCTTTTATCTAACGTCCTGATAGTTGATCTGACATTTTCAATTTCCAG

>ML0943_205093_205200_+
GTTCGTTAAGCATCATATCTGGATTTAAATTCTATAGTGTAGTGAATCCATTTAATGAAAAATCGACATACCATGCAAAGCATTCGATAAACAGCAAATGTTTTTCAG

>ML0943_211370_211474_+
GTAAGTCAGGATTAGTTTCGTTTTTCTCAATTCAGCTCAGATCCTATTTGTACTAAAAGGAGCCAATGTTAACATGGCACAACTTGAAGTGACTGTGTATTTCAG

>ML0943_235433_235549_-
GTTGGTTTTACTCGAAATACCTCAACTGCACAGACGATTTGTAGATTTTCAGCTGTAATAACGACGTTTCTTTAAAAAACATAGACATAATCTGACTGTTGATATAAAACGTCTCAG

>ML0943_523387_523441_-
GTAAGAAAGTGAGCGTGGATCAGGAGGAGCCGCTCGGGCACGGTTTCTTCTCCAG

>ML0943_552656_552769_-
GTAAGAAATTAGAGTAACTATTAAAATTTGATTTCAACAATATAATTCTTAACTGTGTTCAGAGTTAAGTAAAAGAGTTGAGGTGTACTTGTATAATAGAGACTTACTTTTCAG

>ML0951_34692_34790_+
GTTCCTTATCTTTACATGCTTTGTTTAAGTTAGACGCCCTTGTTTGACCTCGACTTTAATCTCGAAATCTTAGTCTTATAATCAAATAACTATTTCCAG

>ML0953_100644_100762_+
GTTGGTTCTCAGCTCAATGGTCTTACTGAACTTGATCAACATCCATATATTTCATTCCTTTGATGTTACATTACATGAACATTATATGTTTCTTCCTCTCAAAGTGCTGTACGTTACAG

>ML0953_115184_115291_-
GTTCGTCTTAGCTCAACTTTCTGTTGAGTACGATCAAGGAAATTGTAAATTTATGTACATTTCTATCCTTAGTAGCACTGTTTAACTAAGCCGACACTAAACACCCAG

>ML0953_147895_148012_-
GTGAGTGGGATTAACATTGACAGAGTTGGCACCTACGGTACAATTTAATTGAACAAAATTAAAGTTTAGCTCTGATGAAAAATAATTTTTTTGTTCTTCTCAAAATGACTATGTTCAG

>ML0953_166891_167009_+
GTTGGTAAAATTGTTACAATCTAGAAATTTGGATATAAAGGATCAAATTAACCCAGCCGTTTATTTTAGCTTGTACTAATTTTTCTCGAGAAGATGTTAAACGCTTTTAACTTCACTAG

>ML0953_216060_216179_-
GTGAGTAAACCATCTTTGTACAGTGGCCTGGGTCTAAATTGCATATAACATCTCATCAGTATTTTCTTTATTGGCAACCTATGCTATGCTGTCACAAGTAGTGATTTTAAATTCACTCAG

>ML0953_222501_222605_+
GTAAGTTACATAAAGAATTAAAAACCGGTGTCTGACACTCATAAGATATCAAATCAATCGTGAATTATCATTAAGACGGAATTTTAATCGTCTACTTTCCCTCAG

>ML0953_229054_229172_+
GTTTGTTTTCGACATGATCAATTCAACATCAGATTTATTGGCACCCTGAAGTCTGTTTTCCGATTGTTTAAAAAAGCTGCATTTTTGCTTCATCTCCTTTGATTACTTATTTGATGTAG

>ML0953_229258_229377_+
GTGAAGAATTTTAATCTTCAAAATCATTACTTGATGAATGAGAATGAACTTGAAGTTGATAAAATTATGCCTTTTGACTGTAATTAAAGTACCTCAATATCTACTCGTCTCCCTTTGCAG

>ML0953_259353_259462_+
GTGAGTGCTCTTAACTCTCTCAAATTTTAAATCAAAATGTTACAGAAAAGACTTTAGCTGCTCCTAACAACTCATTAAAGTTAGCTAAATCCTCACAGTAACTACCTTAG

>ML0953_267694_267807_+
GTAAACATGCTTAATTTCTTATTCCGTATTTTACTCTTGATATTACTGTATCACTGTCATCTTCTCAATGATACAACGTTTAATTGTTTTGTGATATTCCTATCTAATTCTCAG

>ML0954_10958_11066_-
GTGAGTTCAAACAAATGCTATTGCATAGAATCTCCCACAAGCAAAGAAAGTGAACATTCCTAGGCCTTAACAATTATTGTGAAATTTACCCATGTCATTCATTCTTTAG

>ML0954_19975_20093_-
GTAAGATCTAGTTGAACTCTTCTTACTGGTTGGAGCTTTGATCAAACTTCAAGATAATTGGCCAATGATCGTCTGATAATTGATCTCTATTGCTGGTTTAACAATAGCTTGTATTTCAG

>ML0955_79280_79379_-
GTAAGAGTAACAGCCGAGATTACAGAATATTAGAAAATTATAGAAATTAGATCCTACGCAGATCTACTAAGTGCAATCTGAGACAAAATAACTCTTCCAG

>ML0955_81490_81589_+
GTAAGGGGGAAGGGGATGTATTGTGTCAAAAATTTCCGTTCCACCAAAGTCTTAACTATCACACGTGATGTGAAGCGACTAACTCAGCACACTTTTTTAG

>ML0955_81770_81877_+
GTAACAAATGGTCAACTAGGAGGCATTTAATTTTTAGTTTTACAGTTTTCTTGTAATTGGTTATTCCATTAGTCTTGAAAATTCTTTACTACAGTTTGAAACCCCCAG

>ML0955_91562_91670_-
GTAGGACTTTGAGTTTGGCTGAAAAATGATTTGTTACGGAATTTCACCCCTAACGTGGCTATCTAAATCTTCAACAGTCTTTCTCAATTGTGATACGTTTACTGCCCAG

>ML0955_94442_94558_-
GTATTAAGGACTTAAAGTGATCCTATTTCTTAAGTTTTCCTGTGAAGTTTTCCTGTGAAGGCTATTGCACCGTTTGTTGTTTATAGACTTTTTTTCTAACCACTCCATTTGCTTCAG

>ML0955_96285_96397_-
GTTGGGAATATCGGTTTTTACAAAGCTTGTACCACGATAAATATAATCCAGTTTTGTTTCATGCGTTCCATGACATAGATATCTTGCTTATAGTATCTTGCTATGTTCTACAG

>ML0955_112768_112886_-
GTGAGTGTCTACAAAACTAAGGTCCAATGTTCTTCAGTTGAAATCAAAATCTAAAGAAAGGCCGTGTATTTTAAAATTTTACTGTTAACAAAATGAGAGACATTTTGCACCTCACGCAG

>ML0965_10339_10458_+
GTAAGTAGCAAAAATTACATTTTATTATCAATTATTAATATTACATTTTAATAGTTAACGATGTAATAAAAATGGATTAAATCTGAATTTACAAAAAGAATCAATAATCAATTATTTTAG

>ML0966_2420_2520_+
GTGAGTGAAGTATAGATACTGCTTTTTTCAACTTAAATATCATAAGTGAACTTGAGTTTTGGCCTTCAGTTGGTCGTAATATTTATTAGAAAATGTTCCAG

>ML0966_13789_13907_-
GTAATCACTCCTCAATTCTCGTCCTAATATTTATTTTATTAGATAGTCATTAGTTAACAATTACGATCGTTCTCGTGCAGATGAGAAAAGTTGAAAATACTAAACAATCCTTTGTTTAG

>ML0966_16005_16111_-
GTGAGAAATACTTACTTACGGAGTTTCGACTTTTTGTTTATCTTTGTACGTTAACTTCCGGTGAACTGCGTTAAATCGCCAGGTTTAATAACCTAGAAAAATTTCAG

>ML0966_17579_17698_-
GTAATCACTGAAAATATTTCTTTTCTCTTCACGTGTTGAATAATCTAATATAGCTTTTTTAGCCTCCATCTCTATTTTTATCTAACAACAACTCTATTGAATATTCACTTCCTGTTTCAG

>ML0966_36462_36578_+
GTTAGTAACATGAGCTAATGATGAAGTTTTTACTTTTCTTTTACTTTAATATTTTATCATAAGCTATTTTTTACTGTACAAATGAATTATGAAACATATTCACTCACTAATCTCTAG

>ML0968_20282_20390_+
GTTCGCAAAATTACCCAGGTTATTGCACTCTGCTTCGCCCCGTACAGTAACTAATGTTGTATCGCCACTCTACGCCGTTAAATAAGTGTATTTATTCCTTCCTACCCAG

>ML0968_32468_32566_+
GTTGGGATATCCGGAATTTCTGCTTATTGATTCAAGAATACAAAACTATACTGCAAGTTGTGGAATGTGTAGCGTTACCTGACCCTTCAATCATTCCAG

>ML0968_47990_48092_-
GTAATTTACATAAGAGTAGATTCTGATACTACGAAACGAATTTTTAACAGAAGTAAATCACGTCACTAAATTTCGCCAGATTTTGAATAATCTTATCTTTCAG

>ML0968_93291_93399_-
GTTTGTTGGGACTTTTTCTTGTCTTTGATTATCTGATTTTTCAATGTTTTAATGACCCGGATTGTTCAAATTTACATAATCTCTTCCCTGTACCGGTCACTACCATCAG

>ML0968_94088_94199_-
GTAAAAGTCTGGGAAAAGTAGTTGCATTTTCTATCTATCATTATCTTATGGGAATTAATACTGAAGCACACGAATGTTTTCTTAGGCTTTCTTAAACCCTCATTTTATCCAG

>ML0969_106777_106892_+
GTAAATATAACTATGATAAAAAAAGAAAGCTGTTCGTCGGGCCATATAATTTGATCGTTAAGAGGATCACAGATTGCCTGAGCAAATTAAAAAAAACACTGATTTTCCAACAACAG

>ML0969_142288_142397_-
GTTACTTGTATAATTTAACAAGTAAAGTTTAAATCCAACATGAAATACCAACAAGTTCTGGTTTCCAATCTTCAAGAATGTATTCCACTCCTAAAATGTATAACCCTCAG

>ML0969_142529_142634_-
GTTAAAATGCGTTATTACTTTCTCCAAACCGTATGGTGTACTTTTGTTAACTGTAAAACTATGTTGCCATTCAGTATCATGGTATTTTCATGCAACATAATTTCAG

>ML0969_240962_241044_+
GTAAGAATTTCCATGGTTGTCTTGAAATTTCGGTCGATTAAATCATTTTCAAATTACCATCTTTATCTCTACCTGGCCGACAG

>ML0969_241225_241312_+
GTAAAACTAAACCACGTCCTGTATCTCTCTCTTCTTTATTAAACTTAAAGTTTAAAACTGTTGATTTATTTTGCGTGCACTTTTTAAG

>ML0969_244380_244499_+
GTGAGTGATTGCTCAGTGCTCTGCTCACACACTTAATTACGTTTTACGTTTTACAATGCTGTGTTTATTGATCGTTTATTCTGCTGGCTAACACATTGGCACATATCAATATGTATGTAG

>ML0969_249262_249349_+
GTTAGGGAATCAGGAATCTTTACTAATTCAAGGTTAAAGAATTAAAGATGATCAGAGATGTTTGCGTGAACTGTTCGAATGTGTATAG

>ML0969_273381_273498_-
GTACGCTCTTAGTTACTAGACATCAAAGTTATCTACACAATCATTACACGACAAGTGTTAGCAAAGAGTGAGTAACAAAAGCTTATCTGAGCTGTCAACTCAGCAGCATACATCCCAG

>ML0969_281152_281264_-
GTACAACTACTCGTCTACCAATTTCTATAACTAGAAAATAGAAATAGGGTCATCTTCAAAATTGTTATCTTCAGGTTATTCATTGCAAATATATTAACGGCGATATGTTTTAG

>ML0969_297554_297661_-
GTAAAGTTCATTCATTGCTTGTTCTCAAGGCTTTTAATTTTTTTCACTTTTGAGTATTCGACAGCTATGTTGCGTCATATACCTTATTACTCCGATTTCCTTTTTCAG

>ML0973_19301_19402_-
GTAAATTTACATTACTTCATGTATTCCACGAATGTGGACAGTTGTTGTTAACTTAAGGCTATCTTTAAGGATATATATTTAATTTATCATTAATTATTTCAG

>ML0973_35826_35939_-
GTAGTATTCCACATGAGAGCTTAAGAGTTCATTTCGTTATCTGTCTTTCATGCTATATTGGTACATCGTCATTGAAGTTTGAATTGCAATCCTCTTACATTTGTTACTTGTCAG

>ML0975_2478_2575_-
GTAAGAGAAATCATTTGTTACAATTAAATATTACATTAGTTCATTAAACATAAATGACCATGTTTATTATGACATTTTGTCACGTGACCCTATTGCAG

>ML0975_12975_13090_+
GTCTGTACATATTTACTTTTATCAGATACCCTAGATAGTCATATCGAAAAAGTTTGTTTTTCTGATTTTCGTGTTATTCTAGAATTTGATTTTTGATTAAATCTTCCGCTTTTCAG

>ML0975_24153_24258_+
GTTACCGACATTAAGTCATTGAGTAATAGTACTGTCTTTTGTGCAGTTCAAGCTTTATTATCATTTCTAGCTATGTGTAATGCTTACATATGATCTTGTTCTTCAG

>ML0975_125169_125280_+
GTACGTTGCCTCATTTCTCAATCCTTTAATTTTCCCGAACAAAATATATCTTTAGATTTAAACGATAGAAGTGCCGATTTAACAGCTTGATATAAGCTACCATCTCTCCCAG

>ML0975_147337_147441_-
GTAAATTTAAAGGTTATCCAACTTGGCTTGCACTCAAATTCCAAGATCTGCTTTTCGGAGTACATGGGTAATCTGAATACCTGTCACGTGACACTTTCTACTCAG

>ML0975_147815_147904_-
GTTACTTTCACTTTCACTTCAGTTTAGCTTATTCAAAATTTGACAATCTCACAAAACCAAGCTGGCTTGTTAACCGAGGTATTCTACCAG

>ML0975_198983_199094_-
GTAAGCGTCCTTCTCCTTTCATTTCACCTGTTCGCTAGTCCGAAGTTATCGTCCTTTTTCATTGTCATCAACCTTGCTAACGTGTTCCGCCATCAGATATCCCACATTTCAG

>ML0975_227215_227307_-
GTAATATAAATCTCGTGTCCTCTGAGTCAATCCTGCTATTTTCACTCATAAGATCTTTTCACTGCTATCAAGTTTGATGTAAATGTATTGCAG

>ML0975_229221_229326_-
GTAATGTTCTTTCTCAAGACATAACTTTGTCTTGCAAATCATGCTTATAGAAAGAAAAGTTCTACAATTTCGCATGAATTCTGTCAAAATGTAACTCTCGTTTCAG

>ML0975_277215_277306_-
GTTAGTGTAATAACATCAAACCTGAACCATGCACTAACCGCTTTTTTTGCGGAAATAAGGAAGAAACTCACAGTTACCATAATTTTTTTCAG

>ML0979_1506_1594_-
GTATGAAAGAATAAGTTTAATCTCTTTTTCAGTCCAACTTGAAGAATTAGAACTGATGATGTGGGCTAATTTTTATTTTCCAACTTTAG

>ML0983_39617_39666_-
GTAAGTTTGTCTGCTTTCCAGGAAAACTTTGTAACGTTTATTGTTTGTAG

>ML0983_64212_64313_+
GTGTGAAATTTTCTGAATTAAATCCAAATTTTCTGCCTTATGTGATAAAAGAAATTTTAATTGCCACATATTTTGAATTGAAAACACCTGAAATTTATTCAG

>ML0983_76220_76320_-
GTAATCATTATCCTCGATTGGAAATAGTATTGATAGCTAGTTGCTCGACGCACGTTCTGATTTTAAATGGCTAGCTCATGTTTAACATAAAGCTATTTCAG

>ML0983_93937_94050_-
GTAATTTTATGGATGAATGGATATTTTCTCAAAATTTACACATTCCTAATGTCAGATTCAAAACCTCTGAACTGTTTTTAGCTGTCAGATTCACAATCTTAATGCCCTTTTCAG

>ML0983_111494_111613_+
GTATGATACCCTAAGTCTTCCGTTTGAATGTATTTTACTTTTATTTCATCGTTATTTGTAATTTATGCAATATGCATGGTCCTTTTGGTGCAGTAAAAATTGCAACTTAAAAAATTGCAG

>ML0983_111687_111799_+
GTAAGCAATCCTACATACCACAAATTAGATGAAATTATTTCCTTATTGTCAAACAAAAGTTTTATTTATTCCAGATCGCTTGATCATTAATTTATTTACCTTTCTTTATTCAG

>ML0984_56240_56335_+
GTGAGTCGTATATTGCGGTACAGTTTTTGGGGCGTCAAGAAATCTGCGCATGACCGCAATGTTCCGTCTGCTGAATCTTACCTGGCCTCCTTTCAG

>ML0986_2664_2763_+
GTATTTGAGTATGAAAAGTATGCACATACGTGTAAAATATGTTTAATCGTAATCCTGGGCATGTTCATTGATTCTGTACTAAATTATACTCTGATCTCAG

>ML0986_20895_21010_-
GTGGGGGTTGGGAATGCATTCTCATTCACACGCAAAGTCCCAAAACTTCTCTATAAATCACTACACTTCAAAAAGCCGCATCACGTGATCAGATCCCTAACCCTGCTCTGCTCCAG

>ML0986_21138_21247_-
GTTTATAGTTGAGATTTTATTTTTTTGATGTATCACGCGTAATTCTACCGGTTTTTGTCCTTTGACAAGAAAGTACCTATTTAAACTGGAGTGGCGATTTTCATCTGTAG

>ML0986_76683_76789_+
GTAAGTTCCGATGTTAAGAACAATTCCAAACCGAAAACACAGCATCTCTCCTCATTTCCTGACGACCCTCACTCCGCTCCCTCGCTGACTCAATCTCCACGTTTCAG

>ML0992_12363_12468_-
GTAGAGCCACAGACGTCCGACTCCGACTCTGAAACCGATCCGGACACCGAATCAGATTCAAGCTCCGAAACTGATCCAGAAACCGACTCTCAATCTGATTCTACAG

>ML0992_42851_42960_-
GTCAGTTGGACTGTGGACTGTTTTCTTAACAACGGCTGGTTATGTTTATGAGAAAATTTATTTGGGATGTGGTGATGAACAAAATTAAAATAGCTGAGTGAATATTGCAG

>ML0992_56941_57060_-
GTGAGTGTTTGAGATTCTTTTACTTGGTAACAACTTATAAGTTATAACTGATTGAATTGAAAGTTTTAATTCCTTGGGTATCAATTGCAATATCTAAACATCTAAAATGTCTAATTTCAG

>ML0998_14459_14578_+
GTTAGGAAAAATCTGTTTTAGGATTGTGTAACATGTTTGACTTGTGAATGAATGTTTTCATATTTGTTATCTCAACGACTCTAGTTTACTGAATACTGTCTAACTGTAAAATCTTTACAG

>ML0998_16392_16500_+
GTTTGTTTATAATTTCTCCTTTTTCAATGATTAAGTTAAATCTTTCTAAGATCATGTATAATCCACTCACCACATTATGTTGATTCTTAGATTATTACTGCACTTTCAG

>ML1000_20202_20319_-
GTGAGTGGGATAGGAAACTTTCACTTTTGTTCCATGTAAATTGACTGATATCATGATCTCTATCGCGCTAACCAGTAACCAACCTTCTTATAGAAGTATCTAGAACATTTGATTTCAG

>ML1000_43259_43375_+
GTTAGTATCCCGCCGGAACCTTTGTCAGTCTGATAAAGCGATGGTTTCAACTACTTCCAATCGAAACTCTATAAAGTAATGTGTCACCTTCCATGTGCTAAAATGATCTGTGTCTAG

>ML1010_70689_70790_+
GTAGTATATCTTATAGTTGTTTCTTTATAAAGTTTTGAATACTGGTTATAAGCCCTTTTATACCTTTTTTGTCTTTTTTCTAAAGTAAGTTGTTTTATTCAG

>ML1010_70903_71020_+
GTAAGTCTCTTCCCATGTTCCCCTTCGTATAATTCGTTAAAAATCATTGAAATTATCTAATCTGAACTGTACTGAGAGGTATAAGTGGTCAGTTCTAAATCCAATTAATTAATTTCAG

>ML1010_91290_91397_+
GTACGTTACTTGACACGTGTTTTATAACACGTGTATTTGCACGTATTCACTCGACTTTTATCTCAAAGTTGATTTCTTTTGCAAACCTAACATTTTCTTCTGTTTCAG

>ML1010_181791_181896_+
GTGACCTGTTGTGTTGCTGAAGTCAATAGTTCCTAAATTGAACAATTTGTTGAACATTTCTAAAATAGAAAAAGTCGAATAATCAAATTGTAATATTTTTCCACAG

>ML1010_245114_245224_+
GTGGGATATATATATAGAACGCAGAACAAGCAGGTATTTCTTGGTTCACATATCCATAATACTCTACCATCCATCATACTCTACCATACTCTACCATCATACCTATTTCAG

>ML1011_60924_61024_-
GTTTGATTTCAAAAGTCTTGACAAATTTCTGTATTGCAATATTATTGATGTTATAGAAAACTGTTGATAAAAATTGGTTTCAGTTAAACCATTTCCATTAG

>ML1021_2121_2225_-
GTAAGTAAAATGTTAAAAGAAAAGAGTATGGTTTTTTCTAAATTCACACATGTTTTGATAAATAACAAACAAATTTAACGTTAGCTGATTCTACGATATTTTCAG

>ML1021_5059_5108_+
GTGAAAGTGGATAACCAGTTATCAGATCTAGTTACTTGGTAACCTTATAG

>ML1021_39802_39886_+
GTTAGTCTACACTTCTGACTTTTTATCATGTAACAATATTTCACTTGATTTAGTTCGAATTTGTCTTACTCGTTTACCCCTTCAG

>ML1021_52713_52825_-
GTAAGCAAGTTTCTTTGCATAAAATCTTAAATCTTTACTTGTTTTACTTGCAGTACAAGTTGCACTTTTTTAACTTGTAGCACAGTTTTACTTATAATTTTCTTATATTTCAG

>ML1022_21626_21740_-
GTAAGATATCAGCCCGGGAGTAATGTACGATTTGATAGAACTTAGAGTTAAGATTCTAACTCTGATTTTTTAGTGCATTTTTAGAAATCATACGATTACAAGGTATATTTAACAG

>ML1022_108261_108366_-
GTTCGTTTCTCATTTTAAATGTTGTCTAGCTCCCTGTCTCCATGCATTTAGACCCTGCTTCTTGATTAAGTCCACCTTCAAGAGAACGTAAAACATTTTTCTTCAG

>ML1022_109183_109281_-
GTATATAGTTGGAATTTGTGGGATTGAAAAAGATGTTGATTGTTTTTAGATATAGAAACTATTTATCTTGTCATTGATTCCGTTTTTTTCTATCCTCAG

>ML1022_123250_123357_-
GTAAGAAGATATTGAATTTTTCCCGTTTTTGGTTGTATGAATTTCGTTGTCTGAAATAATCCGATAATCAATTTCTCTCCAGAAACCTTGACACACTTTTCCTGATAG

>ML1022_144782_144874_-
GTAAGCAAACTGGATGTCTAATATGAGTGATTTTCTCCCTCTGTACTTTCTAGTTGTTGTTTGTTCGTTTACCTATTCAGTATTCATTTCTAG

>ML1022_160905_160983_+
GTAAGTAAGTAGGTATCAGTTGATATGTCACGATAACTGTCGCCTACAGTGACTCGCTGTAACATCGCAACTATTTCAG

>ML1022_325023_325137_-
GTATGCTATTTCTTTTTGCTTAAAGTGTCAATCTGAATTTAAGGAGAACTAAGGAGTCAACAATATACTTACCACGTACACATCAAACTTAATACTAGTTGCCTTACCAACACAG

>ML1026_26087_26191_-
GTAAGTTTAGAAGTTCTATATAAGTTTTATGTTATATTTGCTATATTCTTCCGTTTATTCCGCAAATAAAATATTCCATCTTTGACGGGATGCCCTACTTTTCAG

>ML1026_27044_27161_-
GTAAGTGCGAGTATTTTTACGTTCATTTTATCAGTCACTGACTGGTTGGATAGGCATGCAGATCATTATTCTTCTTAAAGTGTATGATATACAAATTGCAGTTTACTTTTTCTTTCAG

>ML1029_26806_26898_-
GTAATTTTTTTTGGTTCGATAATTGGTTTTCATCGTTTAGAAACAAACATGGTGTTCTGTTAATACAATTCGAAACTGACGGGGTATCCTCAG

>ML1029_35517_35636_-
GTATTTCACCGTTCACGGCAAATTCTTTATGAGAATTATCTTTCGGTGTTTTCTAAAAAACCACAAACATGTTTAAATGACTAGTGTTTAACGATTTATATAAAATCCCCACTATTCCAG

>ML1029_62163_62282_+
GTACGTTAAATCCTTGAATAAAACAATTCCTTATTCGCATTGGGTTGTGTTTTTACCTGACAAACAAAACCAACCACAATTTGAAACAATCTGAATAACGATGTATGCTCCGCTGTCCAG

>ML1029_63482_63596_+
GTATAACGAATCTTTTCTTTGTCGAAGACCACCGATTTTACTCACTCTAATGAGCCGTCTAAACGTAAACTACGCGCTTTAGCCACTAAATGACCAAATTATTCCGTTAATTCAG

>ML1029_80701_80805_+
GTGAGTTTATACCAAACATTCTGTAGCCCCGTATTGAATATTCTCTATACTTCCAATTATGTTATCTTTCTTTATTCAGCAAACTTATCATTGCGTTTTAACTAG

>ML1029_98081_98195_+
GTGAACTTATTAGAAGATCGTATCTTGGTTTTCTCTAATTCAGACTGCACAAAGCCTTTGGGGAAGATCTATAGCATCGTTACCCAATATTTTGTAACCCTAATTTGCTTGACAG

>ML1029_144515_144631_+
GTATCTTCTTCAGTACATGATAATAGCTGATATCAATTTGGGATTAGAATCTTTAGTGTCGCTATTACAAATTTATCCAGCAATTAATCAGTTCTATCCACCGAAACTTTATCCCAG

>ML1029_154878_154991_-
GTGAATTAACGTGACATCTCTGAAATTATTTGGCAACTTTTCAGGTAAATTATCTGCGAAACGATTTGTTCTAACTTGTAACTTTTTCTTTATGAATAATATACATTTCCGCAG

>ML1029_155163_155269_-
GTAAGTAATTAATTTCCAGCTATAAAATTAAACGTTCAAAGTTGATAATATTTTTCGAAAACTCGCTTTCCTCTGTCCCTCTGAGTCCTATCAACAAGCTTTTGCAG

>ML1033_9875_9969_+
GTAGGTCTCAAGACAACAGTAGGCTCTGACATGAGCTGGCTCGGGAGTCACTAATATGCCCAGAGCGAGGATATAAGTCTGATNNNNNNNNNNAG

>ML1039_134647_134749_-
GTAAGTGTATGAACGGTAACTTTAACCTCTCAATTTATTCTTTTATTGCATTCTATTCCCTTAAAATCTTTCTGCCTTACTCTTCTTATTCTGTTTGCTTCAG

>ML1042_89368_89476_+
GTAACTATATGTATTTAACTTGACTGATATACTGAAATTAATCAAAGTAGAACCCTGAACACTCAGCAATACAAATAATAGAAGTAATAAATCAATTAAACACCCACAG

>ML1043_39325_39433_-
GTGAGTTATTAAAGTTTTTTGCAAAACGTTTATCTATCATGCTACTTATGAGATAGCCCTAATAATTCAACAAGCATTGGAGGAATTTTGTCACATACTTTTTATCCAG

>ML1043_45995_46110_-
GTTATTTTCTAACAGTTCTTTTTCAGCAAGCTCTAGGTGTTCATGCTTTAATGGAGCCTGCCTTCCTGACTTAGTGATTTTATGTCCAGAAAATCTTAACTTTTGAACTCCCCCAG

>ML1043_100804_100908_+
GTATAATACTTCTTAGCGATTATTTGTGAGCGAGAGTTAAAAGAATAGTCCACTCTATTCACAGTCTTAAGTATCCAGATATATGCTTACTTAATGATGCTTCAG

>ML1043_108524_108635_+
GTTTGGTTTTTGCACACAATTTCTATTTTTTCTCTGACTTTTTTGTAGAATTCGGATGGTCAAAATTTCATACTGTCGGAAAACTCATAATGGATAATTCTAAACTTTACAG

>ML1043_130744_130843_+
GTCAGTAATTTACATAAATGAACAAAGCTTGCATTTTTAACCTCTTCGACTATTGTGGATACAATCTTCTCACAACTATGCAACACAAATTCCCCCAAAG

>ML1043_136154_136265_+
GTACTACTACTTGCTCAAGTTTCGTTTAACATTTTAAAACCTTGTTGCTGTAATGATTTTTTCTCTATTTGTAACATCTTAACATTAGGTAATGAATGTATCTTCACGCTAG

>ML1043_144272_144385_+
GTAGGTATAGCTAAAATGAGAAACTTGTTTCTGACTTCTGTTGACATACGAGCTGTAGGGTTGTCATGGTTTAGCCTCTGGTTCCCGCTCCAGAATATCACTATTTGATTGCAG

>ML1043_217686_217799_-
GTAAATTCAGAGTGATACGGTTTCATTTTACTATCCGATGTATCTTTGCTAGTACCTAATCTCAATATTATTTGGACCTCTTCAAGGTAAACTCAAGATAGCGTTTGTATCTAG

>ML1043_315265_315368_-
GTTACACCACATTTTTTCCCTAAACAAGATTTTATCAATGTGAGGCAGCTTGAACTCTTATCTGGAAACCGGATAGCGAGGACTTACAGAGTGTCCCATTTCAG

>ML1043_319004_319113_-
GTTAGCTTGCGTCTTCTCAAGATGATCTTAATCAGTTCATTAAGGTATTTTAAACATTCTGAAAGTTAAAGTCTTATCCTAATCGTCTCCTGACTTTTATTTTCTCTCAG

>ML1043_339669_339780_-
GTTTGTTTAAAGATTTTACTTCTAAAGATAAAAGGGAGGATGTTTATTGACTTTCTATTGCTTACACTATGACATTCGTATTCAAATATTACTGATTATTGTTCATTTGCAG

>ML1043_340375_340486_-
GTATTACAATATTGCTTTATGATCTCGATTAGAAAGCATATAGTATTAAGTGGGAAAATTTGCTTATCTTGTAATTATTAATTTCTAAGTGTTTGATTCCTTATTATTTCAG

>ML1046_48954_49040_+
GTATGCTCATTAGCATATAATGTTACAATTCCAATATTTCGGGCGATCTTGCCATCAAGACGTTATCACTGTTGTAACACCCCTCAG

>ML1046_120969_121072_+
GTAAGTGCCCACCATTTAATTTCACAAATTTGAAAATATGTGTCATGTCTTATGATTTGTCAAACTAATTAATTGATCACCCATTAATTAGATTATCACTGCAG

>ML1046_144789_144890_+
GTGAGACGTTTCACGGGCATCATTCAAACTTTTAATTTTCTCATGCTTGTAAACGAAATATGTTACGTGCAATTATTTTTAGTTTATCTCATATCTTATCAG

>ML1046_158760_158859_-
GTGNNNNNNNNNNNGACTAAGAGCACTCAATCTCATGTCACTAGCAAAGGAGAAGAGAACGATACATTATAATCCATGTCTGGAAATTACTGAATGGCAG

>ML1046_167250_167362_+
GTAAGTACCAAATCATCATTGAATATCCTCGTGGTTGGTCACAACTTGGTTGTCACATGCCTTGTATACCTTAATTAAGTCTTGCTATCTTCATTTTATTAAGCTATTCCAAG

>ML1046_223975_224071_+
GTGGGTAGTTACAAACTAGACATAAGCCCTCCACTTTGCCTTTTTTGAGTTTTGAAGATGGTCAAACATGTTAACATGCAGTTGTACCCTTACCCAG

>ML1046_255575_255686_+
GTAAATGTTCTGGCTGCTTTCTACAATAGTGAATATGTTCAAAGTGTTTGTTTGCTTTTGCCTAATGTTAAATCTTCGGGATATTTCAAATTATCATTCTACTAATCTTCAG

>ML1046_345877_345984_+
GTATTTTGAATGTTCAGTGTATGGTAAAATAGTGATCAATTTTGTGGTTGATGATTTGGGATGACAAAAGGTTTTTGGATGATAAAGAAAATTACATCTTTTCCTCAG

>ML1054_81355_81468_-
GTATGCGTTGTTCTAAATTCATAATCAATTAATATTCTGAATATTTTCATGAGTAGCATCATCTTTCATAGCGTCATCAGGTTCCTTCTATTAAGTATCAATTCTCCTCATCAG

>ML1054_143622_143733_+
GCAAGTTCTGAAATTTCGAAGTACCAGGATGTCGCTTACTGACAACCCCTTGCAATGTATATTATTTCGGTCGTGCTGCATATTTTCTCCGTGTAACACAATATCACATCAG

>ML1054_175270_175337_-
GTGAGGATTTTTTTCATTAACCGGATATTTTTGTTGTAATCTAACCATCTGACCTTGCACAATTTCAG

>ML1054_231021_231096_+
GTACGATTAATTACTGATCCCTTCTTTGCTTCTTTTGATTTATTGACAAAATTCAAACATTTGATGCCCTTTCTAG

>ML1055_9256_9359_+
GTACAAAATGCGAATTGTAATATTTCATCTATTTCATAACTATTTCAAATAATTCTCATAGCATTTCTATTGATTGCTGATGCCACCTCTAAATTAATCCCCAG

>ML1055_48701_48808_+
GTATGTACTTTTATCGTCGCTGAATATTATACTTCTCACGTTAGTTCTTTATGATTAGCACTTAAATAACTTAAAATCTATTAATTACATAGCATAACTCAATTTCAG

>ML1055_50010_50127_+
GTGAGTAGTTAAGTTTCTAACATTTACTTTGCTATTTAGTTAAATGTCGAGTGCTTCCTTCCTCTTGCCGAGCTACTGAGACCAACTTAATACCCCAGTAACGTATACTATTTGACAG

>ML1055_50245_50364_+
GTTTGTACATGTCTCCTTCTTACATGCTGGGTACATGTCCCTTACGACTTAAATGTATCCTTGTATGTCTCTTACAACCAATATATTATTCAGCCAGGATTCAACACTTCTTTCACTCAG

>ML1059_27697_27809_-
GTGGGTAAATTGTAAAACTGCAAAATTTTTAAATTCATCAGTTTCTTTCACGTTATATATTTCACATTTTCTTAAACGCGCCGAATACAAACTGTAATGTTCAAATACCTCAG

>ML1059_27925_28035_-
GTCCGAACATAATTTCTATCAAATATTGTAGTTTATCGTGGTTTTTTAATTGCTCAGAGTCATATGATTCAAGTTACTCAAGCTAAAGTGGAAATTAATAACAATTCCCAG

>ML1059_28667_28769_-
GTAAAGAAAAATTCATGACATTCAACCACATCGTTACTGCAGAACTGTTTTTCTGCATTTTTGCTAAATATGGAAAATATTTCTAAATCACGTCATCCTTTAG

>ML1059_44970_45081_+
GTAAGATGCACAACTTATAACTTAGTTTCTTTCTCAATACTTTTAGGACCCTTGAGGAAGGGATCGGTCTATGGCCTTATAAAAGCAAAGCCCCCACAAGCATCCTCCTCAG

>ML1059_45185_45303_+
GTTAAACAAAGATCCATTGAGACATCATGAAAAAATAAAAGGGGGTGCTTTCCCTGTGTAACAACTTTTAGAAAATGAGAAGCCTGAATTCAACTTATATCCCTGTTTCTACTCCTCAG

>ML1061_36282_36376_-
GTGAACATTGATTGTGAACTTTTTCTTTACAATGAGTTAGTTTATCTCAGCTGTGTGATATTTCGAATTATAAGTTAGCCTTATCTTCATTTCAG

>ML1062_23209_23307_+
GTACATTTCACACTTTGAAATTTACGTGGATATTTTGATTTTAAAACCGTTTCATAACTGATTATATATATATATTTTTACAATGATGTTTTTATTCAG

>ML1066_18483_18534_-
GTGAGTGAGATCAGTAGCCTAGTAACCACCGAGGAAATCTCTCCCTTCCTAG

>ML1066_75958_76076_+
GTGAGCAGTCTGTCTATAGTTAGTTATAGAGTAGTTGCCAACATTAGATTCTATTTTTGCGAACATAAAATTGTTCATCGGTTCATGTACAGCCTCTGATGACAATTAAATCTCCTCAG

>ML1066_130756_130866_-
GTAGAACGTGTACTTGATCACGTGTACTAGATCACGTGTACTTGATCACGTGTACTAGATCACGTCTACTTGATCACGTTTACTTGATCACTGACACATACACTTTGTCAG

>ML1066_135805_135924_-
GTAAGTTATTCTCCAAATCTTGTTTCTGTGAAAATTAAATGAATATTCATATGTTACCAGACATTAGTAGTAGTAGCCGGGGAAATATAATCTACTCTAACTTACCATTATTGTACACAG

>ML1066_229534_229652_-
GTAGAGAACGTTTTTATATCAGTGTAGTACAATGTACAGATTTAAGGTGATTTTTTAACTACCAGGATTTTAACTATCAGGGTCTATATGAATAACGTCTTAACTATATCTAGTTTCAG

>ML1074_9386_9451_+
GTNNNNNNNNNNNNNNCAAGAGAGTGCTGGAGATAGACGTTGGTATTTCCATCCACGCACCAACAG

>ML1079_7751_7855_+
GTAAGTCCGGCTTTGTTGTCGCTTAAACATTTAACTGTATCGGAATTGTATAATTTTACTTGTCTTACAAGAAAATTTTGACATTTTCTAACTTTAAATTCACAG

>ML1079_8329_8437_+
GTTCGTAATCGAGTTGAATCGTTCAAATAGCTCTTTACCTGTAGTAATTTCAAGTGTAATTTTGTTAATTTATTTCTAACAGCCCAAAATAACCGGATTCACTTTTCAG

>ML1080_49494_49596_+
GTATTTTACAGCAAAGTAAAAGTTCAACAAGTATGGATCCAGTCTGGTATTATTACTTATCAGTTTTATTTTACCACAGTATTTTGAGATATTGATTTTTCAG

>ML1080_49744_49854_+
GTAAGTTTTAATCTATTTCTAAAATTTTCTCCCAAATTCGTTCTGTTGAGAAGATGTTTTCATACATTGTAAAATCACTTCACCCCTCAAGGTCATCTTTTATTATTCAAG

>ML1080_91400_91518_+
GTTCGTTGTTGAATATTGATGTGTCGATTTACATAGGCTACGTTAAGTTGTTTTGATTTAATTCAATTTTAATAGAACGGTAATCGGTAAAATAAAATTGATTCTGTTTCACTCTTCAG

>ML1080_91829_91931_+
GTGTAGTTTTTTTTTAATTTTAAAAATATCTTGACTTTAAAATCATAAAATTCCTCCTTCTACAAAACGATTTTCTCGTATTTAATCTTACTACTTTTTCCAG

>ML1080_92206_92314_+
GTTAGTTTTTACAAAACCACGTATCGTAATTCTGTGTTGTAGTGCAAGGTAAATCCATAGTCTGTACACTTTTAACTAGATTTGGGAGGCAATAATTTGATTGCTTTAG

>ML1080_111200_111314_+
GTAACTTTATCGTCATCCAATATTGTTTAAATCAAATATAATTTCAAATTGTTTGCCTTAAATGCGAAAATCTTTTGAAAATTACAGCGCTTCTCTTACTCAAACAAACGCCCAG

>ML1080_179768_179881_+
GTACGTTTCTGTGTTCGTTATTGTTCAGTGATTCTGTTTAGCTAAGTAGTAAATAATAAATCTTATATAACACCATATGACATGACAGCCGTTCACTCAAACACACAAATCCAG

>ML1089_31197_31310_+
GTCCGTAAGTTTTCTAGCCTGATCAAATTGTTTTTTTTTCAAGTCCTTGAATTTCTGTTTGAGATTAAGTTTTTCATTGCATTGCACTTCTTCAACGAGCCCCACTTTTCTCAG

>ML1089_73358_73477_+
GTAAGAATCCACCAGTTCTTACTAGAAGCTTTAAAGAGTTATAGGTTCAATAGAATCCTTGTCTCAATTAACCATGCTTAGCTGCTTGCTGTTAACTTAGCTTAATAGTTTATTTTTCAG

>ML1090_12497_12604_+
GTGAGATGTTTTTCGTTTTCATTGTGGACATGTAACAGTATCTTTAGTTCACCTATATTGACCATAGTCAATACTTCAATACATGTGGTTTTCACTTTGCACTTTCAG

>ML1090_74564_74680_-
GTTTGCTTATTCTTATATCTCTCTCAGTTGTACAAACCTTTGTTAGCATGCAATCTATAATTATTGCAAACTAAAAGTTGATTAATTTCTGAATAGGTTTGACAGTTACTTTTTTAG

>ML1090_85547_85666_-
GTGAGTCCAGCTGTGAGCTACCAAATAGCCCCTTGTAGTCATATCTTTTTTTAATGCAATTGAAGTTCAGTTGGCTCAAAACCTTCTCCCCTAATATCTTGACCGAGGATATTTTTTCAG

>ML1090_86153_86254_-
GTGAGAGATGGGATTTCAAATTAACATCTAATCCATGATGTTTATTTTTTTTAATTATTAATTCAAGTAATTTATGCAACTAAAGAATATCATTCTGCTCAG

>ML1096_25951_26000_+
GTTTGAGGTTTTAATTTAGCATTGAATCATCGATCTTATTTATGTCATAG

>ML1103_36896_37009_+
GTGAACTATTTAAACTTTTAAACAGTCGCGGAATCTTGACGCAGTTCGAATCAAAAGCAATGTCTACTGCATTTGTCAATCGGGGCTATGAAATGTAATCATTGTCCTTACCAG

>ML1103_44039_44156_+
GTAAGTTAAAAGCATTTGTTAACACTCAAAGTAAGACAAGTTTCACTTCCATTCCTGTAAATGCAGATAATCGATAGAAGAAAATCAAAGTATCAGGGTTTACAACTTTGCACTTCAG

>ML1105_7729_7846_+
GTAAGTTAACATCCCTATTCCCTCTATATTTCTGTAATAAATATCTGAAAGTCATCAAAATCCAAAATTCGTATTGTTTGACCGTTCAAGTCTACATGGTGCAATCATTTTTCAATAG

>ML1105_139486_139601_+
GTAACTTTGAACAGTTACTTTAATTCCTATCTCATATTTGGCAAACAGAGCCGATATCAGTTACACTTTTATTCCTTGATAACAGTAACTATCAGCTAATAACATGTCTGTTTCAG

>ML1105_175149_175255_-
GTTAGATGAAGATTAGACTTATCTCTCGTATAATTGATTTTCAAACATTCTATCCAAAGTAATATTTATACGGTGTACATATAACTAAATATTTCTCAAACTTTAAG

>ML1113_5594_5699_+
GTAAATATTTTCTACACAATATACACGTGTTTCCACAATCAGAAGGTATCTTACGTTCAAGATAGTTCTAACTGCTCATTCCTTCTAAGGATGACTTAATTTTCAG

>ML1113_6633_6693_+
GTAAGTAGGTCGACATTGAGTAGGTAGACACTGATTTAGTCGATACTGTCGTACTGTGTAG

>ML1113_15617_15708_+
GTAAGCAAACTTTACATTTCGTTTTGTTGTAAGTGTGTTTGTTAAATTGTCCAAGCTAGTTCTAGTTTAAATTTTAAGAATCGTTGTCCCAG

>ML1117_73830_73929_+
GTAAGTATCTCAGGGCAAGGATTTTCATGTGCGTAACAACTACGTGTTCTATACCTTACACTAATCACTGAAAACTTCGCCTCTTATCTCCACTCCTCAG

>ML1117_74930_75039_+
GTATCAAAATTCTCAATTTTGTTATTCATTACGACTGCAAACTAATACTGCGTAACGTGACCAAAAAATAATGACAGGTAATTTTCTAAGATGTAACTTTCCATATACAG

>ML1117_75134_75229_+
GTACCAAATTACTTATCTCATCATCTTAAATAAACCTCAGATTCCTCTTAATCTCAAAAACTAATACCTCCCCTCTAAAAACGTTTCCTCCCTCAG

>ML1117_98495_98600_-
GTATAACAAACAATTGTGTTTACCGATTAATTGATAGATTTACAACATCAATAAACCCTCGCCAATATTCCACCTCCAGCGCTATAATTCCACCTCTCAATTTCAG

>ML1117_183769_183831_+
GTAAACTTTGTTCGTATTTTTCATGTTTTTATTAAAAGTGTGTTCGTTCGTTTGTGTTTGTAG

>ML1117_217337_217434_+
GTAAATATTTCTCGATAGAGATTGGAGTTGAAGAAATTTCACCTCCCCAGCTGATCTTCATTAACCTGGACATTATATGACGACTATCACACTTCTAG

>ML1117_277439_277540_+
GTGAGACAACGCTCTTTTCTTTTCGCTTTTCTCTTTTTTTCTTTGTGTTGCTCTCCAGAACGGCTGTTTTAGATGTATTTATTGACGAAATTAAACTTCCAG

>ML1119_4996_5114_+
GTAAAGTCCTCTAAGTTATCACCTTCATTTATTCTTATTTCTGTCGAACGTCCGTACTGATTGCGATGACCATATTTTTCGTCCAAACATCACAACTGATTTATAATTTTCCCGTTTAG

>ML1132_40515_40629_+
GTAAATATGATATTTACTTTATGTGTGTTATTCGACTTATCCAGATTTCTCTCGAATTCCTGATGAAATTATTTGTATGCTACAATACTTTGTACTTTACAATACTTTATCTCAG

>ML1132_48249_48355_+
GTTGGTTGTTAAACACAAGGAAATGTTTTATCCCGACTCAAGGAAATACGATTTACTCAGTTTTCTCGATTCATGAGTTCCTGAATTTAACCAATCCATACATCTAG

>ML1134_11601_11688_+
GTACACCACGAGTTTGGACACAGTTTGGGGTTGAAACATTCCGTCGATCAGCGCTCCTTGATGTCTCCCTTCCACCCTGGGTACACAG

>ML1134_34413_34504_-
GTAAAAACACTTAGTTTTATGAGACTTGAACTGTTTTGTTGTTAACTAACGAATCTTCATTTTTTACTTGTTGTTTCAATATACCCCTGCAG

>ML1134_105581_105632_-
GTACCAATGGCGACAATGGCGCTAACCAGGAAATAATTATGCCGGATTATAG

>ML1135_18667_18761_-
GTAGGTTACATCGCGGTACTTAACCGTTCAGTAAAGTTCTTAAATCTGCGTCTCTAATAAAGAGTTAGGCATTCTACAACCTCTTTCATTTTCAG

>ML1143_19298_19411_-
GTACTGAATACATCTTTACCGTCCATAATAAATCATCTAATAACAGTTGAATTACATACATTCTGTATGCTATAGATTTGTATGTCATAGCGTGACAAAGTATAAATCTTTTAG

>ML1146_54011_54113_-
GTTAGCAATTTATTTTTATCAAGCTTTTATTCTTTTTTGATTTTGACTGTCGATTATTTTTATACAAATTTATTTCACTCTGTTGATCGTTTGCTATTGTCAG

>ML1146_57767_57866_-
GTAAGTTGCGACCCGTACAACTTCAGTTCCGTTAGATAGTTTAGAATTGTTTAGGCCCCATCTTGCCCTGCGACCCCTAGTTAAACTCTGTTCTTTTCAG

>ML1146_122313_122419_-
GTAGCTTACAATGTAAATTATAAAGAGTCTCATCGAACCTCAGACAATCTGCTATTTAATTAATACTTATCTAAATAGCAGATGTCATTTAGAGATATTAATTTCAG

>ML1149_6515_6633_+
GTAAATGTTGTCCACTGTTATCACGTTTAAACTTTACCAATATACCGTTGTGTAATGATATTATCTTTTGAACTACGGAGCAAGGAACATCAGGAACATAACTCTACATTTCCTGTCAG

>ML1154_12588_12703_-
GTAACATTGTTGTAGTTGGTAAACAAGGATGTCATTAAAATTAAGAAGGAATACATTTTGTTTTTCTAAGCAAGCTTTACTTGTAAGCGTTAAAAAATTGACACCGTAACACGCAG

>ML1154_13839_13949_-
GTTACTTTACACCTTTTACTTAAGCGATTTGCCATATCTAATGTTCATAAGTACAACAACAACCTAAACCTAACTTTGGTTTGCACATTGGTTCACTATCTTTATTCTCAG

>ML1154_26526_26644_-
GTTGGTGGATGCTATTGTTTTAGTTGGTGGATGCTATTGTTTTAGTCGGTCATAGTGGATTTTTTTGATACATAATGAGGGAAAAAAGAGGAAATTGTTTAAGTTCTGTTGTTTTTCAG

>ML1154_30938_31043_-
GTAAGTTCTTTCTTCATGGGCTGTTGAGAAAAACATTGATAGGTTCTAATTCTTGTTTGAATAGTCCTTTTTCTGAAATTACATTAAAACCACAATTTCTTATAAG

>ML1154_38351_38456_-
GTGCGTATGACATGTTATCTTATGTAACCAATTTTTAAAATATTTTACTGAAAATTTTACTCCGTTTGCAAACTTATAGTGTCAATTATAGGCTCTTACATTTCAG

>ML1154_42476_42584_-
GTAGGATTGTTTTAGGACAAGACGGGGTTTCTTTTGTCAATTGTCATCAGTCGCAATATAAAGAATACTAAAAATTTCTATGTTTGATCTCATTTTGTTCTGTTTTCAG

>ML1155_55970_56076_+
GTTGGAGTTTAGTTTTTAATCATTCCGCTGTTTATGATATTCGTGTTATAGTGGGTACGAACAATAACACATTTCCACGATCATGCCAAATTATAAGTTCCTCCTAG

>ML1155_56531_56633_+
GTACGTATTAGATAATGTTTTGCGATAGACTATGATTTACGATACAGTAGGAGAAGTCTTCAAAACTCAACTGTAAAAACATCTGACGCGGTGTCTCTCCCAG

>ML1155_61316_61429_+
GTAACTATGCGGCTTTAAATGTTTAGGTTTTCGGTATGTGAACGAAAGTTGGCTTCCAGCATTTTCTTCCTCCTTTTTTCTATTCAAGTTCTCAAACCTCACCTACCCTCCCAG

>ML1156_6613_6732_+
GTAACGATCTTGAGACTTCAATTAACCGCCCGCTCACGTTAAGTCTCATTATTCTCTAACTTTATAAAACTTGGAATAACTCACCATAAAGATATTCAAGTTGACGTGTTATCATTTCAG

>ML1156_6795_6898_+
GTAGAGCTGCTCAGACGATTCAGAGTTCAGAGCCTATTAAAATCATCTTAGGTACTCCATGGTTTTTCAAACACTTTGACTTATCCTAACTATCATCGCCCCAG

>ML1156_27285_27402_-
GTATGATGACAATTTTTGTAATGCACTTGTTCTGAATTCCTTCATGACGTTAAGAATATAGGTAGATAGGTGTTGTTACTAGAGTAATGGGTACTAAATTGAATACATATTTTTTCAG

>ML1156_79412_79524_-
GTAAGTCTAATGTGGGATTACCTTCTGAGTTTTGGAGGGGTGTTCAGCAATTCATGCTAGAATATCCCATTTATATGAAATAACTGGTGGTTAAATATTTCCTTGTGTTTCAG

>ML1159_33894_34000_+
GTTCGCTTAAACTCACTTATAATTGAATCACCCCTGCTTTCAGTTTGCAAGAGCCTTTTATCGACGATAAACTTGGAGGCAATTTTATAACTAAGCTTCTCCCCCAG

>ML1159_61180_61297_+
GTGAGCTACACAAAGCTTTATAATTATCTTTCAATTTAACTCCGGTTTATGCTTCATTCACACATATCGCACATTTGACGCAAAAACTCCTCAGCTAAGATCCTGATCGTACTGACAG

>ML1159_134263_134369_+
GTAAACTGCAGATTTACCAACTTATTCTACGAAAAACCTGTGTTGAAAGTATGAAAATGAGAAATCGTGTGGCAACAGAAGTGGACAACACTCCCCCATGATTTCAG

>ML1159_141786_141892_+
GTAAGAGATAACTTGCATTTTAGTATGTCGTTTAGAATACACAAAATTCTTAAAACCGTAGGTTGAATATCACGAAAAAACGAAGACTCTACTGACCGATCTTACAG

>ML1159_152034_152147_+
GTACCTGGAAATCTTTGTTGTCTGTTAAAACGTAGTTCTTTTCATTATCCTGAATAATTTGTTAAGTTTGATGATTTGATTATTTAAATTCTAAATCTAAATTTCCTTCAACAG

>ML1159_159167_159264_+
GTATTTTGTTGTTGAGCAGTTGGCATGATTACTGTTTTTCTTACTTGTATTGATTTAGTTTTGATATTGATGATTTTAATATGACTTTAAAATTTCAG

>ML1159_160238_160345_+
GTGAGTTGTAGATAAACTTTGGCTTCTAATTAACTTCAAGGCTTTCTGAAAGTAATTACATAATTGGTTAAGTCTGTTACCCAAATTCATTATGCATACTATTCATAG

>ML1159_173662_173771_+
GTATGTTCCTGTCAGCTATCTCCATAGTATCTGTAATTCTTCTTCCAATGAACTATCTAAGTGGATTTACTGCGTAATATAGCAGCAACAAAGCACGATGCTATGTCCAG

>ML1159_175170_175279_+
GTAGTAGGGCTCAACTGTTCGATAGTATGTAGTTCAGGTGCTTCTTTAACGTACTTGATATGCGGTTAAAAGTGAATCTAATGTAATCGGATTTAGTGAACACATTGCAG

>ML1161_37440_37550_-
GTGGACATTAGTTCAAGAATTATGTATGTTTGAAAAATTGACTATATTACTGGCTTCTACCTAAACGCCTACCAGTAATGATATTGGGAATGGCAACCTCCTTTCCCCCAG

>ML1161_113502_113609_-
GTAGTTTTTTTAGTTCATTCCAGAGTTGATATGTCCTTTCAATTATTATTTTGTTTTAAAAAGGCACTCAAAATTTCAAACTCAAACCTGACGGGTCGTCTGTTTCAG

>ML1163_4790_4896_+
GTATAATAAATCTATTAAAACAAATTAATAACTTTAAATTGAAAAATGAAATAAACTCTAGTACAGTGGTATAAACACAAAGCATGCTAAGAAGACTTCCTGTGCAG

>ML1163_5022_5124_+
GTTCGTATCTTCTCCTTTAAACATACTGTCACTTCCATTATTAATCACGATATATGCCGTATGTTCATCTCCCAATACCCTTGACTGAATCCCTCCTCTTCAG

>ML1163_18885_18994_+
GTTTCCATTGGTTACTCTAGACACACTTTATCATAATTGATAATCAGTAACATCTATCAATCGATCAATATTAGTTAAAGATTGCACTATAAACTTTCTCTTTGTTACAG

>ML1163_21169_21286_+
GTAAGTTCTTCTCGTTTCCATATTAATGCCTCAATCTTCCAATGCAACTTTAACATTAAGCTCATTTATGACCGCCATTTTTGATATTAAAATCGATATTGATAATGATAACCTTCAG

>ML1164_55522_55573_+
GTAATTCTTGAGCTTGGGTTGGTTGTCACTGAAGGATTGTCGTGACAAACAG

>ML1168_14434_14523_-
GTAATAGCATTTGGTGTTTACAATTTTGTTATGAAATGCGATTGATTGTATAGATATCCATATCATAAGTAATAATTTCCTTCATGTCAG

>ML1168_87715_87821_+
GTAATTGAACTGCATGTATCCGGCAATTGTCATTGTAGCTAGTTCCCTGATTTGTCATTTTGTTGATAATTCTCTCTGTTGCAGAAAATATCTACTTTTTTCTTTAG

>ML1168_152250_152359_-
GTTTGTGGAGTAATCTGTACTAAAATTTGTACCTGTAAGTGTACTGTCGGTTTTATGAAACTGTCTGTATCATAGCAACAATATAAAAGTTTCTCAAGGTCTCAACTCAG

>ML1169_52659_52759_+
GTAATTTTAATCGTTATGTATCAGTTTTGTATTCTAATTTTATGGGGGAACACTTTACGAGGGAACATTTTTTCTGCATTTATCTAAATTTTTATCTTCAG

>ML1169_53324_53437_+
GTTTGTGACATGGACTTGCTTATCTGCTCATGTTATTTTGTACAATATTCTGATATAATTATTATGTGTCCTAACTAGAATTGTAAGATTGGTTAACTGACACACATCTGGCAG

>ML1169_117954_118049_+
GTAAGTTAAATACCATGCTCAATACTTACAGTAAATTATCAATGTAGATGTCACCAAGTATGACGGCACCAAGTAAATATCACGTTTTTATCGCAG

>ML1169_204812_204899_-
GTGTACTCGAATCCTGGAGACAGCAGACCCCCACACCTGGGGAGACAACTATCTCTGTGTCCCTCCAGACTCCCCTTACCACTTCCAG

>ML1169_275891_275996_-
GTAAGTACAAAATAGTATACAATTCATGTACAACTGAAAGTGTTACGTTAGATAAAATAAGTAAACCTAACCACACCTTCTTGAAAACGAAAGTTTATTTCTTCAG

>ML1182_51432_51544_+
GTAAGTTAACGTACACTTGTTTATTGTGTATCACTTCAAATTAATCCTTCCCCGTATTTAAATGCAATATATCAGATCTGTCTGATTGAGGAACTTACCCTCCGTTTTAACAG

>ML1182_105965_106016_-
GTCAGATATGAGTTATGACGGGGCTCTGAGCAATAAGAAGATTTTACCCCAG

>ML1197_178150_178235_-
GTAGGTTGAAGTGATTTTCAGAACATAAAACTCTGATACTGACAGTAGCTTAGAGGATTTACCATATCCACATATCAATTCGATAG

>ML1197_183796_183875_-
GTGAGTGTTGGATTTGAAAGTATTGTAATTTTGTTTTTGGCAAATAAATACAATAACCATTCAATCAATTTATTGTCCAG

>ML1203_15633_15747_+
GTGGGTAATAGTGTTACTATTCATGTAGGTAGATTTTATATTCTTCATTCTTGTGCCTGTCTGCTATCACAGAAAAAACTGAGATAGTACACCATAAATTGAATGTTCACTTCAG

>ML1203_16500_16614_+
GTGAGTCCTCTATCTTTTACCACGTCAGGTTGGCTTTGATGTATTTAATTTTAAGTGTGTGTTCTCACGTGAAATTGGTTTAAGAAAATCATCCTATTCATTAAATTCATTTCAG

>ML1207_11929_12042_-
GTAGCTTTAATTTTTTCCGATTAATGACTTTCGATATCTAAACATGCAAGGCTTAATTTCATTGCTAAATTCCACAGTTCATTTAACCTGTACTAAACTTAGAACACTCTTCAG

>ML1207_114245_114348_+
GTATGTATTTTCAGAAGTTTATTTAATTGAGCATTTCTCCAAATTGATTCGATGGCTAAATTGAAAATTTCAAAACTCTATGAATTAACCTTCTTCATACCCAG

>ML1207_114819_114933_+
GTATTATACTAAACAAAAACACTTTTAAATGCCGCTTCACATGACTTTGCTGAGTATTTTTGATGTAGAAAAAACAATAAAACCCTTTAAATTTATAGACAATATTTCTGAACAG

>ML1207_116175_116293_+
GTATGAAATGCTTTACTGCACTATTAAAGTCTCATCTAGAACTGCCATGTATAATGATCATCGATTCATTGAAGTTAAACTTAGCTCGTTTAATATTAAATACTAAATATATTTAACAG

>ML1207_137457_137576_+
GTAAACACTTCTTCTACAAAATTGTGGTGAAAGGAAAAAGTAGACATACTTTCACCTGTACAATACCCTGGCAAGTATGAAGTAGCAATGGAGTAGAAGATTAAACACAACTTTTCTCAG

>ML1207_140345_140462_+
GTAAGTCCGTCAACAAGAAATCATTTTTTTATCATTTTGGCTGACGTTGCGGGGTTCTTACTTAACTGTTGGATTTTATTGATTTTCTCTGGACAAAAAATACAAAAAAATGGCTTAG

>ML1207_142633_142747_+
GTAGGTGACGTACAAAGAGTTTTTTGTTGAACTAATTTTTTATCGAGCTGCGTTTGCGCTATGGTCAGATTTTGCTTCAATTGTGCGGAATTACAAAATGCTCTCATCTTTTCAG

>ML1207_154851_154968_+
GTTAGTAAGAGGAGAGCTGAATAACATGACTTTACTTTAGAATCTAGATATTATCATTACATGTCTTGCTATTTGATGGAATGGTTGAATTATCAACCTAATATCCCAACCTTTTCAG

>ML1207_156917_157032_-
GTAAATTCTCTACCAGTTCATAAAAAGATCTCACCTCTGAAACATGTGCGATAATCCAATGGGTGAACTTACACTCTCTTATGATAAGCGGATCGAATCAAATTTCAATTCTACAG

>ML1207_169166_169248_-
GTATCTCCAGATCATCTCTATGTATCTCGTTCTCCTGCTCAGCATCACTAGGTGCATCCTCATCTCGTTTCCCTTCTACAAAG

>ML1207_196305_196422_+
GTAAGGAGATATTCATTTTGTCATTGCACCAGAACGTTGGAAGAGTTCAGAGTACATTCTCAATATTCAAAATGACACCGAATAGATCGTCCCTCCAGTTACACTGCTGTTTGTTTAG

>ML1207_212031_212135_+
GTAAGTACCTCGTGTGTGCCACGTGTTTCTTGCGAGATTTTTCGAACTGAATCACGAAAGTTCGATCGTTTCGCGCAAAACTTTAATCATAAACCTAAAATTCAG

>ML1207_221237_221340_+
GTATCAAACATTAACGGTAACACCATTTTAAAGTCGACCCAGTGGATTATTTCAAATGTTACTTATTAGTCTTGGATGAATTTCAATTTTAAATATCTGTGCAG

>ML1207_265210_265294_+
GTAATTATGAAATGGCAGAAAAAACAAAAAACCTTTTAGAATTTTCGGAAATAGCTGATCAAGTTCGTAACTTGACTGTTCAGAG

>ML1207_280691_280743_-
GTATCATATCAATGGATATGAATCCTCTGTATCTAAATATGCGATTTGTAAAG

>ML1207_368030_368145_+
GTAAGACCCATTTTAAGGTTATCGATTATCTTCAAAAGCTTTCTATGAAAATATCAGTGGGTACTGTATATAAAAGTCAAGCCTTTTACTTTAACCTATTATTTTTTCTCTTTCAG

>ML1207_463375_463474_+
GTATGCACATTTCGAGGAAATAGACAATAACAGTGTTGCTAAGTCTATTAGTTTACTGAAAATATGAATTCAGCAACATCGTTTATAAATGATCACACAG

>ML1207_472323_472429_+
GTTTGTAATTGAATGAGATCGCGCACACAAGATAATCACGTACGGCTGGGCGATTTACGTGTTTATTTGTTGATTTTCTTTCCTGAAATGAGTAAATGTAATTTCAG

>ML1218_14633_14718_-
GTACCAGGTCAAGTTCATAAAATGGACTGAAAATTTCACGAGCGTAACTTTCGGAAAGATGGTGCTCCACTCCCCTTCCAACCCAG

>ML1218_28155_28258_+
GTAAGATATTCGTGTTCTTTGAAGTAAGAATTTCTCCTTACTACAGAATCTAGAAGACAAAACATCTTTAAAATTTCATTTCAAATTAATTCCCTTATTTTTAG

>ML1218_30504_30620_+
GTGAGTGTTTGAAAATAGATTGAAAATAAATGATGAAATGTCACCTGCAGATTAAAAAATATACATAAATCGATTTTGTGATCATTTTCTTTCTTTTTTTAACCGCGATGCTCTCAG

>ML1223_30117_30236_-
GTGTTTTTCTTAACATCTGATTAAATATTAACACCGGCTAAACAAAATATTTCATCAACCCTTCAAAACTGTTGCAGATTCTCTTGAACTACCCGGAATTGAAAATGCTGAAAACTGCAG

>ML1223_35048_35143_-
GTAATCTAAATCATAGACTTCATAGACTTCATATGAAATGATGCCTTTTTGTCCTTTCTTAAGTGGAAAGTTGTAAATACTCTCCTCCCTTTAAAG

>ML1223_36544_36660_-
GTCAGTGTTAAATTAGTTCTGTCTTTGCATATGTTCTTGTTTTCCGTAGTACCCTTATAGCAGACAACATCACAACCCCCCTCTTCCCTTCAACAATATGATTGTATGTCTCAGCAG

>ML1223_116393_116507_-
GTATGAAAATTAAACTTTGTAAAAAATATGGAAAGTTTAAAGCCTTATTCCTTCAAATTTCAAATTATTTAGTCTTGACCTATGTCGATGTTGAGTTATCCCTTACTTGTCCCAG

>ML1231_51566_51663_+
GTAAGTATTTTACTGCTTTACTCGATGTGGAAACACTCTTTCACAGACCCAAAAGGAAGTCAGTTTCGGCAAGGCCCTTAACAAACTTTCGATTTCAG

>ML1234_1097_1205_+
GTTAGTCGTGAATATATATCTTACAATATATATCATTTGCCAGTCTCCCCCATTCCAAGACCTCCGAACAATCCCTTACATGGTCTCACATCTCAAACTAAATTTGCAG

>ML1234_27722_27839_+
GTAAACCTGTTTTAAAATCTTTATTTTAGTATTTGTTCCAAGATTTAGAGAATAAGATGTGGTCGTTTGTAGTAATATCATTTTTTGGGCAACTGCTTCCTTTATCCGATTATTTCAG

>ML1234_29469_29556_+
GTAATGATAACTACACAATCAGGTTGAGTTGACATCATGAAAAGTATCTCAAGAATGTAATTGATCACATTGACTTGCTTAATTGAAG

>ML1236_3729_3834_-
GTGCTATCAGTTAGCTAATTGTTTTTTTTTCAATATTTCGGTATTAAAAACCCTTATCTTACATTTTTCTTTCATTCAGAATATTTGCTCACTTCTTTATTTGCAG

>ML1236_20551_20661_+
GTAAAGTATTACTTTTATGTCTACCTTTCTCAGCCAATATAATGTTACCATTTAGTAAAAACATGAGGAAGAATTGAATTATTGGAAAATTTAATGTCGTTAATGTTTCAG

>ML1236_22543_22604_+
GTTAGTATTATTCGACCTAGAATAATAATGTGATCTTTTTGCAAATGTCAGCTTTTGTTTAG

>ML1236_45105_45221_-
GTGAGTGTAAGAGTATATTTGTTATTCATTACTCCCAATGTTTACTGTAAAATACGAGATATTTAAGCTATAAACTAATAGAGAGACATAGCTATATACTTACCAGTTTATTTTCAG

>ML1236_59390_59474_-
GTAAGATTTTAATTACTTGCCAACTCTGTGTCCTAAAATCTGCTTACAATACTTACTTTAGGATGTCATCTTTGTCGCTTTTCAG

>ML1242_29470_29574_-
GTAACTAATAAAGATCGACATTCCAGAGCGACAAATTCCCGGCATACCAAACTTAATGTTGATCAATAAACGTTAGGAATCTGTTGATACATCGTTCTAATCCAG

>ML1242_45832_45933_+
GTAATGATTTATACCGTAAATTTTTGCCAACGCAGACACAACTAAAAAATCGACAGTGCTTTTCATGGTATGTGACGTAAATGCAACGTACTTTATGTGCAG

>ML1242_60976_61089_-
GTACTGAATGTTTAAATCTTGATCGTTTAAAGTTAAGCTTCCTTTTATGATGCCTTAAACTCTATTATTAGCTTTAATCACATCATTGATAACTGACTGTCACGTCTATTTCAG

>ML1242_71955_72069_+
GTTAACCTCGTTAATGTTGACTTTGATCTCTGGCATAGCACATGCTCACTGCTCTTACATATCTTATTACTCCGATTTGTAATACCACCACTGGACCAACTCTATTGTACTACAG

>ML1242_79788_79901_+
GTGTGTATTTTCTCTGTGCACCTGACTTTATAATTATTGTTCCAAGTTTTATTTTTGGGTTTGTGTGTGTTTTGGGATTGAATATTTTGGATGTTTGATTAAAGCACGTTTCAG

>ML1242_230239_230352_+
GTGAGGATCTCTGGATCCTTTTTGTCTGTTTTATTAAAGTTTGTGTGCTTTTTCGGCAATAGTACGACTCACAATAGCTTGATATTGGAAATAAAAATTGTGCAACTTTTCCAG

>ML1242_340519_340630_+
GTAAGTGAAAAACTTTAATAAGTTGAAGTTTAACAAGTCGCGGATCAGTTTTACCCAAACAAACTGATTCCCAAACAAACAAGATTAAACCCAGAAACCCTAACCTCCACAG

>ML1242_352659_352767_-
GTAGTAATAGTGATGTGATAACATCTACATCTGTAACTACACACAATGCAGAGTGTACCTAGTAGTAATAATGAGATAACATCTACATCTGCAACTACACATAATGCAG

>ML1242_353223_353330_-
GTAAGTATCAGCTGCACTTCTTAAACTTTGTTTTATTTTTTCGTTTTGTGTTTTCTTTTAGGTATTTGAGAGAACAACTTTTAGTAATAAATACCCTCCTATTTACAG

>ML1242_362969_363084_-
GTAGGTGATTTGTATGTTTTGAGATGGCCGGTTTTTTTGTTTTTTTCAGTGAAGCTGCTTTAAACTGCATCAGTTACACATATTGTGATTCAGGTCAATTTCACGATATATTTCAG

>ML1246_15954_16018_-
GTACGCTCCTGAAACTAACCGACTCTCTGGTAAAACCAGTTGCTACGTACGGCTGTCCAGTCTAG

>ML1246_18640_18736_-
GTCAGAAAATGATGTATGTTCGCCTGAGAGAAGGCTTAAAAAAGACAATGCGACTACCACGTACAAGCTACCACTCCGAGGCAGCTCCCAACCGCAG

>ML1247_1517_1626_-
GTATTATCAGAGTTTGTTTGTTTGTCTGCCTGTGTTCACCTGATCCAGACTTTTAATAAATGTTTTGCAATTGATACCACACACCACGTCACACATATCATAAATTCCAG

>ML1247_29018_29134_-
GTACTTATTTCATTTAGTTAGTTTACTGAAGAGGTGCCCATCTATAAAGTGCCTACTACGCTGATGCCTTTGAGCAACAAAAACATCGGAAACATAGTTAAACAACAAATCTGCCAG

>ML1249_35479_35596_-
GTTTGTCAATTTGAAACAAGGTTTTTTGAGTGTTTGATTTGTTGTACGTGGATGCCCAAATAGACTACATGTACATAATATAAGGTAGTTAAGACTGTTGACTAACTTCCCTTTCCAG

>ML1249_46691_46806_-
GTCGGTTATAAGTATCAATTATCAAACACAACTTTAGTTTTGTAATAACTAATTTCGACCTTTTAGTTTTAAAACTTAGAACTTTCCTACAATCAACTACTTTCTTTATAATCCAG

>ML1249_78019_78110_+
GTAATTAAAGATAACTATGAATTACCCAGAATTAACAATATTCTGGACAAAATGACTGAGAGTAAATACTGGTCCAATTTCGATATGACTAG

>ML1252_72699_72784_+
GTTAGATAGTTTCATAGATTTGTTTCATTGATATTAAGTCATTGCGTAATTTTGATATTAAGTAAAATTTGCTAATTATAATTTAG

>ML1255_1075_1188_+
GTAAGTCACTATCTGATCACTTAACTTTGCTTGGAGTCCACATTAGCTTGCAGTTAACATAAGTTTCCCGCCAATAATAAAACCATTCTAACGGGAATGTCTTGTATACTTCAG

>ML1262_61200_61296_+
GTAAGTTTACTTCGCTGTTTTTTGCAGGACCGAAAATATTGCCTCATTCTCTTTTAATTCCAGCGGTTCTAATTTATCATTTCTCATAAACTTTCAG

>ML1262_61390_61501_+
GTTGGTTTTAAGAACTTGATTAAATTATCTCCTTTTTCCTCAGCATGCTCAAATGATAGTCAATAGCCCCTTTCTACCTTTTTCAAATTGGAATTGACTTTTTTTCTTGCAG

>ML1262_62022_62113_+
GTAAGTTTAATCTTGCAGCTTTCTCTTAACTTAACCTTGTTGAGACTTGAAGGTCGGTCTAGTATCATCATCTTACTCCTACTCTATTTTAG

>ML1262_62526_62624_+
GTAATATCTCTTTCCTCTTCAGTCTGAACATTTCATACTCAACTGTAGGATACACTATAGACTTTGATGTGGTGAGAAGTTTGCACACCTTATCCCCAG

>ML1262_70231_70331_+
GTAAGTTTTTTTCAGAACTAATTCTACATATTATTGTATCATCTCTACCGTATTATCTCGACCGTCTTCAAACTTCATAACTGTTCATTTCAATTTCATAG

>ML1263_9937_10036_+
GTAAACTGTTTTTATGTAAACTGTTATTATGGAAACTGTTTTATTATAGTATTGTCGTCTAATAAACCAAATATTTAGTTAATATAAACCCTACATGCAG

>ML1263_16898_17017_-
GTTAGTTTTATGAGGTCACATTTTTTCATAATCGTGTCTTTTTTCTCTTTTTCTACCAGATCCAATTGCGGACCGTTTTCTAGGGAAGGATGACAAATGATCCCTTTTTCCCATTATCAG

>ML1270_7047_7156_-
GTACGGCATCTTCAATTTCATTATGTCTGCCTTTTTTACTTTTCTTTGAATGCTTCCTTCTGCTTTTCAACCTTTTTGCAATTTAGTTGTATCAATCCTCTTCTATACAG

>ML1270_53211_53315_-
GTCAGTACGATGGGGTTTTTGTAAAGGCAGAATTTTGCTAACACTTTGAGTTAATTGTTACTTGAATGCACAGATATAAGTTGTCTTTACCGATAAATCTTTCAG

>ML1270_104051_104167_+
GTATCTTTAATATTTGTACATTAAATATACAAACCTAGTTGCTTTTTTAAAAAATATTTCAGGATTGACCCCCATGATCACAATGCAACAAGAACGATCTAATGAACCTCTTTTTAG

>ML1270_207364_207465_-
GTGAGAGTGAGATCTAGACTTTTATCCACATTCTAGAATCTTTCTCATCGAAACTGATTACTTAATTTCTGGAAATTTTTCGATAAATGGATTGTATTTCAG

>ML1270_207830_207949_-
GTTTAAGATTCATTGCACTGGTGAAATTTCAAATTGCATGGTTGCACATAAGGAGCTTTCTATTCAAAAGTCATATAATTGACTTGTCTTACTACGATTTTTATAATGCCTCTCCCACAG

>ML1270_209251_209345_-
GTATGATAAGAGAAAATTCAATCAATCTTCAAATGTCTTTGCCTTTACTCTTGATGCTCCAACATATTAGACTTTATAGTCTTTTAACCTTGCAG

>ML1270_230210_230319_+
GTAAGAAGTTTTTTTTTTCAGGATGAACGAATCTAACTTTATATCTCATCACACACTTTTCACGTTATAAACGAACTGTTGAATCCTCTACTTGCTTATCATTATTTCAG

>ML1278_10807_10913_-
GTTTGATAATTATGTTGGTATTTTCATTTATTTGGAGTCGGTTCTTTCAAAAATAAACTTTGACTTTCGTTTTCCTCACCAATTTAAGCGTGATTTTCTTTCCTCAG

>ML1281_46716_46771_+
GTGAGTTCATGGTCTGGAGTGTGATATTATGTGGATATTTTTTGTTTTTTAATCAG

>ML1282_155144_155262_-
GTACTGTAAAAAACAAAAACACTTGTAGCAATGTGGTAATGTGACAGTGATCAACTAGGCATTGTGTAAGATTCCTGTCACGTTTCATGTGACGTTTCATGTGACTTCATATTGTTCAG

>ML1282_158353_158466_-
GTGAATATTATTATTTGTGTTTCTCTTTAAACAGTATAGAATTTATAGACAACATGAAACATTTTCAATTGTCTTATCTTTTTGATTTATTTTTTAAATCTAACGTTTTCCTAG

>ML1282_196024_196127_-
GTAATAAAACGGACAGAGGATCCCAACCCAAACATCTCAACACGGATCAAACCCACTGACAAAGGACTACTCTACAACTACTCATCCTTCGTGCCGGATACTAG

>ML1282_227174_227280_+
GTATGGTGACCAAACTTTTGATTTTTAGAATTGTTATTAGAATTAAAGTGTAAGTGCTGCTTAAAGTTTGCACTCCATTTCAGCTGCCTTGATACATATATTTTCAG

>ML1282_270459_270578_+
GTAAAAAACATGATTCATTTTATAGAGCATATATATTAGGCACAATTCTGCACTAAAGTAGACTTATGAAGAGTCCGAAAGTGAAATGGTCATATAAGAATCAAACAACCATCATTTCAG

>ML1284_9069_9165_+
GTAAGTCTTCTTCAATTGTTTTTGTGAGATAGATTGTCATAACACTTTAGTTTGGTTTTGTTCAAGTTTTCTTATCATTCATCGATATTCGTTTCAG

>ML1284_51545_51662_-
GTTTTATGTTTTACTGTTTTTGGTACATTCCCGACAGCTCTCCGATAAAATTACTACTTGACTTACTGCTATCCAATACTAATATATTTACAGTGTTAACTCCTTCTTCTCCACCTAG

>ML1284_28573_28692_+
GTTAGTGAGGTATCAGTTAGGAAAGAGTGAAGAAGTCTTTAAAAGTTATTTAGTTATTTAGTTAAAACGACACCAGCTGGTTATTCTACAACAATGTATAAAGCCTGCTGTAAACTTCAG

>ML1284_109675_109775_+
GTGAGATTATTTTCTCTGAGCTTAACTGAACTGTGTGATTCTGGAACATGGATTTTCATTTCCAAGCTTAGCATTTTTACCATTAACCAACATTTTTTCAG

>ML1284_169762_169880_+
GTAATATTTGGTTTTGTGTCTTGAATTCACAAAACTTTAAAACTTATAACAATTTTGAGACTTTAACAGTTCGGATTTAGCGGGACCAGAATAAATACCAAATTTTTTCTATCACTCAG

>ML1284_206115_206232_-
GTATGTAGTCCGGGTCTGTACTCTGTACTCTGTCCGGGTCTGGAAATCTAAATAGTGCACTTAATAAATTATTTTGAATTTTGGTAACATCACAGTTTCTAACTTGAAATCCCCTTAG

>ML1284_227980_228090_-
GTGAGTAGTTTTTGCATCGTCAGTCCAGCCCAATTATTGAAAGTAAGTTTTATCTAGTGCTGGAATCTACCTTGTCGTCTACGGTACTGCTCTAGTTGATACACTCCGCAG

>ML1284_238243_238323_-
GTTCCTCCTGGCTGCGGTTCTCTTTAACATCCACACTCTGTATACACTCAACATGGCAATCACCCCAGCCTCGTTGAACAG

>ML1284_240321_240438_-
GTGAGATATTGGAACATAGCTCACAATAAGACTGGGGTTTTAGGGCGAGCTTTTCATATTTGATCTCCTTTCATGTCTTGTGTTAAAATTCCATAAATTAATAATGTTAAACCGCCAG

>ML1284_273961_274060_-
GTATATTACGTTATGCTCTCCTATTCAATTATCAGATCATCATAGCATTCGTAACTAAATTTTTCTTTGGTTTATTACTACAGACGATTTGTATTTTCAG

>ML1284_295424_295532_+
GTAAGTTTATACTAGTCTTTAATAAGATTATAGTTTCTCGAACGATCTTTTTGGATTGATTTCCCTGCCAGAACAATCTTGACCCACAGTTTCTATTCCCACTCAACAG

>ML1284_299475_299576_+
GTAAATTAAACATTCAGAATGGTAATTTTATGAACATACTTTAGCATCGTTCTCTGCAAATTAATGTGCCTGGTCTGATAAGTGATAAGCTTTTTCTCTCAG

>ML1284_322650_322752_+
GTATTTTACATGCCAGTCTTTATCAGTTAGAAATTTAACTATTGAGGAATTAACAGTAAGGCAAAAGTTCTAAAAACTTTAAAATCGTTCCGTCTTCCTTCAG

>ML1284_325296_325407_+
GTGAGAAAAAAGTTCGAGTTCAAGTACCAAAACATAAGATTGCTAAATGAGGAATCATCCCAGGGTAAATTTAGTTTACCTGGTTAATATGCTTACAAGTGTACAATTTCAG

>ML1284_328204_328317_+
GTAGGATTGCACCGCATGTTTTCAAATATTATTGTCTGGTCGACCTAACAGACCGTGATATCACGAGTTGTGATGCCCTAAGTTGGGACGATTACCATGAATCTCTCCCTCCAG

>ML1284_347786_347843_+
GTACGAAAACGTCCCAAATTCCATTTAGCACGTGGAAACCAAATTGTCCCTATTTTAG

>ML1284_371789_371895_+
GTAAGTAAACAAAAATATTGAATTTACAGTTTACCTTACCATCTACTACTCTTTAAGTGAACTAAAATAACTTTAAGAGTCAGTAATAAGACTATCACGTTTTTCAG

>ML1286_15476_15587_+
GTGATGTGACCTATAGCAGTCATTAACAAAGATCTTTGTGGTGGTGCACATCAGAAAAATAAAGCACAAGAGCTTGTGAAGACTAGGTCACGTGATACAAACCCTTGCTCAG

>ML1286_50922_51021_-
GTAAGTCCAATACAGACAAATTGATTCATCAAAAATTAAACTATTTATATGTTCCATTTTGCTATGTGTATATTACAATATAAAAAATGCCTACTTTCAG

>ML1286_76147_76249_-
GTAAGCTTTAAATTTGAGCTTCCAATATTATCGCAGAATTTCAAGAAATCAATTTAGCTTTTCAGATAGCTCTATGAATTTTTGACAAATTGTTCTTTTACAG

>ML1286_102093_102189_-
GTAAGTTTTCACCGACGGAATGACCACATTTATGATACCTGGAAAACTTGATAGCACACGCGGCAATAGGTCTAGATTAAACTTGTTTTCTGTTCAG

>ML1286_114430_114547_-
GTAAGTTATTTCTTCTTTTAAGGCCAAAGATCTTATATAATTTTAACGAGTAAACTTTCCAAAGAAAAATATTCCATTTTAAATTGGATATAGTTTATAAACTAGGCAATTTTCACAG

>ML1286_126563_126678_-
GTAAGTTTTTCAATAGCTTTTACGCTTTTTTGCAACAAATCTTATCCAGGCTTAAACTTATCTCTCGAATAACCCCCGAACTAATCTTTGATCTCAGCTAACATTCCATTTACCAG

>ML1288_10148_10251_+
GTTTGAACTGTTATCTTATAATCCTGATTGACTCCTCAAGCTGATGCATGATCAGCATATTTAGGATCAGGTTTGAAGTTAAATAATCCCCAATCCTTTTTCAG

>ML1293_43747_43834_+
GTCAGTTTTCATATTCAGGTGTTCTTCCGGTGTAGTTTAGTTGAGAAGAGTTGGCAGTAAGCCAGTAATAACACGTGACCTCCACCAG

>ML1293_48509_48628_+
GTAGCGGCTTTTATTCATTCATTATGTAAATCTATCTTATCATTTAACATACATCGTTATTGTAAATCTTCGGTAAAACAGTTCCAGACCCCACTCTACTCACTTAAATCTACTTTCTAG

>ML1293_64708_64819_+
GTGGAGGGTGCTGTTATAACTTTAAAACTTGTATTGTAGCTTTCCAGGTTTTCAATGTTTGTAATTACAATATACCAAGTTACTGCCAAAAAGGCTCTTAATCTCTATTCAG

>ML1293_74774_74883_+
GTGAGTGCTACTGTTTTTGTTTAAAGTTTTTTAAATTTTATTTATCTCCCCGGTTGAGGTTTGATGCAGTTTAACAACAAGTAATCACGGTCACATGTTTGTTATTTCAG

>ML1293_85635_85728_+
GTACGTGTCTTATTTTTAGTGCCGATGTTATCGGCTCTGCATAACAACCACTAAGTGTGTACAGAACCTGACAACTAATCTATCTCCCCTTCAG

>ML1293_88061_88161_+
GTAAGTCGCTCTTTTGGAGGTCTAGTATTGAATCTCCTCGTTAATATATGTGCTGGTTTGTAAGTTTGTGGCAACATAATTAACTCTGATTGTATATTCAG

>ML1293_116236_116351_-
GTGGGTGTTTTTCTTACTTATATTCCTTGAAAATAATAGCTAAGACACTTATTACAATCCGTGGCGATTCCCTTTTCGACGCTAGATTCAGCCAATTCCACTTAAAAACCTTATAG

>ML1293_133515_133632_+
GTAAGGTGACTCCGACTGTTATACTTTGGCCATGTTTATGTACTTATAATTTAAATGCCAAAGTTTGAAAACTACCAAGCTAAAGGAGTATTGAATTTTAGTAACCGGTGATCTGCAG

>ML1295_40668_40786_-
GTATGTAGTTCAGTTTCATTCAATCATTCAAGATCTCTTGAGAGACACCATTCATTGTACATTCCAAACATCCAGGGAATGTCAATATTTTGACTTGATTATACCTTACACACCCCCAG

>ML1302_112351_112450_-
GTCAGAAATTCTTCCATGCTTGTTGTTCAGGCGTGTAATCTTGTTAACTCTAAATTGTACCTAGGTATTACGCTATTAATATATGTATCTGAAATTGCAG

>ML1304_28483_28598_+
GTTCGCTTAAAATAAATTGTAAATCTTTATCAGTATTATCATGTCAATAATATTGTACTTTAAGGAAAGAAGTACTGTAAAAAGAGGTGCGATTTAGTAAAAATGAAAAATTTCAG

>ML1304_29114_29224_+
GTGAGCGATTTGACCCTTAATTAGTTGTACGTGACTCGACTTGTTACAGTCAAAGAAACTACTTATAATCTCAAATTGCTAATTATTATCTTTATCTATGTTTTATTTCAG

>ML1304_31761_31872_-
GTAGGTGAAACGTGACACTTTTCTAATGTAACTTTTGATACTGCCACTTACATCTTGAATTTTCCTGAAGAAACTACTGATTCTCCAAATTGAACTTCGATCTGTTTTTCAG

>ML1304_103252_103349_-
GTTTGAAGTTTATCAGTCCCTCAACAAACTACTAAGTCTAGAACGCCGTTAGTTTCTGTTTCAGAACTTTGGGTACTCAACGTCTTATTTACTTTCAG

>ML1304_107710_107813_-
GTTGCGTTTTCAGTAGAAATATGATCGTCTAGATATAATTGGTGTTAAATTCTGATGGTGTTACTATATGCTATCAAAGTTCTTGTACACGTTAACTACCTCAG

>ML1305_24198_24298_+
GTATGTGCAGGAAGTTGTCTGATTCCTGATACAAATATCTTCCGATTACTTTATTTTCTGATTAAATTTAATTAATACTGACTAAATTAGTATGATTGCAG

>ML1305_29096_29205_+
GTTAGCTTACAAGCTTTTCGGTTTTTATTTCGTCGTTTTCTGTTTCACAAGCAAAAGTTTGTAATGACTTACAAGTCGCAAAATGTAGCTTATTCTATTTTGTTGCACAG

>ML1309_8628_8747_+
GTATATTACATTGAAATACGCTATGTTAAAAGATAACTTATTTAATGTTAATCTCTTTTGCCAACTGGTAGTTCACATGCTTAACACTTGATTTTATAATACCTTTGGAATGCCTTTCAG

>ML1309_11189_11300_-
GTGTGTGAGCTGCTTTACTATGGACACTAGTGAAAAATTCTACCTTAAAATTTATATTTAAGTTAATTCATCCGCAATGTAAAGTTTTTATTCCTATAACATCTTATTTCAG

>ML1309_44574_44693_+
GTTAATTTCATTCCTTGATCACCCTTCTTTCGTTCAAGTTTGTGATTTTACCTGAGTTTATAATGCCGTATATTTTTGTTTTCCTTGTTTTCAAGCAGTAACAATTCTCTAACATCCAAG

>ML1309_70364_70474_-
GTATGATTATGCTGCATCTTTTCTGCGTTTTTTCTGTTCCAATTCTACCCTTTTTGTTAAATTAAGATAAAGAACAATCAGCTGCCGTTCTCTAACTCCCCTCCCCCGCAG

>ML1311_12976_13089_+
GTGAGTTCTGGTTCTTTTGATTTATAAAAAGGGTAAAGGAAGATTACCTCGTTATTGAATTTTAGGTACTGCAAATAACTCTTCTTCGTTCGATTCTAATTAGATATTTTTCAG

>ML1311_14262_14379_+
GTATGTATCAACCTCACAACCTTAGACTACTCATAAAAAATACATCTTGAACTATTTTTGTGTGGTTGGATTTTGGACCTGCTCTAGACGACGTTCTACTCCTGTATTCTTTTTGCAG

>ML1311_24332_24430_+
GTAAACTTTTACGAACAATGTAATTATCCTTCCTTATCAAGTACCTTTCTTCAAATTTTCATGTCAAACAATGTTTTCTACTCACATCCTTTTTCCCAG

>ML1311_25497_25602_+
GTAATTACTCACTTCTTCTCCGATGTTGTTTGCTTTGACTGAAATTTTCGTGTTTATCCTTCACCCTCGAGATTAAGCAGGTTATCTTACCTTATCTTTTTCACAG

>ML1311_58590_58700_-
GTAAGTATTATATGTCACTTAGTTTTCTAATTTGCGTTTTTAAACAACTTGAACTTTTTCTTTCTCTTACCCTGTCCCCGAGCTGGTGTTGACTAGAACTTCCTCCTCCAG

>ML1311_76629_76732_-
GTACCTACTACCAACTTTGGCGCCTGATTCAATCATTGCTTTTGTAGTGTCATCGGCTCACTTCACCACTGCCAAAGTATAAAATTAATGCTCAAATCTTTCAG

>ML1311_77987_78072_-
GTACAGTGACACGATTTTTTTGCAGCTAGTGACATCTTTCGGTTTGACGTATTTCATTCTCAATTTATTTCAAATTTCCCTTTCAG

>ML1311_94265_94369_-
GTAAATCGACAAAACTTACCACTGGTGGTGTAATTTTTCGTGTTTAACGAAAACTATGAGGCCGTGAAACCGATTACATCGAATTCGAGACTTTTTTGTTTACAG

>ML1311_104268_104375_-
GTATTTTCTGGGATATCTCGATTGCTGATATTCCTTTTTAATTATATTCTATGACTTCCTCGTTCCAACTGAACCCACCCTCAGTTCAACTAAACTACAATATTGTAG

>ML1311_104505_104620_-
GTAAGCGTTCTTTCTTGATACCTTCTATCCTGGTTTTTAGTAAACATTTAAACGCTGAGATAGAAAAGTAGGAATGCATTACATGAAACAAGTATAAAGACATTTAAACATTTCAG

>ML1311_125887_126002_+
GTAAGTAATGATCAATCCATCTCTAATTTTAATCTTTTCAAATGAAATTATGATGATTTTACTTATAGATTGATTATATTTTGGTTTTTTTATGACCACTAGATTTATAAATTCAG

>ML1311_133821_133935_+
GTATTTTTTATCCCATCTTTGTTCTAGAAGTTTCTAATCAGACTTTATATTGTGGAGCATTTAATTCAATCCGGGAAGCTTTACTTTTACATTATTTATACTGCATATATGATAG

>ML1311_137305_137420_+
GTATGTAACTGTTAAATAATTGATATGATACTAAACCATTTCTACTCCTAAAAAGTAAGAGTACCGTTTATTTTCATTACTCAATTCTTAGAAATAAATGAATACCACATTTTCAG

>ML1311_148739_148858_-
GTTCGTAATTTCATTTAAAACTTTCCAGCTCTTTTTCTCCTTCACCATTTAGCAAAATACTTTTAATTTCTATCAGTAGGTATTTATACATTTTCATAAAATATTCTCCTAACCACATAG

>ML1311_178525_178625_-
GTAAGTTGTTTTTCTATCAATTCCAGTCAACCCCGCACCGTCAAGTTTGTTGATGCCCATTTAAGTGATTTTACACATTAAATCTTTAAAATTCCCAGCAG

>ML1314_12879_12980_+
GTAAGTTTCCTGAAAAATGAGAAATGACTGTTTTAGTTGCTACAAATATAAAATACACACGCACGCACACACACTCTCCTTTCTGTGAAGAAAACTTTTCAG

>ML1314_40313_40423_+
GTACAAATATTTACATTTATATATTTATTGGATTTTCCCTTAATGCCCCGTAATATCCACTAAAGATATAGTCAACATCTACCCGATTGAATTAACTTTCTTTTCCGGCAG

>ML1314_44695_44791_+
GTAACTTTTGAAGCGTCACATTTCTTGTTTGACTTTTGAAAATTAAATGCTTAAAACAGCGAGTTCATGTTGTTTATTTGACAAATTTGTCTTTCAG

>ML1317_15370_15466_-
GCAAGTTGACTCGTCTGATGGAGCTGTGAAGCTAAAGCCTAAATGACGATGTAATAAGGCTGTTCCACGACATATCGAGCTCGGTAACCTCAATCAG

>ML1317_15728_15777_-
GTGTAAGCACTGTCGAGTGTCGACTATATCATTATCTGTGTGACGCCCAG

>ML1317_120689_120788_-
GTAAATTTCTCCATTACTCAATTTCACCGTAATGTTGGTAATCTAAGCAATGCGAATATACCTGACAGCTTTAATTCCAAATTACAACATAACTCTTCAG

>ML1317_122245_122350_-
GTAAGCATTTAGTTCGAGGAATTTTAGTCAACATCAACTAAAGAACTGACAGTAATTAGGCGTTTTAATACAAGACCACAAAACCCGCTAAAACTAGCTTCTTCAG

>ML1317_130952_131046_+
GTGAGTATCGTGTCCACTGGCTTTGTTTTGTGAAGAGATTGGGATTGGAGAAGAACATCAGAAAGTGTAGGTTTACATTGAAATCTTTCTCCCAG

>ML1317_136261_136361_+
GTTTGAATCTTTAAGTATATACTTATTTAGTTTAAATTCTTTGTCAGATAGGATTCTAGTTTCATTACTTGTTAACTCATCAATAAACTCTGCATTTCCAG

>ML1317_147485_147590_+
GTTTGTTGAAGTGAGTGTGTAGAATTCTAGAGCACCTCTAAGGCATCATTCTGTACCGCGGCTATCTGTGTTTCTATTTCACCTCAAAAACTTTCTCCAATTTCAG

>ML1320_27922_28038_+
GTAACAGTGGACGTGGGAGGGATGTCTGGGGATGAAAGGCATGGTATGGGTACTTAATTTGCACTTTATCAAAAACATTTTGTACTTGTATAATTGTTGTGAGTTTTTGTTTGGCAG

>ML1320_60923_60978_-
GTACCTTCTACAGAGGCCCCAGCAGAAACACTCAAGAAAAGGTACCTTCTACAGAG

>ML1320_91928_92029_+
GTGAGTTTTAAGTTACCCTGTCAGATTTTCTTTCGATTACTATGGCCTATTTAAGACAAATTTAATATACTTAATTTTTATCTAAGGTTTGATCTCTTCCAG

>ML1320_92231_92348_+
GTAAGCACGAGATGTAATTTAGGACCGTAAATAATTTTCAAAACTTATCAAACCTTTCAAATTTGTATTGAAGCTTCCCTTCAAGTTTAAGCTTACCTTTATGCCTTCATTGTTTCAG

>ML1320_94166_94224_+
GTAGTGTACAGCACCAAATGCGTCAAATACTTATATATAAGTATTTGACAAAAGGCCAG

>ML1320_155435_155531_-
GTACTTAGTTGTTTAATTGCAAAATAAATAGATTCCATGTTAAAAAGCCTTGTTCATCAGTTTACATTATTTTCATTTAAAAATAACTCTTCAACAG

>ML1325_23035_23099_+
GTACCTTCTGTCTTCCTAACTTCCTAAAGTTGAACCGAGATGAGGACTGTTACAACTTCCTTAAG

>ML1325_46607_46677_+
GTAAAAAGCTGATGTAATGACGTCACGAAGCAACCCCGATCACTACGGAAACTTCCAGAATGATCTGTCAG

>ML1337_39174_39284_+
GTAGGAGATAATCGCGGAGTTGATTCATATTACCTAACCGTTCTAAACCGATTTGACCAAGCAAAGCTGCAGACAAAGATGACAAGACCCCAACAAACTCCATAATCCCAG

>ML1353_9699_9817_+
GTAAGTTAACTTTATTTTTTAGTGTAAGATAAGTTTTAATTAGCGATTGCATTAATTGCTCTGGGTTATTGAGTGTTGTTATGCAATTAAAACATAAACTTGATTACATAACCATTCAG

>ML1353_56290_56409_-
GTGAGTTTAGTATTCCGTTGGTTGTTCAATCGGTAATTTGTTTGTATGAAATCAATGAAGTGCCAGATAGAAAAGGACATTAAAGTCGTTAAAACCACCAGTAAAAATCAATGATACCAG

>ML1356_4285_4390_-
GTATGTACCTGGGGTTGTCCCTGGAATTGGAAAATCTGAAATTGTTCTAGCTCCTATCACAGGATCGTATCAAGGAAGCTGAATTGTGTAACTATCTAAACTTCAG

>ML1356_17079_17195_-
GTAAGAAAAATTATAATAAAATTACAAAATCTGAAAGAGGACCCGTATCTTTTGCTAAAAGTAAAAAATGAATTTTCTTAAAGCAAATTTATATTTGATGGGCCAAAATTTCCGCAG

>ML1356_37888_38006_+
GTATGGTAATTTAAATCTCAAGTACTAAATAGTATGTTTATCATGCCTAATGTGGAATGTTAATCTAATTAAAATTTCGTAATGGTATGGAAAATAAAATGAAATTTTTATAATTTCAG

>ML1356_44522_44622_-
GTGCGCAATAAAATGATTAAGACAGCTTGGCCGGGCCTCAGATAAAAGAACCTCTCCAGCACATCTTCAAACAATGCCTGATATACTCTCACTGTCCAAAG

>ML1356_47632_47750_-
GTTGGTGCAGTGGTTAAAACAACAATCGTATCGCCTCCAAACAGATATAACTCCTCAAGCGTCGCCTTAAGCCAACTAATTTATACATCAACTTAACTCACACAATGTTAAACCCTCAG

>ML1356_77196_77299_+
GTATTTTTCATTGGAATTAAATTTTGGACTGCATGAATTCTGGATGACAGTCACGAAAAGTAAAGTAAAGCAAGTAAAAATCAATGATAGTTAACAATTTTTAG

>ML1356_167389_167501_+
GTTAGTAATTTAAAATTTATATTTCAAGTAAGATAGACTAAGCAGATTAGTAACAAACTATCTCGCCATTTTGTGCAAAATGGTGTTAACAAGTACAATATCACTTTTTTCAG

>ML1356_168241_168353_+
GTGAGACAAAATTGAGTTGTTTTAACTATTCTGCGGGAATTTATTAGAATCAATCCAAACCCTGAACCTTTTTAAATGTTTCGGTCGAGAGTTGATAAAAGCTTTAATTTCAG

>ML1360_21983_22102_+
GTAGGATGTTGAAACACTTTTTCTAAAACAGTATTTTCTATTAATCGAACACTTTTACACTTATAATCAGTTACTAATCTTTCATAAAGTGACCTATACACAATGTAACTTTTCTCGCAG

>ML1360_110627_110744_-
GTATTGTGTGTAATTTTTGTAGCGCCTTGTCGTGTTGCGACAAGCCGCTGTCAAGAGTCTGCACTTTTCATCAAAAATATTGTAATCTACACCATTCTAAGTTTTGATAAACTTTCAG

>ML1360_128506_128612_-
GTATGATACTGATTAAAATGCATTTTGCTATCAACGTTAAATGTGTTTCATTGGTTGATACGTCTTTTTGTGAGAAACTGTGGCGAAAAGAGTTCATTTTATTTCAG

>ML1360_132999_133113_-
GTTGATATTGGCATTGCTTTCTTGTTTTATTTATCTTTTCTTTGTTATTTCACGTTATGAAGTTCATGAATACAGTAAACAGTCAGTTGTGGCCGTCACAACTGAATTTCTTCAG

>ML1360_161587_161695_+
GTAAGTACATATTAGAATTTTTCACTGTTATTTCTTCGATTTTTAAGCACTGTACTGTATGTTCCTCTACGGTGCTGTACGAAATCTGCTTATCAATTCCAATTTTCAG

>ML1360_164770_164872_+
GTGTGTTTACCTGTCTTTACAATTCGCGTTTTTTAGTTTTTAGTGTGAGGAACCTCGGGCTTGTGAGTTTTAAACCAGGGTTTTATAAATAACTTTCCTGCAG

>ML1360_164938_165040_+
GTAATCGGTTTTATATCTTATTAGTAACAAACGACACCTTCCTTCATGTTTAAAACTTCCTATCATCCAAAATGTCTTTTAAACCTTCAACCCTACTTGGCAG

>ML1360_165229_165347_+
GTCTGAGAACCACGAAAATTTATTAATTTCGACAGACGTGAATTTTTTTAAAAACGCTTTGTGGTTATTGACAAGGATTGTATCATTCGTTTTATCGCACATAATATTCTCACTATCAG

>ML1371_12042_12140_-
GTTTGTTTGGGCAGTTAAGAAGTTAGTTTTTTGACTGGCAAGAAAATCAGTAAACGCTGTCACAGTTATCACGTGACTTAACAGGTGACTATCTAACAG

>ML1371_85721_85820_+
GTAAGACATTCGATACAGATAATTTTACTGATCAGTTTAGTTCAACAGTGCGAATTTCAGATAAAAAAGTTACAAATCGGAATGAAAAATAACTTTTCAG

>ML1371_98812_98928_+
GTGACTGACAAAACTGTATTAAATATCTAGAGGGATTTAATGTAATTTAGATCCCTGCTGATTATTGTGCAGACAGTTAACCGTACTGAATAGTTTTTGATAACGTTTCACCAGGAG

>ML1371_137047_137148_+
GTTAGTCAGTGTTGGGCCACTGTCAATATATTGGTGGTGATTGATCTCATCAGTTGACTGTTCAACATGTTTGTCAATTCATAACCAGCTTTATTATATCAG

>ML1371_185830_185944_+
GTAAGTCATTCTACTGGAGTTTATCTTCTTTAAGCGTTTCTACTGGATTTTGATTTTACCTGATTCCGGATTTTACTTCAAATTTGAATTCACACTTTGTAGTGAAATAAAAAAG

>ML1371_186018_186127_+
GTTAGTTAAATAATTTGCAGATGTTTTAGATTGCGCTAGATTAGATTTAAAGTTTTCTCAAGATATTTAAGCTGAAATTTTGAATACCCATTTAAATTTTATAATTTTAG

>ML1376_21700_21817_+
GTAAATATGATATCTTCATGTGGGACTTCTTTTTGCTTTGAATTTTCGAATTCTTTGTGATCGCACCCATCCACAAGTTTTATTACGCCAACAACTTCATTGAGCTGTTGACAAACAG

>ML1376_24365_24480_+
GTTGGTCGGACAAAAATTCGTACGAAAAAAAGTAGATTTATCATATCTGGCGAGATTGATAATTTCACAAATAGGCAGTTCATTTTTCATTCAATTTTCATAAAGCTGATTCCCAG

>ML1376_119466_119582_-
GTTAGCAATATCCTTGACAAAACTGCATTCACATGTTTCTGATATCTAGGCAAAGGTAGCATGGAACATTATTATACAGAAATTCTGGGATTTAATCTAAAAATACTAATACTCCAG

>ML1377_51868_51967_-
GTGGGTTGCGAGTACTTAGTAGTATAGTAATGGAGTTTTTTGGTTTTATTATACGCAGTTTTTATCATTGATGCACATATCTGTTCTTCTGTACCTCCAG

>ML1381_23817_23926_-
GTGATTAGAAGCTAATTTTCGTTCTCTAAACTTACATACGGATTTCAACCTTCATCCCATTACTACAAAATTAAAACATTTTTTTGTAAATCTCATCACCTATGTTTCAG

>ML1381_31230_31332_+
GTAAGATTTTATCTTCTTTGAGATCCCACTCTTTCTTTTTGTGTGAACAAGCCGGATGGTCGGCTCAGTGTCGTGTCTGTTTCTAACGCTCAGTAACTTTCAG

>ML1381_39127_39236_+
GTAAGTTCTAGCTTACTTTTAACAGATTTGCGAATATTTTCATATATGTATTTTGATTTTAGTTGTTTTTGTAATAGTTTTACCTACAACCTTGCAATTGAATTTCTCAG

>ML1381_39354_39461_+
GTGAGCCTCTTATTTACTTGATTTTTATTGTTTATCCTTCAAATCCTGCTAAATATGCGGTTAAATCTTATGTTAAACAGACGCTTTAAAGCAAATTTGTCACTTCAG

>ML1381_132829_132931_+
GTAGGTATATTTCTTGGTCGGTTTATTGAGGATTTAGCCGATTTAAGTAATAAGTAATTGTTTAAGTTTTAAAATTTCGATGATAACCTAGCAATCAAACCAG

>ML1383_66066_66172_+
GTTAAGATCTCTCAGGCATCCACTTTGTCATTCACTTAATCAATGCATTTTTTTTACATCCCGTAACCCGATATTCAACTATTTATAACATCCTGCTTTTACTGCAG

>ML1383_76169_76284_+
GTAATTAATTTGTTAATTGTTTTTAGTTACTTAATTTGTTAATTATTTTGAGTTAATTAATTAATGTTTTAAAACACTTGTTTAACAACACTTATTTTACAACATCACTGCACCAG

>ML1383_124929_125032_-
GTAAGAGGAATGCTTAATAGTACTTACAAAAAGATAATATGATATTTTTTACTTCACATCCTTCTTTTTTTCCCCTTCTTCTTCATTCAAAGTCCCATCGTCAG

>ML1387_8461_8564_-
GTACAAAAACATGACCTGATGTCTCTTCTGTCAATAATCTTGACCTTATAAGGCTGGAACATTCCATTGCTTTATCAACTTCAGCAGTTTTACATTCCATTCAG

>ML1391_20603_20690_+
GTAAGAAGAAGGATTCTCTCCAAACAAATTATCAGGGTTTACTTTTAGGTGATCAAATACGCACGTGCTAACAATCGTTCCCGTACAG

>ML1391_22077_22163_-
GTGAGTTATTCTCTGATTTTTTGTCATTTTATTCAAACTCGGGGCTCCTGACAGCTTTTATGATATCAGCTAGTCTTGTTGAATAAG

>ML1391_22268_22369_-
GTATTAACCTACCATTGAAACATATTGTTAGGTTCCCCATACCTAAGCTCCAAATATTGGCCACTCATTCCCTAACTGTGTCACATTTCTCTGCAACCTCAG

>ML1391_27169_27280_+
GTACCATTTTTTTCTGTAGTTAAGACGTAGACCTATAACTTTTTTATGGTTTAAACTTTTTACCGATGTACTTGAAAGTTGTAGACACATCTAACAGGATTGTAAACCCCAG

>ML1391_28103_28222_+
GTTGGTTTTTTAAGTATTCAGTTAGTCTGCTCATTACAACACAATACTTTTAAGAGGGAAATATTTTCCCAATAAAATTGTTCTCATTCCTAAATAAACTAATCCCAGTAATCCCCACAG

>ML1391_57280_57387_-
GTATCAACTCTCATCACTTCAGCAGATTTTAATTGTTTATTTCTTGAAAATGACATTTAGAACGTGTTTTCAATGTGTTATTGGATCTTGATACGTTATGTTTCACAG

>ML1391_58043_58142_-
GTTTTATGTCCGAATTATGTTTTAAATCGTAACAAACGAATTCATAGGAATATTATAGTATTTGACTGAAATTTCAAGAGATTATACGCCCGTTTTTCAG

>ML1391_72724_72838_+
GTAAGACTGAACTTTTACATCCAAACCTTCAAGGTAACCTTTATAATCGTTTCCATGGCGATTCGCGCTCACTAATATTTTGATATAACGTGCTTTATCTTTATCTAAATTTCAG

>ML1391_78270_78373_-
GTGAGTTTTATTGATAGCTAGCAAACACACAGTGCAGCTTACGCTCATGACACACAGAAAGAGACACACTAAAAGACAGACACTTGAAGTTGATCTATTTTCAG

>ML1391_78493_78609_-
GTATGTTTCTTTTTTATATTTCGTTGCACCATTTGTATCTATTTATTTGTTAAAGATTGACGATGGGTTAAATCTAAAATTTAATATCAGATGCAACTCAATAAAATCTCTTCCCAG

>ML1391_88651_88766_-
GTGATTTACAACTTTGATTATTACATAAGTTTGAATCTTTTGTAGTTAGTTATTCACAGTGTTTAGTTTATTTCATCACAAATAAATGTATTAAATCAAACCGACTTCTATTTCAG

>ML1391_96071_96185_+
GTAAGTGAAACTAAACAGTTTCCAAACTTTCTTCAATATTTAAAAGACAAAGCACTTTACACGGTGCAAACAAGCGTGGCAAAGAGGCGCACGTGAAAAGGATTTCTGTTCTCAG

>ML1393_14761_14879_-
GTTAGTATTTTTTTAAAGGTTTAATGTTAACTTTTGTTAGTACGTTTTACCGTAGTATGTATTAATGCTGCTTTCAAGATTGACTATGGGTGCCCCATTTTTACCCTCTTTCTTTTCAG

>ML1393_111445_111531_+
GTCAGTACTAAACCTTTAAGGTAGGTTAGATGGCCACAATTTGTTGACCTAAAACATATTTTGTAAACCAACATTTTGGTCTTTCAG

>ML1397_36956_37063_+
GTCGGTAAAAACTGTTTATTTAATATCAGTTTAAATTTGGGACACTTCTGATTGTTTGGTTTACAGTCAAGTCTGACTGCGAGATTTCATATTATATTTTAATATCAG

>ML1397_90129_90247_+
GTAGTGCATTCTCCAAATTTGGTTACTAGATAATTAATAATGACGCAAAAAATTTTACCATAGATTAACGATTCATCAATAAAATGCATCCCTGAGAGTGAATGTGAAATTCGTTACAG

>ML1397_95425_95533_+
GTACGGAAATTACGTTTTTGTTTGTTTTTACTCGAAATATATTTCGTGGACAATTTTCGACATTCACAAAACACATAATTAGATCACAATCGATATCATCTCTTATCAG

>ML1411_62578_62679_+
GTAAAAGTAGATCGGAGTTTTCAAGTTTTTGTGGTACGTTGCGTTCTGCTTCTGCTCTGTGATTGGTTAAATTCTTGTGTGTACTAAAAACTATATTTACAG

>ML1411_62728_62834_+
GTATGACTGCCGCTTTAAATTGCTGCTTTTCTGTTTTATGTTTAACTCCAAAAAACATCAGAATTACGAGATCTATAGTATTCAAGGAGTCAGTAAAAATATTTCAG

>ML1411_64525_64629_+
GTTTTTGTTTTTCTCTTAACAGTCGATTCAGTTTTCATGGTGATACCACGTGTATACGTGATTCAACGCAAATTTTCTATATAATCCACTTTTTACCTTTTTCAG

>ML1411_151843_151956_+
GTAAGATTCTCCAAGTGTATCTCGGAAAATATCGTCCTAAATTTGCAGTTCAGCTTTTGTCTCCTTCATTTCTATTGTCTTTAAAACATATATGTTAACGTCTTATTGTCGCAG

>ML1411_167138_167247_-
GTAAAAACTATATATAGATTACATTAATAGAGAAAGGATTAAGCGTTACTCGGGGATAATTTTATATGAAAAATGTGCCACCTCAGTAATACCACTTATGCTAAAATCAG

>ML1411_201262_201351_+
GTTAGTTCGCTTAAACAAATTATTTAGCCATTTTAAGTTATATTTGAGGTCCAAACATTTCGAAATCTTTCCTGGTACATATACTTATAG

>ML1411_255411_255461_-
GTAAGTTTGGACCCCCTGGACTGATAAACTAACTAACCTAACTCCCACCAG

>ML1411_259655_259767_+
GTAAGTTCGTTCGGAATTATCTTTGTTCACATATTCAGGCAATAGAAATAGGCAATAGAAATTTGTCAAGTCCATAATTTTGAGCCTTATTATCATTCCAATTCTCCCCTCAG

>ML1411_262002_262105_-
GTGTGAAACTTAGTGTTATGAACTGTCGCTAATCCTACTCTGCAAACTTACAAAAACGGTCTCAAAGTTTGTAAGCAATACCTAACAAACAAATTTCCCGTCAG

>ML1411_264165_264263_-
GTTGATTTATTACATCATTATCCGATCAAATTTACAGAAATCGATTTGAAACTATTTGTGAAGACTAAAAGAATCCAGTTGAGAGTCAATATCACGCAG

>ML1411_281860_281971_+
GTAAGATCTGTTTATGTTATGAAATTATATAAATGTAGCTGAAGCAATAGACAATTGCACCTGCTTTTTAATGGGATCAGTAAACAACCAGTACATAAGTTATGCATTTCAG

>ML1412_6272_6384_+
GTAAAAATTTTAAAAGCATTTTTAATTTCAGGCATTTTGACTCTGAAGTCTGAGGCATACATATCATTTAAAATATTTTCAAATCATGAATTAAAAATAATTATTGTTTTAAG

>ML1412_73789_73886_+
GTAAAATCTGACTTGTGTGTTTGTGCATGAATTAAAAGCCTACTTAAAATTGTTCGTAAATTTCGACCATTTGTTGTTATAAAACTCTGAAATTTCAG

>ML1412_74036_74143_+
GTTTGTTTGCTGTGATAGATCACATTTACCTAGATAAATCATGGTTAGTTAAGTTACATAGCGTTTTAATTTATTTAGTTACGCTGTTTCTCTAATTTTCTGTTTCAG

>ML1412_138771_138854_-
GTAAGTTAGAAACTATTGTTGTGTGGCAGAGAACAGTGATTTATCTACTCTTTAGCATCAACATATACATTTCTTGTTTCGCAG

>ML1412_170564_170682_+
GTACTAAAACGTCCTGTTACTGCTATCTGTTTGAACTGCTATTTCTCGATAGTCCAAATTAGTTACTAAACTTATAACTTGTTTCTCGCCCTACTTAACATGACGATTTGTCCTGTTAG

>ML1412_170863_170982_+
GTGAGTCGCTTAAGTTTGGTTTATTGATAAAAATTTGACTTTTCTTGTAAATATGGTTGTTTCGTCTTATCTGAAATTTCATGACTTTTATCTGGTTGTGATTAATGTGCCGTGTTTCAG

>ML1412_171148_171262_+
GTAAATTTTAAACATTCAGCCACTTTCAGAGCCAATATGTGTATTTGACAGCGAACTAATAGATTTTAAAAGTATTTGCTGAGATCTTTGTCCACAATAACTTGTTTCCCATCAG

>ML1412_172042_172148_+
GTAGGAAATTTGATTTTGTAACAATCTGATGAATGCAGATCCTTAAGTTTCTTTAATTATATTCAATAGCATTTCGTTATCACTTCCAATATACTTTAACACCGTAG

>ML1417_121046_121162_-
GTAAAAATCTTGTTACGTTTAATAAAAAATCGTGGCACTCACAAAGTATAATTTCCTATAATAACCTGGTTGGTTTGTTCAGTGCCTTCAAAGAAAATACCATTTTCCATCTTACAG

>ML1417_159056_159144_-
GTAAGTTGAATGTGTAAATTTGTCATTATTCAGCTTCTGATTGGTTACTTTCGCAGTTTTTATAATGTTTGTGTAATGTCTAACTTTAG

>ML1417_226058_226176_+
GTAGGTTTTATCGTAGGATTTTCATTTCTTTGTTAAATTTGGGTGCACTTAAAAGTCGAAAATATGGAAAATCGAATAATGCACGGTAGTATTGTAAGCTGATCTATGTTACATTGCAG

>ML1417_306913_306978_-
GTAAGTCGCCACTATGGCTTGCTTCGTTCTACAAACACAACCAAGTTTGTTCCTTCCTTCACTCAG

>ML1417_313324_313441_+
GTGAGCGATCGTGTTTCTCATCTCAACATTTTAAATCACTTTCTTAGCAGTCTGATTCGTCTCTTCGTTAAACACTTGTTCGTTAAAATATCTTAAAACGCTCTGATCTACCTTGCAG

>ML1417_313512_313630_+
GTTAGTAAATGTAATGGTTCAAATCAAGCCCAGAGCAAAATAATCGCAATTTAGAATAAAGTTCAAGCGATTATTACAGTAATATTTCAAAATTCACCTTACAATTATCTGTTACACAG

>ML1417_400525_400642_-
GTATTGGTCCTAACAACTAAAACTTTAAAACTCAGGAAGGAACTGGTTAGGAAGGTATTGATGAACAACAACAGCCATCGCATATATGACTCACTGTTATAAGACAAAAATATTGCAG

>ML1417_476348_476427_+
GTTAGTTAAACTCTCTTAAAAGAATTTTCTCGTCAAATTTTAGGATTTTGTTCGTTTGACTTATCGTTTTCTGATTTCAG

>ML1417_481306_481407_+
GTTTGTACTTTGTCCTATAAAATTGTCAAATCCAAATATTAGCCTTAAGTAAGGATTCAGCGGACGGCGGTGTTACTGTAACTACCGAACGTTTCTTCTCAG

>ML1417_484616_484726_+
GTAGATATCTTGAGTTTATTTCTTAATCTGACGGTATAGACGAGAGTTATTATTTTAAATCAACCTAATGAAATTTGTCGTGAAAATTAGGTGTTGAATATTTTATTTCAG

>ML1417_485003_485122_+
GTAAGTGGCTGGGTATGCTTATAAAGTTAATGTTTCTTTTCAAGTTTATAGTTTGCAATTTGATTTTCAACAATCAAGTTACCCAAATTTTTAATTTTGCTTTTTAAATTGTCTTTACAG

>ML1424_36178_36284_-
GTTAGTACAATTTGAAGTGTGGAAATGGGGAGGAAATGTAAAAAAAACTCTAGCAAGACACAAGTTTGCAAATAATTTCAAATAATTAACAATAAGGTTTATTTCAG

>ML1424_37282_37399_-
GTACAACAGTCTACTGTTTCTGTTACTGTTAAACAGGTTTGCTTTAGACACGAAATTTCGAATAAGAACTACTAAACCACTGTTTATACGCAGCCACAAGACTACTGTTTATACGCAG

>ML1425_14214_14310_+
GTAAGTTATTGTTACTGAGCAGTGCTCATTCCTGTTCTTGCACTAAACACGTGACTAAACACGTGACTAAACACGTGACTAAACACGTTGCGTCCAG

>ML1425_16248_16355_+
GTAAATTTTAAAACAAAAATTTCTTCTTTTTTGTTCTAAATTGAGTCCTTCATTCTTAATTCAGAACTACCACTAAATACCAGGACAATTTAAACTTATCTTCCCCAG

>ML1425_33737_33854_+
GTATATGACAGTAATGTCCTTCTTCACGACACAACATTTCCTTCTCCTCTTATATACAATACTTGACTACAACACAATGATCTTCACAGCCCCACTTCTCAACACTACTCCTCCTCAG

>ML1425_36492_36606_+
GTAAGTTTGTTTTTCAACTTTCCGCCTTCTTATCCAGTCATTTTGCTTTACGCCAGGAAATTGTAAGTTCTGTTTAGTTACATTAAAATGCTTTAAAGCAATATCCTCATTCCAG

>ML1425_37051_37151_+
GTTAGTTTCTCATTTTATCTAGATTTCAAGCATTCCCTATCTTATTTAAAGTATGATGTTGTGGTATGTAAAATTAAGAATGTAACACACCTCTGTAACAG

>ML1430_70309_70409_+
GTAACTAAGCTTCATATCTGTTTGGCAGTTGTTTGCTTGAAGACTATAAATACCGCCGATTTTCTATCATTATTAATTTGAACCAAATAATTATAATTCAG

>ML1430_145116_145227_-
GTTGGTCACTTCCCAAAATGTTGTTAAGATTTACCTGTGAAGTGCTGGACAAAAATGATTCAAATAGAAAAGTTCTCTATAAGCGGAACTACCATAACATAATATCTGGCAG

>ML1430_200035_200126_+
GTGAGCAAAAACTTGTACGATTTCCTGCTGACGTACCGGAACACACCCCATTCGTCAACGGGACAGACACCGGCTGTGTTGGCGTTCAACAG

>ML1430_213520_213633_+
GTAATGACATTGAACTTTACTTTATTTTGTCATACTGAATAAATTCATATGTACATATATCGATCCTTATTATCATTGATAATTATCCAGTTGTAAGATATTTATATTTTACAG

>ML1430_295324_295436_-
GTAGGTTCAGGTGCTTATGTAGGGTGGTTGTTTTTTAATGAAATCTTTTCGGAATTTCTTGCGAAATCAGAATGAGATAAGTCCAGATTTACTAATCAACTGATACGCCTCAG

>ML1438_12582_12699_+
GTAAGTTACAGTAGCGCTGATGTTACAAGCGTCTATGAAATCTGATTTTCCCGATAGCCTAAAGACTAAACAATGACTGCAACTTTTGATTTCATCATAACTCAAAATGACAAATCAG

>ML1442_24654_24773_+
GTGAGTTGGACATACATATTAAGATAATCATGACTCCCCTGCTTACTTGGTCATTAACGTTGTACTGCTAACTCACTACGTTGATATAACTTTATAAAAGATTTGCTTCCTCGTTTGCAG

>ML1442_87870_87979_-
GTATATGTCTAATAAACTAGTAAGTTGTATTATCATTATTAAGTAATCTTGCCGAAATCAGCCTTGAATTGCCCAAATTAGGCAGGGTTTTGAAATTTTTTACATTTCAG

>ML1442_99655_99768_+
GTACTTCATCAATGTTAAACACATAATTTTACCACATGAAAGTATTTTATAACAATATTTTGGGATACAGAATATTTGAAATACCTAAATCAAACGGCATCCATTCAACTGCAG

>ML1442_101662_101723_+
GTATGTGTAAATCAAAGATAGAACTCCTTTTAGCTAAAGGCCGAAGGAGTATCTTTGTCCAG

>ML1442_110437_110553_+
GTCAGTTTAAGTCTCTAAATCTGATATTGCTCTATCAGCTGTTACACGCCACATGATAATATCCATTAAACAATAATCATCTCTCTAAAATATACGTTAACATAAACTCTCCTCTAG

>ML1442_119602_119713_-
GTACTGAAACTTGGGGTTCTTTTACCGCTTTAAATGTTTTTTATGTTATTGTACATCTAAGAAGCATAACTCTATTCACACCCCCTTACCCAGACCCGCTCTCACCCCTCAG

>ML1442_125186_125302_-
GTAGGTCAACTTATCTGTGAACTGATTTGTTTAAGTGTACGGGCTCATTTTTTAGAGATACAAGAAAGAGTTCTCTTAGTTAACCATTTAGTCTCCTCACAACACTTGCATTTGCAG

>ML1442_126626_126725_-
GTGAGTTTAAAAGTGTCTACTGTCTTAATCAGATTTAAATTAAACTTTATCTTAATGTTGGGTCAAACTCGAGATGACATCTCATTGCCACTATTGCTAG

>ML1442_130466_130577_-
GTGAGTTTTATCAGCTTATCTGGTCGCAATTTTTCAGCATATATACGTCTATATTTTGAAGATTAATATATTTTGTTCAGTATTTGTCAATATAACTGAACCCTTCCTGCAG

>ML1447_20012_20130_+
GTGAGTTTTGTTTATCAATCGTTTATTATTCATCCATTTAAATTATACTTAACCGTCCCATTAAGGTTCTCTCGTTCTATAAAGTTTTATTTGAACATTTCAATCCATCGATGTCTCAG

>ML1447_20237_20355_+
GTGAGTCAATTTACTCTCAAACTTTGGGGGCTACATTCATAAGTTTATCGACACTGAGGTTTATAAGGCACCATCCAACTTCATTTCAGAGTCTCTGTTTTAAATCCCCTGTTACTCAG

>ML1452_12218_12335_-
GTTAGTGACAACAATTTTACACCAAACAGTCTCTGTAATTCCAGCCTTTCGATCATGATTAAAAATTTTGTCGGCACTCAAATAAGATTTTAAAACGCTTTACACCCTGTTTTTTCAG

>ML1452_15750_15861_-
GTATGTACTATGTATCAGTCTTCAGTTCCACAAATACTTTCCTACGCACAATAAAAACTTTGACCCTTGCAAACTATTTTGCTTAAAGTTGATGCTTAACTTTTGTTTTCAG

>ML1454_30208_30296_+
GTATTGTAGTTCGGTACCCTTCAGCTAAACCGTTTGTATAGTTCGGTACCCTAACCGATTGTAAAAAATTGTAATACAAAATCAATCAG

>ML1454_62158_62266_-
GTGAGCTCGCTCTGTAGATTACCCTCTTTCGTGTCAGGACTTTGACTTTAAACTTTTAAAGGCTCTACAATGTACAACTTACAAACACAATAAAATGTGTTATTGTCAG

>ML1458_28152_28242_+
GTTGGTAATTTAGAAAATTGTCACTTTTTTAAACTCATATTGTATCTCACATTTTACAGCTCATCTTAAAAGTTTAACTTGCTGTTTCCAG

>ML1458_64550_64658_-
GTAAATTGAGCATTGTGATAAATTAAAGGAACTCTGCTAAAAGTAAGGAGTGAAATAATATTTACTAGAACAAACAGAATACTTTGATGCTCTAGTAAGTTATTTTCAG

>ML1458_91715_91834_+
GTAGGTTCTAGCATTTACATTTTTTGATGCATTAAATTTTCAGAGAGCAAAATTTGGCAACGCTCCTCAAGCATTATGTCGAGGTTGGTTGCCATCATTTTAATTATAATTCCCTAACAG

>ML1458_188864_188975_-
GTAACTTAATTTGTCTGGTCCACTCAGTCTTTATATGGTTAACTGCAACAATTTTGATCGATTCAAGCGGATGGCAAGCTATGAGATAATCTAACCAGATCTGCAATTCCAG

>ML1458_193056_193174_-
GTATATTTTTAGATTTGCTGATTGTCAATAGTTATCGTTAAAATCCTAAACCCGAATTGAACATATTTAGGATTTCCCACTAAAGTTTTTGTGTAATCAATCAATGTTTATTTTTTCAG

>ML1458_209476_209586_-
GTCAGATATTTTCCAGTTTCTTTACAATAACATTTTCTATTTTGATGTTTTTTCGTTTTGACTTACTGGAACACTACTGTTATAACTCCAATATAAAGCGGTATACCTCAG

>ML1458_249450_249541_+
GTGAGAAAAGAGGGAAATGTGGCGACGTCACGATTTCGTGACGTCAATCTATTTATATGAACTGATTAAGATTGAGTTATTTCATTTCTTAG

>ML1458_279479_279590_+
GTAGGTTTGCAACTGTTACTTCTCAAGCACTGCAGTTTTATCAGTATTTTTCAATTGTCTTCTTTTTGCCAAATGTAAAAAAGTAAGAAATTGTTCAAATCTTCAATTTCAG

>ML1459_21238_21349_-
GTAGGGTTTCATTGTTTCAACTTTCAACAGTGTGATGTCACGTGGTGTTGATATGGTGACGAAAGTTAAAGATGGTTTCACTGTTAGTTTTATTTACCGGGAATACCCCCAG

>ML1459_34741_34844_-
GTAGGTTCTATTCAAAAGCATAGTTTGTTTCCCAAGCCCAGATTCACAGAAATTTTATTCATGCCAGAATTGTTTTCTTAAAATTATAGATCAATTTTTTTCAG

>ML1459_45642_45748_-
GTATTTGATTTTAAATACATCGCATTTTTCTTTTGTCAGACAAGAGGCCGATGAAGGAAAGAAAGATTTAAGAATTATGGATTTGCTAACTATATTCTCCATCACAG

>ML1459_46439_46544_-
GTTTGTCGCTGCACAACTGATGGCTTGTTCGTCTTCGCTGGCATTAACCGTGTAAATTGTGACTTTTTTCGACTTTTAATCCCTGTAGTCAACTCATTTGCCGCAG

>ML1465_6424_6540_-
GTTAGTCACTTTACTTTCTATTTTCTCTGTTAACGTTTCAATTAAATCTTCAGCGTCAGTGATAACTTATTCGATGATAATTTAGCGACTCTTTGAATGAGCGATGTTTTTTTCCAG

>ML1465_28483_28601_-
GTAAGTTTTGTAGCTTCAAATCTTTGTCCTTTATTTTCATTGGATATTCAACCGTAAAAATCAGTCCATAAAATCAGTCCAATCTTTTGTTCATCAAAAATAAAAATTTCCATTCACAG

>ML1465_31118_31232_-
GTACTTTCTATCGTTTTTGTAGTTATCTCTTCAAATTTAACATCTGTACAGTATTAGTACGGCCATACAAGATACTCCACAATTAAGTACAATTTTCCAACAAGCAATGTTTCAG

>ML1465_55583_55699_+
GTTTGTTCTGTCATTTTGTTTTTGTACCGATTTGTTTACTAGTGCTTTCCATACTCCAATCTACTTTGAACAAGCGCCAGGAAGTTCAGCTCAGGCATAACAATCGCACTATTTCAG

>ML1465_56762_56878_+
GTCTGTTTTTATAGCTGCTCAGTGTTCCAAACTTAGATTTATGTCGTAAAATACAAAATCAGCATCTTTGACTAAACTTTGACGTACTCGCATAGCACACTAAATCAATCAATACAG

>ML1465_65413_65500_+
GTCAGGCAAATAGCTTTTCCCCGATTTTAAGAATTATACCATATTAACTGACCAAGTACAGTATTTTCTCTATCGTTTTTATTTTCAG

>ML1465_66254_66349_+
GTGATTTCTGTTTTCTACTTTTTTCACAAGGAACAGAAAATCTTCGGTTATGATAAAGAACGATCTTCCACCGTCTTGCTCACAACATAATTCCAG

>ML1465_67417_67526_+
GTGGGCATTTTGGTTAGCTACCTTGAACGTTCGATTTTGTACCTTTCAAACGATTCATTCTTGCGTTAAGCTCTCTTAGCATTGGTTTAAGTAATTTCTGTTTTATCAAG

>ML1465_68152_68268_+
GTAAGTGACTATTTGTAAGGTTACAACATTCCACAACAAAGTAGGCACCTTTTCATTGATCATCTAAAGTCCAAGTTTAAATTTTACAGGTTAACCTCTCTAAAACGTGTTGTTTAG

>ML1465_69121_69221_+
GTTAGTTGATGCTCATGCTGAAAATCCGATTATTGAAATATGAATTAAGACGTAAGAAAAGATTTCTTCCCGATGGATTCAAGTGACACTCTTCTTCTTAG

>ML1465_70168_70271_+
GTATGTAATGCGGCGTTAATTTGGTTTATGTACATAACGTGGAGCAGCATAATTAATCCAAGCTACAAATTTAGTTGTTGAAGTTTCAAAAATTTTCCTTTCAG

>ML1473_8028_8145_+
GTGAGTGTCCTATTGGATCAATCATGAAAATATCTTGCGTGAACATCCTTAACCAACTCCTTATACAATGATTTGGTTAACTGCAAAGTATGCGTTGTCACCTCTCTGTCCTCCTCAG

>ML1473_8295_8402_+
GTAATTAAGCATAATGTGCATGCTCTGAAACCTTAATGATTTGCCTTTCTTATTTTGAGTACACTCGAAATATGAAGGGAAGAAGTCGAATCATCGAATATTCTTCAG

>ML1473_8875_8973_+
GTTGGTTTCAGGATTTCTACTGTTAGCTTAGAATTTATTTTATTCATTACGATATTGCAATCTTTTTTGGTAAAGCACGAGGTAAAGTATCTCATTCAG

>ML1473_35734_35843_+
GTGGGTTGGCTTGGCGAAAAAAAATTTAGCTTTGTGTCGATTCAGCTGTGTATGAATATTTGGTATTTCATACTGTCGATAATATACCGTTAATAATTCATTTCTCTCAG

>ML1473_39290_39402_+
GTTAGAATAGCATCCGTATCAAATTGTTAAAAGATTATTTTTGGCCTCAAATTCATTTTTTTGATAATTTCGTTAGCCCATCCCTGCTGTTGTCTCACCCGGCTTGCTTTCAG

>ML1473_51005_51114_+
GTCAGTAAGAACGAACTCAATTTCGTTAGTTGTCCGTCTTTTAGCGCGTTTTGACTTATTTCAGTGTGAAACCTGTCAACATTTGAAAACGAACTATTTATCATCTACAG

>ML1473_66328_66433_+
GTAAGTTGAAATATATTGATCGAACAGTGTACGTGAATTCTGTTGCGAGAGCAAATTGCTAGAATGATTTTTTAATTCCTAAAATCTTATGTTAATGTGCTTTTAG

>ML1473_68030_68143_+
GTGATTTGCATTCTTACAGTAACCCACTAACTCGTGCAAACTTTTTGTTGTTCTTCTAAGGTCCCCGCTAATAACTTTGACTTCACATATGAAATAAATCATGCTTTAATCAAG

>ML1473_69605_69722_+
GTGAGTCATGATTAAACTTATTCAGATTTTAGTTTTATTTCACAATGTATAATTACTACAAATACCCTATTAATTGTAGGCTCTCAGTACCTTGACTAACACAATTTCATAACTCCAG

>ML1473_70108_70209_+
GTGAGTCAGTTAAATCAATTTGCAGATAATTCAAATGACCACGAAATTTGCCGCAAATCTTGTGCAACCGTCATTAAATAAGTTCATGTTTTTTCTCGCCAG

>ML1473_70330_70434_+
GTACTTTTTGTAGGCATGTTATTTATCATTGAGTATCACCAACGTGACCAACTCTTCCCAATTCGAAGTTTCACTGTTTAGGTTATTCAATGATATTCGTTTCAG

>ML1473_73177_73286_+
GTTAGCTACTATTTCGATTCAGTACAGAAATTCAGTTCTGAAATAACTAGATTTGATGTATAAGGAGTCGAAAAATCAATTAAGTGATTAAACGATTCAATCATTTGAAG

>ML1473_73778_73870_+
GTATAATTAAACGCAACTGTGCATGGAAATGGATTGAATTTTTTGTCTGATTTTGTGTCTCTTTTTATAAAATTTCATCTTTATCTTTATCAG

>ML1473_74242_74356_+
GTGATTCGTCACATTTGAGTTTAATATGTGAAGCTTCCAAATTTAATTTTGTATTCTTTAATCCGAATTTTTAAACTGGTACTCTTTGTGAAAATGAATGATTTAAAAATTCCAG

>ML1473_76620_76718_+
GTGACGATACTTTCTTTGGAAAATTTAGTAAAATATTGGCTGACTTTATTCTTGGCTGACCCTATTAATTCACAGTGAACGCTATCTTTTGTTTAACAG

>ML1473_77991_78095_+
GTCAGTTGTATTGCATTAAAATTTTGTCTAAAATCGCAATCATTGATGTCGGATGTATTTTGTCATTGAAGAAATTACTATATGCTGTGAGCCAACCCTTTCTAG

>ML1473_78776_78886_+
GTAAGACAAATCTTGCTTATTATACTGCACTCCCTATGAACTTGCCAAATGTATGTTAGTGAGGATAAAAGCTCTAGTAAGCTTCATGACTATAAACATTATATCATTCAG

>ML1473_79879_79990_+
GTAGCATCTCTATTCTCTAATTTATCCATGTGAATTTGTGCACCCTTGTATTTTGTCCTCACCGCAAATGAAAGCACCATTAATACAGCTAGCAATACGAACCATGTTCCAG

>ML1473_80101_80204_+
GTAAGAGCTGAATAGTGTCCTTTTTTCGAATTGTGTGTACCAACTACCATGTGTTCATGTCTTGCTGTGTGACTGTCATGGAAACTAACGAGTGCTCCCTACAG

>ML1476_79625_79675_-
GTAACCATTTTCCCGGTCTAGAATTTCAAAACCTGTCAATTTTCACCCTAG

>ML1476_97978_98095_+
GTATCAACCTTAACGTTAAAGATTTTACTTACTCAACCTTTACTTACTTTTACTTACTTCAACCTTACGTTTACTCATCCTATAACTTACTTCATAGAACCGACCCCCCTCTTCCCAG

>ML1477_9162_9279_+
GTAAGACTTTAATTGAGTAGCTATATGCTAAAAATGTATTTTATGTTTGTGCTCTCTCATCTTACTTTATCTCAGCAAATATTTTATGATATAGTAACATGCAATAATATGTGTTCAG

>ML1477_36096_36202_+
GTGAGTGCTTCACTCACAATCCGTATGAGATCTTTTGAGCGACTATTGAGCGATCTTCTGTTTGTTTCAAACTCCTAATTAAAGGAATAACGAGAGTATCTACTCAG

>ML1477_39094_39197_-
GTCCTTTTCAAATATTTTCGCAAAAGATGGCCGATTGATATATCCTGCCAAAAATGTAGACTAATAGATCCAAATCATGCCTGGAACCAATATATATTATTCAG

>ML1477_39572_39629_-
GTAACAGCACCACTTATTCAAATTATTTTTTTGGCTGACAAATTAGCGTGATTTTCAG

>ML1478_1654_1768_+
GTAAGTTTGTCTGTGTTGACAGAACTCACATAGACTCCTAATAATCCTATTGCACCAGTAAGTTACAAGTTAGATAATTTGTTGGATTGTTGGAATAAATCTATTCATTCTACAG

>ML1479_3829_3942_+
GTAATAATACACTTTCTGTATATGGTCATACTATTTACAAAACTAATATAGCAAGAGTAGTTTTTAATTTTCCCTTTGTTTGGTGTAAGGTCGCACTAATAACACACATTCCAG

>ML1479_4072_4165_+
GTGTGTTCAGAATTCCCTTCCCAAAATACTTAGTCTTAACTAAAATATTTTTATTGACACAGGATTTACTTTCGACTTACATTTTCCTTTTTAG

>ML1479_4245_4363_+
GTTTGAAGTTTCTCAAAATATTAAATTCTGTGTGAGCGGAAAAGAAAAAGGGGCAACAAAGCAAGTAGTTTAATGCCTAGCTATCCCCCCCCCTTTGTGCTAGCTTATCCTCCATGCAG

>ML1485_75288_75393_-
GTAAGTCAAATCTACCTCGTATTTGGCATCTTTCGAGTGTGTTATCAAACAACATTTATACAGAATAATACGGATATTTTACTATAAGTAATATATTCACGTTCAG

>ML1485_83267_83384_-
GTAATAGGAAATGCTTAAAGTTATTAGAAAATACTACTGTGCTGAACTTAAGATTGCACATATTGATAGATAACTGAAATAGTTGAAATATCAGGTAATATAACACTGGTTGTTTCAG

>ML1485_101778_101869_+
GTATTATATTTGTGTATCAAGGGTTGAATTATCGTCGAAAAGAATCGTACAATTACAACTTGCTGATGTGTAATATCACTCTTTTACCGCAG

>ML1485_109581_109689_+
GTTCCCTCTTAAGTTTAGAATTTTGCCGATCTTCCAAAAGAACTGTTTACTGCTTACCATTTAAAATCCCCAATTAATACGGTAATCATAAGAATTTCTTAATTTTCAG

>ML1485_191574_191668_-
GTTGGTAAGACAGGTTTCACATAATTATGTTAAATAAAGTCCAGTTGAATTAAGTACGTTAAAATGACTTAAATGATAAAACTCTTTCTTAACAG

>ML1485_221693_221804_-
GTAAATCCAGTAATCACGTACCATAACTTACAATACTGACATCAAACTTGATATCTTCATGATTAACACATAGAGAAGGCAAGTTGATGTAATATTTGTTCATTGTTTTCAG

>ML1485_232190_232259_-
GTAAGTTTGGAATTTATTTGTCGGATTATTTGTACTGGACTATGTTCCTATGTGTTATTCCTCACCATAG

>ML1485_340135_340236_-
GTGAGCACCAAGAAAATCTGTCTGTTTACATTTAAAACGATGGTGACATAAATTCTACTGATTGATAATTTCGACGATCGAATTGATTGTACTTTTTTTCAG

>ML1487_7503_7592_-
GTACGAGGACTTTATATGTAGTTTTAAATCTAGCTTAGGAACTTTTCAGTTGTTACACGGCCGTATTTCTTGCATTTTGTAAACTTGCAG

>ML1487_11545_11649_-
GTGGGTTGAAAATAAGAAAAATATCAAACTTTACACCATCTGTTTGTATTCAAACTATAGTCTACTCAGTACTCTATTTGCATCTAACCTCCTTCCTCTCTTCAG

>ML1487_22263_22379_-
GTAGGGTAATTTTCGTTTTCGTTTTTCACACTGCTCAGTGAATGCTATTGTGCAATGCTTTTGCGAATTTCGAAAGTTCCATCAAGGACAAAGACGTCACTAATTTCTCCCCCGCAG

>ML1487_32082_32192_-
GTAAGCTCTAATCCTATTGTAATTCCTTTCTAACTCTTACGATTTTTTTTCAACAGTTTAAAACTCATAGCTTTATTCACAATAATTAACCCCATCACCCCTTCTCCGCAG

>ML1487_70929_71037_-
GTATCGACATGCTATTTCACTCTTATTATGCCTGATCGAGGACATGTATTGTGATTCAACTACCTTTGATTGTAAAGATGTTCTGTGTAAGTATATTCTTACTTTTCAG

>ML1487_82229_82346_-
GTAAGGACAGGTTCTAGAGTGACTGAGGAAAGAGTTACCGATTCAAAGAAACTTGATGAATTGATAACAAGCACGGGAAGACTTGACGACGGGTCGAAGACCGATGTGCGCACTACAG

>ML1489_58374_58491_+
GTAAGTTAAACCTTAACTTGCATAGCTCCCGTCAATCCAATTTTGAAGCATTCTCTTGAAAATAAGATATCAATCTCTACATCCTTTTATACCCCTCTAATAGTATATCTATTCACAG

>ML1489_61152_61266_+
GTACGTACCAATTCTAAAACCACCAATTGAAATATTGTCATTTTCTCGAATTTCTACACACATTTTAACAATATTCTGCACCCACTGTAATGTTAAACAAGGCACCCTCAAACAG

>ML1489_61588_61689_+
GTAAATATTTTACATTTTTGTAACAGACTCAAACTCAAAGCAGATTTCATTTTGTTACCAATTTTGCCACAGTAGAGGTTAAAACAAAATACAATTTCACAG

>ML1489_80374_80486_+
GTTTCTTTTAATCTTTATTTTAATTTAGGACATTTCGTCGTATTGGTACTAACTATAAGATTTCGACAATAGTACAAGTCTTGATCTATATCTCACTTAACTTATTCCCCCAG

>ML1489_98134_98252_+
GTGAGTCTAGGAACGAGAAAGTAGAACATTGTCATGAAGAATGAAGATTTTAGAAGCTTAGACTCTTCTATGCTTTACATTTGATTATTCTGCTGAACAAATCACGGACAAATTTTCAG

>ML1489_99980_100098_+
GTTAGTTAACTCCTCTAGTCCACCGACCCAAATATCATTATGTCTTGTGTTTTTGTGATATATCCATGCATGGCCCATGCCCCATATTCATTATTCGCTTCAAAATAACTCTCCTTCAG

>ML1489_117118_117232_-
GTAAGGGAGACTTTCAGACGTAGATCTAAATTTATTGTGTTCGTAACATGTGTTAGTCAAAGGATCTGTTCTGTCCTTGATGAATTTTGTCAACGTGACATTCTTAAATTCGCAG

>ML1489_126400_126493_-
GTAGGTTAAAATACAGGCACAACTATTTTAGCATTTAATTCAATTATGTAGGCAGTGTTTTGTTTTGTGTAAACTACAATTACTCCCTCTTCAG

>ML1489_243584_243700_+
GCAAGTAAATTTCACAATAACTAACTCATATAAAACAATCAATCATCATATTGAGTTATAATTTTTTTCTTTTCCGTCAGTGTACGATGGCCTTCAAATCTAATTAAACTCATGCAG

>ML1489_312521_312637_-
GTGAGAACCAACCAGTATAGATTCTTAACTTTAGCAAGCCCTGTTTTAAATTAAATTGGCATTGTTTTGTTTATTCGATTGTAATTTATCCGATCACTGACTTGAGCACAATTTCAG

>ML1489_313985_314103_+
GTATGTACTACGTCACTATTTCCGGCGTCCTGCTTTTAAGAATAAGCCTTGCTAGAGCTTACTTTTAATTTTTAAATTGCCTTACTTGCTCTATTGCAATTAAACGGACTTCACACCAG

>ML1489_336465_336551_-
GTACCAATGGCAATAATCAGGAAATAAGAATACCGACGGTGGTGCCAATGGTGACAGTGGCACCAATGGTGATAATCCGATAATCAG

>ML1489_342319_342389_-
GTGAGTTTCATATCACTCATTTCCCTTTTTCGTGTTTTGCTAATAAAACCACCACCTTTATTGTTCAGCAG

>ML1489_374198_374294_+
GTAAGAAATTATTTCTTCCATATTTATAAATTCTTCTTTCTTCGACTATTTTTTCACATACAAATTTAACCACAATGTTAATAAAGATATTCGCCAG

>ML1492_87120_87181_-
GTCAGCGTCTGAGTTCATGTCTCAAGAGAACTGCAAATCAAGTGCCAACTCCTTGCCTCTAG

>ML1496_61876_61993_+
GTGAGTTTAAATCATCTAGATGTGATAACCAAACACGCCTTCTTTGACTTAATCATGAAATTAATGCTTGATTTATATTACAAAATAAACTGTCCTGTTTAAATGGCTTGTGTTACAG

>ML1496_66352_66449_+
GTTAGTAAATTCTCCTTCTCATGGTACCCAGCTTTTCTTATGATTCCTTTTTTTAAAAGAACAAGACAAAGAAGTGGTGAAATAAGGCTTTTTTTCAG

>ML1496_76934_77049_+
GTGAGTTTTATGTATCTGGGACAGCGAACATTCTGATTTGATTAATTTAAAGAGTTTTCTCAAAGACAAGAGATTATCCTCTAATCGTTGAGAGCTTCAGTTTAACCACTAATCAG

>ML1496_104007_104117_-
GTTCGACAGTGGATTTATAGTTTTTCTGCAGAGTCTAGGCTCTAAGTGCAACCTTTACTTAATCAGGATCTTTATGTTAGCTGAGAGCTGCATTACGATATAACTTTGCAG

>ML1496_104759_104863_-
GTATTTGGTTATTTTTTCCTGGCACTGAGTCTCCTGAGATATAGCCCAACTTTTGGACGGTTTTGACAGGAGTAGGAATGTTTGGTTCAACAGAAATCCTTCCAG

>ML1496_192631_192739_-
GTAAGTCTGCACAAATCCGACAAAAGATGGCCGCGAAATAGCAATTCAGCAGTTTAATTTCAGTGTTTTAGTCTAATAAAACATAACTGAATTTCTCACACTTATTCAG

>ML1496_227832_227926_-
GTAAATTTAAGTGTCCCGCACAATTTATGATGCTTTAAATGGGGATCTTATGGAATCTTTCAAAACCCCACTTTTTTACACTCCCTCCTACCCAG

>ML1496_233434_233549_-
GTTAGGGAATCGTGTTTAAAATTACATTGCATAAACTATAAACATTTGAGACTTTACGCTTAATACTTGATTATAGAGTTAGTCATGGTTTTTTACTAAGTAACCGGGACTTGCAG

>ML1496_257453_257528_+
GTAAGAGGACTGTTTCTAATTCTACTGCGAAATTATAAAAGTCCTGAAAAAAGATTTCGTCTGTCTACCATTGAAG

>ML1496_289095_289205_+
GTGAAAAAATATTCATACATTTTATACATTCTATATTGTTATGAGCTATTTCTACAAATTCGAATGGTTATATAGGTACATTTCTTTTAAAGCAGCTATACACCTTCCTAG

>ML1496_362116_362229_+
GTAAGTCTGTTTTGAACTCAAAAGTCCCCTTGAACACTTCAATTAACACTTTCTTAATTAACTTTTTGATTATAGTTAGTTGTTCAATTACCGCCACCACGAACTGTGTTTCAG

>ML1497_6241_6345_+
GTAAACAGAACTTTTCAATTTTCTGGTGCAACCATTAACCAAAGTGTTTGACCACTGTTTTTATCACCGAATTATTATTTACTGACTCCTTGCTCCCCTATTGAG

>ML1497_10481_10588_+
GTGAGTTAGTGCAATGAAATAACTCAAAAAAGATCTTAAATGCATGTCGTGTTACAGTTTTACCACATTTCCTGAGCTCTTTAGTCCTGATGATAAAATCCTATAAAG

>ML1499_6404_6505_+
GTAATCCTCCCCATAAATGGTTTTTTATCTTATGCTTTTCTATCACCAATATGTGACAATTGCGATTTGAGTCACATAACTAATTTCAGTTTTATGTTTCAG

>ML1500_24954_25057_+
GTTTGTTTAATTTACGATTTTGTAATTTTCGTTTACAGACTAAACAATTGTTAAAACTTCCTAATTTCAGTCTGCGACTGTCTTGACTCGAACTAAAACTTCAG

>ML1500_77302_77404_+
GTGAGTCAAACAAGATGTTTCGTTTTGTTGCTATGGTGACAGTTAGGGCAGCTTCTTGTAGTGACTAGACTGGTGATTTTCTTGTTTTTTTCATTAACTTAAG

>ML1500_105201_105296_+
GTATTGCTCATTGATAGTTGTTCTTGTTATTAAAGAGGACATTAAAATGTACATTTTTATCATTCCATCCTGGGGAGCAGTTTGATCGTTACCCAG

>ML1500_138746_138852_+
GTCGGTTTCTTTTCTGTCCGTGGACACCAAATCATTTTCTAGAGAAATAAAGTTGACACTTAATTCTCAGCAAAGTCTTTTCAGCTGAAAATATCGATTTGATTCAG

>ML1500_140446_140561_+
GTTTGTACCTCTAAGGAATGCAGCTCAGAAACAATTCCAAGAATTCAGCCGCACTTTTCTTGATTGTTCCACACCACACCACGGCAATCTAGAACCGAAACATTCTAAATCTCCAG

>ML1500_141931_142024_-
GCAAGGCTGTCGGTGAAGACTGTGTCCCAAACGAATTCCTGCGCTGCTCAAACGTTGGACTAAGACTCTCCATTCTTCACCTTTTCAATCAAAG

>ML1504_148567_148680_-
GTAAATCTTGAGAATTGTCAGGGCACAATTAACACTTTTGGTGGCTGATACCAAGCACAACAGTCAAGTTTTTCCCACAAAGAAACCTATCTCATTTTGTGCTTCAATCAACAG

>ML1504_157625_157741_+
GTACCGACAAAAAGTCGCTGAAATTGAACAGACCTAGGGTAGGACTATAATATAAGAATGATTTCTCGAGGTTTCCACATTCCCAGTATGTTAGATAAGTATTTCCTTCACTTGCAG

>ML1504_157914_158033_+
GTAAGTGCTAAACTTCTACCCCATTTTGAATAGTTTAAAACAATTAAAAATCGTGAATACTGAATGATGAAAGACTTTTACTAATCACCATATCTGCAAATTAAATAAAAACCATCCTAG

>ML1504_161117_161233_-
GTATAATGGGACATTGGCGAATAGTTTTTACTATATCGACATTTCAATTATTCAATGTTTATTGAACTTGACAACTAACATAAATTTGCATGTCGTTATCAAAATTTTGCATCTCAG

>ML1504_171807_171909_-
GTATGTTACCTTGGCAACCTACTGAGGAGGGGTTGGTGAGGATATCGTAGAATTTTTATTTTAAAAACTTAAGTCTTATGTTTTTAAAGCTTTGTATTTTCAG

>ML1504_175018_175132_-
GTGAGTTTTTTGGAAGTTTTATGATTCTGATCGATCACAAAAATTTGTTGATTGCTGCAACAGAAAAAGTTTTGAATAAGATACTACATAATATATAACAAGTAACAACTTTTAG

>ML1509_59140_59246_-
GTTAGTGCATCACTTGCTAATTCCGTACTGAAGACCAAATTTTCATGCTTGAATTTTTGCCATGTATGTTTTTAAATCAACATTCCCCAACATTCTGTTTGTTACAG

>ML1509_71533_71610_+
GTGATGTTGAAGAACTGGTTGATGNNNNNNNNNNNNNNGGAGTACTGGTGGATGAGTGGAATAGTGGGGGATGATGAG

>ML1509_73838_73900_+
GTGTACTGGTTGATGATGTTTGAGTAGTCGATGTCGAAGTGCTTGATGTTGATGGTGTTGAAG

>ML1515_31562_31655_+
GTCAGTTCAGCTTCTTTTTGTCAGTTTTTTCTTATCGTTTTTTATCACCTCGTAGAAAGTGTTTTAGTTCGGCTCTAACGATCAAATCTTTCAG

>ML1519_86525_86642_+
GTGAGGCATTATCCTTCGGTGTTCGGTCAATCAGAAATTGACATTGGAAATGAGTTTGGAATTTTAGGGATGTAAATTCAAAACCATATCTCTGAAACATTTTTGATTTTCCATTAAG

>ML1541_45665_45767_-
GTAACTGTTGCGATTGATATTAGTACTATTTGGTGAACTTGCAAGTTTTATTGAGAAGACATAATTTGAAGAAATAAAAAAATGTAATGAGCCGTATGTTCAG

>ML1541_69918_70030_+
GTAATATAAACATTGTTTATTTATAGACATTCTGTATCAATTACATACTTACAACTTCTTAGTAAGGAACTGTGTTGTTCAAGAACCGTGACGTGGAACAGACATTATTACAG

>ML1541_93782_93895_-
GTACATGATTTCCTGTTTGCTGTTAAGAATAAGATTATTTTGCCAAAATTTGGTTGTCGCTGCCCACTCCTGCTCAGCATTGCCCTCCATGACCACAATACTTTCTCTCCCCAG

>ML1541_94239_94358_-
GTGAGGTTCTTGGTTTTGTTGTTGTACCTGGAGATATTATCGTATTATCCCTGCAACTCCTGTCACTCTAGATTCAGAATCAAAAATCCGTATTTCAAGTCCTAACATCACCCCCTGCAG

>ML1541_150522_150630_+
GTGAATCACTTAATATTATCTGCTTTTGAACTGTTTAGAGGGCTGGGACTGTAAATTTGTTATAAACACCTTAAAGGATATCTATATTTTTACTGAAATTATTCATTAG

>ML1541_405990_406051_+
GTGACAGTCACTGCCGAGAGTCCTGTTAGTCAACAGGTGTCCCTCAACTCTCTCACCTACAG

>ML1541_406697_406797_+
GTACATATTGAACGTCAACACGACCGAGTACACAATAGAAGATCTCCCGAGGACTTGGGAACCTCTGGACTCCCTCATAGACTTCCCCTTTATCAATCCAG

>ML1541_517488_517589_-
GTAAGTTTAAAAGTTGTTCTATAAATCACAGTTTGGCCCATGTTAAGTAGTGTACTGATTGTCCCTCTTTTTATTCTCCTTGAAAACGACAATTTCGTTTAG

>ML1541_520455_520560_-
GTATTCAATAAAAATTATAAATGAAAATTCTCGTCAAATTTATTTACTATATATCAATCATCAAAAACTTTTCTATTTGATGATTATTGATTTTTTTACCTTTCAG

>ML1541_565351_565460_-
GTGAATATAATCTTTGTTTTTCGCTTGAAATTCTGTACTTCATCAGATATTTATTAAAATCCAGGACTTATCGACCTTAAGAGAACGACACCTGACACGTAAACTTTCAG

>ML1541_565828_565947_-
GTTAGGAGAATTTCTTTCTGAATTTGAATAACAAACCCCCGTTGACTCTTATAAATCAAGCTTTTATAGCTTTCAAGTGTTTCCTTATATCTGTTAATAAAGAATATAACTCTTTTTTAG

>ML1541_571176_571275_-
GTAGGTTCTTGTATAAGTAAAGTTGTTGAATTATGGGCATTTATGTTCATATCATGAAAGAAAATTTGGTTGGTTTTGGTTGAAAATATAATTTTTTCAG

>ML1541_617743_617854_-
GTATGTCGAGATGATGATATAAGATATAGATGAGTATGTTTAAATCTTGCCCACTCCAGCTGCTTTCCATTATAAAAGGTTTGTAAGCGTTTTACGAGAAAATCTGTTTCAG

>ML1541_675693_675812_-
GTCAGATTTTTAAAACTGTAACTTTGTATCGGAGATCTGCGCTTTTGTTTTTCATATCAGATTAAAGTTGGCAACAACTAAATTATATCAAGAGAGGGACCTTAATTTCCGTCGAATTAG

>ML1541_698444_698560_-
GTAGCGTACCATCTTTGTCTGCGTTGGTGCTGACTATAGGACGGAGCATTTGAGTTTGAAATTTAGTCACGATATCAGATACCTCCTCCTTTTACAATGACACTGATACCCTTACAG

>ML1541_718173_718287_+
GTGTGTTCAATGCTATGGTTGATCGTTAGAACATCAACCAATTTCTATTGATTATGTCCTTTATCCATGTATAATGCTCCTCAGACAACTCCCCTGACCAACATTTCCTCTCCAG

>ML1541_737419_737520_+
GTGAGTAGGATGAATTACCACGAATTTCTCATTCCGGATTTAGATACTAAGCAGTTCAGTTTTTAACAGGAAACACTACTATTCAAATCCAATCGTTCTCAG

>ML1541_789193_789283_+
GTAAGTAATTTGGTGCTTTATTTAAAACCCGTAAAGCTATGAATTGTGACTGAGTATAATGTCTCTCACTTAGTCTGCTATGTTGTTTCAG

>ML1541_789914_790028_+
GTATATAATCTGATGTATATTGTCCAATTATAGAAATCAAATATCAATTGTCAGTATATATTAAGCCGTGCTGGTCTTCACCTACAATTCTTTTCTAAAGTCACCGTTTCGTCAG

>ML1541_877285_877399_-
GTACAATTTAACTACTAAACTACTGGATCGTTCCTAATAATCGTTTAAGGTTAAAAACATAAGCTTAATATCGTATGGTTGCAAGTTATTTTCGTTATCAATCAATCCATACCAG

>ML1541_953018_953123_-
GTATGTTTCGCTCCAGACATATTTTTACTTAATTCAAATGTAAAGAATTTTCAGTTGTGTTTCTGGTTTAATCGTGATTGAAATCTCATGATCAACCCATTTTTAG

>ML1541_953616_953735_-
GTAAGTATAATAGATATTTCCCGGAGTTAGGTGGTATGAATAAACCCAAATAAATCTGCGAGCATTAGGAGGGAATTGAGCACACGCTCTCAATTATCTGAACTTAAACATCACCCTCAG

>ML1541_960856_960967_-
GTTATTAGTTTTTAAGGATTAAATGACTTTACAAAGGATATTCTTCAATGGAGTGTGAAGTTTGACCTTTTAGAGTTATCTAGTTTCGGAGTTAACTCAAACATCTTAACAG

>ML1541_961084_961193_-
GTTTGTGTTATTCAAAAGATCATTCTCGTTACTGTAGTTTTTAACTCTGTGTTCTACGAGAAAATTTTGTTAAACTTTCAGTAAAATTCTTGACAGCCGTCTACCTACAG

>ML1541_1054607_1054726_+
GTATTTTTACTATTGTTTAAAAACTTGAAGGAATTTTCGTTGATAATAAGCGACTAGAATTCCCTAATGCATACTATTTGATAACTAATTGGTAATAAGAACATCAATTTCTTTCTTCAG

>ML1541_1055400_1055504_+
GTAAGAATTTCTGTATTAATTAACGTTCAATGTGCAAGTTTCCAATTAGGTACTTGATTACAAAAAAGCCAAACTTTCACTGATAATATTGATGAACTTCTTCAG

>ML1541_1055715_1055822_+
GTGAGTCAAATTTTTGAAAATTCAAGGTAAATCTTAAACAATCTTTAACCAATTTTCAAGTGTTGATACTTCGAGAAATTAGTATTCTTGAGTACTACAATCACGCAG

>ML1541_1057942_1058060_+
GTTTGGGCCGGGTTGGCGTTAGCTATTTCATCATTATAAGCACTAAGCTTTCCGTTTTACCTATATGGATTGAAATTTAAGTCATTTTGTAAAGTTCTGTTTATGATCTTATATTTCAG

>ML1541_1075740_1075837_+
GTAAGGTACTTTAAAACAGTTCACCTTCCATACTATTCAAAACTGAAGTTTTACATTTCCGAAAGAAGAAAATTGATGTTCAATACAGATGGTTTCAG

>ML1541_1097713_1097831_+
GTAAGTTTTGTAAGGGGTTGACTGGATTCAATTATCGATAGTTTACAATTTTCTGTATTGCTCTTATTCGATTTTTAACGAAGATTTCAATAGAATAATTAATGATTAACAAACTTCAG

>ML1541_1173687_1173796_-
GTATGTTTGGGTGATCGCCGAGTAAAATCTTGTATTTTAAGCGTATATTTAAGTAAGCAATGGAGGAAAATATGGATTCTACTACAACTAATATGAATTCAATTCAGAAG

>ML1545_8734_8853_+
GTAAGTCATCTCTTATTTTACATTTTCAATGTACAGCAACTTTAGCTTAGGCCGATTGAAATGCTCACACTTCTTGTCTATTCGGTATCCTTCTATTTCACTAACACATCGTTATCCTAG

>ML1545_12967_13068_+
GTTAGTGGAGGGCTGGTGCTTAGCTGGGTGTTGTTCTTTATTAAGGCTTTACCAGAATCTTAGATAGAAATTTGATTAGTTACTCATAAACTTGATTTGTAG

>ML1545_108156_108271_+
GTTATTATTACCTCAAATTGTTACATTATCGTCTCCTTTCCGAAACTTTTGTTTTAGTTTATATATATCAATAAATCTGATAAAATTTATAAAATCTAACCTTGTAACCCCGCCAG

>ML1545_232808_232927_-
GTGAGATGATTTTCTATGTTTCACTTCGTTAGTTGTAGCTCGTTTAGCAAATTACACGGCCACATATTTTTATAAATAAGTTATTTAAGATAATTTGTTACACGATGGTAAAACACTCAG

>ML1545_240096_240194_-
GTAAAAATGGAACGTGTAGATCCAGAAACACATTACGATCGTAACCTCTTGTCCGGCTTTGTTACAAATTTCCAAATAAAACATTTCCTTGTGTTTCAG

>ML1563_20442_20554_+
GTTTGTATAAAATACCTTAGTTGCTCAGCTGACAGCTTTAAGGTTTCATTTTCAATCAACTTGAATATCTAGGAAACTTGACCTTCAACCTGTTAAAAATTATCATGTTGCAG

>ML1565_31562_31680_+
GTGAGATACTTGACAGAAAATAATGTTGGCATCTGATAATTTGTTGCTCTTATAATGTACGTGCGATTGTAAGGTTAACTGGACGAAAGATAAATAAATTTCAAATATCCAATTTTCAG

>ML1565_129315_129417_-
GTGAGTGTGATCGTCTCTCTTTTTCTGTCTCCTGGTTGAAGAAAGGCTACGTTTGTCACTTCATATGTCTTATATACTCTTGGCTAACCTGACTATGTTTCAG

>ML1565_130482_130588_-
GTAGGGCCTTTAAAAAGATAATAGATATTTTGTTTGATTGATTACATTTTTTGTTATTTGGAATTTCTAGAAATTTCCTGCAGCCCAGTTTGACGTACAAATTACAG

>ML1565_131377_131473_-
GTGAGTACAAAGACTAGTCTTCATTGTCTTTTAAGAACTTTCCTCTTAGAAGAAATACTTTAAAAGATGTACTTAAATTGACGAAGCTTATTTCCAG

>ML1565_137032_137140_-
GTATGCGGTCTGTGAGATTCAGTTTCTCTTATTTCAAGTCCCCCTAAAATCTTGATTGCCATAAATAATGAATTGTAATGAAGTGATATTTGAATTTTAAAAATTTCAG

>ML1572_43835_43952_-
GTTAGTATAAAGCAGAATAACTTTTTTGGAATGTCATTCGATGAGACTTGAATCTTTTCTTACTAATCTATTACCAATTGAAGAAACTGGTGCTATATAAGACTGTTTAATTATTCAG

>ML1591_2267_2367_+
GTAAGAAGACTCAAAGAAGAGCTGAAAAATAGGAGAGAAGATTGAAAACGGAATCTTCCACCACGACTTCAAAGAACTGAACATCCCTTTCCGACCAATAG

>ML1591_54200_54316_-
GTTAAGTGTTGTTCAAATCTAACCTGCTAGAGTTTTATAATTGAGTTAAATTACATGCCTATATCTATACTTTAAGATTGAAACGATAAAGTGAAGAGTATAACCTTTGTTTTTCAG

>ML1595_5533_5629_-
GTTAGATGTGTAAAATTATTTTTTTTAAACATGCCATAATTTACAAAATTGATTTTTAGCCGTCGCTAACAAAAGATATTGATTCTCGAATTTTCAG

>ML1597_39519_39635_-
GCGAGTTTTGATTGGAGAACAATTATGAAGTGCCCTACTTTTTACTTCCCAAATTAATTATCGATTTTCCTCAAAGGTATGATAAATGTATAGTATTAAATGTTATTTCAAATCCAG

>ML1597_77060_77164_-
GTTTGTTTGTGCTTCCTTTTATCTACAGTTCATTGAAATGTCGAAGTCTTGCTTATAACTTTTAATAGCTGTTCAATTTTTTTTAACAAAACCGTATTTTTCCAG

>ML1597_101264_101366_+
GTAACCATCGACTTATACCCTGGCTTATTTCAATAAAATTTTTGAATTGACTTTTAATTACTACACTTTTTAATGGATTTTCAAACACGCTTGCTGTCATTAG

>ML1597_103163_103273_+
GTAAGTAACTTAAACAATATAACTTGCATTATCACTATCACTTGCATTATACTCAAATGCACCTCAACTAGTCCAACTCCCTCTCTAAGTCCAACAAACACCACCCCGCAG

>ML1599_8890_8996_-
GTCGGATATAACATTGAGAAAAACTTGAAATTGTGAAATTACATTGTCTCATAAAAGTAGTCCAACAATTTAAAAAATCTTTCCTGCACTTCAGTATGTAATTTTAG

>ML1599_9514_9622_-
GTGATCATTATTTTCAGTTATGTGCATTTTACATTGTAAGTCTTACTCACAGTATCATTTCTAGAATTTTACGGAATTTGTCTATTCGTCTTACTTTATTGTGTTTCAG

>ML1599_20913_21016_-
GTATATTGATATCCTTTACCGGTATAATTAAGAATACTTAAATAATCCAAATTTAACTGCCCCTATACATTGCTAATTTTCTCAACGAGTTCACCCTCCTCTAG

>ML1600_19994_20108_+
GTGCGGCATTGCATTTCCACAACATAGGGCCTTGCATTCCACAAAATAGGGCCTTGCATTCCACAACATAGGGCCTTGCATTCCACAACATAGGGCCTTGCATTCCACAACATAG

>ML1603_20540_20651_-
GTAAGAATGCAATTGATGGATTATCATGATTATAAATATTGCTTCAAATTCCAATTAAACCAGACCGGATCATGTTAAGATAGAATGATATAATTCTACTACTCCGTTTCAG

>ML1603_49066_49181_+
GTACGTTAAGGATTGCAGTAATCAATAAAATCCGCCTGGTATCTGGAGCAATTTTTAGCCGTCTCTAGTATCATCCTCTTCAAACTTTATATTAAAAAACTCACAATGTTTACTAG

>ML1603_78813_78924_+
GTGAACTCTCCTTCTTCTTCCTTTGTTTTCTGTTTGAACTTCCTTTCAAAGTTATCTTTAGAATATTATGTAAATTTCCTTCGGAGATATTTATATCTTAACATCATTTCAG

>ML1603_94208_94314_+
GTACCACTAATTGAACCTCTATAATTTTTCATTCACTCTTTCAACGCCAACACATTTTTATGACATTTATCTGAGTATCCCTTTCTTTACACTGCCAACTATTTCAG

>ML1603_119750_119847_+
GTTAGTGTTGTCCTTTAGAAATATAATCTTGATGATCTAATTGCTTGTAGATAGTCATTAAGCTGAGTACGACCTGGGCTTCACTCTCTTATCCTCAG

>ML1603_123320_123429_+
GTTTTCCCTCCGGGTGTTTTGCTTGTTGATTATTTTCTATTTTCTAATCGAAGTTGGCCTGCAAATGAATGAAAATGGCGGGGTTTGAACTAAAATTGTCTTTCCTCCAG

>ML1611_37672_37791_+
GTAAGAAAAAATTTTAGTCTTTGTTTGATCAATTGCCATAATCTGTGGTTATCATTTACGAATTTTTTCATTGTTCCGTAATATTCGGTACATTTGATGTGAATCTGTATCAAACTTCAG

>ML1611_37943_38062_+
GTATGTCGTTCAGTCGGTTATTGTCGACCAAGATTTTAAACGATCAATAATTTTGCTGTTTCGCCTTAAATTTCCCTTCAGTTTTTCTGTTCATTTTGTTCATGTTTCACTTATCTTCAG

>ML1611_44732_44840_-
GTAAATGAAATGTTTATTTTAATTTCTAGTTGTTTGCTACAACATTTGAACCCATTTTTATTCGAAACCCGGATGTGAAGCGAACTGTTGACCGTTATTTACAAACCAG

>ML1611_53569_53671_-
GTCCAATAATCTATAGTCACGCAACCTTGATTATTTTTCTTTTTCCTAACTTACCACTTGCCTTTTTGATTACTTGGATCTTGACATCATACCCGACTGACAG

>ML1611_61963_62070_-
GTATTGTAGAGTGTTATTGTAATTGCTGCAATGTTCCGAGTTTTAGCACTTCTTACCCAAACAACAAAACTGTTGTTTTTGAAATATTTTTACAATTATCCCTTACAG

>ML1612_39776_39889_-
GTCAGTCGATTTGAATTTAAAATGTATTCAATACTGTGTTATAAGTAGTAGATAACCACCGTTACAGACGCATCGAACACGTGACTTTAGATCACGTGACTTACACTCTTACAG

>ML1613_5324_5437_+
GTGTGCAAAATGTATATCAATGTCACTTTTCAGGGAAAATTAAAAAATGGTTACTTTTTATAACAATATTTCGCCTTTTACTCGATTTATTTCATTTGTAAACTTTCTTCCAAG

>ML1613_7495_7609_+
GTAATCCCTCCACTTTGGGTGAATGAGACAATATTGATAACTTTCGTTATTTCAAATTATCAAAAAACTGAACGAATAAAGTAGTAGAAACTCAAACACTGCCAAATGTTCTCAG

>ML1613_9728_9843_+
GTTGGTATCTTCGAATTTCACCCTGGTGCATCCCACCCAAAATTCTGTTGACATGCCGGATTATTTGACTACTTCAATGGATACTTGATTAATTGGTCGTATTCTTTTATCAGCAG

>ML1613_14261_14375_+
GTTTGTTTGATTGTCGCCTAATCAATAAGTTTATTTGCTTTTTATATCTGACAAACGTTGTTGCTCAAAGCGTCAACTTGCCAACAAGCAAACAATATACAAAATTTAATTCCAG

>ML1613_29128_29234_+
GTAAGTCCTCAGAAAAATAACTATTTCCCATTTCAACTTCAAAGTATTCTGCCCAAGTTAAATCCCCGTTGTACACAATAACCACTAACCAGCTTCTTCTCCCCCAG

>ML1613_23140_23223_-
GTTAGTAAACAAACAAAAATGTCAAATATTTACATGAAACTATTGAAAATTTAACCAAAAAAGTTAATCTGGAAAAAATTTCAG

>ML1613_67573_67684_-
GTAAGTTCTTGTATTCAGGTTGTTATGGCAACCACTTTTTGAGGTGCTTTTTCTTGTTGGCATGGCAACTACCAGTTTCCTGAAGCTTCTAATACTGGTTTATTTTCCGCAG

>ML1613_85517_85636_-
GTAAGATTGTTTCTCCACTTGGCAAGAGCGATCATGTTGGTATAATGCTCGATCTAGTTGTTTCACNNNNNNNNNNNGAACTTCATGGTAAACTTGAGGCTGTTGCTGCAACTGTTCCAG

>ML1613_107130_107248_+
GTAAGACATTTTGTCCGATTTTTGCGCTGTCTTCAATCGCGAATTTCGTTTTTGTAGGCTTGTTGCTCAAACCATGATGAAGTCAGCTTGTCTGCACTATTTTGACACAAAATTTGCAG

>ML1613_128578_128693_-
GTAAGTAAAAAAGGAATTGTTTATTTTAGAAATGCTTTCGCTTTTAGATGAAATTGATATGAATTATCCAATGAGTCTTCTCCCTTTGAAGAATGAATATAATGTAATATCTTCAG

>ML1613_166782_166886_+
GTAATTTTATTTATGATTATGTCCTCACTGTCCTGAAAGATTCCACTGAAATTCCTCAGCCCTGGCCTGAGCTGATAAAGAGTGCCTGAAATCCAACACTCACAG

>ML1613_316995_317110_-
GTAACAGCTAATTTTGTACTGAGTTTAATTCATTTGCTGGATTGCCTTTTTGCTGGCTGCATCGCCTTTGAGCTTATTTTGTAAGTGGTAAGATTTTAGTTTCACATTTTCACCAG

>ML1621_7620_7736_-
GTTTGTCCAAGACACTTACAAATCTTTTCATATCCATGACAGATTATTCCATGCTATATTAGCTCTATACAGTCTACAGGCCCCAGATAGTTTATTTCTGATATGCTCCGTTCACAG

>ML1621_20227_20328_+
GTACTTATAAATAATTAGTTTTGACTTTCCTAAAAAATATTTGCTATCGATAAATTTGTGCCATTAAGGAATATTCACAAACAAAATCTATCACTTTTCCAG

>ML1635_6367_6476_+
GTGAGTATTTGTATGGCTTTTGTTTGCTTCTGTTTGTTTTACTTATCTCTTGTCGGTAAAATCTTATGTTTTTATAATAAAATAAAATTATTTTAGCCTTGTCTATCCAG

>ML1635_45012_45118_-
GTGAGTGCATTTCATCACTATCTTGTTTATCTTACAGATGTTATTTTATCATTGTATGTTGCCTTTCTTGGCCTCATCATTAATGTGTTTATTCATGGTCCCATTAG

>ML1644_2135_2251_+
GTAAGAGAAAAGTTTTACATCTTATAGCTCGAGGTTGTTTATATCATGTTTGATATCGTATTAACAATTTTTCTTATTACAGTAGGCTAAAAATCCTCATCTTAATTACTTAAACAG

>ML1644_6719_6833_+
GTTCGTGGTATTGTTTGGTCTCTACTAGGTTGTTATCACAATTTATTCCCTGTTATATTAAATAATTCTCATCAAGTTATTCAATTTTAGTGAAATTCAAAGCTGTACTGATCAG

>ML1644_8027_8144_+
GTGAGCAGTGCTTCATAAACTTCTTATAAGATAAAGAATATTTGAGTTCTAGAAATTAAGTGAAGTCTGGTCTTACTACAGAGAATATATTAAATTTCACTAATTGCATTTTCTTCAG

>ML1644_8353_8469_+
GTGACTATTTGCTTACATTAGCTGGATTCTCTTTTGTAAGATCTAGCCAAAGTTAATGATAAGAGTAACATCCTAAAGAAAAATTCGAAATCTCAAGCGTGTCTATTACCTATACAG

>ML1644_10040_10151_+
GTAATTGAGTGAAGCATTAATTTTGTTCAGTTGCAGTATATGAAAATCAAGGTGGTAGGTTGGTTTGCAAGAAAGAAGATATTTGCGAGATAAGAAAGTGTGGTATTTTCAG

>ML1656_17506_17607_-
GTAAATAGTTTATTTTCTAATTTAGTTTTTTACAACGATCAGAATCATAAAGTAAAAACCTTTCGTTTGAATTTTGTTTTTAGGACTTATATTATTTTTCAG

>ML1656_60967_61083_-
GTGAGGGCTATTTCATTTTCTGTTTAGAAATTTTGCTTGTCACAGAAGTGAAACTTGGGAGATTAGTTAATTACTCCGCAGTCCACAATCCCTTCATTCCACACAACATAACACCAG

>ML1656_61526_61638_-
GTGAGGAAACAGTACTTTTTCAGTTTGTTCCATTGTTTCGTCCCGACATTTGATAGTTCAAAGACGATTCTTTTCTTATTACTTGCTGTCAGTAAGACCTCGAAATTGTTCAG

>ML1656_93077_93182_+
GTTTGAAGTTTTCGGAGGATCGTATTTCAGTGAAAAACGTTACAGTTAATTGTCTAAACACGTTTTTTAGAGTCTGTTTACAGATTGTAAATTCCTAAATCTCCAG

>ML1656_93881_93989_+
GTTCGTTTTAATGTTTACATTGTATTTTAAAATTGTAACTTTTCAAGCACCAAAGAATTGTCATGCCAAATTTTTAAAGGTTCTTCTAAACAATTTCACATCTTTCTAG

>ML1658_43281_43368_-
GTAAGTCTTTTCACTGATTTGCATCATTTAAATATTTTTTCATCAAGCCTCTTGCTAGAAATTTCTTCCCACCCTCCATGGCTACCAG

>ML1659_27562_27669_-
GTGTTTATGTGAATCTTGTTTTTCGGTTAATTTCTGGTTTAAACTTTAATCGGGAAAATGTCTTCTCATACTGCTTAACTTTCGTCAGGCAAACAAAAATTATTTCAG

>ML1659_48610_48713_+
GTGATTATTCAAATACTTGATGACATTTAAATTTTTTAGAGGTTTCCTGACGAAGTTAGCGGATTTATAGTTTTGTTTTTGTTTAACTAACCTGTTCTTTACAG

>ML1659_56521_56626_+
GTAAGTGACTTTTGTTGTCATGCAAAATTTATGTGCAGTCTCATGTATGTTGTCATTGCACTTTGCAGACTGTCACATCGAAGAAAAAATAAAACTTTTGTTTCAG

>ML1659_63384_63501_-
GTATACCAGTATATAGTATGCTGTTGTCTTAGTATACAAATAAGTAATTTTCAAACTTTGGATTCAAAATTTGTAACTTTCAACTTTGTAATTTTCAAAAAGGACCCATTTCGTACAG

>ML1659_63659_63774_-
GTATGCTTAATAATATAATGTTTCTGATGGGACAATTTTGATAATTGAAAAAAATCTTGATCTTAGCTTAAAACAGTTTGGTCCAATGATCATATTTTAAATTAAGCCACCTACAG

>ML1664_10923_11041_+
GTTTGTAAGAAATATATGTTGAGTACAATACTTCCTGCAGATGACGATTTCTGTGATTCTCTCTATCTGCTTTCTTGTACATGCAATATTTGAGATTAGTTTAATGTTCTAACACTCAG

>ML1670_60384_60486_-
GTAATCTATTGAAAAAATTCATAATTCCTTCTTAACCTTTTCCTACAAAGAAATATTGTTTTTGTTTAAATATTTAGTTAAAATTATAATTTCTATCGAACAG

>ML1670_145275_145389_-
GTCAGTTTATCAGTCATCCAGCCAAATAATATGTAATGCTAGATGAGTTAACTCTGTAATAGTCAAAATTAATATCAATATGTACATATTATAAAACCTTTCTTCTTTACCATAG

>ML1670_145947_146066_-
GTTTGCTAACCTATACCAAAATATACCGTGCTTGAGACCTTAATAAATTTTACGCCAGAGTTCATTCAATGCACCAAATGCAATAACAACATTTTAGACGCTAAAATGCTACCTTTCCAG

>ML1670_161086_161188_-
GTCTGATCTGTCATATATTTTGTTTGGAATTTTGGAATGTTTAAGAAAAGTAACTTATGACGGGAACAGTGCGAGTGGTCCTTTTTCAAAACTTTTCTCCCAG

>ML1670_178648_178764_-
GTATTTATCGAGACTTGTTTTCAGGTCCGAGTAGATCAAGACATGAAGATACCTTACCTGATAAATTTAACACCTTGTCCGTAACTTGGCACTGAACTCGTCTACCCTATAAATCAG

>ML1670_188729_188829_-
GTAATTGCAATTTCTAGAATTCGTTTTAGTTCTGAACTTTATTAATTTTATCCACACCTAAAGTTCAATTCATCACGGCTGACACACTCTTTCTGTATCAG

>ML1670_213322_213432_+
GTGAGTGGGACTGTTCTGTATTTAGAAAAGGGTTCTTTTCAGACGCACTGCCCTTGTAGACTATTTAGTAGATAACAACAGATCTCCATCAAATGAACATTTCCAACCAAG

>ML1670_214005_214118_+
GTTGGTTATTTCAATTACTTTTTAAAGAAATGCCTGAGTAAAATTATGCTCCAAAAAATCATCAATTTAATCGCCATCATTAGCTACAGAGTACAGAGTTCCATGTTACTTCAG

>ML1670_214238_214337_+
GTTCGTACACAAATTGTTGTTGAAAATCATCCTCTTATCTTTGATGTCCATCGACACTCATTTAATATAGTTCATTCTCTTAACCCCTCCACCCATTCAG

>ML1670_228132_228238_-
GTAAGTGCTTAACCATGAAATAACAGACAAACTCGAAAAATTAAATTGTTGTTTCCGGCTTATAACAAATCGTAAATTGTGCCGGTCAGTCGATTGTACAATTTCAG

>ML1670_247790_247897_+
GTAAGTGATTTAGGCATTTGTGAGAAGCTATTGTAAAACCTAATCAATTCTTGTTGATAATAAAATGCTCTGAATCTATGGACCAAATAAAAAGCTCTAACTTTTCAG

>ML1670_248684_248792_+
GTAAGTTTCCTTTGATACAAGGCTAACATTTCTCACATCACGACTTTGCTCTAAACTCGTTTTGATGTACCTAACATTGAACTCACCTGAACAGTCAGAATTTTCTTAG

>ML1670_258210_258329_+
GTTAGTTCCTTACTTAATCTGAAATTCTCTAAAGTTCAAATTTAAGATGGTCCATACAACCCGGAATATCTTAACTTAACCATTTGCATTACAAGACTGCCCTAAGCTCAATTATTTCAG

>ML1670_277198_277298_+
GTGAGAAATAAAAACGGCGTTACCATTTATATTGTCTCCTTTTTAAGAATTTGGTTTTTGAAATCCTTATAAGCTTTGAAGCATTATGTTCCTTTATGCAG

>ML1670_304674_304787_+
GTAGATTATTATTCTTTCGATAGTGATTATCTTCAATCATCTTCCCAACAGAATGTGTGGATTTAACTCGTCATTATTACTTGATCAAGTCAGCATTATTGATTCATATCCCAG

>ML1670_323826_323928_+
GTGAGGTCTTAACAGTAAGCGAAGAAGATGAAATGTGGTAGACATTTGCCTTGATAATGATAGTTAGTTGACATCACAACCTATAACTGCTTTCTACTTTCAG

>ML1670_393562_393681_+
GTAAGTTTTTTCTTAAATGTAGTACCCTACGGTCAGATCGAACACCCTTCCCGTTGTTGGCTTGGTCAAAATCTTCTTCCAATGTGTGTTTTAGTGAAACTTATATACTCGCTCTTACAG

>ML1670_412939_413056_-
GTATGTACAACATTCCAGAGATAGCTCATAGCTAGCCGCTACATTCCTCATTTCTCGCTGTCAGAGAGACAATCGCTCCGCAATTATCACCACGCACTTACCGAACCCTGGTGTTCAG

>ML1670_447485_447593_-
GTACGTACTACTCCTACTTTCACTGCTTGGATCTCACACTTGTCACTCGATTTGGGGGTTAAATTTGTTTGTTAAGTTGTATAAGTCACATTATTTTGTCTTGTTTTAG

>ML1670_463083_463201_-
GTTTGTTTTCTCTTACCAATTCTTGAATGAAAGTTGTCTTCTCTTTGTCGTTTGTTCACATATTCGACTAAACTATGATTCAAAAATGTAAATCGATGTTTAACCGTTTCATACTTCAG

>ML1670_464120_464225_-
GTGAGTTTAGAGTTACATACGACTGTTCTCAGTTTCAATCCTTGATCCTGCCATAAACAATACAACTTCCTCTAATGACTTTTTTATGATATAAATGTTAATTCAG

>ML1670_467461_467570_-
GTAAGTTTTTTTTATAAATTTAAGTAATTGTAATTTTAGTGGTTTTTGGATTTCTGATATTTTGTTTTCCATTAAATTTAAATTTGTATCTTTAATCCTTTCATTTTCAG

>ML1670_537152_537254_-
GTATGTAATGTAATTTATATATTGATGCCCTCTCATAGACTTTGATTTGTACAATCTAACTTGGAACCCTCTCTATCCCGATTCTCAATTTTACCCCTTTCAG

>ML1675_38241_38345_+
GTATGTGCAATATTTTATACTTATCTGCGATATTCTTATGCACAAGCGAGATATATATAAGATAAGATAGTCAGTACTATCTATTTTATTGTTGAAAACTTTCAG

>ML1688_6953_7057_+
GTACGTCCCTGAGTTCTTAAAACCTATAAAATCTAAATTATTTAAAGAAAATATACTTTCTCTAACTGATTCTGTAAACTATGTTACAACGAAAATTTTGTTCAG

>ML1688_7919_8035_+
GTTAGTGTTTCCACCGCTCATGCACAAAGATGAGTTACCAAATACAGCGCGGAAACGCACAAATATACGCAGAATAGACAAGTCCAACAGGTAACATCAAAATTCTTTACATTTCAG

>ML1688_9427_9544_-
GTAAGTTATTTTTGGCTTGAAACTGTTAATCGTTCTTATGGGTGATCATGAAGCAATCTAACAGATCACTTTAGCAAAAAGATTTATTATAATTCGTATCTGAAAATAATGTTTATAG

>ML1690_75005_75115_-
GTAACTTTATAAACAAGATCAGGAAAAGCAAGTACAACAAAAATCCAACCAAAAATCAGTCGAACAAACAAACAGATGAATAAACAGACAAATAAACAGACAAACACGCAG

>ML1690_84083_84193_-
GTTTGTAGGCCTTCTTGCGTTAGCTTTCAAATAATGATATGATAGATTTCAGTGTTTTAAAACAGCAATCCTACGATTTGGTGAGTCACGAAACTAATTTCATCTTTTCAG

>ML1690_127601_127680_-
GTAAGTCAGTTTCACACCTTCCCTTAAGGTCACTTTCACACCTTCCCTTCAGTTCAACGTGTTGCAATAGTGATTAACAG

>ML1692_26047_26142_-
GTAAGTGAATGTCTATGGTCTAGATAGGTTTGACAATCCAGAGTTCTTTTTAACTATGATGGTTCTACTTGATTTAAAGTAATGTTATTTTATCAG

>ML1692_35592_35706_-
GTATAGTTCAGTTTCATTTCGTTTTGCCACCCATATAAATTATTCATATTGCAATTCTTTTTTCACCATTCGAAACATATAGTCACCGAGTTTTGAAAATTTCCCATGTTTTCAG

>ML1701_40261_40374_-
GTAAGTGTTAACACAGCTAAGTTTGTCAAAATCAGCTCCTAATATTGAGAACCGTTTCATGTCTAATAAAACCTGAGTATGAAATGATTTGATCCAAAATGTGGCATGTTGCAG

>ML1705_73001_73112_-
GTAAGTTAAACAGGCAGACATGTGATATTTTGGTAGCCACAAATTTTATTCTCGTTTATTACTAACCGTAGAGCATAGATTTGGTAGATAAAACATATATTGTCTCCTTCAG

>ML1705_74095_74213_-
GTAAGTATGATGAAACCGATGCAAATTAGCAAAAGGTCAGTTACAAAATACTTCCAGTAATTCGACAAAATCGAACTGTGAAAGTCTTGTGCAAAATTGGCTAAAATTGAAAATTTCAG

>ML1721_108035_108142_-
GTCGGTTCTAAACTGATGAGTTCAATTAAACTTGCTCGATTGATCCAGAGAATTCGTTCCTCGGACCTCGTTAATTTCCACTTATATAAATAAGGGATCACGTTTCAG

>ML1730_25622_25738_+
GTATGCAATAGATTTACTACAGATTGAATCACTCTAACTCAAAACTTTAAAGTCGATAAGTCTAACCTTAAAGTCCACGTTAAAACTCTAACACGTTAACACACACCCTCCTTGCAG

>ML1730_36114_36232_-
GTTAGTGATCTAGCTGCTGTGCCAAGCTTTGTATTGTCAGCTATAACTTCTGATTTGATATCAACAGAACAGCTCCTAAATCCTTATTAATTCAGATCATCTCACTGCATAATTTTCAG

>ML1730_36523_36641_-
GTGAGTCTAGCAGATCTTTACTTCTTCATAAATAACTTACTGTATCATTGCAAATATCTCAATCAAATGCAAAATTGCATATGGATAACAACCTCAAATTCTCATTTCCAATTTTCTAG

>ML1737_44861_44971_-
GTAAGCACACAATGGCTTTAGCATACTTAAAGTGTCGCAAATTTTTTTCATGCCTAGATTTTATGATGAATGAATATGTTTTGTAAATGTAGAATCACTGTCTACTTTCAG

>ML1737_52865_52967_-
GTGAATAACTTGAATTGTTGCACTTCAATGTCATATAATGTTCCATGTTGTCTTAACGAACGAACTAAATCATATATGTTGTTTACTTTATCGTATATTTCAG

>ML1737_53054_53168_-
GTAAATCATTTTAGAAGAACTTTCTGGCAAGGTTTTAACGGTTTTGTAATTGCTGTACCTTTATATAAACTCTGCTCAATGAAGTTAGATTTAACTGTTTGTCTTCCTAATCCAG

>ML1737_70355_70457_-
GTGAGTTTAGTTGGTTTGTTCGAGATTTCTATAGTATTTCTTATAGTATTATGTACTTATATGAGATATTTATAGTTCGCTGAGTTGATTCTTATTCTTATAG

>ML1737_70708_70824_-
GTAGGAACAATATATCTCAGCCGATCCGATAAGATAAGTTTTCAGTCACAATAACTTGAGAATAAAACTGTTCATGTACTTGTAGTTAGTTTAACTTAAGTTTGTTATTATTTGCAG

>ML1737_115484_115598_-
GTAAGTTTGTTTTCTGGTTTAACTTCTTTTCACAAATCTAAGCAAATAAGAACTTTAGATTTTAGAACTGCAGAAAGCAAGCTAACTTCACCATGACAATAAGTGTGTCCCACAG

>ML1737_119970_120085_-
GTCTGCTTTCTCTCACTTCTCAGTTGTTTTAATAAAGATCTTGTGACTTATGATTGACGTGTGCATGATGATTATTTTTATTTATATCGTCCGCAGCTTATGTAATTTTATTGCAG

>ML1747_7004_7114_-
GTTAGTTCTTAGCCTTTATCCGTAGTCCATACCTGAATTTTATATTTCTATTCTTTTTTTCAATCTCTAACGACAAAAATAATTTCTAATCTAACCAACAAATTCTCGCAG

>ML1747_72079_72168_+
GTGAGTTTAGGTGTTTGAAAATCACGTGATCAGATCTCATTTCTCATGTGACATCAGCAAACTTGTTATTTGTCGAAAAATTTTGTACAG

>ML1747_147173_147274_+
GTTAGTGTTTGTTGGGATTCATCATTTATTTCTCTTTCTGAAGGCATGTACAGAAGAGGATTGTCCTCCCATAACCAAACATTTTACTGACAATCATTTCAG

>ML1747_177213_177329_+
GTAGCAGATTTACATCTTTACATTTAATAACAGAAATCATTTTAATTCATTACCGTTTAACTTGATAAGTTGATGTTACTGATGTGCTCTGTTACCGATCTCTACACCGCCCTCCAG

>ML1747_247447_247566_-
GTAAGATTATTTCTAGAAATGCTGTAGACTCTCTTTATCCTCTCTTTTCATCATATGAGCTAAATTGTATCAAAAATTATGGATATGGTCGAATTTTTACAAAATAACCTTCTATTGCAG

>ML1747_308838_308944_+
GTAATTTATCAGTGAATGATAATCTTTTAGCTCTCCTCGATTTAACATTTAATTTAGAACATAGATATAAAAATTTCAACGCAAGTTGAGTAATGAAACTTCTACAG

>ML1747_315117_315229_-
GTAAGTGCTATATTTCCACTTTCTTGAATAACAGCCAAAGTCTCGAAATGTCTATTTGTTGAATGTAATCGTTTAGAATTTTTACTCGGGACCATGACTTTTCCCCAAATCAG

>ML1747_325523_325629_+
GTGAGTAAGATTTTGCTTATTATGTCAGGAAATAGTGAATTTCGATGGTCCTTAAGACAATTTAGACGGCTAAATGCTCAGCCTAAATATCCTTAATATCTCCACAG

>ML1747_328409_328500_-
GTACATTTCGTGTTTTGAAGATCGAAGAGGGAACCCATAAGAAACAGGTGTAACACATTAAGGTAAGCCGTATAAAAATGTTCCTTTTCTAG

>ML1747_373196_373287_+
GTGAACACACCGCTCAAACTTTCCTTGTTGAACAAATTTAGCATTTTGATTTCAGTTGGGACATTCGGACTCATGTGTTCCTTATCTTCAAG

>ML1747_393376_393493_-
GTAATCACAAGTAATTAAGGCAATAGCCGGTTATGTTTTTCAAAGATTCAGGAAATGTCCAAGTGATGCTCCTGTATTAAAATTCTTATCTAATGTGCTGTTACTTTACTCTTTTTAG

>ML1747_477710_477820_-
GTTAGCGTTGTTAAGTTGTTGTTCTTTTACAACAAGTCTGTCATAAGGCATTAATCATTTTAATAGATGACTTGTTCGGAAAAGGTCAAGTATATATCCGATAAATTTCAG

>ML1747_479932_480047_-
GTGAGAAACTTATCTTATTTCAAAGATTAGAATTTTTGGTTCGTTATCTAGTAAGAAATCTATCTTGAACATAAACCTTGTCTATCACGAAAATATAAGTTATCATGTAATTATAG

>ML1747_498905_499000_-
GTTTGGATCATTTTTCAATACCGAACTTTTTTTCCATCTTTTCATTCTTTTATATCAAATTAGCTATTTTTAACATCATTTAACTAGCCATTCTAG

>ML1747_518590_518685_-
GTGAGTGTTCTGTAAGGTTTACACTTTTTTACAGATTTAGATTTAGTAATCAGGAAAATATCAAGTTTTACGGATCTGACCCTAAACAAATTGCAG

>ML1747_561591_561696_+
GTAAGATCATTTACCCTCGTGAATATATAAACTGATGCTCCTCTAAACATTGATACAAATTTCTGGTACCACTTGACTGTCCATCTATAATACCCACTCTTGACAG

>ML1747_565354_565438_-
GTAGTATGTCGGGCATTCCTAACAAGACCTTATCTTTCTGACTATCTTCCAATCATCAGAATGATTTGATTTATGTCATCTTCAG

>ML1747_575169_575277_+
GTACCTCCAATCTTTTATAATTTTCGTGATAAGCTTGTGTGTAAATATTTTCCACTGCTTGAATTACACAAAACTCCGAACTATTACGATTGATTGCAATAATTTTCAG

>ML1747_575492_575611_+
GTAAGTTTTTCTCAGGAAGACTTCGAAAACAATTTTTGAAACTAATGTTAGTGTTTGATACCAACTCAGTCCGCGCCTACGTATTCACCATTCAAAACTAACCTTGATGAAATATTTCAG

>ML1750_4569_4670_-
GTAAGAATATATTTTAGTTTTATGTGTAGGCAGCTAAATTATGATTCGTCTTTTCCTTTTTTATTAAAAGTAGCATCTCAATAACCAGGGGATGTTTAATAG

>ML1750_5638_5754_-
GTTAGTTTAAAGTAGTGAGTTGATAAGATCGTATTCTTTGACCAAACAGCATCCTTGAAACTACTTCAGCAAATTGAAAAGCACAAACATAATATGATACGTTGAAATAACCTTTAG

>ML1750_6622_6741_-
GTGAGTTTTCTGGGATGCTTAAAGTTTTGTTTGAACTTCAAAAGAAATAGTTAATGCAATTACCGTTTACAATGTTGATGTATTTCATTGCATAATCTTTGAAATGGGCATATCGTACAG

>ML1750_7177_7287_-
GTTCCTTTGTCAAGATATTAAAATTGATTTTATAGACGATTCTTTTATCGTTGGTTGATGGCTATTGATTAGGAAACATACCACACATTCATACTCATTAAAAATCACCAG

>ML1750_7491_7592_-
GTCAGTTAAAACAGTAGGATCAGCTCGCACAGTACTTCTGCTTGTCGTGTTTTTGTATTAAGTAACTTCAAGTATGAAAATTCTAAATCTCGGTCTCTTAAG

>ML1750_9368_9486_-
GTGCGCGGATTTTTTGCACGTGTGGATATTTGGCACTTCTCCTTTTTCAACACTCGATCCAAGCAAGTCTAGAATGAAGTCCCTATATCAAAGATAACTAATGTTATATCGCTCTGCAG

>ML1750_17530_17639_-
GTTAGATAACTTCCACGTGTTACTTTTTACCAGCTTTATGCGATACGGTTTATTTTTAAACTGGTTAACGGATGTAATGACATTGCTCTCACCCGCACGATTTCCACCAG

>ML1750_17773_17877_-
GTGAGTAGACTATCTTCCTGCCGTAGGAAAAATTGCAGAATAAGGGAATTTCTATACGAAATTTCCCCCGCTGATTATATAAAATGTAAAATGTCTCCTGTCTAG

>ML1750_18081_18197_-
GTAACTTGTTTGACATCTTGACATAAAAGATATATAATCTCTATAAACCTGATTCGTAACACACTTATGTTGTTGATTGTAATTATCAAACAATACTATGATATCATCGAACTGCAG

>ML1750_18511_18625_-
GTCAGTTGGTTTTAAGTTTGGCTGGTAAATCTTACATCACTTTATTTCCTACTATTTAACGTTGAGCTGGTAATTGTTACATTAGATTAGAAATATAAATTGCATGCATTCTCAG

>ML1750_20377_20496_-
GTTAGTTTCAGAAAAGTGCTATTTTCAAGAGAAACGTATCATTAGAGTAAATATTTGACAAGAAAAATCCTATTATTACAAGATTATAACTATACAAATTTTTATGTTGACAACTTGCAG

>ML1750_20782_20896_-
GTTGGTTTTTAGTTCTGATTATTGGGTAATTGTTGCTCTAATAGTGTTAAGATGTTATAACTAGACAATAAAGCCGTTAATGGCATTTATCTGATCCTATCTTCTCCAACACAAG

>ML1750_22178_22289_-
GTTTGTGAGACAAGAAATTACTTTTCATGCTCCGGCGACAGTACAGCGCAAGATCATTAATTTTTTGTAATCTTGTAATTTGGCAAATAAACAAATATTCTCCAATTTTCAG

>ML1750_22436_22554_-
GTTAGTTAACTCTTTTTTCTTGATAAGGTATTTCTGTGGTTAGTTATGAAATCTGAAAAATATCCGTTTTGTTATGTTCTGACAATTGTTTAGAAAGTTAGTTACGTCCTTGGTTTCAG

>ML1750_28977_29081_+
GTGAGTCTAAGAAACGATATAAGTGCAGTTACAATTTGTACAATAGGATAAAGGGAAAGTAAGCCAGTAAATACTCAGCTGTAATAATTTGTCTCTACTCTCCAG

>ML1750_42816_42910_+
GTAAGAATTAAAGACGTCATGTTACTACGCATCATCGTAAATCTAATGTAACTGAATATGAATCAAACAATGCCTTAACGACACTCTTCTCACAG

>ML1750_48723_48824_+
GTAAGTTTTTTTATACAGTACATCTCTCTAGGACACTTCTAGAGCAATAAAATCGCACAATATTCCAGCTATTTTTTAACTACATACTTCACAAACCTACAG

>ML1750_48970_49070_+
GTAATAATGATTTGTATCGGTGTCAACCAGTTAATATCTACATCCCTCCCTTCTCGCCCCATTTTCTACAATCCTCACTTTCAATCATGCTATCTGATCAG

>ML1750_50657_50774_+
GTGGGTATCTTCACAACACAGATCTTTTTAAATCTAAGTGCCATTTTAATTGTATATTCACCAAGTTGTAACACAGTCATTGTTGTTACACAAGGTTTGATGAAATGAACTTCCGCAG

>ML1750_55820_55935_+
GTGAGTTTAAATCCTCACCCACATCACACACCTTATATTCTTCTTGCTGAGTAGTTGGGCGATTATTTTTAGTCCCCTCTACGAGAAACACCCCCTAAACTAATTGCTAATTTCAG

>ML1750_56063_56155_+
GTAAAATCTTGAAGATTTGTCAAACAATAACATTTTTCAAACTTCATTTTTTTCTATATTTCAGTTATCTTTACCTATGCCTAATTAACCCAG

>ML1750_63194_63308_+
GTAAACTCATTTTGTCGATAAAATCTGGAAATTAACCTTTTGTAAAATTGTGAAAAATTTTATAATTTGAATTCTAGCATATTTAAAGTCTATTAGATAAAACCTTTCCTTACAG

>ML1756_120292_120411_+
GTGAGTAAATTTCAGATCGTTTTGTTTTGTAGTCCAGGCCAAAAGTCTCCATGGTAATACCTACTTTTACACGATTTTAGATTTCGCGGTACACCGAATGTATCAAATCAAATTTTTCAG

>ML1756_139836_139938_+
GTAAGTCAGGACAAAGTTCAGGGGATCACATTTTTTTGTTCAAGCTTTAAAGTTACACATCCATTTTTTGCATTGATGTATTTGTCTAACCCGACTATTTCAG

>ML1759_2346_2446_-
GTTGGTCTGATAACTTCAATATACTAGCACAGTCTGGTTAGATAAATGCAATGGTCAAAGTGTGATCTACACTACACCCAATAACTGAGCCACCTTCTTAG

>ML1759_33625_33736_+
GTATGTAGATATTGAACTTTTCGATAAGGCAAAATAGTGCAATACTTCAGTAAGAATTGCATAAGTAAAAGGCCTTTTTATTGCAATTGTTGGATAATTTTCCTTATTTCAG

>ML1772_711_829_+
GTAAGAAACTGGTACCCCCAGTTATTCTCACCCTTCTTTAAAACCTGACTCCTACATTAGTTTTTCTAATCGATTTCTCTATTTATTATATCTATCTCATTTGATTGCTAAATCTTCAG

>ML1772_24215_24334_+
GTTAGAGTTCAAGCTTTCAAGTTTAAAGCTCAAGCTTTCAAGACGGAAGTCCTTATCGTCAAAGTTTAGTTTCTAGAAGTTTAGTTCTTCTCAACTTGCTATCTAAACTAAATTACCCAG

>ML1772_25589_25695_+
GTTAGTTTTATAATTTGCCGGGGGCTGACCCTTATATGCATATCTTCAGATAATCTGCACATCTCATCGATAAATCATATGAGAAGTTACCCCTTTTTTTCTTGTAG

>ML1772_28817_28921_-
GTGAGTACTTCTCAATTTGACGTTTACTGTTTACTTTTAGTATATCAAACGAAAATGCCTACAGTGTCAATACATTTTGAAACCTCACTGACTTTTCTCTTTTAG

>ML1772_40469_40583_+
GTGAGTTGAAAAATTGCATATTTAAATTATGGATTTAAATGCGTAATTTATTCATCAAATTAACTGATTAGTTTTACATCCTGCAGCTTAAATTATCTATTATCCCATTTCACAG

>ML1772_41972_42080_+
GTAAGGTGTTATTTTAGCATCATAGATAATTTATCAAATTTGTTGTGATTAATTAGATTGAAAATGATTGTATCATTGAGGAGAAATGGTAACATTATGTTTCCTGCAG

>ML1772_43390_43490_+
GTACGTCCATATAGATTCTATTATTTTAAAATTTGACATTTGCACAATAAGTATGGGTAATTTAGCGAGCAAAAAATAATGCAATTGTTTGTTATTCATAG

>ML1772_43694_43796_+
GTTAGTTTATGCTATTTTTAAACATCAGATATAACCGAACAATAATTCAATTTCATTATCAAATCTGGGTTGCTATCATCAACTAAAAGTTTTCTATACCCAG

>ML1772_44258_44367_+
GTTATTATCAATGACAGTGCTGATTCTTTGTTGTGATATTTGATACCCCTCCAATTATCCAATTGCACACTGACCACTCACTAACCACTCTTTCACGTCTCCTTTTACAG

>ML1772_49356_49445_-
GTTGGCGCTTGGTACATTAGATAATATTGCACCATTTGAGTTTAAGTGTAACTTCAAAACTTTTTCAACTAACAAATTTTCAAATCACAG

>ML1772_93648_93757_+
GTGGAGAAATTATCACAAATCACTTTGATTCATGAAGTTGTTTCCATGGCAACCAAATTATTAGGGTTAACTCGGAGTTTGCAGTATTGAATAGCGATTTTATATCTCAG

>ML1772_116055_116168_+
GTTAGTAATTTTTCAATCTTTAAAATTTAGATAAATTTGATAAGCATTCGTGCATTTTAAAAATCAACAACTACGCTCAATTAAAGCTAAAGAATTAACCTTTCCTAATTTCAG

>ML1773_20335_20439_+
GTAAGTTTAGTTCTTTTGGTTTCGAAAATTTGAAGTCTTTGTCACTATTCTTATATTCCACAAATTTCACGAATCTACAATATATTCCAACACCAAATACTTGAG

>ML1773_26827_26895_+
GTAAGTAGGGTTAATCAGTAATTCAGTATTTTTTGTTGTGTTTTATATTTTCATTTTTTTTCGGTACAG

>ML1773_29925_30032_+
GTATATCAGCGGTTAACGAGGATTGGAACCTTCAATTAAGTGTACTGAATGATAGATTTAATTATTTAATTTGACTATAAATATAATAAAAAAAGACATAATATTTAG

>ML1773_116589_116673_-
GTAAGATTTCCTTTAAGTTTAAGTCCAATTTAAGTTTAAGTCCAATTTGACTTTTAAACAATGCATGTGTTGTTCTGCAACTTAG

>ML1773_139452_139550_+
GTAACATTATAATAATTTGTATACTGAATGTTATCCATTGCTAGAATTTCAAACGTAATATTTGCGATCTCTTAAAATAATTTAAATGTATAATTTCAG

>ML1773_139690_139776_+
GTAACGAATTAAGAAAATTAAGTGTTAACCGTTCCATCTTCTTTTAATAGCTAGTGGTGTTTATGTGATTACTTTCAATTCTTTCAG

>ML1774_36273_36367_-
GTAAAAATGGCTTGATCTTATTTTTTGAATACCAATTCAAAAGTTGCATTTAAAATTTATATACAATCCCGTTGTCAAAAAATAACCATCCACAG

>ML1774_67013_67129_+
GTAAGTATTATTGTAAAATCACTGCTATTACTTCTGTCTAACAGCTGATATTTTGTCCATCTATGTTCTAAACGGTTTATTGGTCTGCTTAAGTTCTAACAGATAAAACATTTTCAG

>ML1799_33685_33763_+
GTATTTAGTGTCTTCACACTCTCCAGTCATGAAGATTACTACTTTGTACTGTGTCATAACTGTCACTTTTACTTCATAG

>ML1799_72739_72828_-
GTTTGTGTCTCGTCGTCAGGTTTGTGTGACTTCATCAGGTTTGTGTGACTTCATCAGGTTTGTGTGACGTCACACCTACACATATCCCAG

>ML1799_85761_85864_+
GTTAGTTTTTATACCGAACTTTGTACGTAAACTAGGTGTTTAAACGTATCTTCTCTAATTGAGTTTGCATACATTATTGAAATCATAACTTTGTTATCATTCAG

>ML1799_86021_86132_+
GTGCGTGATTTAAATGTTTATGTTAGCGACCTTTTCGATTGTGACTGCAGGTATACTAACACTTTTAATGCTTCGTTTTTTCTAACAGACCTAACTGAAATAACACTTTCAG

>ML1799_88006_88102_-
GTATGTTGATCTTTTCAATTTATCCAGTGCTATGAAATAATGCGCAATAAATATTCATGAAAACAACTAACCACTGTATGCGCTATCAAATTTTCAG

>ML1799_88915_89027_-
GTAAGTGACCAAATTACCATGGACAATTAAAATATAGTACCTTAATTTCATTTCAAAAGTGTTGAAAACGAGTAAGTTTTTGTTTCAATCTTATTCCCTAAATTGACCCGCAG

>ML1810_9026_9139_-
GTACCTTATGAAGGGAGTTTACTATTGATTGGTTTTTTAATAATCAGTTATAAGCAGTCATATTTGAAAGAAAGTATGAATTATGATCTTAAGGCTAAGTTTTATTTTTTACAG

>ML1810_59691_59775_+
GTAGGTTATTTAGTCATGTTGTCAATCTGAATATCCCAACTCCACGTGGTAATCATGAATATCATCATGATTAATTTGAATCCAG

>ML1810_60700_60755_+
GTATTGTCGTATTGATAATATTCACTCAAATGATATTGATTGCACGATTACAACAG

>ML1817_20146_20222_+
GTATGTATGAAGTGTCACGGAAGTGTTATTGTTACACGAGCCTTGCCACGCTACTCTCTCTCTCTCTTTACTTCCAG

>ML1817_132161_132273_-
GTGAGTACTACTCAGCATCTTAGTAGTTCCAGGTTTATATATCGCCTTGTGAGATTCACTTTCGGATCATAACGGTTCATGATATAAAGACTTAAACCTTCCCTTCATATTAG

>ML1819_6156_6270_+
GTAAGTGGTGTCTGCTATTCCGTTACACACTGCTATGCTCTTTTGAAAATAACTGTTTTTCTGAATTCCTTATGTTGACTTGCTATCTGAGAAAAGTTAATGATAAAACCTTCAG

>ML1819_53591_53706_-
GTTTGTCATTATTAGATTCAATTACAACTTTAGAGGTTATATCCTGAACGGCGGATCACTTAATTTATTTGTAGCTGTAATCGGACGTTCAAAGTTAATATTGCTATCCTTTTCAG

>ML1819_62061_62175_-
GTATCTAAATGTACAATAATATTTCTCCTCTTAGTCATGAAACATTAAAAGTTTTAACTGTAATTACATGCACTAATCACGAAGGAAGAATATCTCCAATGTTTTAACCACCCAG

>ML1819_62867_62977_-
GTAAAATATTTCCATGGTTTAAAGTTGATTGTGTTTCTTATACGTGAAAAAGGGATATCTTTTCATACTATTCTTTGAAGTAACATTTGTTTAGCCAAAAACTAATTCAAG

>ML1819_63154_63267_-
GTAAGTTCTTCATTTTAAGGAATTTTTTACTCAACTCTTTTTGGCTTCACTATGTATTCTATTGCTCTATTGGATGTGATTTTATCCCTCTCTTACTATCGATAACGGTCTCAG

>ML1820_37261_37375_+
GTACGTTTTGTTTGTGATGTACTGTTTGTGATAGGACAGTGTATAGTGTTTAAATTAGTTAGCATTTGAATCGTAATTAGTTATTTCCATGAGTGTTCATGTCGCTACAATCCAG

>ML1820_125931_126041_+
GTGGGTGTAATTTCGTCTTAATTTGCCACTCCTAATGAATGAATTTTCAACTTATCAAGAACTTATCGAGTCTAAATGAAAGCCCCAAAATTAACGACAATTTCCTTACAG

>ML1820_149209_149328_-
GTAATATCTGTTTCTAGAGTTAGATCTCACTATTCTTTTAAATCTATAACTAATCACGTGTCTTGTTATGTAAAACAGGCTAGATCATAGCAGACTGAAATTCTAAGTCCTGATTTTTAG

>ML1820_152330_152449_-
GTATACCAGAACGAGATTTTAGTGGTTTTGAGATGTCCACTTTGATTCCAATATAAAGTTTTAAGCGGAGTTGGTGAGAGAAAGGGTGGGTTAACGACGCTGACAATAATCATGTGATAG

>ML1820_192381_192492_+
GTACAATAAATCTGGTATGTTTGCCATTTTTGCTGGTTTTCATTATTAATTCTCACTTAGACACTATAATTTCTAAATTGTAACAAACTTTGAATAAGCCATGATGTTTCAG

>ML1820_228092_228198_+
GTTGGTTCTCGACTGTATGGTGCTTTATCGCTTTCATTCTTTTTTCCAAATCTATTTTTTCCAAATCTATTTTTACTAATTTCTTTTACTAATCTGTGCTCCCCCAG

>ML1820_237074_237176_+
GTTACTTTTCACAGTTTTGTTACAATCGAGTTTAATTTTCATACTGTAACTCTATCTCAAAACCCCTCTCGACTCAACATCTTTAAATCTAATCCTACGACAG

>ML1820_238229_238345_+
GTGAGTTATCAGCTGATCAGGAGTTCTTGTCGACATTTGAAGAATCGGTATAGTTCAAAGTTTAGATTTCCTCACTAATTCACTTGATACTGATTGTTTTGATCATTTACCTTTCAG

>ML1823_1182_1296_-
GTAAGTTCCTTCACGGCCATTTGTCGGTTAACCTGGTGGCCAGATTCGCAGAATTTCACGTTTTAACCAGGCTACCTCCTGAAAATGTAGTACTGACCTTCCAAAACAATTTCAG

>ML1823_56629_56747_-
GTGACGTGCTCTTGGTATTGGGTTGTAAGGATGACATTGACATCCAATCTTCAATTTCAAATAAGTTGTAATAAACTGGGAATCTATATAGATTATGTTGATCTGTAATTTGCACGTAG

>ML1825_132132_132226_+
GTTATTTGGTCGTGGAATTAATGTAACGGTTTGTGTTTTCTTCGGCGATATTCTAACTTATACTCCAATCACTCACTGAAACTTGACTTTTGCAG

>ML1825_133493_133592_+
GTAAGAGATTAGTTCCCTCCGTGATTTAGGCATAACAAATTAAACCAGTCCAGTGGCAAAAAAACTCAGTTGTGGTTAGTCACAGTTATCCCACCAATAG

>ML1825_157618_157737_+
GTAAGTTTCTTGGTCGGAAAAAACTAATAATTCCTTAGAAACTATAATCTAATGATATAATAATCTCAATTTCCCCATAAAACCAATTCTTATCTAAACAGTCTCTAATACTTTTTCCAG

>ML1825_162525_162630_+
GTAAACGGCTCTACTTCTTTGAGTTTTTATTTTCTAGTTTACTAACTTTTCTAGAACTGTCTATTTTTAACAAACCGCTAACTGACTCCTCTCTTCCCTCCGCCAG

>ML1835_141439_141542_+
GTAAGTGGGTTTTTGTTTCTTAAATATCTTAACTTTTAAATCGGTCTTATTGTTTATTAGGCTTTCGCCCTGTAAAAATTGTTTTAAATTTGGCTACATTTCAG

>ML1835_145458_145576_+
GTTAGTAGAAGAACATTTAATTTTGTGCTTTTTTCTTTCTCTCACCTCATCTACCGAAATGATTTATGTTTCCTCCGTCTATCTACCATTACCAACCTCACTCGATTTCTCCTTTCCAG

>ML1835_153461_153542_+
GTATAGCAAGTCTGCAGTTAGTTATGTAAATTGCTTGACTATTTTCCCTAAGTTAATTCATCTTGTATCACTATTCGTTCAG

>ML1835_172107_172223_+
GTGACTCTGCTGTAACAACGTCTTTTCGATCGCGCATTTTGATTTGTACAAGTTAAGCTCCCTAGTCCCCAACAATAATCCTATCGGTGTTATTCTCAGGTGTAACCTAACTTTCAG

>ML1844_53479_53589_-
GTACCCCAAATATTCTTCTTTCGATAGGTACCCCATTTTTTACTTGCCCTGTCCTAGCAACTTCAATAGACACCATGCTCCGCGTCTCTAAAAAAAGTACGCTTCTAACAG

>ML1844_81494_81602_-
GTGGGTTGCTGCGTTATTCGTCGTATTTAGAAGAACAACAGCGAAATAAACTGCATTTTAAGGAATAATCCCAGGAATCCAATTGTAGACAAATTAACCACCCTCCCAG

>ML1844_207231_207341_+
GTAGGTAATTGCAGAATTATTTTATCGTTTGGCAGCAACGATTTTAGATCATTTTTTTCAAAAATTAACACGTTGATTGGAAGCCAGAGTTGAACATATTCAACTTTCCAG

>ML1855_21991_22093_-
GTTAGTTGACATTTAAATCTTTTCGCTTTTGGCAGTTTTTGAGCAGCTATTTTTGCAACAGAGCGCATAAGTTGTTAATGTTTATCGACTTATTATCCACAAG

>ML1855_23157_23266_-
GTAAGAAGACAGAAAGATTTATCCATCTGTAAAGGGGTTAATAGCCTACTGCTAATATGCAATATCATGCAATAAAAGAAGGTGCAAGTTCTTACTCAGATTTTCTTCAG

>ML1855_59747_59844_-
GTAATTACCTTTCGGAACTCGTTTTGCCAATAAACGCTTAAAACTGTTGTGTAACGATCATTCAAATGGCAAAGCGTTTACTTTGTTAATCTGTTCAG

>ML1855_62617_62730_-
GTAAGTAGTTACTAACCCAAAATTGTGGCATTATCTACCAATGGTTTTCCTTCCACGAATTGTTACATGAACCTGCATAGCCTTAAGAGATATGATTAATATGATTATTTTTAG

>ML1855_100467_100545_-
GTTAGGAAACAAGCTTCTCGGATGATGAAAGTCCGTCTGACGATTACGACGATGAATACGGCACTGAATCTGATTATAG

>ML1855_117391_117497_-
GTAATATTGAACACAATTTTTTTCCTAGCTGCCTTCGTTAATAATTGATTGTCGCGTTACCGATTTCTTGTTCCCTGAAACGTCAAAAAGGAAATCGTCTGTTTCAG

>ML1855_118613_118719_-
GTCAGTGCGATCCTTCTGGTGGTGTTAATGTTTAAATTTTGCTGCAAGTCTAACATTTTAATGTTATTTTACCCACATGTAAACCATTCTCATCCATTTAAAACCAG

>ML1855_118900_118992_-
GTATATCTTCAATTCTTTCCATCTCTTCTGTTTTGCCCTATCTGTGTTTCAATCCTTCCAGGCAATTTGTTTCTGACTCGTCAATATTTTTAG

>ML1855_119901_119995_-
GTTAGTTTAAATCGGTATTTTTTTCGCAAGACATTTTACAAATTAATTTGACCAGTGCAGTGATCAGATGTCAATGCTTGACCTGTTGATTTCAG

>ML1855_146880_146987_+
GTAGGAACTTATGATTTTGTGAATTTATAGAGAAAATCGGCGAGCTTGAGTAAACTTTTATTATCATTGGACGTAACAATCCGATATGAATAAGTTGTCTCATTTCAG

>ML1859_81056_81170_+
GTTTGTTCTTATGTCGGTCACGTGATACCTGTCACGTTCTTATTCTTGTAATGTCGAATACGGCTCTAGCCCCAAAACGGTTTACAGTTATTTATAACACTGCTATTTCATTCAG

>ML1864_34643_34762_-
GTAAGTAAGAACTCCGCGAAAGAGCGACTGCCGACTGGTCGCCAGCCGATTGCTCAAAAGGAATAATATGAGAATTTCTATTTGTTTCATACTCTGTTACTAAGACCTGAAACATTTCAG

>ML1873_15885_16001_+
GTAGCTCTAGTTTATTTATCGCATTTCATGACATTTTGTCTGAGACTTATGTTTTGTAAAATAGTTGGGCCAGATTTTTTACAACGTATTGGGGATTTTCATTCGATCAACTATCAG

>ML1873_16503_16599_+
GTTAGTAGGATTATTTTCTATTTTCTTCGCTTCCTTCATTTTCATCCAGGGTCTTACAGTTAACTTCGTTTTTGTCGATTAACAGCCTCCTTTGCAG

>ML1875_3502_3594_-
GTTTGTAACTGTCTTCCTGATTGAAGTTCCGTTAGCTATTTTGTCGGTATAGGTAGGTTTTCCTGTATGAACTTTTTATCCTCGATATTGCAG

>ML1875_8284_8384_+
GTGCAGTGCTAAATGCTACAAGATAAGTAGTACTCAGACTTCGTCTGTTGGCATTTCTAAGGGCAGTAACACTTCGCCAATGAATATCAAATGCTTTCCAG

>ML1877_12991_13108_-
GTAATCTACTTCAACGACTCTTCTCCTATCTACAACCATCTACTGCCTCTCTCTACTGCCCCTATATTTGTAGTTTCAAAATTAATTTAATAATTTTATAACTTTCTATTTTCATCAG

>ML1893_8473_8572_+
GTTTAGTTTTAAAACATACTTTATATTAAGTTTAAGCTGTATTCCGCCTATTTTTCTTCTCTGGTATCTTAAAGTATCTACCCTAAATCGTCTCCCGCAG

>ML1893_23790_23907_+
GTGAGGGATGAAATATATCGTTTGTGAACAAATTCTAGGCTTTCGGACATAATATTAATATGTTTTCGGATACTCAATGTGTGTAATTGCACATGCTATTATAACTCAAAAACTTCAG

>ML1893_24793_24879_+
GTCAGTGTCAAGTTTAATTCAACAAGAGTAAATATAGTATAACAAAAGAAAATCTAAAATAGACTACTTGGCAATATTTTTCTCCAG

>ML1893_82841_82948_-
GTACAAAACTAAATAAATGTCACCTTTTTTGTAGTTAAAATTCTCTGACAATGATCATGTGATATATTTGATCACGTAAAAAGGTTGTGATAGCTTGTTTCATTTCAG

>ML1893_86122_86230_-
GTAAATCTGTCGGTTGAGAAGGATGGAGGCAAAAATCACTTGAAATTAGATAATTTATTCATGTACTAAACAGAACGCAATTAATGCTCAACTTGCTGATATTCTGCAG

>ML1893_102513_102628_+
GTTGGTTTCCTAGAATAGTTCCACTTTTAATTTTCTCTGACTGCTAAAGAAAAGCAGCCAATGTTTGTAAATATAAATCACAATTTGTTTGCGATACAAACGAAAACTCATCCCAG

>ML1893_132441_132552_+
GTAGCGAAAATGAAAAAAAGGTCAAAGTTTTGTTCTGTTTTATTTCCTATATATCTCTAGGACAACTAATTAATAAAATGACAACAGTAACACACTTACCCCCTGATTCCAG

>ML1893_148195_148311_+
GTAGGGACAAAGTATTTCGCAAAAAACCCTAAAGTTGATACAATTGTCAAACAAAATTGTCATTTTTTTTAATTTCTTAACTTATCCATCACTATAATGACACACCCAACAATTCAG

>ML1893_220024_220125_+
GTACAGTAAGAGAAGATGGTTAAAACATGCTACCGCACGAATTTAATTAAGTATTTTCCCTCCTCAGATTAACTCAGTGTGTCAAAACCATGATTTTCTCAG

>ML1893_220623_220740_+
[truncated: 118,773 more chars]
