# Supplementary material for: MicroRNAs and essential components of the microRNA processing machinery are not encoded in the genome of the ctenophore Mnemiopsis leidyi
Source: BMC Genomics. 2012 Dec 20;13:714. doi: 10.1186/1471-2164-13-714 (PMC3563456; doi:10.1186/1471-2164-13-714)
Supplement: Additional file 3 — Dataset 2. contains a folder of output data files in plain text format related to the miRNA predictions (both canonical and mirtron) produced by the various programs described in the Methods. [file 1471-2164-13-714-S3.zip › Additional_Dataset_2/TOC.txt]

Table of Contents

----> Additional_Data_2: Canonical miRNA prediction supporting data files.

--------> a_sample1_md2_scores_gt2.pdf
				A sample of top predictions from Sample 1, rendered by miRDeep2. Showing all predictions with miRDeep2 score greater than 2.

--------> b_sample2_md2_scores_gt10.pdf
				A sample of top predictions from Sample 1, rendered by miRDeep2. Showing all predictions with miRDeep2 score greater than 10.

--------> c_sample1_miRDeep2.txt
				Raw miRDeep2 output file (.mrd) for Sample 1.
				
--------> d_coordinates_sample1_miRDeep2.txt
				miRDeep2 predictions genomic coordinates file for Sample 1.

--------> e_s2n_sample1_miRDeep2.html
				Signal to noise survey of miRDeep2 on Sample 1.

--------> f_sample2_miRDeep2.txt
				Raw miRDeep2 output file (.mrd) for Sample 2.
				
--------> g_coordinates_sample2_miRDeep2.txt
				miRDeep2 predictions genomic coordinates file for Sample 2.
				
--------> h_s2n_sample2_miRDeep2.html
				Signal to noise survey of miRDeep2 on Sample 2.
				
--------> i_sample1_miRanalyzer.txt
				Raw miRanalyzer output file (newMicroRNA.txt) for Sample 1.
				
--------> j_sample2_miRanalyzer.txt
				Raw miRanalyzer output file (newMicroRNA.txt) for Sample 2.

--------> k_introns_50_120.fa
				All Mnemiopsis intron sequences in range [50-120] nucleotides.
				
