# Supplementary material for: MicroRNAs and essential components of the microRNA processing machinery are not encoded in the genome of the ctenophore Mnemiopsis leidyi
Source: BMC Genomics. 2012 Dec 20;13:714. doi: 10.1186/1471-2164-13-714 (PMC3563456; doi:10.1186/1471-2164-13-714)
Supplement: Additional file 6 — Figures S4-S8. illustrate the top five mirtron preditions based on the criteria described in the Methods. [file 1471-2164-13-714-S6.zip]

Archive with 5 entries (5 files):
- 2026021712724064_add6/2026021712724064_add10.pdf
- 2026021712724064_add6/2026021712724064_add11.pdf
- 2026021712724064_add6/2026021712724064_add7.pdf
- 2026021712724064_add6/2026021712724064_add8.pdf
- 2026021712724064_add6/2026021712724064_add9.pdf
