# Supplementary material for: MicroRNAs and essential components of the microRNA processing machinery are not encoded in the genome of the ctenophore Mnemiopsis leidyi
Source: BMC Genomics. 2012 Dec 20;13:714. doi: 10.1186/1471-2164-13-714 (PMC3563456; doi:10.1186/1471-2164-13-714)
Supplement: Additional file 7 — Table S1. defines the RNase III protein sequence identifiers used in the phylogenetic trees described above [file 1471-2164-13-714-S7.xlsx]

## Sheet: Sheet1
Species	Protein	Tree Identifier	Source	Sequence Identifier	5'-3' Domain Order
Mnemiopsis leidyi	Dicer	MlDi1	GenBank	JQ437405	a, b
Trichoplax adhaerens	Drosha	TaDr1	Grimson et al. 2008	Trichoplax adhaerens Drosha	a, b, b'
	Dicer1	TaDi1	JGI	jgi|Triad1|51985|fgeneshTA2_pg.C_scaffold_1000732	a, b
	Dicer2	TaDi2	JGI	jgi|Triad1|52049|fgeneshTA2_pg.C_scaffold_1000796	a, b
	Dicer3	TaDi3	JGI	jgi|Triad1|52058|fgeneshTA2_pg.C_scaffold_1000805	a, b
	Dicer4	TaDi4	JGI	jgi|Triad1|52064|fgeneshTA2_pg.C_scaffold_1000811	a, b
	Dicer5	TaDi5	JGI	jgi|Triad1|51673|fgeneshTA2_pg.C_scaffold_1000420	a, b
Amphimedon queenslandica	Drosha	AqDr1	Grimson et al. 2008	Amphimedon queenslandica Drosha	a, b
	Dicer1	AqDi1	JGI	Aqu1.225518	a, b
	Dicer2	AqDi2	JGI	Aqu1.202067	a, b
	Dicer3	AqDi3	JGI	Aqu1.224060	a, b
	Dicer4	AqDi4	Grimson et al. 2008	Amphimedon queenslandica Dicer4	a, b
Nematostella vectensis	Drosha	NvDr1	JGI	jgi|Nemve1|10066|gw.302.2.1	a, b
	Dicer1	NvDi1	Grimson et al. 2008	Nematostella vectensis Dicer1	a, b
	Dicer2	NvDi2	Grimson et al. 2008	Nematostella vectensis Dicer2	a, b
Hydra magnipapillata	Drosha	HmDr1	RefSeq	XP_002167020.1	a, b
	Dicer1	HmDi1	RefSeq	XP_002155102.1	a, b
	Dicer2	HmDi2	RefSeq	XP_002165718.1	a, b
Homo sapiens	Drosha	HsDr1	RefSeq	NP_803187.1	a, b
	Dicer	HsDi1	RefSeq	NP_037367.3	a, b
Anopheles gambiae	Drosha	AgDr1	Cerutti et al. 2006/GenBank	EAL39656	a, b
	Dicer1	AgDi1	Cerutti et al. 2006/GenBank	AAO73809	a, b
	Dicer2	AgDi2	Cerutti et al. 2006/GenBank	EAA00264	a, b
Caenorhabditis elegans	Drosha	CeDr1	Cerutti et al. 2006/GenBank	NP_492599	a, b
	Dicer1	CeDi1	Cerutti et al. 2006/GenBank	P34529	a, b
Drosophila melanogaster	Drosha	DmDr1	Cerutti et al. 2006/GenBank	AAD31170	a, b
	Dicer1	DmDi1	Cerutti et al. 2006/GenBank	Q9VCU9	a, b
Strongylocentrotus purpuratus	Dicer1	SpDi1	Cerutti et al. 2006/GenBank	XP_790894	a, b
Escherichia coli	RNaseIII	EcRna3	Cerutti et al. 2006/GenBank	AAC75620	-
Streptococcus thermophilus	RNaseIII	StRna3	Cerutti et al. 2006/GenBank	AAV62839	-
Salmonella enterica	RNaseIII	SeRna3	GenBank	AAA92440.1	-
Mycobacterium tuberculosis	RNaseIII	MtRna3	RefSeq	NP_217441.1	-
Streptomyces scabiei	RNaseIII	SsRna3	RefSeq	YP_003488302.1	-
Staphylococcus aureus	RNaseIII	SaRna3	RefSeq	ZP_04866015.1	-
Nostoc sp.	RNaseIII	NoRna3	RefSeq	NP_484324.1	-
Prochlorococcus marinus	RNaseIII	PmRna3	RefSeq	YP_292372.1	-
